# Supplementary material for: Pharmacological inhibition of RE1 silencing transcription factor disrupts SOX2 expression and neurogenesis in human induced pluripotent stem cells derived neuronal models
Source: Metab Brain Dis. 2025 Nov 18;40(8):318. doi: 10.1007/s11011-025-01744-1 (PMC12627181; doi:10.1007/s11011-025-01744-1)
Supplement: Supplementary file 2 — Supplementary Material 2 [file 11011_2025_1744_MOESM2_ESM.zip]

Archive with 7 entries (6 files):
- supplimentary file proteomic data/
- supplimentary file proteomic data/DIFFERENTIALLY EXPRESSED GENE SORTED FROM SECOND SET FROM NEUROGENESIS PROCESS.xlsx
- supplimentary file proteomic data/DIFFERENTIALLY EXPRESSED GENES SORTED IN NEUROGENESIS PROCESS.xlsx
- supplimentary file proteomic data/PROTEOMCI DAT SET 1 TREATED WITH X5050.xlsx
- supplimentary file proteomic data/PROTEOMIC DATA SET 1 CONTROL.xlsx
- supplimentary file proteomic data/PROTEOMIC DATA SET 2 TREATED WITH X5050.xlsx
- supplimentary file proteomic data/PROTEOMIC DATSET 2 CONTROL.xlsx
