# Supplementary material for: Pharmacological inhibition of RE1 silencing transcription factor disrupts SOX2 expression and neurogenesis in human induced pluripotent stem cells derived neuronal models
Source: Metab Brain Dis. 2025 Nov 18;40(8):318. doi: 10.1007/s11011-025-01744-1 (PMC12627181; doi:10.1007/s11011-025-01744-1)
Supplement: Supplementary file 2 — Supplementary Material 2 [file 11011_2025_1744_MOESM2_ESM.zip › supplimentary file proteomic data/DIFFERENTIALLY EXPRESSED GENE SORTED FROM SECOND SET FROM NEUROGENESIS PROCESS.xlsx]

## Sheet: STEM CELL PROLIFERATION 
Bysl				15 GENE
Ctnnb1
Eif2ak2
Fermt2
Hmgb2
Hnrnpu
Kat7
Kdm1a
Mki67
Nes
Rbpj
Tial1
Trim71
Xrcc5
Yap1

## Sheet: mapk pathway 
Ctnnb1		MAPK Cascade 15 genes	GO:0000165
Setx
Crkl
Dag1
Eif2ak2
Erbb2
Fermt2
Gsk3b
Lrp1
Map2k1
Map2k2
Nptn
Pafah1b1
Pak1
Pak4
Psen1
Sox2
Spag9

## Sheet: wnt signalling pathway 
Ctnnb1		9 gene	GO:0016055
Fermt2
Rbpj
Yap1
Gsk3b
Hdac2
Lrp1
Psen1
SOX2
