# Supplementary material for: Pharmacological inhibition of RE1 silencing transcription factor disrupts SOX2 expression and neurogenesis in human induced pluripotent stem cells derived neuronal models
Source: Metab Brain Dis. 2025 Nov 18;40(8):318. doi: 10.1007/s11011-025-01744-1 (PMC12627181; doi:10.1007/s11011-025-01744-1)
Supplement: Supplementary file 2 — Supplementary Material 2 [file 11011_2025_1744_MOESM2_ESM.zip › supplimentary file proteomic data/DIFFERENTIALLY EXPRESSED GENES SORTED IN NEUROGENESIS PROCESS.xlsx]

## Sheet: neurogenesis related genes
Abi2
Actr2
Actr3
Agrn
Aifm1
Ank3
Anxa2
Ap2a1
Arfgef1
Arhgef2
Atxn2
Atxn10
Bag5
Bin1
Bsg
Casp3
Casp6
Celf1
Cfl1
Clasp2
Clip1
Clu
Cpne1
Crebbp
Crkl
Crmp1
Ctnnb1
Cul4b
Dag1
Dnajb11
Dnm2
Dpysl3
Dynlt1a
Ehmt2
Eif2ak4
Eif4e
Enah
Erbb2
Flot1
Gak
Gja1
Gsk3b
Hdac2
Hmg20a
Hmgb2
Hnrnpk
Hsp90ab1
Htt
Itm2c
Itsn1
Kdm1a
Kdm2a
Kidins220
Kif1a
Kif5b
Kif5c
Kif20b
Kifbp
Lamb1
Lamc1
Lin28a
Llgl1
Lrp1
Map2k1
Map2k2
Marcks
Micall1
Mov10
Mpdz
Myh10
Napa
Nav1
Ncdn
Nckap1
Ndufs4
Nedd4l
Nme1
Nme2
Nova2
Nptn
Nptx1
Nr3c1
P3h1
Pafah1b1
Pak1
Pak4
Psen1
Setx
Six4
Slc6a4
Spag9
Spr

## Sheet: neural differentiatioin 
Abi2		neuron differentiation
Actr2		GO:0030182
Actr3
Agrn
Aifm1
Ank3
Ap2a1
Arfgef1
Arhgef2
Atxn2
Atxn10
Bag5
Bin1
Bsg
Casp3
Casp6
Celf1
Cfl1
Clasp2
Clip1
Clu
Cpne1
Crebbp
Crkl
Crmp1
Ctnnb1
Cul4b
Dag1
Dnm2
Dpysl3
Dynlt1a
Ehmt2
Eif2ak4
Eif4e
Enah
Erbb2
Flot1
Gak
Gja1
Gsk3b
Hdac2
Hmg20a
Hnrnpk
Hsp90ab1
Htt
Itm2c
Itsn1
Kdm1a
Kdm2a
Kidins220
Kif1a
Kif5b
Kif5c
Kif20b
Kifbp
Lamb1
Lamc1
Lin28a
Llgl1
Lrp1
Map2k1
Map2k2
Marcks
Micall1
Mov10
Mpdz
Myh10
Napa
Ncdn
Nckap1
Ndufs4
Nedd4l
Nme1
Nme2
Nova2
Nptn
Nptx1
Nr3c1
P3h1
Pafah1b1
Pak1
Pak4
Psen1
Rbpj
Rest
Setx
Slc6a4
Sox2
Spag9
Spr

## Sheet: neural projection development g
Agrn
Ank3		13 GENE
Bsg
Dag1
Enah
Erbb2
Flot1
Kif5b
Kif5c
Lrp1
Myh10
Nova2
Nptn

## Sheet: dentritic development 
dentritic development				Abi2
				Actr2
				Actr3
				Cfl1
				Clip1
				Crebbp
				Crkl
				Dynlt1a
				Gsk3b
				Hdac2
				Hnrnpk
				Itsn1
				Kidins220
				Kif1a
				Marcks
				Mpdz
				Nedd4l
				Nr3c1
				Pafah1b1
				Pak1
				Pak4
				Psen1

## Sheet: dentritic spine development gen
Abi2
Actr2
Actr3
Cfl1
Crebbp
Hdac2
Hnrnpk
Itsn1
Kif1a
Marcks
Nr3c1
Pafah1b1
Pak1
Pak4
Psen1

## Sheet: AXON DEVELOPMENT 
Actr3
Agrn
Ank3
Bsg
Clasp2
Dag1
Dnm2
Enah
Erbb2
Flot1
Gsk3b
Hsp90ab1
Kif5b
Kif5c
Kifbp
Llgl1
Lrp1
Map2k1
Map2k2
Myh10
Nova2
Nptn
Nptx1
Pafah1b1
Pak1
Psen1

## Sheet: axonogenesis
Actr3		26	axonogenesis	GO:0007409
Agrn
Ank3
Bsg
Clasp2
Dag1
Dnm2
Enah
Erbb2
Flot1
Gsk3b
Hsp90ab1
Kif5b
Kif5c
Kifbp
Llgl1
Lrp1
Map2k1
Map2k2
Myh10
Nova2
Nptn
Nptx1
Pafah1b1
Pak1
Psen1

## Sheet: axon guidance gene list 
Abi2	Agrn		TOTAL GENE SET -13
Actr2	Ank3
Actr3	Bsg
Ank2	Dag1
Ank3	Enah
Anxa2	Erbb2
Ap2a1	Flot1
Atxn2	Kif5b
Atxn10	Kif5c
Arfgef1	Lrp1
Bsg	Myh10
Celf1	Nova2
Cfl1	Nptn
Vps72
Clasp2
Casp3
Casp6
Clip1
Cpne1
Rbm12
Crebbp
Crkl
Crmp1
Ctnnb1
Cul4b
Dag1
Dnajb11
Dnm2
Dpysl3
Dynlt1a
Ehmt2
Eif2ak4
Eif4e
Enah
Erbb2
Flot1
Gak
Gja1
Gja6
Gsk3b
Hdac2
Hmg20a
Hsp90ab1
Htt
Slc6a4
Itsn1
Kdm1a
Kdm2a
Kidins220
Kif5b
Kif5c
Kifbp
Lamb1
Lin28a
Llgl1
C1d
Lrp1
Map2k1
Marcks
Micall1
Lnx1
Mpdz
Myh10
Napa
Napsa
Nav1
Nckap1
Ndufs4
Nedd4l
Nme1
Rmrp
Nme2
Nova1
Nova2
Nptn
Nptx1
Nr3c1
P3h1
Pafah1b1
Pak1
Pkn1
Pak4
Agrn
Aifm1
Arhgef2
Bag5
Bin1
Clu
Dync1li2
Hmgb2
Hnrnpk
Itm2c
Kif1a
Kif20b
Lamc1
Map2k2
Mov10
Ncdn
Psen1
Setx
Six4
Spag9
Spr
Sprr1a
Tacr1
