# Supplementary material for: Pharmacological inhibition of RE1 silencing transcription factor disrupts SOX2 expression and neurogenesis in human induced pluripotent stem cells derived neuronal models
Source: Metab Brain Dis. 2025 Nov 18;40(8):318. doi: 10.1007/s11011-025-01744-1 (PMC12627181; doi:10.1007/s11011-025-01744-1)
Supplement: Supplementary file 2 — Supplementary Material 2 [file 11011_2025_1744_MOESM2_ESM.zip › supplimentary file proteomic data/PROTEOMCI DAT SET 1 TREATED WITH X5050.xlsx]

## Sheet: Proteins
Checked	Protein FDR Confidence: Combined	Master	Accession	Description	Score Sequest HT: Sequest HT	# Peptides	# Unique Peptides	Coverage [%]	Abundances (Normalized): F3: Sample	Found in Sample: [S3] F3: Sample	# Protein Groups	# PSMs	Exp. q-value: Combined	Sum PEP Score	# AAs	MW [kDa]	calc. pI	# Peptides (by Search Engine): Sequest HT	# Razor Peptides	Modifications
FALSE	High	Master Protein	A0A024R3X4	60 kDa chaperonin (Fragment) OS=Homo sapiens OX=9606 GN=HSPD1 PE=2 SV=1	542.56	26	26	64	7.00838e+09	High	1	189	0	375.608	573	61	5.87	26	0
FALSE	High	Master Protein	P60709	Actin, cytoplasmic 1 OS=Homo sapiens OX=9606 GN=ACTB PE=1 SV=1	506.85	17	7	58	2.48768e+10	High	1	158	0	239.111	375	41.7	5.48	17	13
FALSE	High	Master Protein	P07437	Tubulin beta chain OS=Homo sapiens OX=9606 GN=TUBB PE=1 SV=2	442.79	21	5	74	4060479808	High	1	175	0	264.456	444	49.6	4.89	21	7
FALSE	High	Master Protein	P49327	Fatty acid synthase OS=Homo sapiens OX=9606 GN=FASN PE=1 SV=3	361.41	60	60	38	4.84456e+09	High	1	129	0	311.436	2511	273.3	6.44	60	0
FALSE	High	Master Protein	Q9BVA1	Tubulin beta-2B chain OS=Homo sapiens OX=9606 GN=TUBB2B PE=1 SV=1	357.12	21	2	74	12021115351	High	1	151	0	240.963	445	49.9	4.89	21	35
FALSE	High	Master Protein	P68371	Tubulin beta-4B chain OS=Homo sapiens OX=9606 GN=TUBB4B PE=1 SV=1	348.87	20	2	70	2.79304e+08	High	1	148	0	229.843	445	49.8	4.89	20	2
FALSE	High	Master Protein	Q71U36	Tubulin alpha-1A chain OS=Homo sapiens OX=9606 GN=TUBA1A PE=1 SV=1	345.15	18	2	73	1.07224e+10	High	1	125	0	182.386	451	50.1	5.06	18	25
FALSE	High	Master Protein	Q13885	Tubulin beta-2A chain OS=Homo sapiens OX=9606 GN=TUBB2A PE=1 SV=1	343.4	19	1	64	1.72239e+06	High	1	122	0	225.332	445	49.9	4.89	19	0
FALSE	High	Master Protein	P04406	Glyceraldehyde-3-phosphate dehydrogenase OS=Homo sapiens OX=9606 GN=GAPDH PE=1 SV=3	339.92	19	19	76	8.67392e+09	High	1	131	0	208.167	335	36	8.46	19	0
FALSE	High	Master Protein	A0A024RD80	Heat shock protein 90kDa alpha (Cytosolic), class B member 1, isoform CRA_a OS=Homo sapiens OX=9606 GN=HSP90AB1 PE=3 SV=1	330.18	26	14	42	2.74224e+09	High	1	125	0	220.042	724	83.2	5.03	26	3
FALSE	High	Master Protein	P06733	Alpha-enolase OS=Homo sapiens OX=9606 GN=ENO1 PE=1 SV=2	326.59	19	14	64	5.26667e+09	High	1	104	0	184.656	434	47.1	7.39	19	5
FALSE	High	Master Protein	P04350	Tubulin beta-4A chain OS=Homo sapiens OX=9606 GN=TUBB4A PE=1 SV=2	317.95	18	2	66	132076584	High	1	139	0	200.871	444	49.6	4.88	18	0
FALSE	High	Master Protein	P68366	Tubulin alpha-4A chain OS=Homo sapiens OX=9606 GN=TUBA4A PE=1 SV=1	289.46	13	2	45	434271042	High	1	105	0	151.777	448	49.9	5.06	13	0
FALSE	High	Master Protein	P07900-2	Isoform 2 of Heat shock protein HSP 90-alpha OS=Homo sapiens OX=9606 GN=HSP90AA1	288.15	27	17	38	9.77567e+09	High	1	109	0	191.91	854	98.1	5.16	27	13
FALSE	High	Master Protein	B7Z1K5	Tubulin alpha chain OS=Homo sapiens OX=9606 PE=2 SV=1	277.46	17	2	58	844872539	High	1	105	0	158	519	57.7	5.07	17	1
FALSE	High	Master Protein	A8K9C4	Elongation factor 1-alpha OS=Homo sapiens OX=9606 PE=2 SV=1	255.84	13	13	52	3.56292e+09	High	1	87	0	145.176	462	50.2	9.01	13	0
FALSE	High	Master Protein	V9HW22	Epididymis luminal protein 33 OS=Homo sapiens OX=9606 GN=HEL-S-72p PE=2 SV=1	255.3	24	21	49	5.89775e+09	High	1	101	0	179.318	646	70.9	5.52	24	4
FALSE	High	Master Protein	B4DR52	Histone H2B OS=Homo sapiens OX=9606 PE=2 SV=1	229.84	4	2	20	6498973503	High	1	85	0	62.508	166	18	10.32	4	10
FALSE	High	Master Protein	P06899	Histone H2B type 1-J OS=Homo sapiens OX=9606 GN=H2BC11 PE=1 SV=3	227.68	4	2	27	269661477	High	1	83	0	58.174	126	13.9	10.32	4	0
FALSE	High	Master Protein	P21333	Filamin-A OS=Homo sapiens OX=9606 GN=FLNA PE=1 SV=4	222.78	43	42	32	1934925407	High	1	85	0	214.747	2647	280.6	6.06	43	1
FALSE	High	Master Protein	V9HW31	ATP synthase subunit beta OS=Homo sapiens OX=9606 GN=HEL-S-271 PE=2 SV=1	208.47	21	21	66	3.72263e+09	High	1	72	0	167.451	529	56.5	5.4	21	0
FALSE	High	Master Protein	P13639	Elongation factor 2 OS=Homo sapiens OX=9606 GN=EEF2 PE=1 SV=4	190.85	22	21	45	2.93978e+09	High	1	78	0	146.168	858	95.3	6.83	22	1
FALSE	High	Master Protein	B2RBD5	Tubulin beta chain OS=Homo sapiens OX=9606 PE=2 SV=1	181.21	14	3	44	126039675	High	1	75	0	117.181	450	50.4	4.93	14	1
FALSE	High	Master Protein	Q8N1C8	75 kDa glucose-regulated protein (Fragment) OS=Homo sapiens OX=9606 GN=HSPA9 PE=2 SV=1	168.74	16	16	31	2.71695e+09	High	1	53	0	129.701	681	73.8	6.37	16	0
FALSE	High	Master Protein	A0A7P0TAT8	Endoplasmin OS=Homo sapiens OX=9606 GN=HSP90B1 PE=4 SV=1	162.86	18	16	26	2283120922	High	1	50	0	125.605	814	93.7	4.91	18	0
FALSE	High	Master Protein	V9HWB4	78 kDa glucose-regulated protein OS=Homo sapiens OX=9606 GN=HEL-S-89n PE=2 SV=1	157.78	21	19	41	2.93853e+09	High	1	59	0	125.102	654	72.3	5.16	21	0
FALSE	High	Master Protein	P49321	Nuclear autoantigenic sperm protein OS=Homo sapiens OX=9606 GN=NASP PE=1 SV=2	157.4	20	20	56	7.00837e+08	High	1	73	0	175.93	788	85.2	4.3	20	0
FALSE	High	Master Protein	Q13263	Transcription intermediary factor 1-beta OS=Homo sapiens OX=9606 GN=TRIM28 PE=1 SV=5	151.7	19	19	51	1609143290	High	1	50	0	126.197	835	88.5	5.77	19	0
FALSE	High	Master Protein	P61978-2	Isoform 2 of Heterogeneous nuclear ribonucleoprotein K OS=Homo sapiens OX=9606 GN=HNRNPK	149.43	13	2	39	102400365	High	1	61	0	99.074	464	51	5.33	13	0
FALSE	High	Master Protein	P55072	Transitional endoplasmic reticulum ATPase OS=Homo sapiens OX=9606 GN=VCP PE=1 SV=4	146.84	23	23	44	1554561541	High	1	49	0	131.581	806	89.3	5.26	23	0
FALSE	High	Master Protein	P04075-2	Isoform 2 of Fructose-bisphosphate aldolase A OS=Homo sapiens OX=9606 GN=ALDOA	141.04	13	11	52	1.2774e+09	High	1	61	0	98.464	418	45.2	8.25	13	3
FALSE	High	Master Protein	A0A024R1N1	Myosin, heavy polypeptide 9, non-muscle, isoform CRA_a OS=Homo sapiens OX=9606 GN=MYH9 PE=3 SV=1	138.22	24	22	19	9.47592e+08	High	1	52	0	164.193	1960	226.4	5.6	24	2
FALSE	High	Master Protein	P61978-3	Isoform 3 of Heterogeneous nuclear ribonucleoprotein K OS=Homo sapiens OX=9606 GN=HNRNPK	138.03	13	2	35	2266063336	High	1	59	0	83.447	440	48.5	5.54	13	12
FALSE	High	Master Protein	Q00839	Heterogeneous nuclear ribonucleoprotein U OS=Homo sapiens OX=9606 GN=HNRNPU PE=1 SV=6	137.23	13	13	20	2.58559e+09	High	1	44	0	94.304	825	90.5	6	13	0
FALSE	High	Master Protein	V9HW88	Calreticulin OS=Homo sapiens OX=9606 GN=HEL-S-99n PE=2 SV=1	134.98	10	10	41	1529333913	High	1	70	0	95.877	417	48.1	4.44	10	0
FALSE	High	Master Protein	A8K486	Peptidyl-prolyl cis-trans isomerase OS=Homo sapiens OX=9606 PE=2 SV=1	133.78	8	8	49	4089070440	High	1	51	0	80.937	165	18	6.9	8	0
FALSE	High	Master Protein	P29401-2	Isoform 2 of Transketolase OS=Homo sapiens OX=9606 GN=TKT	131.1	18	18	42	1.93991e+09	High	1	50	0	112.923	631	68.8	7.52	18	0
FALSE	High	Master Protein	A0A087WVQ6	Clathrin heavy chain OS=Homo sapiens OX=9606 GN=CLTC PE=1 SV=1	130.1	27	27	26	1.10948e+09	High	1	53	0	117.634	1679	191.9	5.69	27	0
FALSE	High	Master Protein	Q9BUF5	Tubulin beta-6 chain OS=Homo sapiens OX=9606 GN=TUBB6 PE=1 SV=1	123.96	10	2	32	10314439	High	1	78	0	72.63	446	49.8	4.88	10	0
FALSE	High	Master Protein	P34932	Heat shock 70 kDa protein 4 OS=Homo sapiens OX=9606 GN=HSPA4 PE=1 SV=4	123.8	25	24	50	1262420024	High	1	52	0	119.722	840	94.3	5.19	25	1
FALSE	High	Master Protein	P12956	X-ray repair cross-complementing protein 6 OS=Homo sapiens OX=9606 GN=XRCC6 PE=1 SV=2	120.36	19	19	41	1828492280	High	1	42	0	99.304	609	69.8	6.64	19	0
FALSE	High	Master Protein	A0A7P0T9C4	Cytoplasmic dynein 1 heavy chain 1 OS=Homo sapiens OX=9606 GN=DYNC1H1 PE=4 SV=1	118.39	33	33	11	552215269	High	1	51	0	125.484	4672	534.7	6.51	33	0
FALSE	High	Master Protein	V9HWB8	Pyruvate kinase OS=Homo sapiens OX=9606 GN=HEL-S-30 PE=2 SV=1	118.2	16	16	42	2.48478e+09	High	1	37	0	100.137	531	57.9	7.84	16	0
FALSE	High	Master Protein	V9HWE9	GST class-pi OS=Homo sapiens OX=9606 GN=HEL-S-22 PE=2 SV=1	116.25	9	9	60	1185770939	High	1	35	0	90.009	210	23.3	5.64	9	0
FALSE	High	Master Protein	Q08211	ATP-dependent RNA helicase A OS=Homo sapiens OX=9606 GN=DHX9 PE=1 SV=4	114.57	22	22	28	1.20438e+09	High	1	43	0	110.244	1270	140.9	6.84	22	0
FALSE	High	Master Protein	P50454	Serpin H1 OS=Homo sapiens OX=9606 GN=SERPINH1 PE=1 SV=2	114.07	12	12	42	2172379762	High	1	30	0	89.797	418	46.4	8.69	12	0
FALSE	High	Master Protein	P25705	ATP synthase subunit alpha, mitochondrial OS=Homo sapiens OX=9606 GN=ATP5F1A PE=1 SV=1	113.7	14	14	42	1.69267e+09	High	1	39	0	94.696	553	59.7	9.13	14	0
FALSE	High	Master Protein	A0A384N6C7	Epididymis secretory sperm binding protein OS=Homo sapiens OX=9606 PE=2 SV=1	113.22	13	13	47	7.76794e+08	High	1	48	0	99.691	589	64	8.27	13	0
FALSE	High	Master Protein	A8K3K1	cDNA FLJ78096, highly similar to Homo sapiens actin, alpha, cardiac muscle (ACTC), mRNA OS=Homo sapiens OX=9606 PE=2 SV=1	112.43	11	2	33	4006896628	High	1	50	0	51.207	377	42	5.39	11	0
FALSE	High	Master Protein	B2R4R0	Histone H4 OS=Homo sapiens OX=9606 GN=HIST1H4J PE=2 SV=1	110.41	8	8	52	2.05097e+10	High	1	48	0	51.653	103	11.4	11.36	8	0
FALSE	High	Master Protein	H7BY16	Nucleolin OS=Homo sapiens OX=9606 GN=NCL PE=1 SV=9	108.92	11	11	21	1243593878	High	1	32	0	85.607	734	79.3	4.73	11	0
FALSE	High	Master Protein	P07195	L-lactate dehydrogenase B chain OS=Homo sapiens OX=9606 GN=LDHB PE=1 SV=2	106.37	12	12	40	1998556722	High	1	52	0	90.652	334	36.6	6.05	12	0
FALSE	High	Master Protein	V9HW96	CCT-beta OS=Homo sapiens OX=9606 GN=HEL-S-100n PE=2 SV=1	103.68	15	15	46	594660006	High	1	35	0	117.612	535	57.5	6.46	15	0
FALSE	High	Master Protein	P35580-4	Isoform 4 of Myosin-10 OS=Homo sapiens OX=9606 GN=MYH10	103.62	21	19	16	4.32585e+08	High	1	35	0	115.597	2007	232.4	5.55	21	0
FALSE	High	Master Protein	A0A7I2YQC0	Nucleophosmin OS=Homo sapiens OX=9606 GN=NPM1 PE=1 SV=1	102.69	7	7	38	1.16168e+09	High	1	29	0	70.682	323	35.7	4.82	7	0
FALSE	High	Master Protein	A0A024R1A3	Ubiquitin-activating enzyme E1 OS=Homo sapiens OX=9606 GN=UBE1 PE=2 SV=1	95.62	20	20	33	7.19196e+08	High	1	36	0	104.447	1058	117.8	5.76	20	0
FALSE	High	Master Protein	A8K7F6	RNA helicase OS=Homo sapiens OX=9606 PE=2 SV=1	94.8	10	9	39	1.54624e+09	High	1	37	0	87.189	406	46.1	5.48	10	1
FALSE	High	Master Protein	Q15365	Poly(rC)-binding protein 1 OS=Homo sapiens OX=9606 GN=PCBP1 PE=1 SV=2	94.79	10	9	56	1082027931	High	1	38	0	89.959	356	37.5	7.09	10	4
FALSE	High	Master Protein	P05387	60S acidic ribosomal protein P2 OS=Homo sapiens OX=9606 GN=RPLP2 PE=1 SV=1	92.98	8	8	78	1771914575	High	1	27	0	79.664	115	11.7	4.54	8	0
FALSE	High	Master Protein	A0A024R3T8	Poly [ADP-ribose] polymerase OS=Homo sapiens OX=9606 GN=PARP1 PE=4 SV=1	92.24	19	19	27	1062762734	High	1	37	0	86.086	1014	113	8.88	19	0
FALSE	High	Master Protein	A0A0U1RRM4	Polypyrimidine tract-binding protein 1 OS=Homo sapiens OX=9606 GN=PTBP1 PE=1 SV=1	92.12	9	9	32	6.03689e+08	High	1	33	0	83.468	588	62.4	9.1	9	0
FALSE	High	Master Protein	A0A0S2Z3G9	Actinin alpha 4 isoform 1 (Fragment) OS=Homo sapiens OX=9606 GN=ACTN4 PE=2 SV=1	91.41	18	8	29	681245454	High	1	33	0	90.226	911	104.8	5.44	18	8
FALSE	High	Master Protein	A0A087X0X3	Heterogeneous nuclear ribonucleoprotein M OS=Homo sapiens OX=9606 GN=HNRNPM PE=1 SV=1	91.21	12	12	21	1.30954e+09	High	1	35	0	79.558	730	77.5	8.78	12	0
FALSE	High	Master Protein	O43175	D-3-phosphoglycerate dehydrogenase OS=Homo sapiens OX=9606 GN=PHGDH PE=1 SV=4	90.07	11	11	25	1.94873e+09	High	1	34	0	58.004	533	56.6	6.71	11	0
FALSE	High	Master Protein	V9HVY3	Protein disulfide-isomerase OS=Homo sapiens OX=9606 GN=HEL-S-269 PE=2 SV=1	89.58	14	13	36	1.59707e+09	High	1	29	0	72.003	505	56.7	6.35	14	1
FALSE	High	Master Protein	G8JLB6	Heterogeneous nuclear ribonucleoprotein H OS=Homo sapiens OX=9606 GN=HNRNPH1 PE=1 SV=1	88.97	10	6	35	1.01869e+09	High	1	33	0	61.971	472	51.2	6.8	10	5
FALSE	High	Master Protein	Q15084-2	Isoform 2 of Protein disulfide-isomerase A6 OS=Homo sapiens OX=9606 GN=PDIA6	87.7	11	11	35	1.15515e+09	High	1	28	0	61.256	492	53.9	5.33	11	0
FALSE	High	Master Protein	P60174-3	Isoform 2 of Triosephosphate isomerase OS=Homo sapiens OX=9606 GN=TPI1	85.79	8	8	49	1360670243	High	1	27	0	62.927	286	30.8	5.92	8	0
FALSE	High	Master Protein	Q53G35	Phosphoglycerate mutase (Fragment) OS=Homo sapiens OX=9606 PE=2 SV=1	85.55	8	8	47	1227570726	High	1	29	0	65.295	254	28.8	7.18	8	0
FALSE	High	Master Protein	A0A024R4K3	Malate dehydrogenase OS=Homo sapiens OX=9606 GN=MDH2 PE=2 SV=1	84.52	9	9	39	2638963848	High	1	27	0	48.54	338	35.5	8.68	9	0
FALSE	High	Master Protein	I3L504	Eukaryotic translation initiation factor 5A-1 OS=Homo sapiens OX=9606 GN=EIF5A PE=1 SV=1	83.92	6	6	38	7.34844e+08	High	1	28	0	66.065	186	20.5	5.25	6	0
FALSE	High	Master Protein	A8K9A4	cDNA FLJ75154, highly similar to Homo sapiens heterogeneous nuclear ribonucleoprotein C (C1/C2), mRNA OS=Homo sapiens OX=9606 PE=2 SV=1	83.02	7	1	30	43983958	High	1	30	0	60.124	306	33.6	5.14	7	0
FALSE	High	Master Protein	A0A7I2YQE1	Importin subunit alpha OS=Homo sapiens OX=9606 GN=KPNA2 PE=1 SV=1	82.63	11	11	36	641176664	High	1	24	0	66.464	529	57.8	5.67	11	0
FALSE	High	Master Protein	A8K651	Complement component 1 Q subcomponent-binding protein, mitochondrial OS=Homo sapiens OX=9606 PE=2 SV=1	80.36	6	6	32	980448043	High	1	20	0	51.5	282	31.4	4.84	6	0
FALSE	High	Master Protein	P13010	X-ray repair cross-complementing protein 5 OS=Homo sapiens OX=9606 GN=XRCC5 PE=1 SV=3	79.77	14	14	36	947529715	High	1	34	0	67.321	732	82.7	5.81	14	0
FALSE	High	Master Protein	V9HWF4	Phosphoglycerate kinase OS=Homo sapiens OX=9606 GN=HEL-S-68p PE=2 SV=1	78	11	11	42	965831108	High	1	30	0	80.443	417	44.6	8.1	11	0
FALSE	High	Master Protein	A0A1L1UHR1	Voltage-dependent anion-selective channel protein 1 OS=Homo sapiens OX=9606 PE=2 SV=1	77.17	12	12	61	1.26253e+09	High	1	37	0	74.636	283	30.8	8.54	12	0
FALSE	High	Master Protein	P52597	Heterogeneous nuclear ribonucleoprotein F OS=Homo sapiens OX=9606 GN=HNRNPF PE=1 SV=3	77.06	8	6	37	290466906	High	1	31	0	57.53	415	45.6	5.58	8	0
FALSE	High	Master Protein	A8MXP9	Matrin-3 OS=Homo sapiens OX=9606 GN=MATR3 PE=1 SV=1	75.74	11	11	19	922626046	High	1	24	0	63.717	895	99.9	6.04	11	0
FALSE	High	Master Protein	P07910-2	Isoform C1 of Heterogeneous nuclear ribonucleoproteins C1/C2 OS=Homo sapiens OX=9606 GN=HNRNPC	74.39	7	1	27	2385549200	High	1	28	0	49.576	293	32.3	5.08	7	9
FALSE	High	Master Protein	B2R7P8	5-aminoimidazole-4-carboxamide ribonucleotide formyltransferase OS=Homo sapiens OX=9606 PE=2 SV=1	74.35	17	2	42	763845478	High	1	26	0	70.296	592	64.6	6.8	17	13
FALSE	High	Master Protein	Q9UBC3	DNA (cytosine-5)-methyltransferase 3B OS=Homo sapiens OX=9606 GN=DNMT3B PE=1 SV=1	73.83	14	13	27	9.53293e+08	High	1	31	0	74.18	853	95.7	8.43	14	1
FALSE	High	Master Protein	P63244	Receptor of activated protein C kinase 1 OS=Homo sapiens OX=9606 GN=RACK1 PE=1 SV=3	73.78	11	11	62	9.53138e+08	High	1	29	0	72.587	317	35.1	7.69	11	0
FALSE	High	Master Protein	A0A024R694	Actinin, alpha 1, isoform CRA_a OS=Homo sapiens OX=9606 GN=ACTN1 PE=2 SV=1	71.95	18	12	30	287819590	High	1	29	0	80.169	892	103	5.41	18	0
FALSE	High	Master Protein	A0A384N6B9	Epididymis secretory sperm binding protein OS=Homo sapiens OX=9606 PE=2 SV=1	70.27	8	1	46	6.3964e+08	High	1	29	0	67.408	366	38.6	6.79	8	7
FALSE	High	Master Protein	A0A1C7CYX9	Dihydropyrimidinase-related protein 2 OS=Homo sapiens OX=9606 GN=DPYSL2 PE=1 SV=1	70.15	12	9	33	505215045	High	1	25	0	75.606	677	73.5	6.35	12	1
FALSE	High	Master Protein	Q59GY2	60S ribosomal protein L4 (Fragment) OS=Homo sapiens OX=9606 PE=2 SV=1	69.48	12	12	29	1.04814e+09	High	1	24	0	60.592	441	49	11.02	12	0
FALSE	High	Master Protein	P51659-2	Isoform 2 of Peroxisomal multifunctional enzyme type 2 OS=Homo sapiens OX=9606 GN=HSD17B4	68.76	10	10	24	4.34428e+08	High	1	23	0	72.076	761	83	8.76	10	0
FALSE	High	Master Protein	B4DP06	5-aminoimidazole-4-carboxamide ribonucleotide formyltransferase OS=Homo sapiens OX=9606 PE=2 SV=1	68.67	16	1	46	24902000	High	1	24	0	69.203	533	58.6	6.84	16	0
FALSE	High	Master Protein	E5KNY5	Leucine-rich PPR-motif containing OS=Homo sapiens OX=9606 GN=LRPPRC PE=4 SV=1	68.55	21	21	23	703094596	High	1	30	0	65.601	1394	157.8	6.13	21	0
FALSE	High	Master Protein	O75369-8	Isoform 8 of Filamin-B OS=Homo sapiens OX=9606 GN=FLNB	68.48	23	22	16	3.69874e+08	High	1	31	0	76.024	2633	281.5	5.71	23	0
FALSE	High	Master Protein	Q59EJ3	Heat shock 70kDa protein 1A variant (Fragment) OS=Homo sapiens OX=9606 PE=1 SV=1	68.42	14	12	31	5.52971e+08	High	1	29	0	76.429	709	77.4	6.3	14	0
FALSE	High	Master Protein	Q13838-2	Isoform 2 of Spliceosome RNA helicase DDX39B OS=Homo sapiens OX=9606 GN=DDX39B	67.47	8	3	28	1202750786	High	1	22	0	46.809	443	50.6	5.88	8	6
FALSE	High	Master Protein	Q15366-5	Isoform 5 of Poly(rC)-binding protein 2 OS=Homo sapiens OX=9606 GN=PCBP2	67.21	8	1	55	5.14795e+06	High	1	30	0	64.056	335	35.3	8	8	0
FALSE	High	Master Protein	P27708	CAD protein OS=Homo sapiens OX=9606 GN=CAD PE=1 SV=3	67.15	16	16	14	300755839	High	1	25	0	65.298	2225	242.8	6.46	16	0
FALSE	High	Master Protein	Q9NZI8	Insulin-like growth factor 2 mRNA-binding protein 1 OS=Homo sapiens OX=9606 GN=IGF2BP1 PE=1 SV=2	67.09	10	9	23	1.00778e+09	High	1	31	0	56.627	577	63.4	9.2	10	2
FALSE	High	Master Protein	P17987	T-complex protein 1 subunit alpha OS=Homo sapiens OX=9606 GN=TCP1 PE=1 SV=1	66.9	12	12	41	4.27669e+08	High	1	23	0	81.75	556	60.3	6.11	12	0
FALSE	High	Master Protein	P26038	Moesin OS=Homo sapiens OX=9606 GN=MSN PE=1 SV=3	65.57	11	5	23	2.2466e+08	High	1	34	0	68.14	577	67.8	6.4	11	0
FALSE	High	Master Protein	B2ZZ89	Spectrin beta chain OS=Homo sapiens OX=9606 GN=SPTBN1 PE=2 SV=1	65.54	20	20	14	3.23389e+08	High	1	24	0	78.215	2364	274.4	5.57	20	0
FALSE	High	Master Protein	A0A7I2V2T3	Inosine-5'-monophosphate dehydrogenase OS=Homo sapiens OX=9606 GN=IMPDH2 PE=1 SV=1	64.44	9	9	27	579610440	High	1	18	0	56.121	522	56.8	7.47	9	0
FALSE	High	Master Protein	P18206	Vinculin OS=Homo sapiens OX=9606 GN=VCL PE=1 SV=4	64.24	13	13	22	243267010	High	1	24	0	66.326	1134	123.7	5.66	13	0
FALSE	High	Master Protein	Q562R1	Beta-actin-like protein 2 OS=Homo sapiens OX=9606 GN=ACTBL2 PE=1 SV=2	64.06	6	2	20	1.69184e+06	High	1	30	0	21.859	376	42	5.59	6	0
FALSE	High	Master Protein	B7Z3K9	Fructose-bisphosphate aldolase OS=Homo sapiens OX=9606 PE=2 SV=1	63.72	5	3	16	15639548	High	1	32	0	37.267	451	48.4	8.07	5	0
FALSE	High	Master Protein	Q59GW6	Acetyl-CoA acetyltransferase, cytosolic variant (Fragment) OS=Homo sapiens OX=9606 PE=2 SV=1	63.46	9	9	46	2.794e+08	High	1	22	0	59.198	404	42.1	7.4	9	0
FALSE	High	Master Protein	P78527	DNA-dependent protein kinase catalytic subunit OS=Homo sapiens OX=9606 GN=PRKDC PE=1 SV=3	62.84	22	22	7	600722387	High	1	29	0	59.505	4128	468.8	7.12	22	0
FALSE	High	Master Protein	A0A494C039	Hypoxia up-regulated protein 1 OS=Homo sapiens OX=9606 GN=HYOU1 PE=1 SV=1	62.82	14	14	23	3.66323e+08	High	1	26	0	79.221	1000	111.3	5.22	14	0
FALSE	High	Master Protein	A8K3C3	T-complex protein 1 subunit delta OS=Homo sapiens OX=9606 PE=2 SV=1	62.41	12	12	33	7.35952e+08	High	1	22	0	65.674	539	57.9	7.83	12	0
FALSE	High	Master Protein	A0A024RAZ7	Helix-destabilizing protein OS=Homo sapiens OX=9606 GN=HNRPA1 PE=4 SV=1	62.27	8	7	26	2228831663	High	1	21	0	49.726	372	38.7	9.13	8	0
FALSE	High	Master Protein	Q6FI13	Histone H2A type 2-A OS=Homo sapiens OX=9606 GN=H2AC18 PE=1 SV=3	61.85	3	2	42	11711016722	High	1	23	0	20.47	130	14.1	10.9	3	1
FALSE	High	Master Protein	A8K4Z4	60S acidic ribosomal protein P0 OS=Homo sapiens OX=9606 PE=2 SV=1	61.8	7	7	41	854358155	High	1	19	0	46.037	317	34.2	5.97	7	0
FALSE	High	Master Protein	Q4LE36	ATP-citrate (pro-S-)-lyase (Fragment) OS=Homo sapiens OX=9606 GN=ACLY variant protein PE=2 SV=1	61.67	13	13	17	593640459	High	1	23	0	68.567	1137	124.5	8.03	13	0
FALSE	High	Master Protein	B4DLV7	Rab GDP dissociation inhibitor OS=Homo sapiens OX=9606 PE=2 SV=1	60.8	11	8	39	5.7913e+08	High	1	29	0	58.962	449	51.1	8.18	11	2
FALSE	High	Master Protein	Q12906	Interleukin enhancer-binding factor 3 OS=Homo sapiens OX=9606 GN=ILF3 PE=1 SV=3	60.68	14	2	32	5.48028e+08	High	1	24	0	61.902	894	95.3	8.76	14	9
FALSE	High	Master Protein	P11940	Polyadenylate-binding protein 1 OS=Homo sapiens OX=9606 GN=PABPC1 PE=1 SV=2	60.25	11	6	30	798176284	High	1	26	0	52	636	70.6	9.5	11	5
FALSE	High	Master Protein	M0R0C6	Far upstream element-binding protein 2 OS=Homo sapiens OX=9606 GN=KHSRP PE=1 SV=2	60.03	13	13	29	3.92385e+08	High	1	28	0	62.996	747	76.6	7.33	13	0
FALSE	High	Master Protein	F4ZW66	NF110b OS=Homo sapiens OX=9606 PE=2 SV=1	59.3	13	1	31		High	1	23	0	57.987	898	95.7	8.81	13	0
FALSE	High	Master Protein	P39023	60S ribosomal protein L3 OS=Homo sapiens OX=9606 GN=RPL3 PE=1 SV=2	59.29	6	6	21	4.00939e+08	High	1	28	0	58.944	403	46.1	10.18	6	0
FALSE	High	Master Protein	B4DJ30	cDNA FLJ61290, highly similar to Neutral alpha-glucosidase AB OS=Homo sapiens OX=9606 PE=2 SV=1	58.59	13	13	19	764011847	High	1	20	0	60.015	995	112.9	6.06	13	0
FALSE	High	Master Protein	A5A3E0	POTE ankyrin domain family member F OS=Homo sapiens OX=9606 GN=POTEF PE=1 SV=2	57.37	6	1	7		High	1	23	0	24.374	1075	121.4	6.2	6	0
FALSE	High	Master Protein	P27348	14-3-3 protein theta OS=Homo sapiens OX=9606 GN=YWHAQ PE=1 SV=1	56.79	10	8	39	1.21948e+09	High	1	23	0	53.851	245	27.7	4.78	10	3
FALSE	High	Master Protein	A0A7P0TA71	Protein disulfide-isomerase OS=Homo sapiens OX=9606 GN=P4HB PE=4 SV=1	56.61	11	11	28	666521968	High	1	19	0	42.356	557	62	5.45	11	0
FALSE	High	Master Protein	Q14195-2	Isoform LCRMP-4 of Dihydropyrimidinase-related protein 3 OS=Homo sapiens OX=9606 GN=DPYSL3	56.59	13	10	29	567061730	High	1	21	0	53.811	684	73.9	6.35	13	3
FALSE	High	Master Protein	A0A090N8Y2	Protein disulfide-isomerase A4 OS=Homo sapiens OX=9606 GN=ERP70 PE=2 SV=1	56.43	13	13	25	519984180	High	1	25	0	59.163	645	72.9	5.07	13	0
FALSE	High	Master Protein	Q5T7N2	LINE-1 type transposase domain-containing protein 1 OS=Homo sapiens OX=9606 GN=L1TD1 PE=1 SV=1	55.91	15	15	26	4.85159e+08	High	1	21	0	62.016	865	98.8	4.93	15	0
FALSE	High	Master Protein	Q99623	Prohibitin-2 OS=Homo sapiens OX=9606 GN=PHB2 PE=1 SV=2	55.56	8	8	36	857722519	High	1	21	0	49.578	299	33.3	9.83	8	0
FALSE	High	Master Protein	Q59HH3	Trifunctional purine biosynthetic protein adenosine-3 (Fragment) OS=Homo sapiens OX=9606 PE=2 SV=1	55.52	13	13	23	362133002	High	1	17	0	56.373	1046	112.1	7.36	13	0
FALSE	High	Master Protein	E7EMB3	Calmodulin-2 OS=Homo sapiens OX=9606 GN=CALM2 PE=1 SV=1	55.3	5	5	47	8.77388e+08	High	1	25	0	44.013	196	21.7	4.56	5	0
FALSE	High	Master Protein	P26641-2	Isoform 2 of Elongation factor 1-gamma OS=Homo sapiens OX=9606 GN=EEF1G	55.2	5	5	9	4.87201e+08	High	1	19	0	40.851	487	56.1	7.72	5	0
FALSE	High	Master Protein	P35232	Prohibitin OS=Homo sapiens OX=9606 GN=PHB PE=1 SV=1	54.99	8	1	45	37971367	High	1	17	0	46.954	272	29.8	5.76	8	0
FALSE	High	Master Protein	G3V1V0	Myosin light polypeptide 6 OS=Homo sapiens OX=9606 GN=MYL6 PE=1 SV=1	54.92	5	1	51	4.43666e+08	High	1	17	0	36.971	161	18	4.77	5	5
FALSE	High	Master Protein	A0A384ME17	Elongation factor Tu OS=Homo sapiens OX=9606 GN=TUFM PE=2 SV=1	54.8	10	10	31	4.56304e+08	High	1	18	0	49.097	455	49.8	7.61	10	0
FALSE	High	Master Protein	A0A2U3TZU2	Glucose-6-phosphate isomerase OS=Homo sapiens OX=9606 GN=GPI PE=1 SV=1	54.36	8	8	28	346358253	High	1	21	0	57.848	597	67.2	8.97	8	0
FALSE	High	Master Protein	A8K521	DNA helicase OS=Homo sapiens OX=9606 PE=2 SV=1	54.14	10	10	23	4.07205e+08	High	1	20	0	50.706	734	82.2	8.37	10	0
FALSE	High	Master Protein	P48643	T-complex protein 1 subunit epsilon OS=Homo sapiens OX=9606 GN=CCT5 PE=1 SV=1	54.02	12	12	37	528389567	High	1	21	0	49.635	541	59.6	5.66	12	0
FALSE	High	Master Protein	P00338-3	Isoform 3 of L-lactate dehydrogenase A chain OS=Homo sapiens OX=9606 GN=LDHA	54	9	9	29	7.32243e+08	High	1	28	0	38.357	361	39.8	8.43	9	0
FALSE	High	Master Protein	A0A0K0K1H8	Beta-1 metal-binding globulin OS=Homo sapiens OX=9606 GN=HEL-S-71p PE=2 SV=1	53.64	11	11	26	518942370	High	1	22	0	45.055	698	77	7.21	11	0
FALSE	High	Master Protein	A0A140VJQ4	Ornithine--oxo-acid aminotransferase OS=Homo sapiens OX=9606 PE=2 SV=1	53.62	9	9	38	7.44542e+08	High	1	20	0	51.652	439	48.5	7.03	9	0
FALSE	High	Master Protein	V9HW77	Creatine kinase OS=Homo sapiens OX=9606 GN=HEL-211 PE=2 SV=1	53.54	9	9	42	6.04044e+08	High	1	19	0	49.575	381	42.6	5.59	9	0
FALSE	High	Master Protein	A0A2Z6ATB6	Drebrin A OS=Homo sapiens OX=9606 GN=DBN1 PE=2 SV=1	53.3	8	8	26	2.69568e+08	High	1	19	0	50.421	695	76.3	4.51	8	0
FALSE	High	Master Protein	G8JLA2	Myosin light polypeptide 6 OS=Homo sapiens OX=9606 GN=MYL6 PE=1 SV=1	53.04	5	1	54	37801876	High	1	17	0	44.014	152	17.1	4.55	5	0
FALSE	High	Master Protein	P68431	Histone H3.1 OS=Homo sapiens OX=9606 GN=H3C1 PE=1 SV=2	53.01	4	1	43	2.14219e+08	High	1	20	0	42.206	136	15.4	11.12	4	2
FALSE	High	Master Protein	A0A024RC65	HCG1991735, isoform CRA_a OS=Homo sapiens OX=9606 GN=hCG_1991735 PE=4 SV=1	52.75	16	16	18	165717176	High	1	21	0	57.529	1657	189.1	6.48	16	0
FALSE	High	Master Protein	P07737	Profilin-1 OS=Homo sapiens OX=9606 GN=PFN1 PE=1 SV=2	52.49	5	5	50	2215376697	High	1	17	0	30.794	140	15	8.27	5	0
FALSE	High	Master Protein	P22626	Heterogeneous nuclear ribonucleoproteins A2/B1 OS=Homo sapiens OX=9606 GN=HNRNPA2B1 PE=1 SV=2	52.25	9	8	36	2098912833	High	1	23	0	42.893	353	37.4	8.95	9	1
FALSE	High	Master Protein	B4DHQ3	Phosphoserine aminotransferase OS=Homo sapiens OX=9606 PE=2 SV=1	51.15	8	8	29	585658513	High	1	25	0	48.076	415	45.3	9.03	8	0
FALSE	High	Master Protein	Q562V5	Actin-like protein (Fragment) OS=Homo sapiens OX=9606 GN=ACT PE=4 SV=1	50.61	2	1	47		High	1	14	0	15.48	103	11.4	6.35	2	0
FALSE	High	Master Protein	Q53G55	TNF receptor-associated protein 1 variant (Fragment) OS=Homo sapiens OX=9606 PE=2 SV=1	50.19	11	1	27	250873894	High	1	22	0	50.328	704	80	8.03	11	8
FALSE	High	Master Protein	P07814	Bifunctional glutamate/proline--tRNA ligase OS=Homo sapiens OX=9606 GN=EPRS1 PE=1 SV=5	50.12	17	17	20	241932841	High	1	21	0	55.747	1512	170.5	7.33	17	0
FALSE	High	Master Protein	B2RBA6	DNA replication licensing factor MCM7 OS=Homo sapiens OX=9606 GN=MCM7 PE=2 SV=1	50.09	13	13	25	3.74997e+08	High	1	20	0	52.06	719	81.2	6.46	13	0
FALSE	High	Master Protein	O60506	Heterogeneous nuclear ribonucleoprotein Q OS=Homo sapiens OX=9606 GN=SYNCRIP PE=1 SV=2	49.5	12	10	24	812907621	High	1	22	0	49.814	623	69.6	8.59	12	2
FALSE	High	Master Protein	A0A0D9SGF6	Spectrin alpha chain, non-erythrocytic 1 OS=Homo sapiens OX=9606 GN=SPTAN1 PE=1 SV=1	48.98	17	17	10	3.23118e+08	High	1	21	0	47.283	2498	287.4	5.36	17	0
FALSE	High	Master Protein	H0YFD6	Enoyl-CoA hydratase OS=Homo sapiens OX=9606 GN=HADHA PE=1 SV=2	48.78	11	11	23	202732840	High	1	18	0	48.636	792	86.3	9.1	11	0
FALSE	High	Master Protein	D9IAI1	Epididymis secretory protein Li 34 OS=Homo sapiens OX=9606 GN=HEL-S-34 PE=2 SV=1	47.83	5	5	52	382173602	High	1	13	0	48.71	187	21	7.53	5	0
FALSE	High	Master Protein	Q53HV2	T-complex protein 1 subunit eta (Fragment) OS=Homo sapiens OX=9606 PE=2 SV=1	47.81	8	8	27	273624071	High	1	16	0	48.136	543	59.3	7.65	8	0
FALSE	High	Master Protein	Q12905	Interleukin enhancer-binding factor 2 OS=Homo sapiens OX=9606 GN=ILF2 PE=1 SV=2	47.75	8	8	34	7.44791e+08	High	1	23	0	35.758	390	43	5.26	8	0
FALSE	High	Master Protein	D0PNI1	Epididymis luminal protein 4 OS=Homo sapiens OX=9606 GN=YWHAZ PE=2 SV=1	47.69	8	6	48	387513573	High	1	19	0	35.658	245	27.7	4.79	8	0
FALSE	High	Master Protein	B4DX78	RNA helicase OS=Homo sapiens OX=9606 PE=2 SV=1	47.56	6	1	19	18923938	High	1	16	0	35.214	470	53.7	5.9	6	0
FALSE	High	Master Protein	P49736	DNA replication licensing factor MCM2 OS=Homo sapiens OX=9606 GN=MCM2 PE=1 SV=4	47.53	12	12	19	342268675	High	1	17	0	49.477	904	101.8	5.52	12	0
FALSE	High	Master Protein	B2RBR9	cDNA, FLJ95650, highly similar to Homo sapiens karyopherin (importin) beta 1 (KPNB1), mRNA OS=Homo sapiens OX=9606 PE=2 SV=1	47.43	8	8	17	2.85172e+08	High	1	19	0	51.383	876	97.1	4.78	8	0
FALSE	High	Master Protein	P22234	Multifunctional protein ADE2 OS=Homo sapiens OX=9606 GN=PAICS PE=1 SV=3	47.2	10	10	36	479287682	High	1	17	0	42.91	425	47	7.23	10	0
FALSE	High	Master Protein	Q6PUJ7	Prohibitin OS=Homo sapiens OX=9606 GN=HEL-215 PE=2 SV=1	47.14	8	1	43	1014954754	Medium	1	16	0	37.551	272	29.8	5.76	8	8
FALSE	High	Master Protein	P46777	60S ribosomal protein L5 OS=Homo sapiens OX=9606 GN=RPL5 PE=1 SV=3	46.93	6	6	32	3.77555e+08	High	1	21	0	45.093	297	34.3	9.72	6	0
FALSE	High	Master Protein	V9HW98	Epididymis luminal protein 2 OS=Homo sapiens OX=9606 GN=HEL2 PE=1 SV=1	46.88	8	6	39	5.66112e+08	High	1	21	0	36.55	255	29.2	4.74	8	0
FALSE	High	Master Protein	P11388-4	Isoform 4 of DNA topoisomerase 2-alpha OS=Homo sapiens OX=9606 GN=TOP2A	46.62	14	12	13	426414161	High	1	23	0	48.214	1612	182.6	8.63	14	2
FALSE	High	Master Protein	P15880	40S ribosomal protein S2 OS=Homo sapiens OX=9606 GN=RPS2 PE=1 SV=2	46.49	8	8	34	6.92941e+08	High	1	18	0	40.004	293	31.3	10.24	8	0
FALSE	High	Master Protein	O75533	Splicing factor 3B subunit 1 OS=Homo sapiens OX=9606 GN=SF3B1 PE=1 SV=3	46.49	9	9	9	295956778	High	1	18	0	38.178	1304	145.7	7.09	9	0
FALSE	High	Master Protein	E7EQR4	Ezrin OS=Homo sapiens OX=9606 GN=EZR PE=1 SV=3	46.35	13	8	26	7.84425e+08	High	1	25	0	49.072	586	69.3	6.16	13	5
FALSE	High	Master Protein	Q59F66	RNA helicase (Fragment) OS=Homo sapiens OX=9606 PE=2 SV=1	46.29	11	8	21	945000842	High	1	17	0	37.246	737	81	7.93	11	4
FALSE	High	Master Protein	P09104	Gamma-enolase OS=Homo sapiens OX=9606 GN=ENO2 PE=1 SV=3	46.24	5	2	21	8.16245e+06	High	1	15	0	26.421	434	47.2	5.03	5	0
FALSE	High	Master Protein	A0A0C4DG17	40S ribosomal protein SA OS=Homo sapiens OX=9606 GN=RPSA PE=1 SV=1	46.16	4	4	27	653069970	High	1	13	0	34.205	300	33.3	4.87	4	0
FALSE	High	Master Protein	A0A1B0GU03	Peptidase A1 domain-containing protein OS=Homo sapiens OX=9606 PE=1 SV=1	46.07	8	8	21	532396132	High	1	16	0	37.428	582	62.7	7.77	8	0
FALSE	High	Master Protein	A0A024QZN9	Outer mitochondrial membrane protein porin 2 OS=Homo sapiens OX=9606 GN=VDAC2 PE=3 SV=1	45.9	8	8	43	8.54199e+08	High	1	23	0	39.55	319	34.5	7.99	8	0
FALSE	High	Master Protein	P04843	Dolichyl-diphosphooligosaccharide--protein glycosyltransferase subunit 1 OS=Homo sapiens OX=9606 GN=RPN1 PE=1 SV=1	45.57	8	8	19	451037933	High	1	14	0	32.166	607	68.5	6.38	8	0
FALSE	High	Master Protein	P62829	60S ribosomal protein L23 OS=Homo sapiens OX=9606 GN=RPL23 PE=1 SV=1	45.1	3	3	27	589739344	High	1	15	0	27.021	140	14.9	10.51	3	0
FALSE	High	Master Protein	A0A0D9SF53	RNA helicase OS=Homo sapiens OX=9606 GN=DDX3X PE=1 SV=1	45.09	9	8	17	294509312	High	1	16	0	40.302	733	81.4	8.07	9	0
FALSE	High	Master Protein	O75874	Isocitrate dehydrogenase [NADP] cytoplasmic OS=Homo sapiens OX=9606 GN=IDH1 PE=1 SV=2	44.64	11	10	37	8.00687e+08	High	1	21	0	41.002	414	46.6	7.01	11	1
FALSE	High	Master Protein	P26639	Threonine--tRNA ligase 1, cytoplasmic OS=Homo sapiens OX=9606 GN=TARS1 PE=1 SV=3	44.63	12	12	25	436419898	High	1	23	0	40.406	723	83.4	6.67	12	0
FALSE	High	Master Protein	O00425	Insulin-like growth factor 2 mRNA-binding protein 3 OS=Homo sapiens OX=9606 GN=IGF2BP3 PE=1 SV=2	44.59	8	6	21	323005391	High	1	17	0	45.123	579	63.7	8.87	8	1
FALSE	High	Master Protein	O75643	U5 small nuclear ribonucleoprotein 200 kDa helicase OS=Homo sapiens OX=9606 GN=SNRNP200 PE=1 SV=2	44.31	15	15	10	231286595	High	1	19	0	52.143	2136	244.4	6.06	15	0
FALSE	High	Master Protein	Q5JR94	40S ribosomal protein S8 OS=Homo sapiens OX=9606 GN=RPS8 PE=2 SV=1	44.07	6	6	36	942920404	High	1	17	0	30.5	208	24.2	10.32	6	0
FALSE	High	Master Protein	Q59H77	T-complex protein 1 subunit gamma (Fragment) OS=Homo sapiens OX=9606 PE=2 SV=1	43.91	10	10	30	902306862	High	1	17	0	31.288	577	63.5	6.43	10	0
FALSE	High	Master Protein	A8K8U1	cDNA FLJ77762, highly similar to Homo sapiens cullin-associated and neddylation-dissociated 1 (CAND1), mRNA OS=Homo sapiens OX=9606 PE=2 SV=1	43.84	12	12	16	2.63984e+08	High	1	17	0	49.701	1230	136.2	5.83	12	0
FALSE	High	Master Protein	P25205-2	Isoform 2 of DNA replication licensing factor MCM3 OS=Homo sapiens OX=9606 GN=MCM3	43.44	14	14	23	4.71141e+08	High	1	19	0	49.198	853	95.8	5.77	14	0
FALSE	High	Master Protein	P22695	Cytochrome b-c1 complex subunit 2, mitochondrial OS=Homo sapiens OX=9606 GN=UQCRC2 PE=1 SV=3	43.37	8	8	28	297385317	High	1	15	0	43.799	453	48.4	8.63	8	0
FALSE	High	Master Protein	Q01469	Fatty acid-binding protein 5 OS=Homo sapiens OX=9606 GN=FABP5 PE=1 SV=3	43.1	5	5	48	319765246	High	1	14	0	37.703	135	15.2	7.01	5	0
FALSE	High	Master Protein	A0A024RDL1	Chaperonin containing TCP1, subunit 6A (Zeta 1), isoform CRA_a OS=Homo sapiens OX=9606 GN=CCT6A PE=3 SV=1	42.93	9	9	28	4.30927e+08	High	1	16	0	47.216	531	58	6.68	9	0
FALSE	High	Master Protein	P31930	Cytochrome b-c1 complex subunit 1, mitochondrial OS=Homo sapiens OX=9606 GN=UQCRC1 PE=1 SV=3	42.74	9	9	35	2.75572e+08	High	1	16	0	43.76	480	52.6	6.37	9	0
FALSE	High	Master Protein	B3KXY9	Hexokinase OS=Homo sapiens OX=9606 PE=2 SV=1	42.57	14	12	21	341615114	High	1	23	0	50.082	952	106.2	7.17	14	2
FALSE	High	Master Protein	A0A0S2Z410	Epididymis secretory sperm binding protein (Fragment) OS=Homo sapiens OX=9606 GN=HSD17B10 PE=2 SV=1	42.24	8	8	55	206980328	High	1	15	0	47.552	261	26.9	7.78	8	0
FALSE	High	Master Protein	P27635	60S ribosomal protein L10 OS=Homo sapiens OX=9606 GN=RPL10 PE=1 SV=4	42.18	3	3	24	317278388	High	1	13	0	31.915	214	24.6	10.08	3	0
FALSE	High	Master Protein	P61247	40S ribosomal protein S3a OS=Homo sapiens OX=9606 GN=RPS3A PE=1 SV=2	42.09	4	4	26	569442246	High	1	14	0	29.992	264	29.9	9.73	4	0
FALSE	High	Master Protein	A0A024RDS1	Heat shock 110 kDa protein OS=Homo sapiens OX=9606 GN=HSPH1 PE=3 SV=1	42.01	13	12	22	4.29348e+08	High	1	16	0	56.104	858	96.8	5.39	13	0
FALSE	High	Master Protein	P50990	T-complex protein 1 subunit theta OS=Homo sapiens OX=9606 GN=CCT8 PE=1 SV=4	41.83	11	11	26	666222807	High	1	15	0	41.952	548	59.6	5.6	11	0
FALSE	High	Master Protein	P30050	60S ribosomal protein L12 OS=Homo sapiens OX=9606 GN=RPL12 PE=1 SV=1	41.82	4	4	40	521712567	High	1	12	0	27.191	165	17.8	9.42	4	0
FALSE	High	Master Protein	P25398	40S ribosomal protein S12 OS=Homo sapiens OX=9606 GN=RPS12 PE=1 SV=3	41.32	3	3	31	742457074	High	1	11	0	29.333	132	14.5	7.21	3	0
FALSE	High	Master Protein	P27824-2	Isoform 2 of Calnexin OS=Homo sapiens OX=9606 GN=CANX	41.31	7	7	15	751694890	High	1	14	0	28.621	627	71.5	4.7	7	0
FALSE	High	Master Protein	P20700	Lamin-B1 OS=Homo sapiens OX=9606 GN=LMNB1 PE=1 SV=2	41.16	8	8	23	319740438	High	1	14	0	38.747	586	66.4	5.16	8	0
FALSE	High	Master Protein	P55060	Exportin-2 OS=Homo sapiens OX=9606 GN=CSE1L PE=1 SV=3	41.07	13	13	18	326266607	High	1	16	0	49.763	971	110.3	5.77	13	0
FALSE	High	Master Protein	A0A024R3W7	Elongation factor 1-beta OS=Homo sapiens OX=9606 GN=EEF1B2 PE=3 SV=1	40.85	4	4	35	330722820	High	1	11	0	30.124	225	24.7	4.67	4	0
FALSE	High	Master Protein	B2R4P2	cDNA, FLJ92164, highly similar to Homo sapiens peroxiredoxin 1 (PRDX1), mRNA OS=Homo sapiens OX=9606 PE=2 SV=1	40.78	8	5	38	449109537	High	1	15	0	31.035	199	22.2	8.38	8	3
FALSE	High	Master Protein	Q59G75	Isoleucyl-tRNA synthetase (Fragment) OS=Homo sapiens OX=9606 PE=2 SV=1	40.69	12	12	13	348879868	High	1	18	0	47.17	1279	146.3	6.35	12	0
FALSE	High	Master Protein	P31948-2	Isoform 2 of Stress-induced-phosphoprotein 1 OS=Homo sapiens OX=9606 GN=STIP1	40.41	6	6	16	292797803	High	1	14	0	36.891	590	68	7.74	6	0
FALSE	High	Master Protein	P05787-2	Isoform 2 of Keratin, type II cytoskeletal 8 OS=Homo sapiens OX=9606 GN=KRT8	39.97	9	8	28	7.45984e+08	High	1	17	0	47.522	511	56.6	5.43	9	0
FALSE	High	Master Protein	P23396	40S ribosomal protein S3 OS=Homo sapiens OX=9606 GN=RPS3 PE=1 SV=2	39.96	8	8	45	968236458	High	1	16	0	30.371	243	26.7	9.66	8	0
FALSE	High	Master Protein	P29966	Myristoylated alanine-rich C-kinase substrate OS=Homo sapiens OX=9606 GN=MARCKS PE=1 SV=4	39.36	3	3	29	122221636	High	1	10	0	21.187	332	31.5	4.45	3	0
FALSE	High	Master Protein	Q13310-3	Isoform 3 of Polyadenylate-binding protein 4 OS=Homo sapiens OX=9606 GN=PABPC4	39.31	8	3	18	83711150	High	1	15	0	36.488	660	72.3	9.35	8	0
FALSE	High	Master Protein	P49588-2	Isoform 2 of Alanine--tRNA ligase, cytoplasmic OS=Homo sapiens OX=9606 GN=AARS1	38.97	11	11	16	155235482	High	1	15	0	37.86	992	109.2	5.57	11	0
FALSE	High	Master Protein	A8KAP3	116 kDa U5 small nuclear ribonucleoprotein component OS=Homo sapiens OX=9606 PE=2 SV=1	38.82	12	11	20	2.2688e+08	High	1	18	0	41.412	972	109.4	5.01	12	0
FALSE	High	Master Protein	P31942	Heterogeneous nuclear ribonucleoprotein H3 OS=Homo sapiens OX=9606 GN=HNRNPH3 PE=1 SV=2	38.5	3	3	14	2.0791e+08	High	1	14	0	27.305	346	36.9	6.87	3	0
FALSE	High	Master Protein	Q59EK6	TNF receptor-associated protein 1 variant (Fragment) OS=Homo sapiens OX=9606 PE=3 SV=1	38.19	10	1	26	33692280	High	1	18	0	42.168	703	79.9	8.21	10	0
FALSE	High	Master Protein	A1LU37	Heterogeneous nuclear ribonucleoprotein D (AU-rich element RNA binding protein 1, 37kDa), isoform CRA_d OS=Homo sapiens OX=9606 GN=HNRPD PE=4 SV=1	38.03	8	7	24	900393700	High	1	17	0	34.603	355	38.4	7.81	8	0
FALSE	High	Master Protein	Q13162	Peroxiredoxin-4 OS=Homo sapiens OX=9606 GN=PRDX4 PE=1 SV=1	38.02	7	5	35	3.01359e+08	High	1	14	0	31.943	271	30.5	6.29	7	0
FALSE	High	Master Protein	P31946	14-3-3 protein beta/alpha OS=Homo sapiens OX=9606 GN=YWHAB PE=1 SV=3	37.99	6	3	37	49913835	High	1	14	0	35.412	246	28.1	4.83	6	0
FALSE	High	Master Protein	P30048	Thioredoxin-dependent peroxide reductase, mitochondrial OS=Homo sapiens OX=9606 GN=PRDX3 PE=1 SV=3	37.69	5	5	32	533230736	High	1	14	0	27.018	256	27.7	7.78	5	0
FALSE	High	Master Protein	V9HW74	Ubiquitin carboxyl-terminal hydrolase OS=Homo sapiens OX=9606 GN=HEL-117 PE=2 SV=1	37.38	6	6	39	4.12234e+08	High	1	11	0	32.661	223	24.8	5.48	6	0
FALSE	High	Master Protein	B2R491	40S ribosomal protein S4 OS=Homo sapiens OX=9606 GN=RPS4X PE=2 SV=1	37.12	5	5	25	960668828	High	1	13	0	29.564	263	29.6	10.15	5	0
FALSE	High	Master Protein	B4DUP2	UTP--glucose-1-phosphate uridylyltransferase OS=Homo sapiens OX=9606 PE=2 SV=1	37.01	7	7	19	6.54165e+08	High	1	13	0	28.576	517	57.8	8.13	7	0
FALSE	High	Master Protein	P38919	Eukaryotic initiation factor 4A-III OS=Homo sapiens OX=9606 GN=EIF4A3 PE=1 SV=4	36.95	6	5	27	6.80419e+07	High	1	16	0	37.981	411	46.8	6.73	6	0
FALSE	High	Master Protein	Q9NR30	Nucleolar RNA helicase 2 OS=Homo sapiens OX=9606 GN=DDX21 PE=1 SV=5	36.89	11	11	20	3.82427e+08	High	1	16	0	32.737	783	87.3	9.28	11	0
FALSE	High	Master Protein	Q9HBB3	60S ribosomal protein L6 OS=Homo sapiens OX=9606 PE=2 SV=1	36.81	6	6	29	9.46303e+08	High	1	15	0	29.955	289	32.9	10.58	6	0
FALSE	High	Master Protein	A0A024RAC5	Epididymis secretory sperm binding protein OS=Homo sapiens OX=9606 GN=RCC2 PE=2 SV=1	36.53	10	10	25	694860928	High	1	14	0	36.573	522	56	8.78	10	0
FALSE	High	Master Protein	O00299	Chloride intracellular channel protein 1 OS=Homo sapiens OX=9606 GN=CLIC1 PE=1 SV=4	36.42	6	6	39	300465652	High	1	12	0	30.807	241	26.9	5.17	6	0
FALSE	High	Master Protein	P05023	Sodium/potassium-transporting ATPase subunit alpha-1 OS=Homo sapiens OX=9606 GN=ATP1A1 PE=1 SV=1	36.21	11	11	15	3.09758e+08	High	1	14	0	39.468	1023	112.8	5.49	11	0
FALSE	High	Master Protein	O43390	Heterogeneous nuclear ribonucleoprotein R OS=Homo sapiens OX=9606 GN=HNRNPR PE=1 SV=1	36.19	11	9	23	3.16241e+08	High	1	15	0	42.709	633	70.9	8.13	11	0
FALSE	High	Master Protein	Q01105	Protein SET OS=Homo sapiens OX=9606 GN=SET PE=1 SV=3	36.12	7	7	31	1.1049e+09	High	1	13	0	34.705	290	33.5	4.32	7	0
FALSE	High	Master Protein	A0A7I2V535	Non-POU domain-containing octamer-binding protein OS=Homo sapiens OX=9606 GN=NONO PE=1 SV=1	35.84	6	6	26	3.43156e+08	High	1	16	0	33.936	501	57.6	9.33	6	0
FALSE	High	Master Protein	Q02790	Peptidyl-prolyl cis-trans isomerase FKBP4 OS=Homo sapiens OX=9606 GN=FKBP4 PE=1 SV=3	35.81	8	8	29	252703258	High	1	12	0	35.529	459	51.8	5.43	8	0
FALSE	High	Master Protein	E5RHG6	Tubulin-specific chaperone A OS=Homo sapiens OX=9606 GN=TBCA PE=1 SV=2	35.73	4	4	22	175168821	High	1	11	0	25.887	131	15.1	5.16	4	0
FALSE	High	Master Protein	B2RCM2	Leucyl-tRNA synthetase OS=Homo sapiens OX=9606 PE=2 SV=1	35.72	13	13	15	318056816	High	1	16	0	48.141	1176	134.4	7.2	13	0
FALSE	High	Master Protein	A0A384N6A4	10 kDa heat shock protein, mitochondrial OS=Homo sapiens OX=9606 PE=2 SV=1	35.67	3	3	32	2023438864	High	1	15	0	13.554	102	10.9	8.92	3	0
FALSE	High	Master Protein	E1NZA1	Peroxisome proliferator activated receptor interacting complex protein OS=Homo sapiens OX=9606 GN=PRIC295 PE=2 SV=1	35.64	18	18	9	445591934	High	1	19	0	39.249	2671	292.6	7.43	18	0
FALSE	High	Master Protein	O96008	Mitochondrial import receptor subunit TOM40 homolog OS=Homo sapiens OX=9606 GN=TOMM40 PE=1 SV=1	35.58	5	5	30	112179590	High	1	9	0	33.551	361	37.9	7.25	5	0
FALSE	High	Master Protein	B2RA03	cDNA, FLJ94640, highly similar to Homo sapiens keratin 18 (KRT18), mRNA OS=Homo sapiens OX=9606 PE=2 SV=1	34.91	8	8	31	2.47106e+08	High	1	14	0	40.883	430	48	5.38	8	0
FALSE	High	Master Protein	A0A140VK70	26S proteasome AAA-ATPase subunit RPT1 OS=Homo sapiens OX=9606 PE=2 SV=1	34.32	8	8	26	244419061	High	1	15	0	36.313	433	48.6	5.95	8	0
FALSE	High	Master Protein	Q2Q1W2	E3 ubiquitin-protein ligase TRIM71 OS=Homo sapiens OX=9606 GN=TRIM71 PE=1 SV=1	34.32	11	11	23	235576884	High	1	16	0	35.427	868	93.3	7.61	11	0
FALSE	High	Master Protein	A0A024R6W0	Aspartate aminotransferase OS=Homo sapiens OX=9606 GN=GOT2 PE=3 SV=1	34.22	6	6	24	6.56481e+08	High	1	12	0	26.596	430	47.4	9.01	6	0
FALSE	High	Master Protein	A0A384MDR8	Pyruvate dehydrogenase E1 component subunit beta OS=Homo sapiens OX=9606 PE=2 SV=1	34.09	6	6	22	2.94424e+08	High	1	15	0	32.162	359	39.2	6.65	6	0
FALSE	High	Master Protein	A0A140VJW2	Stathmin OS=Homo sapiens OX=9606 PE=2 SV=1	33.87	3	3	21	491449574	High	1	11	0	14.851	174	19.8	7.02	3	0
FALSE	High	Master Protein	P12270	Nucleoprotein TPR OS=Homo sapiens OX=9606 GN=TPR PE=1 SV=3	33.79	11	11	9	9.04332e+07	High	1	14	0	43.169	2363	267.1	5.02	11	0
FALSE	High	Master Protein	P62263	40S ribosomal protein S14 OS=Homo sapiens OX=9606 GN=RPS14 PE=1 SV=3	33.6	3	3	26	1.77183e+08	High	1	8	0	22.996	151	16.3	10.05	3	0
FALSE	High	Master Protein	A0A024R608	Ribosomal protein, large, P1, isoform CRA_a OS=Homo sapiens OX=9606 GN=RPLP1 PE=3 SV=1	33.33	2	1	52	631806832	High	1	13	0	28.559	114	11.5	4.32	2	1
FALSE	High	Master Protein	A0A3B3IT92	DNA helicase OS=Homo sapiens OX=9606 GN=MCM4 PE=1 SV=1	33.25	9	9	17	1.38856e+08	High	1	13	0	43.285	904	100.7	6.95	9	0
FALSE	High	Master Protein	B5BUE6	DEAD box protein 5 (Fragment) OS=Homo sapiens OX=9606 GN=DDX5 PE=2 SV=1	33.07	9	6	17	379361238	High	1	15	0	26.265	614	69.1	8.92	9	0
FALSE	High	Master Protein	E9PK25	Cofilin, non-muscle isoform OS=Homo sapiens OX=9606 GN=CFL1 PE=1 SV=1	33.04	5	5	33	622593008	High	1	10	0	31.529	204	22.7	8.34	5	0
FALSE	High	Master Protein	O43143	Pre-mRNA-splicing factor ATP-dependent RNA helicase DHX15 OS=Homo sapiens OX=9606 GN=DHX15 PE=1 SV=2	32.97	9	9	16	246390616	High	1	13	0	36.274	795	90.9	7.46	9	0
FALSE	High	Master Protein	A0A7I2V4G0	Heterogeneous nuclear ribonucleoprotein A3 OS=Homo sapiens OX=9606 GN=HNRNPA3 PE=1 SV=1	32.83	5	5	17	4.30459e+08	High	1	12	0	33.624	396	41.3	8.91	5	0
FALSE	High	Master Protein	P08195-4	Isoform 4 of 4F2 cell-surface antigen heavy chain OS=Homo sapiens OX=9606 GN=SLC3A2	32.82	9	9	21	481378978	High	1	14	0	29.683	661	71.1	4.97	9	0
FALSE	High	Master Protein	P34897	Serine hydroxymethyltransferase, mitochondrial OS=Homo sapiens OX=9606 GN=SHMT2 PE=1 SV=3	32.8	10	10	36	450844608	High	1	15	0	35.652	504	56	8.53	10	0
FALSE	High	Master Protein	P22087	rRNA 2'-O-methyltransferase fibrillarin OS=Homo sapiens OX=9606 GN=FBL PE=1 SV=2	32.79	6	6	25	289595457	High	1	11	0	26.355	321	33.8	10.18	6	0
FALSE	High	Master Protein	B2RE46	Dolichyl-diphosphooligosaccharide--protein glycosyltransferase subunit 2 OS=Homo sapiens OX=9606 PE=2 SV=1	32.73	8	8	24	266866480	High	1	11	0	30.899	631	69.3	5.78	8	0
FALSE	High	Master Protein	Q15046-2	Isoform Mitochondrial of Lysine--tRNA ligase OS=Homo sapiens OX=9606 GN=KARS1	32.42	9	9	25	1.68002e+08	High	1	14	0	32.546	625	71.5	6.81	9	0
FALSE	High	Master Protein	A0A384MDW7	Enoyl Coenzyme A hydratase, short chain, 1, mitochondrial OS=Homo sapiens OX=9606 GN=ECHS1 PE=2 SV=1	32.14	6	6	34	179833916	High	1	10	0	33.593	290	31.4	8.07	6	0
FALSE	High	Master Protein	Q9BQG0-2	Isoform 2 of Myb-binding protein 1A OS=Homo sapiens OX=9606 GN=MYBBP1A	32.03	9	9	10	180161740	High	1	10	0	40.243	1332	149.3	9.28	9	0
FALSE	High	Master Protein	J9R021	Eukaryotic translation initiation factor 3 subunit A OS=Homo sapiens OX=9606 GN=eIF3a PE=2 SV=1	31.87	8	8	9	236899592	High	1	15	0	32.907	1382	166.4	6.79	8	0
FALSE	High	Master Protein	A0A024R4U3	Tubulin tyrosine ligase-like family, member 12, isoform CRA_a OS=Homo sapiens OX=9606 GN=TTLL12 PE=4 SV=1	31.7	4	4	13	82891887	High	1	12	0	31.423	644	74.4	5.53	4	0
FALSE	High	Master Protein	A0A024R1Z6	Vesicle amine transport protein 1 homolog (T californica), isoform CRA_a OS=Homo sapiens OX=9606 GN=VAT1 PE=4 SV=1	31.7	6	6	27	160709565	High	1	10	0	35.579	393	41.9	6.29	6	0
FALSE	High	Master Protein	P32969	60S ribosomal protein L9 OS=Homo sapiens OX=9606 GN=RPL9 PE=1 SV=1	31.46	4	4	36	2.23073e+08	High	1	18	0	33.105	192	21.9	9.95	4	0
FALSE	High	Master Protein	A8K9K6	cDNA FLJ76962, highly similar to Homo sapiens nucleolar protein 5A (56kDa with KKE/D repeat) (NOL5A), mRNA OS=Homo sapiens OX=9606 PE=2 SV=1	31.45	6	6	21	162366326	High	1	15	0	37.787	594	65.9	9.23	6	0
FALSE	High	Master Protein	A0A5K1VW95	Malate dehydrogenase OS=Homo sapiens OX=9606 GN=MDH1 PE=1 SV=1	31.08	5	5	22	2.03256e+08	High	1	12	0	33.302	353	38.6	7.3	5	0
FALSE	High	Master Protein	O75947	ATP synthase subunit d, mitochondrial OS=Homo sapiens OX=9606 GN=ATP5PD PE=1 SV=3	30.63	5	5	47	1.62091e+08	High	1	22	0	27.747	161	18.5	5.3	5	0
FALSE	High	Master Protein	Q59FF0	100 kDa coactivator (Fragment) OS=Homo sapiens OX=9606 PE=2 SV=1	30.58	9	9	16	1.16501e+08	High	1	15	0	28.429	964	107.4	7.52	9	0
FALSE	High	Master Protein	A0A024RAD5	Dolichyl-diphosphooligosaccharide--protein glycosyltransferase 48 kDa subunit OS=Homo sapiens OX=9606 GN=DDOST PE=3 SV=1	30.4	7	7	24	394628905	High	1	11	0	26.09	456	50.7	6.4	7	0
FALSE	High	Master Protein	A8K7B7	Protein phosphatase 2 (Formerly 2A), regulatory subunit A (PR 65), alpha isoform OS=Homo sapiens OX=9606 GN=PPP2R1A PE=1 SV=1	30.34	9	9	26	2.48961e+08	High	1	13	0	36.602	589	65.3	5.11	9	0
FALSE	High	Master Protein	Q16658	Fascin OS=Homo sapiens OX=9606 GN=FSCN1 PE=1 SV=3	30.32	6	6	17	2.41805e+08	High	1	11	0	32.595	493	54.5	7.24	6	0
FALSE	High	Master Protein	A0A087X2I1	26S proteasome regulatory subunit 10B OS=Homo sapiens OX=9606 GN=PSMC6 PE=1 SV=1	30.29	6	6	25	157410179	High	1	12	0	33.472	403	45.8	7.78	6	0
FALSE	High	Master Protein	P25787	Proteasome subunit alpha type-2 OS=Homo sapiens OX=9606 GN=PSMA2 PE=1 SV=2	30.27	4	4	30	130413935	High	1	10	0	31.657	234	25.9	7.43	4	0
FALSE	High	Master Protein	E9PAV3	Nascent polypeptide-associated complex subunit alpha, muscle-specific form OS=Homo sapiens OX=9606 GN=NACA PE=1 SV=1	30.27	4	4	3	465818116	High	1	9	0	28.689	2078	205.3	9.58	4	0
FALSE	High	Master Protein	Q9Y2X3	Nucleolar protein 58 OS=Homo sapiens OX=9606 GN=NOP58 PE=1 SV=1	29.97	7	7	20	2.14231e+08	High	1	11	0	27.52	529	59.5	8.92	7	0
FALSE	High	Master Protein	Q9UJS0-2	Isoform 2 of Calcium-binding mitochondrial carrier protein Aralar2 OS=Homo sapiens OX=9606 GN=SLC25A13	29.88	8	8	21	1.59101e+08	High	1	15	0	34.356	676	74.3	8.62	8	0
FALSE	High	Master Protein	Q9Y5B9	FACT complex subunit SPT16 OS=Homo sapiens OX=9606 GN=SUPT16H PE=1 SV=1	29.8	11	11	16	233312997	High	1	18	0	37.368	1047	119.8	5.66	11	0
FALSE	High	Master Protein	A0A1B0GW77	Aldehyde dehydrogenase (NAD(+)) OS=Homo sapiens OX=9606 GN=ALDH7A1 PE=1 SV=1	29.59	4	4	15	75994520	High	1	12	0	38.671	554	60	8.18	4	0
FALSE	High	Master Protein	Q15424-3	Isoform 3 of Scaffold attachment factor B1 OS=Homo sapiens OX=9606 GN=SAFB	29.51	5	5	7	6.1964e+07	High	1	10	0	27.435	917	102.8	5.49	5	0
FALSE	High	Master Protein	Q59GX2	Glucose transporter type 1, erythrocyte/brain (Fragment) OS=Homo sapiens OX=9606 PE=2 SV=1	29.5	3	3	8	292750100	High	1	7	0	20.886	517	57	9.47	3	0
FALSE	High	Master Protein	P12004	Proliferating cell nuclear antigen OS=Homo sapiens OX=9606 GN=PCNA PE=1 SV=1	29.42	3	3	21	252903410	High	1	8	0	27.905	261	28.8	4.69	3	0
FALSE	High	Master Protein	P53634	Dipeptidyl peptidase 1 OS=Homo sapiens OX=9606 GN=CTSC PE=1 SV=2	29.07	5	5	16	118686936	High	1	9	0	25.406	463	51.8	6.99	5	0
FALSE	High	Master Protein	Q07955-2	Isoform ASF-2 of Serine/arginine-rich splicing factor 1 OS=Homo sapiens OX=9606 GN=SRSF1	28.74	5	5	21	6.56463e+08	High	1	12	0	12.112	292	32	5.91	5	0
FALSE	High	Master Protein	P23284	Peptidyl-prolyl cis-trans isomerase B OS=Homo sapiens OX=9606 GN=PPIB PE=1 SV=2	28.67	5	5	22	1.00839e+09	High	1	14	0	17.889	216	23.7	9.41	5	0
FALSE	High	Master Protein	P49006	MARCKS-related protein OS=Homo sapiens OX=9606 GN=MARCKSL1 PE=1 SV=2	28.59	3	3	54	1.41642e+08	High	1	8	0	23.724	195	19.5	4.67	3	0
FALSE	High	Master Protein	P62081	40S ribosomal protein S7 OS=Homo sapiens OX=9606 GN=RPS7 PE=1 SV=1	28.47	4	4	34	383869739	High	1	8	0	21.835	194	22.1	10.1	4	0
FALSE	High	Master Protein	P61981	14-3-3 protein gamma OS=Homo sapiens OX=9606 GN=YWHAG PE=1 SV=2	28.41	6	3	29	56492045	High	1	12	0	20.121	247	28.3	4.89	6	1
FALSE	High	Master Protein	P16152	Carbonyl reductase [NADPH] 1 OS=Homo sapiens OX=9606 GN=CBR1 PE=1 SV=3	28.31	6	3	35	215035355	High	1	9	0	27.99	277	30.4	8.32	6	3
FALSE	High	Master Protein	Q71DI3	Histone H3.2 OS=Homo sapiens OX=9606 GN=H3C15 PE=1 SV=3	28.28	4	1	43	59286738	High	1	10	0	29.057	136	15.4	11.27	4	0
FALSE	High	Master Protein	A8K8N7	Formylglycinamide ribonucleotide amidotransferase OS=Homo sapiens OX=9606 GN=PFAS PE=2 SV=1	28.15	12	12	17	1.53258e+08	High	1	13	0	35.243	1338	144.6	5.76	12	0
FALSE	High	Master Protein	P46782	40S ribosomal protein S5 OS=Homo sapiens OX=9606 GN=RPS5 PE=1 SV=4	27.9	3	3	24	368683825	High	1	13	0	28.982	204	22.9	9.72	3	0
FALSE	High	Master Protein	Q9H9Z2	Protein lin-28 homolog A OS=Homo sapiens OX=9606 GN=LIN28A PE=1 SV=1	27.63	5	5	42	445214418	High	1	10	0	18.801	209	22.7	8.07	5	0
FALSE	High	Master Protein	P37268	Squalene synthase OS=Homo sapiens OX=9606 GN=FDFT1 PE=1 SV=1	27.59	9	9	28	192158042	High	1	11	0	31.348	417	48.1	6.54	9	0
FALSE	High	Master Protein	A0A0S2Z404	Regulator of chromosome condensation 1 isoform 2 (Fragment) OS=Homo sapiens OX=9606 GN=RCC1 PE=2 SV=1	27.53	7	7	30	6.46333e+07	High	1	9	0	39.634	452	48.1	8.16	7	0
FALSE	High	Master Protein	P62906	60S ribosomal protein L10a OS=Homo sapiens OX=9606 GN=RPL10A PE=1 SV=2	27.52	3	3	13	4.37514e+08	High	1	11	0	23.179	217	24.8	9.94	3	0
FALSE	High	Master Protein	Q9UJZ1	Stomatin-like protein 2, mitochondrial OS=Homo sapiens OX=9606 GN=STOML2 PE=1 SV=1	27.24	7	7	38	1.51943e+08	High	1	11	0	29.295	356	38.5	7.39	7	0
FALSE	High	Master Protein	P54886	Delta-1-pyrroline-5-carboxylate synthase OS=Homo sapiens OX=9606 GN=ALDH18A1 PE=1 SV=2	26.95	9	9	17	243713380	High	1	13	0	24.742	795	87.2	7.12	9	0
FALSE	High	Master Protein	O00410-3	Isoform 3 of Importin-5 OS=Homo sapiens OX=9606 GN=IPO5	26.88	10	10	12	275290494	High	1	12	0	34.772	1115	125.5	4.92	10	0
FALSE	High	Master Protein	Q92973	Transportin-1 OS=Homo sapiens OX=9606 GN=TNPO1 PE=1 SV=2	26.8	11	11	19	272120322	High	1	12	0	28.152	898	102.3	4.98	11	0
FALSE	High	Master Protein	P35221-2	Isoform 2 of Catenin alpha-1 OS=Homo sapiens OX=9606 GN=CTNNA1	26.76	6	6	16	47021740	High	1	11	0	31.822	930	102.6	6.34	6	0
FALSE	High	Master Protein	A0A494C1K3	General transcription factor II-I OS=Homo sapiens OX=9606 GN=GTF2I PE=1 SV=1	26.75	7	7	11	139349377	High	1	13	0	21.468	1159	131	8.69	7	0
FALSE	High	Master Protein	X5DNI1	Collapsin response mediator protein 1 isoform A (Fragment) OS=Homo sapiens OX=9606 GN=CRMP1 PE=2 SV=1	26.6	8	5	20	5.55823e+07	High	1	11	0	28.484	686	74.2	6.86	8	0
FALSE	High	Master Protein	A0A384MTJ7	Epididymis secretory sperm binding protein OS=Homo sapiens OX=9606 PE=2 SV=1	26.27	7	7	19	157393374	High	1	8	0	28.919	517	57.2	6.99	7	0
FALSE	High	Master Protein	P62917	60S ribosomal protein L8 OS=Homo sapiens OX=9606 GN=RPL8 PE=1 SV=2	26.27	3	3	24	95523827	High	1	9	0	22.535	257	28	11.03	3	0
FALSE	High	Master Protein	Q59EI9	ADP/ATP translocase (Fragment) OS=Homo sapiens OX=9606 PE=2 SV=1	26.12	7	1	28	5.2444e+08	High	1	12	0	20.883	323	35.4	9.85	7	3
FALSE	High	Master Protein	A0A0S2Z3L2	P-type Ca(2+) transporter (Fragment) OS=Homo sapiens OX=9606 GN=ATP2A2 PE=2 SV=1	25.98	9	9	14	135539526	High	1	11	0	35.89	1042	114.7	5.34	9	0
FALSE	High	Master Protein	A4D177	Chromobox homolog 3 (HP1 gamma homolog, Drosophila) OS=Homo sapiens OX=9606 GN=CBX3 PE=4 SV=1	25.95	4	3	38	243383078	High	1	10	0	23.452	183	20.8	5.33	4	3
FALSE	High	Master Protein	P32119	Peroxiredoxin-2 OS=Homo sapiens OX=9606 GN=PRDX2 PE=1 SV=5	25.88	5	4	41	3.06744e+08	High	1	11	0	23.248	198	21.9	5.97	5	0
FALSE	High	Master Protein	P48047	ATP synthase subunit O, mitochondrial OS=Homo sapiens OX=9606 GN=ATP5PO PE=1 SV=1	25.87	4	4	31	304451102	High	1	9	0	21.305	213	23.3	9.96	4	0
FALSE	High	Master Protein	B2RDW1	40S ribosomal protein S27a OS=Homo sapiens OX=9606 GN=HEL112 PE=2 SV=1	25.76	4	4	34	9.14234e+08	High	1	8	0	20.342	156	18	9.64	4	0
FALSE	High	Master Protein	B5BUB5	Autoantigen La (Fragment) OS=Homo sapiens OX=9606 GN=SSB PE=2 SV=1	25.75	7	7	20	266514791	High	1	10	0	22.827	408	46.8	7.12	7	0
FALSE	High	Master Protein	O43242	26S proteasome non-ATPase regulatory subunit 3 OS=Homo sapiens OX=9606 GN=PSMD3 PE=1 SV=2	25.67	4	4	14	69488173	High	1	10	0	22.617	534	60.9	8.44	4	0
FALSE	High	Master Protein	P42167	Lamina-associated polypeptide 2, isoforms beta/gamma OS=Homo sapiens OX=9606 GN=TMPO PE=1 SV=2	25.55	4	2	19	1.75108e+07	High	1	7	0	26.837	454	50.6	9.38	4	0
FALSE	High	Master Protein	A8K492	Methionine--tRNA ligase, cytoplasmic OS=Homo sapiens OX=9606 PE=2 SV=1	25.47	8	8	14	276676251	High	1	9	0	27.997	900	101.1	6.16	8	0
FALSE	High	Master Protein	Q6IB11	PGRMC1 protein OS=Homo sapiens OX=9606 GN=PGRMC1 PE=1 SV=1	25.39	3	3	24	2.27652e+08	High	1	9	0	24.805	195	21.7	4.7	3	0
FALSE	High	Master Protein	F8W930	Insulin-like growth factor 2 mRNA-binding protein 2 OS=Homo sapiens OX=9606 GN=IGF2BP2 PE=1 SV=1	25.35	5	3	13	21821892	High	1	10	0	20.683	605	66.7	8.46	5	0
FALSE	High	Master Protein	P17980	26S proteasome regulatory subunit 6A OS=Homo sapiens OX=9606 GN=PSMC3 PE=1 SV=3	25.24	5	5	18	169400509	High	1	10	0	24.011	439	49.2	5.24	5	0
FALSE	High	Master Protein	A0A024R713	Dihydrolipoyl dehydrogenase OS=Homo sapiens OX=9606 GN=DLD PE=2 SV=1	25.13	6	6	21	112592229	High	1	10	0	36.076	509	54.1	7.85	6	0
FALSE	High	Master Protein	J3KQE5	GTP-binding nuclear protein Ran (Fragment) OS=Homo sapiens OX=9606 GN=RAN PE=1 SV=1	25.11	5	5	24	607096808	High	1	13	0	22.769	234	26.8	9.58	5	0
FALSE	High	Master Protein	P20290	Transcription factor BTF3 OS=Homo sapiens OX=9606 GN=BTF3 PE=1 SV=1	24.97	4	4	48	90011561	High	1	8	0	25.522	206	22.2	9.38	4	0
FALSE	High	Master Protein	A0A494C028	Protein DEK OS=Homo sapiens OX=9606 GN=DEK PE=1 SV=1	24.97	5	5	13	2.99591e+08	High	1	9	0	26.662	380	43.2	8.57	5	0
FALSE	High	Master Protein	E9PEB5	Far upstream element-binding protein 1 OS=Homo sapiens OX=9606 GN=FUBP1 PE=1 SV=1	24.94	7	7	18	1.42765e+08	High	1	9	0	28.162	655	68.9	7.93	7	0
FALSE	High	Master Protein	B4DE76	cDNA FLJ57507, highly similar to Ran-specific GTPase-activating protein OS=Homo sapiens OX=9606 PE=2 SV=1	24.86	5	5	39	270666208	High	1	9	0	23.174	204	22.9	5.66	5	0
FALSE	High	Master Protein	P35268	60S ribosomal protein L22 OS=Homo sapiens OX=9606 GN=RPL22 PE=1 SV=2	24.8	2	2	29	238253660	High	1	9	0	20.507	128	14.8	9.19	2	0
FALSE	High	Master Protein	H0Y449	Y-box-binding protein 1 (Fragment) OS=Homo sapiens OX=9606 GN=YBX1 PE=1 SV=1	24.77	3	3	18	1.27741e+08	High	1	19	0	22.071	374	42	10.43	3	0
FALSE	High	Master Protein	A0A024RBE8	Phosphate carrier protein, mitochondrial OS=Homo sapiens OX=9606 GN=SLC25A3 PE=2 SV=1	24.72	5	5	20	237489814	High	1	11	0	14.711	361	39.9	9.36	5	0
FALSE	High	Master Protein	Q6P2Q9	Pre-mRNA-processing-splicing factor 8 OS=Homo sapiens OX=9606 GN=PRPF8 PE=1 SV=2	24.72	11	11	7	1.80302e+08	High	1	13	0	30.996	2335	273.4	8.84	11	0
FALSE	High	Master Protein	Q58EY4	SWI/SNF related, matrix associated, actin dependent regulator of chromatin, subfamily c, member 1 OS=Homo sapiens OX=9606 GN=SMARCC1 PE=2 SV=1	24.71	7	7	10	73762503	High	1	9	0	20.724	1105	122.8	5.72	7	0
FALSE	High	Master Protein	A0A0C4DFL7	Lanosterol 14-alpha demethylase OS=Homo sapiens OX=9606 GN=CYP51A1 PE=1 SV=1	24.69	4	4	14	92088075	High	1	8	0	24.204	509	57.2	8.53	4	0
FALSE	High	Master Protein	P55884-2	Isoform 2 of Eukaryotic translation initiation factor 3 subunit B OS=Homo sapiens OX=9606 GN=EIF3B	24.69	6	6	15	85257779	High	1	9	0	25.158	873	99	5.08	6	0
FALSE	High	Master Protein	A0A384N5Z8	Epididymis secretory sperm binding protein OS=Homo sapiens OX=9606 PE=2 SV=1	24.65	5	5	10	2.83562e+08	High	1	13	0	25.709	707	76.1	9.44	5	0
FALSE	High	Master Protein	O14979	Heterogeneous nuclear ribonucleoprotein D-like OS=Homo sapiens OX=9606 GN=HNRNPDL PE=1 SV=3	24.64	9	8	23	551146468	High	1	15	0	27.117	420	46.4	9.57	9	1
FALSE	High	Master Protein	B4DR36	Modulator of non-genomic activity of estrogen receptor OS=Homo sapiens OX=9606 PE=2 SV=1	24.47	6	6	10	58014150	High	1	11	0	33.375	1180	124.8	4.41	6	0
FALSE	High	Master Protein	Q53F64	Heterogeneous nuclear ribonucleoprotein AB isoform a variant (Fragment) OS=Homo sapiens OX=9606 PE=2 SV=1	24.31	5	5	18	715139056	High	1	9	0	25.44	332	36	7.42	5	0
FALSE	High	Master Protein	A0A6Q8PGZ8	Diadenosine tetraphosphate synthetase OS=Homo sapiens OX=9606 GN=GARS1 PE=1 SV=1	24.27	5	5	11	126062905	High	1	9	0	23.32	745	83.8	7.17	5	0
FALSE	High	Master Protein	P52701	DNA mismatch repair protein Msh6 OS=Homo sapiens OX=9606 GN=MSH6 PE=1 SV=2	24.21	9	9	11	130524883	High	1	9	0	26.805	1360	152.7	6.9	9	0
FALSE	High	Master Protein	P23526	Adenosylhomocysteinase OS=Homo sapiens OX=9606 GN=AHCY PE=1 SV=4	24.1	7	7	22	443404260	High	1	13	0	18.734	432	47.7	6.34	7	0
FALSE	High	Master Protein	J3KN67	Tropomyosin alpha-3 chain OS=Homo sapiens OX=9606 GN=TPM3 PE=1 SV=1	23.87	7	2	25	7.29193e+08	High	1	11	0	14.651	285	33.2	4.77	7	6
FALSE	High	Master Protein	J3QRS3	Myosin regulatory light chain 12A OS=Homo sapiens OX=9606 GN=MYL12A PE=1 SV=1	23.74	4	4	33	1.68948e+08	High	1	11	0	27.424	177	20.4	4.75	4	0
FALSE	High	Master Protein	A0A0S2Z4Z6	Serine/arginine repetitive matrix 1 isoform 2 (Fragment) OS=Homo sapiens OX=9606 GN=SRRM1 PE=1 SV=1	23.73	2	2	6	6.01185e+07	High	1	6	0	17.54	918	103.9	11.84	2	0
FALSE	High	Master Protein	P16104	Histone H2AX OS=Homo sapiens OX=9606 GN=H2AX PE=1 SV=2	23.68	2	1	21	398561904	High	1	10	0	15.591	143	15.1	10.74	2	0
FALSE	High	Master Protein	B7Z5J8	cDNA FLJ56136, highly similar to Solute carrier family 2, facilitated glucosetransporter member 14 OS=Homo sapiens OX=9606 PE=2 SV=1	23.61	3	3	5	177351736	High	1	7	0	16.643	535	58.2	7.8	3	0
FALSE	High	Master Protein	A0A0S2Z430	Phosphoenolpyruvate carboxykinase (GTP) (Fragment) OS=Homo sapiens OX=9606 GN=PCK2 PE=2 SV=1	23.56	7	7	19	1.69316e+08	High	1	9	0	28.575	640	70.7	7.62	7	0
FALSE	High	Master Protein	P46783	40S ribosomal protein S10 OS=Homo sapiens OX=9606 GN=RPS10 PE=1 SV=1	23.52	4	4	29	526845464	High	1	10	0	13.307	165	18.9	10.15	4	0
FALSE	High	Master Protein	Q15717-2	Isoform 2 of ELAV-like protein 1 OS=Homo sapiens OX=9606 GN=ELAVL1	23.37	5	5	21	1.36263e+08	High	1	7	0	24.126	353	39	9.45	5	0
FALSE	High	Master Protein	P62314	Small nuclear ribonucleoprotein Sm D1 OS=Homo sapiens OX=9606 GN=SNRPD1 PE=1 SV=1	23.34	4	4	55	2.13041e+08	High	1	11	0	20.807	119	13.3	11.56	4	0
FALSE	High	Master Protein	A0A024RBB7	Nucleosome assembly protein 1-like 1, isoform CRA_a OS=Homo sapiens OX=9606 GN=NAP1L1 PE=3 SV=1	23.29	8	8	34	3.79573e+08	High	1	11	0	23.251	391	45.3	4.46	8	0
FALSE	High	Master Protein	P80723	Brain acid soluble protein 1 OS=Homo sapiens OX=9606 GN=BASP1 PE=1 SV=2	23.17	1	1	13	46885160	High	1	8	0	13.479	227	22.7	4.63	1	0
FALSE	High	Master Protein	A0A024R9D3	60S ribosomal protein L30 OS=Homo sapiens OX=9606 GN=RPL30 PE=3 SV=1	23.04	3	3	35	3.52801e+08	High	1	10	0	14.526	115	12.8	9.63	3	0
FALSE	High	Master Protein	A0A3S6H7X4	Protein arginine N-methyltransferase 1 transcript variant 5 OS=Homo sapiens OX=9606 GN=PRMT1 PE=2 SV=1	22.94	7	7	23	110277754	High	1	8	0	21.944	401	45.7	5.74	7	0
FALSE	High	Master Protein	Q9UDR5	Alpha-aminoadipic semialdehyde synthase, mitochondrial OS=Homo sapiens OX=9606 GN=AASS PE=1 SV=1	22.93	8	8	15	162651222	High	1	9	0	28.995	926	102.1	6.64	8	0
FALSE	High	Master Protein	A8K9U0	cDNA FLJ78260, highly similar to Homo sapiens RNA binding motif protein 4, mRNA OS=Homo sapiens OX=9606 PE=2 SV=1	22.89	5	5	21	174867097	High	1	8	0	24.937	364	40.3	7.08	5	0
FALSE	High	Master Protein	P62136-2	Isoform 2 of Serine/threonine-protein phosphatase PP1-alpha catalytic subunit OS=Homo sapiens OX=9606 GN=PPP1CA	22.85	7	1	29	175042645	High	1	8	0	28.074	341	38.6	6.62	7	5
FALSE	High	Master Protein	A7BI36	p180/ribosome receptor OS=Homo sapiens OX=9606 GN=RRBP1 PE=2 SV=2	22.79	6	6	8	8.05972e+07	High	1	7	0	27.397	1540	165.6	8.97	6	0
FALSE	High	Master Protein	B1AK88	F-actin-capping protein subunit beta OS=Homo sapiens OX=9606 GN=CAPZB PE=1 SV=1	22.71	5	5	23	90672485	High	1	8	0	20.015	301	33.8	6.43	5	0
FALSE	High	Master Protein	Q9UHX1	Poly(U)-binding-splicing factor PUF60 OS=Homo sapiens OX=9606 GN=PUF60 PE=1 SV=1	22.58	5	5	17	125844896	High	1	7	0	25.046	559	59.8	5.29	5	0
FALSE	High	Master Protein	Q6NVY0	Calcyclin-binding protein OS=Homo sapiens OX=9606 GN=CACYBP PE=2 SV=1	22.54	4	4	36	8.94216e+07	High	1	6	0	24.422	228	26.2	7.87	4	0
FALSE	High	Master Protein	P30041	Peroxiredoxin-6 OS=Homo sapiens OX=9606 GN=PRDX6 PE=1 SV=3	22.48	6	6	36	737805154	High	1	9	0	24.6	224	25	6.38	6	0
FALSE	High	Master Protein	E5KMI6	Lon protease homolog, mitochondrial OS=Homo sapiens OX=9606 GN=LONP1 PE=3 SV=1	22.45	7	7	13	144810522	High	1	7	0	25.436	959	106.4	6.39	7	0
FALSE	High	Master Protein	Q7L190	Developmental pluripotency-associated protein 4 OS=Homo sapiens OX=9606 GN=DPPA4 PE=1 SV=2	22.41	1	1	8	84640512	High	1	6	0	16.698	304	33.5	9.52	1	0
FALSE	High	Master Protein	B3KTJ9	cDNA FLJ38393 fis, clone FEBRA2007212 OS=Homo sapiens OX=9606 PE=2 SV=1	22.4	6	6	14	75835114	High	1	11	0	25.074	923	102.9	5.22	6	0
FALSE	High	Master Protein	P36873-2	Isoform 2 of Serine/threonine-protein phosphatase PP1-gamma catalytic subunit OS=Homo sapiens OX=9606 GN=PPP1CC	22.34	7	1	30		High	1	8	0	27.957	337	38.5	6.13	7	0
FALSE	High	Master Protein	P55786	Puromycin-sensitive aminopeptidase OS=Homo sapiens OX=9606 GN=NPEPPS PE=1 SV=2	22.31	8	8	13	1.59289e+08	High	1	9	0	22.424	919	103.2	5.72	8	0
FALSE	High	Master Protein	Q5U043	S-(hydroxymethyl)glutathione dehydrogenase OS=Homo sapiens OX=9606 PE=2 SV=1	22.27	5	5	28	190362700	High	1	8	0	22.046	374	39.7	7.49	5	0
FALSE	High	Master Protein	Q6FIC5	Chloride intracellular channel protein OS=Homo sapiens OX=9606 GN=CLIC4 PE=2 SV=1	22.17	4	4	32	52750361	High	1	8	0	17.812	253	28.8	5.59	4	0
FALSE	High	Master Protein	A0A0S2Z4G4	Tropomyosin 3 isoform 1 (Fragment) OS=Homo sapiens OX=9606 GN=TPM3 PE=2 SV=1	22.15	7	2	30	3.88758e+06	High	1	11	0	11.936	248	29	4.78	7	0
FALSE	High	Master Protein	P35241-5	Isoform 5 of Radixin OS=Homo sapiens OX=9606 GN=RDX	22.06	7	1	14	5.08596e+06	High	1	12	0	21.426	604	71	6.71	7	0
FALSE	High	Master Protein	O76021	Ribosomal L1 domain-containing protein 1 OS=Homo sapiens OX=9606 GN=RSL1D1 PE=1 SV=3	21.97	6	6	20	157413566	High	1	9	0	24.75	490	54.9	10.13	6	0
FALSE	High	Master Protein	A0A024R3D8	Acetyltransferase component of pyruvate dehydrogenase complex OS=Homo sapiens OX=9606 GN=DLAT PE=3 SV=1	21.95	5	5	16	116192250	High	1	12	0	21.197	647	68.9	7.84	5	0
FALSE	High	Master Protein	B7Z809	C-1-tetrahydrofolate synthase, cytoplasmic OS=Homo sapiens OX=9606 PE=2 SV=1	21.95	6	6	9	177687272	High	1	9	0	25.935	1020	110.4	8.56	6	0
FALSE	High	Master Protein	Q14566	DNA replication licensing factor MCM6 OS=Homo sapiens OX=9606 GN=MCM6 PE=1 SV=1	21.92	7	7	13	2.38126e+08	High	1	9	0	24.212	821	92.8	5.41	7	0
FALSE	High	Master Protein	P55795	Heterogeneous nuclear ribonucleoprotein H2 OS=Homo sapiens OX=9606 GN=HNRNPH2 PE=1 SV=1	21.79	5	2	17	9267012	High	1	8	0	16.065	449	49.2	6.3	5	0
FALSE	High	Master Protein	O14980	Exportin-1 OS=Homo sapiens OX=9606 GN=XPO1 PE=1 SV=1	21.73	11	11	16	1.66498e+08	High	1	17	0	27.863	1071	123.3	6.06	11	0
FALSE	High	Master Protein	A0A024R324	Epididymis secretory sperm binding protein OS=Homo sapiens OX=9606 GN=RHOA PE=2 SV=1	21.67	6	4	49	1.12324e+08	High	1	8	0	21.449	193	21.8	6.1	6	1
FALSE	High	Master Protein	P83916	Chromobox protein homolog 1 OS=Homo sapiens OX=9606 GN=CBX1 PE=1 SV=1	21.63	2	1	24		High	1	11	0	19.823	185	21.4	4.93	2	0
FALSE	High	Master Protein	B2RAH7	Prolyl endopeptidase OS=Homo sapiens OX=9606 PE=2 SV=1	21.45	6	6	12	68516383	High	1	8	0	16.175	710	80.7	5.86	6	0
FALSE	High	Master Protein	B7ZKQ8	Podocalyxin OS=Homo sapiens OX=9606 GN=PODXL PE=2 SV=1	21.36	3	3	11	2.65086e+07	High	1	11	0	16.291	560	58.8	5.49	3	0
FALSE	High	Master Protein	Q13344	Fus-like protein (Fragment) OS=Homo sapiens OX=9606 PE=2 SV=1	21.34	5	3	12	3.70431e+08	High	1	8	0	14.151	528	53.3	9.42	5	2
FALSE	High	Master Protein	V9HW41	Epididymis secretory protein Li 71 OS=Homo sapiens OX=9606 GN=HEL-S-71 PE=2 SV=1	21.32	4	4	46	2.03971e+08	High	1	9	0	17.16	152	17.1	6.57	4	0
FALSE	High	Master Protein	O75475	PC4 and SFRS1-interacting protein OS=Homo sapiens OX=9606 GN=PSIP1 PE=1 SV=1	21.24	5	5	14	275217615	High	1	10	0	18.736	530	60.1	9.13	5	0
FALSE	High	Master Protein	P43686	26S proteasome regulatory subunit 6B OS=Homo sapiens OX=9606 GN=PSMC4 PE=1 SV=2	21.17	5	5	25	40704656	High	1	9	0	24.636	418	47.3	5.21	5	0
FALSE	High	Master Protein	Q4LE58	eIF4G1 variant protein (Fragment) OS=Homo sapiens OX=9606 GN=EIF4G1 variant protein PE=2 SV=1	21.15	8	8	8	1.47892e+08	High	1	14	0	23.663	1624	178	5.31	8	0
FALSE	High	Master Protein	P35613	Basigin OS=Homo sapiens OX=9606 GN=BSG PE=1 SV=2	21.03	4	4	21	1.69855e+08	High	1	11	0	25.637	385	42.2	5.66	4	0
FALSE	High	Master Protein	P54136	Arginine--tRNA ligase, cytoplasmic OS=Homo sapiens OX=9606 GN=RARS1 PE=1 SV=2	20.98	7	7	14	1.05368e+08	High	1	9	0	23.298	660	75.3	6.68	7	0
FALSE	High	Master Protein	A8K5K0	cDNA FLJ78309, highly similar to Homo sapiens heterogeneous nuclear ribonucleoprotein U-like 1 (HNRPUL1), transcript variant 1, mRNA OS=Homo sapiens OX=9606 PE=2 SV=1	20.86	5	5	11	140412129	High	1	10	0	22.699	856	95.6	7.62	5	0
FALSE	High	Master Protein	Q15019-2	Isoform 2 of Septin-2 OS=Homo sapiens OX=9606 GN=SEPTIN2	20.83	5	5	23	5.10212e+07	High	1	8	0	24.768	396	45.4	6.89	5	0
FALSE	High	Master Protein	P08758	Annexin A5 OS=Homo sapiens OX=9606 GN=ANXA5 PE=1 SV=2	20.8	6	6	27	234898111	High	1	12	0	18.067	320	35.9	5.05	6	0
FALSE	High	Master Protein	P62277	40S ribosomal protein S13 OS=Homo sapiens OX=9606 GN=RPS13 PE=1 SV=2	20.74	3	3	19	338736802	High	1	7	0	15.423	151	17.2	10.54	3	0
FALSE	High	Master Protein	A0A024R1K8	Splicing factor 3a, subunit 1, 120kDa, isoform CRA_a OS=Homo sapiens OX=9606 GN=SF3A1 PE=4 SV=1	20.71	6	6	15	8.478e+07	High	1	8	0	17.706	793	88.8	5.22	6	0
FALSE	High	Master Protein	A8K566	cDNA FLJ78246, highly similar to Homo sapiens splicing factor 3a, subunit 3, 60kDa (SF3A3), mRNA OS=Homo sapiens OX=9606 PE=2 SV=1	20.68	5	5	14	124878174	High	1	11	0	21.368	501	58.8	5.43	5	0
FALSE	High	Master Protein	B2R802	U1 small nuclear ribonucleoprotein A OS=Homo sapiens OX=9606 PE=2 SV=1	20.64	3	3	15	3.58606e+07	High	1	6	0	19.502	282	31.3	9.86	3	0
FALSE	High	Master Protein	P00441	Superoxide dismutase [Cu-Zn] OS=Homo sapiens OX=9606 GN=SOD1 PE=1 SV=2	20.64	3	3	39	469128762	High	1	6	0	15.212	154	15.9	6.13	3	0
FALSE	High	Master Protein	P30040	Endoplasmic reticulum resident protein 29 OS=Homo sapiens OX=9606 GN=ERP29 PE=1 SV=4	20.56	5	5	29	403783828	High	1	9	0	18.65	261	29	7.31	5	0
FALSE	High	Master Protein	Q59EG8	26S proteasome non-ATPase regulatory subunit 2 (Fragment) OS=Homo sapiens OX=9606 PE=2 SV=1	20.45	9	9	15	191887921	High	1	11	0	29.141	913	100.5	5.15	9	0
FALSE	High	Master Protein	A0A140VK73	Inositol-3-phosphate synthase 1 OS=Homo sapiens OX=9606 PE=2 SV=1	20.41	4	4	16	71371639	High	1	9	0	17.963	558	61	5.76	4	0
FALSE	High	Master Protein	O43776	Asparagine--tRNA ligase, cytoplasmic OS=Homo sapiens OX=9606 GN=NARS1 PE=1 SV=1	20.26	7	7	17	164780201	High	1	8	0	23.933	548	62.9	6.25	7	0
FALSE	High	Master Protein	E9PCR7	Oxoglutarate dehydrogenase (succinyl-transferring) OS=Homo sapiens OX=9606 GN=OGDH PE=1 SV=1	20.19	7	7	10	106685893	High	1	11	0	16.699	1038	117.6	6.92	7	0
FALSE	High	Master Protein	B0QY89	Eukaryotic translation initiation factor 3 subunit L OS=Homo sapiens OX=9606 GN=EIF3L PE=1 SV=1	20.15	6	6	13	6.8985e+07	High	1	8	0	28.133	607	70.9	6.65	6	0
FALSE	High	Master Protein	Q15691	Microtubule-associated protein RP/EB family member 1 OS=Homo sapiens OX=9606 GN=MAPRE1 PE=1 SV=3	20.08	5	5	36	8.73306e+07	High	1	9	0	22.678	268	30	5.14	5	0
FALSE	High	Master Protein	A8K9T8	cDNA FLJ76106, highly similar to Homo sapiens neurolysin (metallopeptidase M3 family) (NLN), mRNA OS=Homo sapiens OX=9606 PE=2 SV=1	20.05	5	5	10	1.4089e+08	High	1	7	0	19.537	704	80.6	6.6	5	0
FALSE	High	Master Protein	B2R4D8	60S ribosomal protein L27 OS=Homo sapiens OX=9606 PE=2 SV=1	20.04	4	4	36	5.53693e+08	High	1	8	0	15.478	136	15.8	10.56	4	0
FALSE	High	Master Protein	A0A140VJS3	Testicular tissue protein Li 149 OS=Homo sapiens OX=9606 PE=2 SV=1	20	5	5	18	123101235	High	1	7	0	18.146	406	45.6	7.55	5	0
FALSE	High	Master Protein	Q01130	Serine/arginine-rich splicing factor 2 OS=Homo sapiens OX=9606 GN=SRSF2 PE=1 SV=4	19.9	1	1	8	67381040	High	1	5	0	14.561	221	25.5	11.85	1	0
FALSE	High	Master Protein	Q1KMD3	Heterogeneous nuclear ribonucleoprotein U-like protein 2 OS=Homo sapiens OX=9606 GN=HNRNPUL2 PE=1 SV=1	19.88	6	6	12	116882591	High	1	9	0	20.021	747	85.1	4.91	6	0
FALSE	High	Master Protein	A8K6V3	cDNA FLJ78677, highly similar to Homo sapiens splicing factor 3b, subunit 3, 130kDa (SF3B3), mRNA OS=Homo sapiens OX=9606 PE=2 SV=1	19.85	6	6	8	187395788	High	1	7	0	24.897	1217	135.5	5.21	6	0
FALSE	High	Master Protein	A0A2R8YG02	DNA mismatch repair protein OS=Homo sapiens OX=9606 GN=MSH2 PE=1 SV=1	19.85	6	6	10	140256513	High	1	9	0	22.968	938	105	6.24	6	0
FALSE	High	Master Protein	B4E337	cDNA FLJ58087, highly similar to Alpha-actinin-4 OS=Homo sapiens OX=9606 PE=2 SV=1	19.77	7	1	14	78759816	High	1	8	0	23.497	562	64.1	6.3	7	0
FALSE	High	Master Protein	P26196	Probable ATP-dependent RNA helicase DDX6 OS=Homo sapiens OX=9606 GN=DDX6 PE=1 SV=2	19.67	6	6	20	147762869	High	1	10	0	21.965	483	54.4	8.66	6	0
FALSE	High	Master Protein	P42166	Lamina-associated polypeptide 2, isoform alpha OS=Homo sapiens OX=9606 GN=TMPO PE=1 SV=2	19.67	5	3	14	1.23603e+08	High	1	8	0	19.574	694	75.4	7.66	5	2
FALSE	High	Master Protein	A0A0S2Z3X8	Rab GDP dissociation inhibitor (Fragment) OS=Homo sapiens OX=9606 GN=GDI1 PE=2 SV=1	19.62	5	2	17	5950412	High	1	12	0	21.187	447	50.6	5.14	5	0
FALSE	High	Master Protein	O43684	Mitotic checkpoint protein BUB3 OS=Homo sapiens OX=9606 GN=BUB3 PE=1 SV=1	19.44	3	3	13	95908614	High	1	7	0	20.345	328	37.1	6.84	3	0
FALSE	High	Master Protein	P14678-3	Isoform SM-B1 of Small nuclear ribonucleoprotein-associated proteins B and B' OS=Homo sapiens OX=9606 GN=SNRPB	19.4	4	4	15	225725578	High	1	7	0	14.037	289	30	10.18	4	0
FALSE	High	Master Protein	A0A1S5UZ07	Talin-1 OS=Homo sapiens OX=9606 GN=TLN1 PE=2 SV=1	19.39	8	8	6	55254345	High	1	9	0	24.073	2558	271.3	6.11	8	0
FALSE	High	Master Protein	E9PB61	THO complex subunit 4 OS=Homo sapiens OX=9606 GN=ALYREF PE=1 SV=1	19.32	4	4	24	63837079	High	1	12	0	17.876	264	27.5	11.05	4	0
FALSE	High	Master Protein	A8K517	40S ribosomal protein S23 OS=Homo sapiens OX=9606 GN=RPS23 PE=2 SV=1	19.26	3	3	27	232992073	High	1	9	0	19.023	143	15.8	10.49	3	0
FALSE	High	Master Protein	B2R4R9	40S ribosomal protein S28 OS=Homo sapiens OX=9606 GN=RPS28 PE=2 SV=1	19.24	2	2	46	8.4729e+07	High	1	7	0	14.853	69	7.8	10.7	2	0
FALSE	High	Master Protein	P84243	Histone H3.3 OS=Homo sapiens OX=9606 GN=H3-3A PE=1 SV=2	19.19	4	1	43	72061840	High	1	10	0	17.82	136	15.3	11.27	4	0
FALSE	High	Master Protein	G4XXL9	Cytochrome c OS=Homo sapiens OX=9606 GN=CYCS PE=3 SV=1	19.15	3	3	25	3.36504e+08	High	1	8	0	14.888	105	11.7	9.57	3	0
FALSE	High	Master Protein	P20674	Cytochrome c oxidase subunit 5A, mitochondrial OS=Homo sapiens OX=9606 GN=COX5A PE=1 SV=2	19.13	2	2	30	83347604	High	1	7	0	10.669	150	16.8	6.79	2	0
FALSE	High	Master Protein	P60891	Ribose-phosphate pyrophosphokinase 1 OS=Homo sapiens OX=9606 GN=PRPS1 PE=1 SV=2	19.12	6	5	29	2.03327e+08	High	1	8	0	22.507	318	34.8	6.98	6	1
FALSE	High	Master Protein	A2A274	Aconitate hydratase, mitochondrial OS=Homo sapiens OX=9606 GN=ACO2 PE=1 SV=1	19.02	4	4	10	113164577	High	1	6	0	17.388	805	87.8	7.37	4	0
FALSE	High	Master Protein	Q99497	Parkinson disease protein 7 OS=Homo sapiens OX=9606 GN=PARK7 PE=1 SV=2	18.99	5	5	45	1.57334e+08	High	1	11	0	20.821	189	19.9	6.79	5	0
FALSE	High	Master Protein	P48735	Isocitrate dehydrogenase [NADP], mitochondrial OS=Homo sapiens OX=9606 GN=IDH2 PE=1 SV=2	18.89	10	9	26	1.79411e+08	High	1	12	0	27.939	452	50.9	8.69	10	0
FALSE	High	Master Protein	A2A3R6	40S ribosomal protein S6 OS=Homo sapiens OX=9606 GN=RPS6 PE=2 SV=1	18.85	5	5	26	6.5596e+08	High	1	8	0	20.21	249	28.7	10.84	5	0
FALSE	High	Master Protein	B2R7B5	cDNA, FLJ93365, highly similar to Homo sapiens KH domain containing, RNA binding, signal transduction associated 1 (KHDRBS1), mRNA OS=Homo sapiens OX=9606 PE=2 SV=1	18.84	2	2	14	129224578	High	1	5	0	14.598	443	48.2	8.66	2	0
FALSE	High	Master Protein	Q6NVC0	ADP/ATP translocase (Fragment) OS=Homo sapiens OX=9606 GN=SLC25A5 PE=2 SV=1	18.8	5	2	19	349763664	High	1	9	0	13.278	323	35.3	9.82	5	0
FALSE	High	Master Protein	P67936-2	Isoform 2 of Tropomyosin alpha-4 chain OS=Homo sapiens OX=9606 GN=TPM4	18.74	3	1	12	42658549	High	1	7	0	12.77	284	32.7	4.73	3	0
FALSE	High	Master Protein	A0A0S2Z4Z0	RNA binding motif protein 14 isoform 1 (Fragment) OS=Homo sapiens OX=9606 GN=RBM14 PE=2 SV=1	18.71	4	4	10	71836897	High	1	5	0	17.996	669	69.4	9.67	4	0
FALSE	High	Master Protein	P61077-3	Isoform 3 of Ubiquitin-conjugating enzyme E2 D3 OS=Homo sapiens OX=9606 GN=UBE2D3	18.69	3	3	36	134313334	High	1	12	0	19.5	149	16.9	7.74	3	0
FALSE	High	Master Protein	P84090	Enhancer of rudimentary homolog OS=Homo sapiens OX=9606 GN=ERH PE=1 SV=1	18.64	2	2	31	7.66766e+07	High	1	7	0	17.594	104	12.3	5.92	2	0
FALSE	High	Master Protein	O95433	Activator of 90 kDa heat shock protein ATPase homolog 1 OS=Homo sapiens OX=9606 GN=AHSA1 PE=1 SV=1	18.6	2	2	10	77326046	High	1	5	0	12.516	338	38.3	5.53	2	0
FALSE	High	Master Protein	A0A0S2Z2Z6	Annexin (Fragment) OS=Homo sapiens OX=9606 GN=ANXA6 PE=2 SV=1	18.59	8	8	18	135126223	High	1	8	0	19.307	673	75.8	5.6	8	0
FALSE	High	Master Protein	A0A7I2RVZ4	Polypyrimidine tract-binding protein 2 OS=Homo sapiens OX=9606 GN=PTBP2 PE=1 SV=1	18.59	5	5	24	48830441	High	1	7	0	20.165	540	58.5	9.03	5	0
FALSE	High	Master Protein	B5ME19	Eukaryotic translation initiation factor 3 subunit C-like protein OS=Homo sapiens OX=9606 GN=EIF3CL PE=1 SV=1	18.54	5	5	7	157166169	High	1	6	0	19.719	914	105.4	5.64	5	0
FALSE	High	Master Protein	Q59EN5	Prosaposin variant (Fragment) OS=Homo sapiens OX=9606 PE=2 SV=1	18.52	3	3	7	384453196	High	1	8	0	13.489	530	58.7	5.1	3	0
FALSE	High	Master Protein	Q9UMS4	Pre-mRNA-processing factor 19 OS=Homo sapiens OX=9606 GN=PRPF19 PE=1 SV=1	18.44	5	5	31	5.3646e+06	High	1	12	0	16.623	504	55.1	6.61	5	0
FALSE	High	Master Protein	A0A024R1K7	Tyrosine 3-monooxygenase/tryptophan 5-monooxygenase activation protein, eta polypeptide, isoform CRA_b OS=Homo sapiens OX=9606 GN=YWHAH PE=3 SV=1	18.42	3	1	13	20497744	High	1	8	0	12.393	246	28.2	4.84	3	0
FALSE	High	Master Protein	A0A024R5H0	Barrier to autointegration factor 1, isoform CRA_a OS=Homo sapiens OX=9606 GN=BANF1 PE=4 SV=1	18.32	2	2	40	270435496	High	1	6	0	9.116	89	10.1	6.09	2	0
FALSE	High	Master Protein	B2RB23	cDNA, FLJ95265, highly similar to Homo sapiens acetyl-Coenzyme A acyltransferase 2 (mitochondrial 3-oxoacyl-Coenzyme A thiolase) (ACAA2), nuclear gene encoding mitochondrial protein, mRNA OS=Homo sapiens OX=9606 PE=2 SV=1	18.17	6	6	29	71664541	High	1	8	0	28.362	397	42	8.25	6	0
FALSE	High	Master Protein	P35520-2	Isoform 2 of Cystathionine beta-synthase OS=Homo sapiens OX=9606 GN=CBS	18.15	4	4	17	9.94374e+07	High	1	10	0	20.966	565	61.8	6.44	4	0
FALSE	High	Master Protein	P02790	Hemopexin OS=Homo sapiens OX=9606 GN=HPX PE=1 SV=2	18.09	4	4	15	289748028	High	1	6	0	15.571	462	51.6	7.02	4	0
FALSE	High	Master Protein	Q08945	FACT complex subunit SSRP1 OS=Homo sapiens OX=9606 GN=SSRP1 PE=1 SV=1	18.07	7	7	15	170432534	High	1	12	0	21.454	709	81	6.87	7	0
FALSE	High	Master Protein	P00367	Glutamate dehydrogenase 1, mitochondrial OS=Homo sapiens OX=9606 GN=GLUD1 PE=1 SV=2	18.05	4	4	11	167064978	High	1	7	0	11.507	558	61.4	7.8	4	0
FALSE	High	Master Protein	Q6FG99	RPLP1 protein OS=Homo sapiens OX=9606 GN=RPLP1 PE=2 SV=1	18.01	2	1	52	83669456	High	1	7	0	15.173	114	11.6	4.37	2	0
FALSE	High	Master Protein	P62249	40S ribosomal protein S16 OS=Homo sapiens OX=9606 GN=RPS16 PE=1 SV=2	17.98	4	4	30	839203908	High	1	7	0	10.895	146	16.4	10.21	4	0
FALSE	High	Master Protein	B5BUB1	RuvB-like helicase (Fragment) OS=Homo sapiens OX=9606 GN=RUVBL1 PE=2 SV=1	17.82	5	5	19	141386530	High	1	5	0	21.256	456	50.2	6.42	5	0
FALSE	High	Master Protein	Q9Y3F4-2	Isoform 2 of Serine-threonine kinase receptor-associated protein OS=Homo sapiens OX=9606 GN=STRAP	17.81	5	5	22	88531826	High	1	8	0	19.031	363	39.8	5.31	5	0
FALSE	High	Master Protein	A8K0T9	F-actin-capping protein subunit alpha OS=Homo sapiens OX=9606 PE=2 SV=1	17.67	6	6	35	3.70177e+08	High	1	11	0	20.93	286	32.9	5.69	6	0
FALSE	High	Master Protein	B2RBE0	cDNA, FLJ95462, highly similar to Homo sapiens fatty-acid-Coenzyme A ligase, long-chain 3 (FACL3),mRNA OS=Homo sapiens OX=9606 PE=2 SV=1	17.55	5	4	11	1.29934e+08	High	1	9	0	15.499	720	80.3	8.46	5	1
FALSE	High	Master Protein	A3RJH1	ATP-dependent RNA helicase DDX1 OS=Homo sapiens OX=9606 GN=DDX1 PE=2 SV=1	17.53	6	6	13	1.30767e+08	High	1	6	0	25.662	740	82.4	7.23	6	0
FALSE	High	Master Protein	O43491	Band 4.1-like protein 2 OS=Homo sapiens OX=9606 GN=EPB41L2 PE=1 SV=1	17.52	7	7	13	72795346	High	1	7	0	23.73	1005	112.5	5.44	7	0
FALSE	High	Master Protein	A0A0B4J2C3	Translationally-controlled tumor protein OS=Homo sapiens OX=9606 GN=TPT1 PE=1 SV=1	17.5	3	3	38	184131357	High	1	7	0	20.729	197	22.6	5.24	3	0
FALSE	High	Master Protein	Q92688	Acidic leucine-rich nuclear phosphoprotein 32 family member B OS=Homo sapiens OX=9606 GN=ANP32B PE=1 SV=1	17.29	3	3	16	108860420	High	1	5	0	14.429	251	28.8	4.06	3	0
FALSE	High	Master Protein	Q9BYK1	40S ribosomal protein S21 OS=Homo sapiens OX=9606 GN=RPS21 PE=1 SV=1	17.27	3	3	30	32629882	High	1	6	0	20.261	90	9.9	7.83	3	0
FALSE	High	Master Protein	Q59ER5	WD repeat-containing protein 1 isoform 1 variant (Fragment) OS=Homo sapiens OX=9606 PE=2 SV=1	17.17	5	5	17	71227571	High	1	6	0	22.272	624	68.1	7.23	5	0
FALSE	High	Master Protein	B2R6F3	Epididymis secretory sperm binding protein OS=Homo sapiens OX=9606 GN=SFRS3 PE=2 SV=1	17.08	4	3	29	547026668	High	1	8	0	13.613	164	19.3	11.65	4	1
FALSE	High	Master Protein	Q9BTT0	Acidic leucine-rich nuclear phosphoprotein 32 family member E OS=Homo sapiens OX=9606 GN=ANP32E PE=1 SV=1	16.95	5	5	29	106260634	High	1	7	0	19.689	268	30.7	3.85	5	0
FALSE	High	Master Protein	O75534-4	Isoform 4 of Cold shock domain-containing protein E1 OS=Homo sapiens OX=9606 GN=CSDE1	16.92	3	3	6	30616061	High	1	6	0	19.945	844	93.7	6.52	3	0
FALSE	High	Master Protein	Q53HB3	Proteasome 26S ATPase subunit 1 variant (Fragment) OS=Homo sapiens OX=9606 PE=2 SV=1	16.91	5	5	22	1.19289e+08	High	1	6	0	18.075	440	49.2	6.21	5	0
FALSE	High	Master Protein	P51858-3	Isoform 3 of Hepatoma-derived growth factor OS=Homo sapiens OX=9606 GN=HDGF	16.87	4	4	29	109978862	High	1	5	0	15.243	256	28.2	4.79	4	0
FALSE	High	Master Protein	A0A024R3Q0	ADP-ribosylation factor 1, isoform CRA_a OS=Homo sapiens OX=9606 GN=ARF1 PE=3 SV=1	16.85	4	2	31	224870386	High	1	7	0	13.843	181	20.7	6.8	4	1
FALSE	High	Master Protein	Q02880	DNA topoisomerase 2-beta OS=Homo sapiens OX=9606 GN=TOP2B PE=1 SV=3	16.68	5	3	4	6.62319e+07	High	1	7	0	9.395	1626	183.2	8	5	0
FALSE	High	Master Protein	P07741	Adenine phosphoribosyltransferase OS=Homo sapiens OX=9606 GN=APRT PE=1 SV=2	16.63	5	5	44	3.1854e+08	High	1	7	0	16.903	180	19.6	6.02	5	0
FALSE	High	Master Protein	P02786	Transferrin receptor protein 1 OS=Homo sapiens OX=9606 GN=TFRC PE=1 SV=2	16.62	6	6	9	1.07815e+08	High	1	7	0	20.483	760	84.8	6.61	6	0
FALSE	High	Master Protein	P45973	Chromobox protein homolog 5 OS=Homo sapiens OX=9606 GN=CBX5 PE=1 SV=1	16.55	3	3	22	1.27347e+08	High	1	6	0	14.24	191	22.2	5.86	3	0
FALSE	High	Master Protein	A0A0S2Z3H3	ADP/ATP translocase (Fragment) OS=Homo sapiens OX=9606 GN=SLC25A4 PE=2 SV=1	16.44	6	1	28	48397884	High	1	8	0	18.75	298	33	9.76	6	0
FALSE	High	Master Protein	Q59ED7	NADPH--hemoprotein reductase (Fragment) OS=Homo sapiens OX=9606 PE=2 SV=1	16.42	7	7	15	1.18737e+08	High	1	8	0	24.531	686	77.7	5.64	7	0
FALSE	High	Master Protein	B2R6D0	26S proteasome non-ATPase regulatory subunit 1 OS=Homo sapiens OX=9606 PE=2 SV=1	16.39	8	8	15	85800493	High	1	11	0	21.967	953	105.8	5.39	8	0
FALSE	High	Master Protein	A0A0S2Z5U6	Pyrroline-5-carboxylate reductase (Fragment) OS=Homo sapiens OX=9606 GN=PYCR2 PE=2 SV=1	16.38	4	3	19	9.21364e+07	High	1	6	0	19.531	320	33.6	7.77	4	1
FALSE	High	Master Protein	A0A7I2V5M7	Ras GTPase-activating protein-binding protein 1 OS=Homo sapiens OX=9606 GN=G3BP1 PE=1 SV=1	16.34	5	5	17	9.56051e+07	High	1	8	0	25.106	476	53.3	5.66	5	0
FALSE	High	Master Protein	A0A024RCN6	Valyl-tRNA synthetase OS=Homo sapiens OX=9606 GN=VARS PE=1 SV=1	16.32	7	7	9	91586864	High	1	8	0	18.538	1264	140.4	7.59	7	0
FALSE	High	Master Protein	H3BNC9	40S ribosomal protein S17 OS=Homo sapiens OX=9606 PE=3 SV=2	16.21	3	3	8	109696450	High	1	10	0	16.275	584	64.5	8.78	3	0
FALSE	High	Master Protein	P60866-2	Isoform 2 of 40S ribosomal protein S20 OS=Homo sapiens OX=9606 GN=RPS20	16.16	1	1	8	413795180	High	1	5	0	5.304	142	16	9.32	1	0
FALSE	High	Master Protein	A0A024R4M0	40S ribosomal protein S9 OS=Homo sapiens OX=9606 GN=RPS9 PE=1 SV=1	16.13	4	4	15	816147160	High	1	8	0	10.867	194	22.6	10.65	4	0
FALSE	High	Master Protein	O60264	SWI/SNF-related matrix-associated actin-dependent regulator of chromatin subfamily A member 5 OS=Homo sapiens OX=9606 GN=SMARCA5 PE=1 SV=1	16.12	7	7	6	162685242	High	1	8	0	16.34	1052	121.8	8.09	7	0
FALSE	High	Master Protein	P38159	RNA-binding motif protein, X chromosome OS=Homo sapiens OX=9606 GN=RBMX PE=1 SV=3	16.09	3	3	9	295382656	High	1	6	0	10.944	391	42.3	10.05	3	0
FALSE	High	Master Protein	H3BVG0	Nuclear pore complex protein Nup93 OS=Homo sapiens OX=9606 GN=NUP93 PE=1 SV=1	16.05	3	3	9	3.28906e+07	High	1	5	0	16.989	880	99.5	5.73	3	0
FALSE	High	Master Protein	Q13435	Splicing factor 3B subunit 2 OS=Homo sapiens OX=9606 GN=SF3B2 PE=1 SV=2	16.04	6	6	11	1.20384e+08	High	1	9	0	27.975	895	100.2	5.67	6	0
FALSE	High	Master Protein	P52209	6-phosphogluconate dehydrogenase, decarboxylating OS=Homo sapiens OX=9606 GN=PGD PE=1 SV=3	16	3	3	12	202969696	High	1	5	0	16.308	483	53.1	7.23	3	0
FALSE	High	Master Protein	J3QQ67	60S ribosomal protein L18 (Fragment) OS=Homo sapiens OX=9606 GN=RPL18 PE=1 SV=1	15.97	2	2	14	571642160	High	1	5	0	9.918	190	21.8	11.72	2	0
FALSE	High	Master Protein	Q96KP4	Cytosolic non-specific dipeptidase OS=Homo sapiens OX=9606 GN=CNDP2 PE=1 SV=2	15.88	6	6	18	189624997	High	1	7	0	18.597	475	52.8	5.97	6	0
FALSE	High	Master Protein	Q02952	A-kinase anchor protein 12 OS=Homo sapiens OX=9606 GN=AKAP12 PE=1 SV=4	15.87	4	4	5	1.04045e+07	High	1	8	0	16.044	1782	191.4	4.41	4	0
FALSE	High	Master Protein	Q16629	Serine/arginine-rich splicing factor 7 OS=Homo sapiens OX=9606 GN=SRSF7 PE=1 SV=1	15.79	3	2	13	153222180	High	1	5	0	8.611	238	27.4	11.82	3	0
FALSE	High	Master Protein	P49915	GMP synthase [glutamine-hydrolyzing] OS=Homo sapiens OX=9606 GN=GMPS PE=1 SV=1	15.72	6	6	15	92537263	High	1	7	0	17.139	693	76.7	6.87	6	0
FALSE	High	Master Protein	A0A384MTZ1	Cytochrome b-c1 complex subunit Rieske, mitochondrial OS=Homo sapiens OX=9606 PE=2 SV=1	15.66	4	4	25	61059700	High	1	6	0	14.432	274	29.6	8.32	4	0
FALSE	High	Master Protein	B4DJQ5	Glucosidase 2 subunit beta OS=Homo sapiens OX=9606 PE=2 SV=1	15.6	6	6	17	1.45714e+08	High	1	9	0	18.202	535	60.1	4.42	6	0
FALSE	High	Master Protein	A0A024RBH2	Cytoskeleton-associated protein 4, isoform CRA_c OS=Homo sapiens OX=9606 GN=CKAP4 PE=4 SV=1	15.56	6	6	15	148300067	High	1	6	0	22.809	602	66	5.92	6	0
FALSE	High	Master Protein	P00387-3	Isoform 3 of NADH-cytochrome b5 reductase 3 OS=Homo sapiens OX=9606 GN=CYB5R3	15.55	5	5	16	77630143	High	1	7	0	17.922	334	38.2	6.9	5	0
FALSE	High	Master Protein	P62847-4	Isoform 4 of 40S ribosomal protein S24 OS=Homo sapiens OX=9606 GN=RPS24	15.47	2	2	9	259473644	High	1	5	0	11.817	289	32.4	10.15	2	0
FALSE	High	Master Protein	A0A0F7KYT8	Fragile X mental retardation autosomal homolog variant p2K OS=Homo sapiens OX=9606 GN=FXR1 PE=2 SV=1	15.46	5	5	13	7.46048e+07	High	1	8	0	14.534	677	76.2	6.83	5	0
FALSE	High	Master Protein	A0A1U9XBB2	Mediator of DNA damage checkpoint protein 1 OS=Homo sapiens OX=9606 PE=4 SV=1	15.4	3	3	4	1.85269e+07	High	1	6	0	16.086	2089	226.6	5.49	3	0
FALSE	High	Master Protein	B3KSH1	Eukaryotic translation initiation factor 3 subunit F OS=Homo sapiens OX=9606 GN=EIF3F PE=2 SV=1	15.36	5	5	20	203652798	High	1	7	0	17.638	372	39.1	5.45	5	0
FALSE	High	Master Protein	O95202	Mitochondrial proton/calcium exchanger protein OS=Homo sapiens OX=9606 GN=LETM1 PE=1 SV=1	15.35	5	5	13	4.95413e+07	High	1	7	0	13.849	739	83.3	6.7	5	0
FALSE	High	Master Protein	K7ELC2	40S ribosomal protein S15 OS=Homo sapiens OX=9606 GN=RPS15 PE=1 SV=1	15.35	1	1	13	38582297	High	1	8	0	8.908	152	17.7	10.39	1	0
FALSE	High	Master Protein	Q13011	Delta(3,5)-Delta(2,4)-dienoyl-CoA isomerase, mitochondrial OS=Homo sapiens OX=9606 GN=ECH1 PE=1 SV=2	15.28	4	4	17	154645556	High	1	6	0	17.301	328	35.8	8	4	0
FALSE	High	Master Protein	Q92896-2	Isoform 2 of Golgi apparatus protein 1 OS=Homo sapiens OX=9606 GN=GLG1	15.27	6	6	11	76601532	High	1	12	0	18.524	1203	137.1	6.9	6	0
FALSE	High	Master Protein	A0A024RAI1	Actin-like protein 3 OS=Homo sapiens OX=9606 GN=ACTR3 PE=3 SV=1	15.26	5	5	24	108581702	High	1	6	0	17.091	418	47.3	5.88	5	0
FALSE	High	Master Protein	O76003	Glutaredoxin-3 OS=Homo sapiens OX=9606 GN=GLRX3 PE=1 SV=2	15.26	4	4	14	196439422	High	1	6	0	13.902	335	37.4	5.39	4	0
FALSE	High	Master Protein	A0A3R5W301	UBA2/WTIP fusion protein OS=Homo sapiens OX=9606 PE=2 SV=1	15.21	4	4	8	77047856	High	1	6	0	13.711	788	87.4	6.46	4	0
FALSE	High	Master Protein	P08574	Cytochrome c1, heme protein, mitochondrial OS=Homo sapiens OX=9606 GN=CYC1 PE=1 SV=3	15.21	2	2	11	94461620	High	1	5	0	11.711	325	35.4	9	2	0
FALSE	High	Master Protein	A0A140VK27	Leukotriene A(4) hydrolase OS=Homo sapiens OX=9606 PE=2 SV=1	15.08	6	6	15	53364604	High	1	8	0	16.479	611	69.2	6.18	6	0
FALSE	High	Master Protein	P26368	Splicing factor U2AF 65 kDa subunit OS=Homo sapiens OX=9606 GN=U2AF2 PE=1 SV=4	15.07	5	5	16	100844442	High	1	8	0	13.174	475	53.5	9.09	5	0
FALSE	High	Master Protein	P62424	60S ribosomal protein L7a OS=Homo sapiens OX=9606 GN=RPL7A PE=1 SV=2	15.03	3	3	16	149585064	High	1	5	0	15.071	266	30	10.61	3	0
FALSE	High	Master Protein	P49903	Selenide, water dikinase 1 OS=Homo sapiens OX=9606 GN=SEPHS1 PE=1 SV=2	15.01	5	5	21	138634221	High	1	6	0	14.723	392	42.9	5.97	5	0
FALSE	High	Master Protein	A0A1B0GVI3	Keratin, type I cytoskeletal 10 OS=Homo sapiens OX=9606 GN=KRT10 PE=1 SV=2	14.99	5	5	14	17703244	High	1	9	0	21.181	624	63.3	5.26	5	0
FALSE	High	Master Protein	H7BZJ3	Protein disulfide-isomerase A3 (Fragment) OS=Homo sapiens OX=9606 GN=PDIA3 PE=1 SV=1	14.97	2	1	29	273073984	High	1	4	0	10.475	123	13.5	7.3	2	0
FALSE	High	Master Protein	A0A384NPU2	Epididymis secretory sperm binding protein OS=Homo sapiens OX=9606 GN=HINT1 PE=2 SV=1	14.85	1	1	19	1.91316e+07	High	1	5	0	16.916	126	13.8	6.95	1	0
FALSE	High	Master Protein	P18859-2	Isoform 2 of ATP synthase-coupling factor 6, mitochondrial OS=Homo sapiens OX=9606 GN=ATP5PF	14.79	2	1	28	87957542	High	1	5	0	14.015	116	13.4	9.07	2	1
FALSE	High	Master Protein	Q16891	MICOS complex subunit MIC60 OS=Homo sapiens OX=9606 GN=IMMT PE=1 SV=1	14.79	6	6	12	7.06513e+07	High	1	7	0	20.861	758	83.6	6.48	6	0
FALSE	High	Master Protein	O60716	Catenin delta-1 OS=Homo sapiens OX=9606 GN=CTNND1 PE=1 SV=1	14.78	6	6	9	56032440	High	1	6	0	20.492	968	108.1	6.23	6	0
FALSE	High	Master Protein	Q9P035	Very-long-chain (3R)-3-hydroxyacyl-CoA dehydratase 3 OS=Homo sapiens OX=9606 GN=HACD3 PE=1 SV=2	14.61	3	3	13	112683646	High	1	4	0	13.445	362	43.1	8.94	3	0
FALSE	High	Master Protein	A0A024RC55	Milk fat globule-EGF factor 8 protein, isoform CRA_a OS=Homo sapiens OX=9606 GN=MFGE8 PE=4 SV=1	14.61	5	5	21	97136218	High	1	6	0	19.383	387	43.1	8.15	5	0
FALSE	High	Master Protein	P50502	Hsc70-interacting protein OS=Homo sapiens OX=9606 GN=ST13 PE=1 SV=2	14.6	3	3	10	289375258	High	1	5	0	13.475	369	41.3	5.27	3	0
FALSE	High	Master Protein	A4D1G5	40S ribosomal protein S27 OS=Homo sapiens OX=9606 GN=LOC392748 PE=3 SV=1	14.57	1	1	9	188375650	High	1	5	0	15.352	148	16.9	9.55	1	0
FALSE	High	Master Protein	Q32Q12	Nucleoside diphosphate kinase OS=Homo sapiens OX=9606 GN=NME1-NME2 PE=1 SV=1	14.52	5	5	22	2.49925e+08	High	1	9	0	13.503	292	32.6	8.48	5	0
FALSE	High	Master Protein	P14868	Aspartate--tRNA ligase, cytoplasmic OS=Homo sapiens OX=9606 GN=DARS1 PE=1 SV=2	14.46	7	7	19	2.55576e+08	High	1	7	0	18.758	501	57.1	6.55	7	0
FALSE	High	Master Protein	P09661	U2 small nuclear ribonucleoprotein A' OS=Homo sapiens OX=9606 GN=SNRPA1 PE=1 SV=2	14.43	3	3	22	63468270	High	1	4	0	20.981	255	28.4	8.62	3	0
FALSE	High	Master Protein	A0A024RDR0	High mobility group protein 1 OS=Homo sapiens OX=9606 GN=HMGB1 PE=3 SV=1	14.41	3	3	21	197051336	High	1	5	0	13.923	215	24.9	5.74	3	0
FALSE	High	Master Protein	P62304	Small nuclear ribonucleoprotein E OS=Homo sapiens OX=9606 GN=SNRPE PE=1 SV=1	14.38	2	2	39	307701488	High	1	6	0	7.537	92	10.8	9.44	2	0
FALSE	High	Master Protein	P49916	DNA ligase 3 OS=Homo sapiens OX=9606 GN=LIG3 PE=1 SV=2	14.36	5	5	8	7.91254e+07	High	1	6	0	16.106	1009	112.8	9.01	5	0
FALSE	High	Master Protein	Q06210	Glutamine--fructose-6-phosphate aminotransferase [isomerizing] 1 OS=Homo sapiens OX=9606 GN=GFPT1 PE=1 SV=3	14.34	7	7	13	1.06675e+08	High	1	8	0	16.797	699	78.8	7.11	7	0
FALSE	High	Master Protein	A0A024R4E2	TAR DNA-binding protein 43 OS=Homo sapiens OX=9606 GN=TARDBP PE=4 SV=1	14.32	4	4	23	81370608	High	1	6	0	15.076	414	44.7	6.19	4	0
FALSE	High	Master Protein	Q5TZP7	DNA-(apurinic or apyrimidinic site) endonuclease OS=Homo sapiens OX=9606 GN=APEX1 PE=2 SV=1	14.29	4	4	20	134988218	High	1	5	0	11.82	318	35.5	8.12	4	0
FALSE	High	Master Protein	B2R4C0	60S ribosomal protein L18a OS=Homo sapiens OX=9606 PE=2 SV=1	14.29	5	5	26	2.00342e+08	High	1	6	0	12.896	176	20.7	10.71	5	0
FALSE	High	Master Protein	A8K666	Phenylalanyl-tRNA synthetase beta subunit OS=Homo sapiens OX=9606 PE=2 SV=1	14.28	6	6	11	150565370	High	1	6	0	13.582	589	66	6.98	6	0
FALSE	High	Master Protein	Q9Y266	Nuclear migration protein nudC OS=Homo sapiens OX=9606 GN=NUDC PE=1 SV=1	14.27	4	4	17	89557161	High	1	8	0	13.9	331	38.2	5.38	4	0
FALSE	High	Master Protein	A0A2L0WW42	G protein subunit beta 1 OS=Homo sapiens OX=9606 GN=GNB1 PE=3 SV=1	14.21	5	4	31	3.70804e+07	High	1	6	0	16.815	340	37.4	6	5	0
FALSE	High	Master Protein	Q8TA92	Similar to AFG3 ATPase family gene 3-like 2 (Yeast) (Fragment) OS=Homo sapiens OX=9606 PE=2 SV=1	14.14	5	5	8	102735888	High	1	8	0	14.872	812	90.1	9.11	5	0
FALSE	High	Master Protein	Q05D08	PA2G4 protein (Fragment) OS=Homo sapiens OX=9606 GN=PA2G4 PE=2 SV=1	14.14	5	5	18	1.9978e+08	High	1	10	0	23.461	406	45.1	8.95	5	0
FALSE	High	Master Protein	Q8WUM4-2	Isoform 2 of Programmed cell death 6-interacting protein OS=Homo sapiens OX=9606 GN=PDCD6IP	14.13	5	5	11	3.2242e+07	High	1	9	0	18.277	873	96.7	6.52	5	0
FALSE	High	Master Protein	A0A109NGN6	Proteasome subunit alpha type OS=Homo sapiens OX=9606 PE=2 SV=1	14.08	4	4	26	1.51278e+08	High	1	6	0	17.076	241	26.4	4.79	4	0
FALSE	High	Master Protein	Q96AG4	Leucine-rich repeat-containing protein 59 OS=Homo sapiens OX=9606 GN=LRRC59 PE=1 SV=1	14.06	5	5	29	168826080	High	1	7	0	17.044	307	34.9	9.57	5	0
FALSE	High	Master Protein	P08559-4	Isoform 4 of Pyruvate dehydrogenase E1 component subunit alpha, somatic form, mitochondrial OS=Homo sapiens OX=9606 GN=PDHA1	14.05	6	6	18	141264936	High	1	10	0	12.788	428	47.5	8.54	6	0
FALSE	High	Master Protein	Q13151	Heterogeneous nuclear ribonucleoprotein A0 OS=Homo sapiens OX=9606 GN=HNRNPA0 PE=1 SV=1	14.03	2	2	12	196425016	High	1	3	0	10.541	305	30.8	9.29	2	0
FALSE	High	Master Protein	E9PQ63	Carbonyl reductase [NADPH] 1 OS=Homo sapiens OX=9606 GN=CBR1 PE=1 SV=1	14	4	1	44		Medium	1	5	0	14.133	178	19	6.3	4	0
FALSE	High	Master Protein	P30044	Peroxiredoxin-5, mitochondrial OS=Homo sapiens OX=9606 GN=PRDX5 PE=1 SV=4	13.9	5	5	34	202381353	High	1	8	0	16.083	214	22.1	8.7	5	0
FALSE	High	Master Protein	Q9UKV3	Apoptotic chromatin condensation inducer in the nucleus OS=Homo sapiens OX=9606 GN=ACIN1 PE=1 SV=2	13.88	3	3	4	7.91789e+07	High	1	6	0	10.351	1341	151.8	6.43	3	0
FALSE	High	Master Protein	P53618	Coatomer subunit beta OS=Homo sapiens OX=9606 GN=COPB1 PE=1 SV=3	13.82	5	5	8	66152816	High	1	7	0	18.218	953	107.1	6.05	5	0
FALSE	High	Master Protein	Q9BSJ8-2	Isoform 2 of Extended synaptotagmin-1 OS=Homo sapiens OX=9606 GN=ESYT1	13.77	5	5	7	78419897	High	1	6	0	12.538	1114	123.9	5.78	5	0
FALSE	High	Master Protein	Q53GL6	RNA binding protein (Autoantigenic, hnRNP-associated with lethal yellow) long isoform variant (Fragment) OS=Homo sapiens OX=9606 GN=RALY PE=2 SV=1	13.7	2	2	11	104444369	High	1	4	0	13.096	307	32.5	9.17	2	0
FALSE	High	Master Protein	Q9Y2B0	Protein canopy homolog 2 OS=Homo sapiens OX=9606 GN=CNPY2 PE=1 SV=1	13.7	4	4	33	128244911	High	1	5	0	13.535	182	20.6	4.92	4	0
FALSE	High	Master Protein	Q9Y230	RuvB-like 2 OS=Homo sapiens OX=9606 GN=RUVBL2 PE=1 SV=3	13.68	5	5	13	174219892	High	1	8	0	15.612	463	51.1	5.64	5	0
FALSE	High	Master Protein	B4DZF2	cDNA FLJ59571, highly similar to Eukaryotic translation initiation factor 4gamma 2 OS=Homo sapiens OX=9606 PE=2 SV=1	13.64	8	8	9	1.49019e+08	High	1	8	0	11.667	980	110.2	7.94	8	0
FALSE	High	Master Protein	A0A087WUT6	Eukaryotic translation initiation factor 5B OS=Homo sapiens OX=9606 GN=EIF5B PE=1 SV=1	13.61	5	5	8	44119977	High	1	8	0	14.831	1220	138.6	5.58	5	0
FALSE	High	Master Protein	A0A2R8Y5A3	Catenin beta-1 OS=Homo sapiens OX=9606 GN=CTNNB1 PE=1 SV=1	13.58	4	4	10	3.53065e+07	High	1	4	0	18.031	783	85.6	5.97	4	0
FALSE	High	Master Protein	Q5U0I6	H.sapiens ras-related Hrab1A protein OS=Homo sapiens OX=9606 GN=RAB1A PE=2 SV=1	13.56	3	2	22	301407872	High	1	4	0	13.952	205	22.7	6.21	3	1
FALSE	High	Master Protein	A0A7I2YQG2	Ribosomal protein L19 OS=Homo sapiens OX=9606 GN=RPL19 PE=1 SV=1	13.55	2	2	8	46005601	High	1	6	0	14.973	216	25.7	11.27	2	0
FALSE	High	Master Protein	P61513	60S ribosomal protein L37a OS=Homo sapiens OX=9606 GN=RPL37A PE=1 SV=2	13.48	1	1	20	17612352	High	1	3	0	13.322	92	10.3	10.43	1	0
FALSE	High	Master Protein	A8K2U2	Hexokinase OS=Homo sapiens OX=9606 PE=2 SV=1	13.4	6	4	8	3.87097e+07	High	1	7	0	14.263	917	102.3	6.09	6	0
FALSE	High	Master Protein	J3KQ32	Obg-like ATPase 1 OS=Homo sapiens OX=9606 GN=OLA1 PE=1 SV=1	13.39	3	3	9	1.18935e+08	High	1	6	0	12.271	416	46.9	8.06	3	0
FALSE	High	Master Protein	O60701	UDP-glucose 6-dehydrogenase OS=Homo sapiens OX=9606 GN=UGDH PE=1 SV=1	13.36	3	3	10	13578252	High	1	7	0	11.239	494	55	7.12	3	0
FALSE	High	Master Protein	Q04760	Lactoylglutathione lyase OS=Homo sapiens OX=9606 GN=GLO1 PE=1 SV=4	13.34	4	4	30	97269732	High	1	5	0	16.844	184	20.8	5.31	4	0
FALSE	High	Master Protein	Q15293	Reticulocalbin-1 OS=Homo sapiens OX=9606 GN=RCN1 PE=1 SV=1	13.21	4	4	24	8.30635e+07	High	1	8	0	20.604	331	38.9	5	4	0
FALSE	High	Master Protein	H6VRG1	Cytokeratin-1 OS=Homo sapiens OX=9606 GN=KRT1 PE=1 SV=1	13.16	4	3	10	73497251	High	1	5	0	23.079	645	66.1	8.12	4	0
FALSE	High	Master Protein	P61160-2	Isoform 2 of Actin-related protein 2 OS=Homo sapiens OX=9606 GN=ACTR2	13.15	4	4	14	9.42693e+07	High	1	5	0	10.064	399	45.3	7.2	4	0
FALSE	High	Master Protein	P18621-3	Isoform 3 of 60S ribosomal protein L17 OS=Homo sapiens OX=9606 GN=RPL17	13.14	3	3	19	241446066	High	1	6	0	16.256	228	26.4	10.1	3	0
FALSE	High	Master Protein	P25788	Proteasome subunit alpha type-3 OS=Homo sapiens OX=9606 GN=PSMA3 PE=1 SV=2	13.14	2	2	9	84982811	High	1	4	0	12.249	255	28.4	5.33	2	0
FALSE	High	Master Protein	P37837	Transaldolase OS=Homo sapiens OX=9606 GN=TALDO1 PE=1 SV=2	13.13	3	3	10	232861406	High	1	5	0	11.031	337	37.5	6.81	3	0
FALSE	High	Master Protein	Q5RKV6	Exosome complex component MTR3 OS=Homo sapiens OX=9606 GN=EXOSC6 PE=1 SV=1	13.1	3	3	10	10541869	High	1	5	0	16.306	272	28.2	6.28	3	0
FALSE	High	Master Protein	A0A0S2Z4C3	Fumarate hydratase, mitochondrial (Fragment) OS=Homo sapiens OX=9606 GN=FH PE=2 SV=1	13.08	5	5	17	8.01876e+07	High	1	5	0	15.131	510	54.6	8.76	5	0
FALSE	High	Master Protein	P38117-2	Isoform 2 of Electron transfer flavoprotein subunit beta OS=Homo sapiens OX=9606 GN=ETFB	13.03	3	3	12	6.72571e+07	High	1	5	0	13.579	346	37.4	7.17	3	0
FALSE	High	Master Protein	A0A291FIZ5	Complex I-75kD OS=Homo sapiens OX=9606 PE=3 SV=1	13.01	3	3	7	26272530	High	1	5	0	12.015	741	81	6.64	3	0
FALSE	High	Master Protein	A0A3B3IUD7	Programmed cell death 11, isoform CRA_a OS=Homo sapiens OX=9606 GN=PDCD11 PE=1 SV=1	12.98	6	6	5	5.65808e+07	High	1	7	0	16.53	1872	208.7	8.87	6	0
FALSE	High	Master Protein	P32322-3	Isoform 3 of Pyrroline-5-carboxylate reductase 1, mitochondrial OS=Homo sapiens OX=9606 GN=PYCR1	12.96	4	3	20	3.07694e+07	High	1	5	0	19.184	346	36	7.61	4	0
FALSE	High	Master Protein	A0A6Q8PFE1	Apoptosis-inducing factor 1, mitochondrial OS=Homo sapiens OX=9606 GN=AIFM1 PE=1 SV=1	12.89	4	4	13	81208212	High	1	5	0	12.64	622	67.9	8.94	4	0
FALSE	High	Master Protein	Q9BZZ5	Apoptosis inhibitor 5 OS=Homo sapiens OX=9606 GN=API5 PE=1 SV=3	12.78	4	4	11	151514770	High	1	4	0	16.512	524	59	7.34	4	0
FALSE	High	Master Protein	A0A024R059	3-hydroxy-3-methylglutaryl coenzyme A synthase OS=Homo sapiens OX=9606 GN=HMGCS1 PE=3 SV=1	12.66	3	3	12	34995998	High	1	3	0	18.382	520	57.3	5.41	3	0
FALSE	High	Master Protein	Q52LJ0	Protein FAM98B OS=Homo sapiens OX=9606 GN=FAM98B PE=1 SV=2	12.51	3	3	11	50500707	High	1	4	0	12.873	433	45.5	8.69	3	0
FALSE	High	Master Protein	A0A140VJS0	Serine/threonine-protein phosphatase OS=Homo sapiens OX=9606 PE=2 SV=1	12.51	4	4	23	72266650	High	1	5	0	9.711	309	35.6	5.43	4	0
FALSE	High	Master Protein	Q14444	Caprin-1 OS=Homo sapiens OX=9606 GN=CAPRIN1 PE=1 SV=2	12.46	3	3	9	55366614	High	1	8	0	15.223	709	78.3	5.25	3	0
FALSE	High	Master Protein	A0A0A6YYJ8	Putative RNA-binding protein Luc7-like 2 OS=Homo sapiens OX=9606 GN=LUC7L2 PE=3 SV=1	12.44	3	2	10	2.22572e+07	High	1	5	0	16.703	458	54.2	10.13	3	1
FALSE	High	Master Protein	B2RDQ3	cDNA, FLJ96718, highly similar to Homo sapiens splicing factor, arginine/serine-rich 10 (transformer 2 homolog, Drosophila) (SFRS10), mRNA OS=Homo sapiens OX=9606 PE=2 SV=1	12.43	3	3	18	47679978	High	1	5	0	14.517	288	33.7	11.25	3	0
FALSE	High	Master Protein	Q9NQC3	Reticulon-4 OS=Homo sapiens OX=9606 GN=RTN4 PE=1 SV=2	12.42	2	2	7	16226989	High	1	3	0	15.447	1192	129.9	4.5	2	0
FALSE	High	Master Protein	P25786-2	Isoform Long of Proteasome subunit alpha type-1 OS=Homo sapiens OX=9606 GN=PSMA1	12.36	2	2	13	121122882	High	1	4	0	10.418	269	30.2	6.99	2	0
FALSE	High	Master Protein	P17812	CTP synthase 1 OS=Homo sapiens OX=9606 GN=CTPS1 PE=1 SV=2	12.34	4	4	10	61686788	High	1	4	0	17.053	591	66.6	6.46	4	0
FALSE	High	Master Protein	P35606	Coatomer subunit beta' OS=Homo sapiens OX=9606 GN=COPB2 PE=1 SV=2	12.32	3	3	5	3.07501e+07	High	1	7	0	16.128	906	102.4	5.27	3	0
FALSE	High	Master Protein	A0A499FI31	Squamous cell carcinoma antigen recognized by T-cells 3 OS=Homo sapiens OX=9606 GN=SART3 PE=1 SV=1	12.23	2	2	6	1.66657e+07	High	1	7	0	13.578	981	111.9	5.5	2	0
FALSE	High	Master Protein	B2R774	cDNA, FLJ93313, highly similar to Homo sapiens lectin, mannose-binding, 1 (LMAN1), mRNA OS=Homo sapiens OX=9606 PE=2 SV=1	12.17	3	3	12	12630671	High	1	7	0	13.513	510	57.5	6.77	3	0
FALSE	High	Master Protein	V9HW01	Epididymis secretory protein Li 310 OS=Homo sapiens OX=9606 GN=HEL-S-310 PE=2 SV=1	12.06	3	3	19	371181368	High	1	6	0	9.359	157	17.8	11.25	3	0
FALSE	High	Master Protein	Q96SQ9-2	Isoform 2 of Cytochrome P450 2S1 OS=Homo sapiens OX=9606 GN=CYP2S1	12	4	4	9	97843202	High	1	5	0	9.335	564	62.2	9.38	4	0
FALSE	High	Master Protein	A0A140VK46	Proteasome subunit beta OS=Homo sapiens OX=9606 PE=2 SV=1	11.9	3	3	22	62715804	High	1	4	0	14.153	264	29.2	5.97	3	0
FALSE	High	Master Protein	A0A024RAM4	Microtubule-associated protein 1B, isoform CRA_b OS=Homo sapiens OX=9606 GN=MAP1B PE=4 SV=1	11.9	5	5	3	44074887	High	1	6	0	13.661	2468	270.5	4.81	5	0
FALSE	High	Master Protein	P54687-5	Isoform 5 of Branched-chain-amino-acid aminotransferase, cytosolic OS=Homo sapiens OX=9606 GN=BCAT1	11.86	4	4	17	65489503	High	1	4	0	12.45	398	44.1	5.39	4	0
FALSE	High	Master Protein	P18065	Insulin-like growth factor-binding protein 2 OS=Homo sapiens OX=9606 GN=IGFBP2 PE=1 SV=2	11.85	4	4	21	62779898	High	1	4	0	16.223	325	34.8	7.5	4	0
FALSE	High	Master Protein	P41091	Eukaryotic translation initiation factor 2 subunit 3 OS=Homo sapiens OX=9606 GN=EIF2S3 PE=1 SV=3	11.84	3	3	10	68289986	High	1	5	0	13.425	472	51.1	8.4	3	0
FALSE	High	Master Protein	P16401	Histone H1.5 OS=Homo sapiens OX=9606 GN=H1-5 PE=1 SV=3	11.8	2	2	9	784480027	High	1	5	0	6.331	226	22.6	10.92	2	0
FALSE	High	Master Protein	Q14257-2	Isoform 2 of Reticulocalbin-2 OS=Homo sapiens OX=9606 GN=RCN2	11.8	4	4	22	39290232	High	1	5	0	18.553	335	39.1	4.45	4	0
FALSE	High	Master Protein	Q01813	ATP-dependent 6-phosphofructokinase, platelet type OS=Homo sapiens OX=9606 GN=PFKP PE=1 SV=2	11.79	5	4	10	7872585	High	1	6	0	15.244	784	85.5	7.55	5	0
FALSE	High	Master Protein	A0A024R394	Cysteine and histidine-rich domain (CHORD)-containing 1, isoform CRA_c OS=Homo sapiens OX=9606 GN=CHORDC1 PE=4 SV=1	11.76	5	5	19	41736838	High	1	5	0	14.715	332	37.5	7.72	5	0
FALSE	High	Master Protein	Q8NHH9	Atlastin-2 OS=Homo sapiens OX=9606 GN=ATL2 PE=1 SV=2	11.56	2	2	6	1.18763e+07	High	1	4	0	11.858	583	66.2	5.48	2	0
FALSE	High	Master Protein	Q7L0Y3	tRNA methyltransferase 10 homolog C OS=Homo sapiens OX=9606 GN=TRMT10C PE=1 SV=2	11.49	3	3	12	25403253	High	1	4	0	12.236	403	47.3	9.36	3	0
FALSE	High	Master Protein	O75694	Nuclear pore complex protein Nup155 OS=Homo sapiens OX=9606 GN=NUP155 PE=1 SV=1	11.4	4	4	4	25711862	High	1	4	0	14.57	1391	155.1	6.16	4	0
FALSE	High	Master Protein	Q14157-5	Isoform 5 of Ubiquitin-associated protein 2-like OS=Homo sapiens OX=9606 GN=UBAP2L	11.28	4	4	7	80970684	High	1	6	0	16.42	1104	116.6	7.02	4	0
FALSE	High	Master Protein	Q8NF37	Lysophosphatidylcholine acyltransferase 1 OS=Homo sapiens OX=9606 GN=LPCAT1 PE=1 SV=2	11.23	4	4	11	144780196	High	1	5	0	15.41	534	59.1	6.02	4	0
FALSE	High	Master Protein	Q9BPW8	Protein NipSnap homolog 1 OS=Homo sapiens OX=9606 GN=NIPSNAP1 PE=1 SV=1	11.22	4	4	21	97632619	High	1	7	0	13.729	284	33.3	9.31	4	0
FALSE	High	Master Protein	P62269	40S ribosomal protein S18 OS=Homo sapiens OX=9606 GN=RPS18 PE=1 SV=3	11.18	2	2	11	508300992	High	1	5	0	5.158	152	17.7	10.99	2	0
FALSE	High	Master Protein	Q13409	Cytoplasmic dynein 1 intermediate chain 2 OS=Homo sapiens OX=9606 GN=DYNC1I2 PE=1 SV=3	11.16	2	2	5	14636807	High	1	4	0	10.167	638	71.4	5.2	2	0
FALSE	High	Master Protein	P31689	DnaJ homolog subfamily A member 1 OS=Homo sapiens OX=9606 GN=DNAJA1 PE=1 SV=2	11.15	3	3	16	3.29635e+07	High	1	3	0	14.252	397	44.8	7.08	3	0
FALSE	High	Master Protein	P23368	NAD-dependent malic enzyme, mitochondrial OS=Homo sapiens OX=9606 GN=ME2 PE=1 SV=1	11.15	5	5	12	66500756	High	1	5	0	11.827	584	65.4	7.61	5	0
FALSE	High	Master Protein	Q02539	Histone H1.1 OS=Homo sapiens OX=9606 GN=H1-1 PE=1 SV=3	11.14	2	2	14	73899891	High	1	4	0	9.898	215	21.8	10.99	2	0
FALSE	High	Master Protein	P62318	Small nuclear ribonucleoprotein Sm D3 OS=Homo sapiens OX=9606 GN=SNRPD3 PE=1 SV=1	11.12	2	2	24	285279241	High	1	7	0	13.895	126	13.9	10.32	2	0
FALSE	High	Master Protein	A8K5T7	cDNA FLJ75365, highly similar to Homo sapiens SUGT1B (SUGT1) mRNA OS=Homo sapiens OX=9606 PE=2 SV=1	11.12	3	3	14	23888112	High	1	5	0	11.964	365	41	5.16	3	0
FALSE	High	Master Protein	Q96EY7	Pentatricopeptide repeat domain-containing protein 3, mitochondrial OS=Homo sapiens OX=9606 GN=PTCD3 PE=1 SV=3	11.1	3	3	9		High	1	5	0	6	689	78.5	6.42	3	0
FALSE	High	Master Protein	Q5T4S7-2	Isoform 2 of E3 ubiquitin-protein ligase UBR4 OS=Homo sapiens OX=9606 GN=UBR4	11.08	5	5	1	44088130	High	1	5	0	12.831	5204	575.6	6.01	5	0
FALSE	High	Master Protein	Q15149	Plectin OS=Homo sapiens OX=9606 GN=PLEC PE=1 SV=3	11.08	6	5	2	4.62063e+07	High	1	6	0	14.309	4684	531.5	5.96	6	1
FALSE	High	Master Protein	P12532	Creatine kinase U-type, mitochondrial OS=Homo sapiens OX=9606 GN=CKMT1A PE=1 SV=1	11.06	3	3	13	52119526	High	1	6	0	12.346	417	47	8.34	3	0
FALSE	High	Master Protein	B4DYN5	Succinate dehydrogenase [ubiquinone] flavoprotein subunit, mitochondrial OS=Homo sapiens OX=9606 PE=2 SV=1	10.97	5	5	16	3.21115e+07	High	1	7	0	17.893	668	72.6	7.49	5	0
FALSE	High	Master Protein	A0A024R718	Nicotinamide phosphoribosyltransferase OS=Homo sapiens OX=9606 GN=PBEF1 PE=3 SV=1	10.92	4	4	13	107842195	High	1	4	0	14.217	491	55.5	7.15	4	0
FALSE	High	Master Protein	Q7Z7K6-3	Isoform 3 of Centromere protein V OS=Homo sapiens OX=9606 GN=CENPV	10.9	3	1	19	69896453	High	1	3	0	14.443	272	29.7	9.73	3	2
FALSE	High	Master Protein	P62913	60S ribosomal protein L11 OS=Homo sapiens OX=9606 GN=RPL11 PE=1 SV=2	10.86	2	2	16	375785632	High	1	4	0	4.97	178	20.2	9.6	2	0
FALSE	High	Master Protein	B3KMR5	cDNA FLJ12434 fis, clone NT2RM1000037, highly similar to Homo sapiens KIAA0690 protein OS=Homo sapiens OX=9606 PE=2 SV=1	10.85	6	6	9	26940585	High	1	8	0	13.296	1297	143.6	8.75	6	0
FALSE	High	Master Protein	B0AZQ4	Structural maintenance of chromosomes protein OS=Homo sapiens OX=9606 PE=2 SV=1	10.83	4	4	6	18039075	High	1	4	0	12.465	1217	141.4	7.18	4	0
FALSE	High	Master Protein	A8MUH2	ATP synthase-coupling factor 6, mitochondrial OS=Homo sapiens OX=9606 GN=ATP5PF PE=1 SV=1	10.82	2	1	37		High	1	5	0	12.036	119	13.9	9.41	2	0
FALSE	High	Master Protein	A0A024RCT9	High mobility group AT-hook 1, isoform CRA_b OS=Homo sapiens OX=9606 GN=HMGA1 PE=3 SV=1	10.81	2	2	8	24372409	High	1	3	0	8.762	328	34.3	10.37	2	0
FALSE	High	Master Protein	Q29RF7	Sister chromatid cohesion protein PDS5 homolog A OS=Homo sapiens OX=9606 GN=PDS5A PE=1 SV=1	10.74	4	3	5	33902394	High	1	4	0	13.502	1337	150.7	7.91	4	1
FALSE	High	Master Protein	A0A1B0GUS4	Ubiquitin-conjugating enzyme E2 L5 OS=Homo sapiens OX=9606 GN=UBE2L5 PE=2 SV=1	10.7	3	2	42	28592072	High	1	4	0	11.071	154	17.9	7.84	3	0
FALSE	High	Master Protein	P53602	Diphosphomevalonate decarboxylase OS=Homo sapiens OX=9606 GN=MVD PE=1 SV=1	10.7	1	1	8	24478858	High	1	3	0	7.767	400	43.4	7.23	1	0
FALSE	High	Master Protein	A0A024R0Q4	Phospholipase D family, member 3, isoform CRA_b OS=Homo sapiens OX=9606 GN=PLD3 PE=3 SV=1	10.64	4	4	11	55026770	High	1	6	0	8.428	490	54.7	6.47	4	0
FALSE	High	Master Protein	A0A024R814	Ribosomal protein L7, isoform CRA_a OS=Homo sapiens OX=9606 GN=RPL7 PE=3 SV=1	10.64	3	3	12	617430246	High	1	6	0	9.298	259	30.4	10.71	3	0
FALSE	High	Master Protein	O43615	Mitochondrial import inner membrane translocase subunit TIM44 OS=Homo sapiens OX=9606 GN=TIMM44 PE=1 SV=2	10.61	4	4	11	1.39296e+08	High	1	5	0	13.834	452	51.3	8.32	4	0
FALSE	High	Master Protein	Q9NQ29	Putative RNA-binding protein Luc7-like 1 OS=Homo sapiens OX=9606 GN=LUC7L PE=1 SV=1	10.52	3	2	12	4.4878e+07	High	1	4	0	18.585	371	43.7	9.92	3	0
FALSE	High	Master Protein	P26373	60S ribosomal protein L13 OS=Homo sapiens OX=9606 GN=RPL13 PE=1 SV=4	10.49	4	4	19	5.56445e+08	High	1	6	0	6.853	211	24.2	11.65	4	0
FALSE	High	Master Protein	P02649	Apolipoprotein E OS=Homo sapiens OX=9606 GN=APOE PE=1 SV=1	10.48	3	3	9	24552058	High	1	3	0	12.839	317	36.1	5.73	3	0
FALSE	High	Master Protein	P31937	3-hydroxyisobutyrate dehydrogenase, mitochondrial OS=Homo sapiens OX=9606 GN=HIBADH PE=1 SV=2	10.46	2	2	11		High	1	3	0	12.934	336	35.3	8.13	2	0
FALSE	High	Master Protein	O75489	NADH dehydrogenase [ubiquinone] iron-sulfur protein 3, mitochondrial OS=Homo sapiens OX=9606 GN=NDUFS3 PE=1 SV=1	10.45	3	3	15	117249122	High	1	4	0	11.01	264	30.2	7.5	3	0
FALSE	High	Master Protein	A0A024R2Q4	Ribosomal protein L15 OS=Homo sapiens OX=9606 GN=RPL15 PE=3 SV=1	10.45	2	2	13	119111262	High	1	4	0	10.667	204	24.1	11.62	2	0
FALSE	High	Master Protein	Q6FGZ3	Epoxide hydratase (Fragment) OS=Homo sapiens OX=9606 GN=EPHX1 PE=2 SV=1	10.45	2	2	9	2.70288e+07	High	1	3	0	10.807	455	52.9	7.25	2	0
FALSE	High	Master Protein	A0A024R7V6	RAB2, member RAS oncogene family, isoform CRA_a OS=Homo sapiens OX=9606 GN=RAB2 PE=4 SV=1	10.45	3	3	20	48052786	High	1	4	0	11.709	212	23.5	6.54	3	0
FALSE	High	Master Protein	B7ZB83	cDNA, FLJ79447, highly similar to Nucleosome assembly protein 1-like 4 OS=Homo sapiens OX=9606 PE=2 SV=1	10.44	4	4	20	69585587	High	1	4	0	12.526	386	44.1	4.67	4	0
FALSE	High	Master Protein	Q59GK9	60S ribosomal protein L21 (Fragment) OS=Homo sapiens OX=9606 PE=2 SV=1	10.42	2	2	20	60119803	High	1	4	0	5.189	163	18.9	10.54	2	0
FALSE	High	Master Protein	O60341-2	Isoform 2 of Lysine-specific histone demethylase 1A OS=Homo sapiens OX=9606 GN=KDM1A	10.41	5	5	7	80841294	High	1	6	0	12.802	876	95.1	6.25	5	0
FALSE	High	Master Protein	A0A0S2Z3L0	Electron transfer flavoprotein subunit alpha, mitochondrial (Fragment) OS=Homo sapiens OX=9606 GN=ETFA PE=2 SV=1	10.36	4	4	19	6.31957e+07	High	1	5	0	12.911	333	35.1	8.38	4	0
FALSE	High	Master Protein	B7Z6F7	cDNA FLJ61705, highly similar to Symplekin OS=Homo sapiens OX=9606 PE=2 SV=1	10.35	3	3	6	1.41134e+07	High	1	5	0	10.753	1274	141	6.13	3	0
FALSE	High	Master Protein	A4D1U3	Single-stranded DNA-binding protein, mitochondrial OS=Homo sapiens OX=9606 GN=SSBP1 PE=2 SV=1	10.34	3	3	31	8.51483e+07	High	1	5	0	16.119	148	17.2	9.6	3	0
FALSE	High	Master Protein	I1SRC5	UBE2L3/KRAS fusion protein OS=Homo sapiens OX=9606 PE=2 SV=1	10.34	4	3	24	100237446	High	1	6	0	8.819	296	34	8.1	4	1
FALSE	High	Master Protein	Q8NBS9	Thioredoxin domain-containing protein 5 OS=Homo sapiens OX=9606 GN=TXNDC5 PE=1 SV=2	10.33	4	4	14	1.04717e+08	High	1	4	0	11.127	432	47.6	5.97	4	0
FALSE	High	Master Protein	O14561	Acyl carrier protein, mitochondrial OS=Homo sapiens OX=9606 GN=NDUFAB1 PE=1 SV=3	10.32	2	2	10	52225918	High	1	3	0	13.046	156	17.4	4.93	2	0
FALSE	High	Master Protein	P04899-4	Isoform sGi2 of Guanine nucleotide-binding protein G(i) subunit alpha-2 OS=Homo sapiens OX=9606 GN=GNAI2	10.31	6	5	27	7.1274e+07	High	1	7	0	15.707	366	41.5	5.99	6	1
FALSE	High	Master Protein	A0A140VK65	Vacuolar proton pump subunit B OS=Homo sapiens OX=9606 PE=2 SV=1	10.29	3	3	11	16333931	High	1	3	0	10.663	511	56.5	5.81	3	0
FALSE	High	Master Protein	P46087-4	Isoform 4 of Probable 28S rRNA (cytosine(4447)-C(5))-methyltransferase OS=Homo sapiens OX=9606 GN=NOP2	10.26	3	3	5	110058172	High	1	4	0	10.505	845	92.8	9.19	3	0
FALSE	High	Master Protein	D3DND1	CDV3 homolog (Mouse), isoform CRA_a OS=Homo sapiens OX=9606 GN=CDV3 PE=3 SV=1	10.15	2	2	21	7265450	High	1	6	0	11.14	258	28.6	9.44	2	0
FALSE	High	Master Protein	A0A024R7L8	UPF1 regulator of nonsense transcripts homolog (Yeast), isoform CRA_a OS=Homo sapiens OX=9606 GN=UPF1 PE=3 SV=1	10.11	5	5	6	7.26198e+07	High	1	5	0	9.87	1129	124.3	6.61	5	0
FALSE	High	Master Protein	P23378	Glycine dehydrogenase (decarboxylating), mitochondrial OS=Homo sapiens OX=9606 GN=GLDC PE=1 SV=2	10.06	4	4	9	36583967	High	1	4	0	9.673	1020	112.7	7.11	4	0
FALSE	High	Master Protein	B2R6U8	Cleavage and polyadenylation specificity factor subunit 5 OS=Homo sapiens OX=9606 PE=2 SV=1	10.03	3	3	15	47351412	High	1	3	0	10.419	227	26.2	8.82	3	0
FALSE	High	Master Protein	H3BVE0	BOLA2-SMG1P6 readthrough (Fragment) OS=Homo sapiens OX=9606 GN=BOLA2-SMG1P6 PE=1 SV=1	10.03	1	1	6	2.88248e+07	High	1	3	0	6.907	249	27.6	6.71	1	0
FALSE	High	Master Protein	O96019	Actin-like protein 6A OS=Homo sapiens OX=9606 GN=ACTL6A PE=1 SV=1	10.02	3	3	9	72017352	High	1	5	0	9.313	429	47.4	5.6	3	0
FALSE	High	Master Protein	A0A384NQ03	Epididymis secretory sperm binding protein OS=Homo sapiens OX=9606 PE=2 SV=1	10.02	4	4	10	118938601	High	1	4	0	12.771	530	59.3	10.1	4	0
FALSE	High	Master Protein	V9HWI0	Alcohol dehydrogenase [NADP(+)] OS=Homo sapiens OX=9606 GN=HEL-S-165mP PE=2 SV=1	10	3	2	12	80932293	High	1	4	0	7.1	325	36.6	6.79	3	1
FALSE	High	Master Protein	B4DPP6	cDNA FLJ54371, highly similar to Serum albumin OS=Homo sapiens OX=9606 PE=2 SV=1	9.93	1	1	2	4.16249e+07	High	1	3	0	6.9	618	70.3	6.09	1	0
FALSE	High	Master Protein	Q10570	Cleavage and polyadenylation specificity factor subunit 1 OS=Homo sapiens OX=9606 GN=CPSF1 PE=1 SV=2	9.92	4	4	3	2.25928e+07	High	1	4	0	11.955	1443	160.8	6.4	4	0
FALSE	High	Master Protein	P61221	ATP-binding cassette sub-family E member 1 OS=Homo sapiens OX=9606 GN=ABCE1 PE=1 SV=1	9.91	3	3	11	2.54259e+07	High	1	4	0	7.939	599	67.3	8.34	3	0
FALSE	High	Master Protein	Q9NXF1	Testis-expressed protein 10 OS=Homo sapiens OX=9606 GN=TEX10 PE=1 SV=2	9.83	4	4	8	5.33092e+07	High	1	4	0	11.619	929	105.6	9.36	4	0
FALSE	High	Master Protein	Q14839-2	Isoform 2 of Chromodomain-helicase-DNA-binding protein 4 OS=Homo sapiens OX=9606 GN=CHD4	9.81	4	4	4	2.12612e+07	High	1	5	0	9.669	1940	220.7	5.97	4	0
FALSE	High	Master Protein	E7EPK1	Septin OS=Homo sapiens OX=9606 GN=SEPTIN7 PE=1 SV=2	9.78	3	2	9	160867986	High	1	6	0	8.014	437	50.7	8.63	3	1
FALSE	High	Master Protein	Q6IPH7	60S ribosomal protein L14 OS=Homo sapiens OX=9606 GN=RPL14 PE=2 SV=1	9.74	2	2	10	278124863	High	1	4	0	8.952	220	23.8	10.93	2	0
FALSE	High	Master Protein	Q4LE64	NUMA1 variant protein (Fragment) OS=Homo sapiens OX=9606 GN=NUMA1 variant protein PE=2 SV=1	9.73	6	6	4	38717360	High	1	6	0	12.09	2121	238.7	5.81	6	0
FALSE	High	Master Protein	A0A1U9X972	PRRC2A OS=Homo sapiens OX=9606 PE=4 SV=1	9.7	2	2	3	9712849	High	1	3	0	10.606	2157	228.8	9.47	2	0
FALSE	High	Master Protein	A8K3A8	Glutaminyl-tRNA synthetase OS=Homo sapiens OX=9606 PE=2 SV=1	9.69	3	3	5	77134686	High	1	4	0	7.32	775	87.8	7.15	3	0
FALSE	High	Master Protein	Q08257	Quinone oxidoreductase OS=Homo sapiens OX=9606 GN=CRYZ PE=1 SV=1	9.66	2	2	12	45295420	High	1	3	0	10.837	329	35.2	8.44	2	0
FALSE	High	Master Protein	O75367	Core histone macro-H2A.1 OS=Homo sapiens OX=9606 GN=MACROH2A1 PE=1 SV=4	9.62	3	3	14	110342200	High	1	3	0	12.021	372	39.6	9.79	3	0
FALSE	High	Master Protein	P07108-5	Isoform 5 of Acyl-CoA-binding protein OS=Homo sapiens OX=9606 GN=DBI	9.62	2	2	24	58928517	High	1	3	0	8.047	148	16.5	9.38	2	0
FALSE	High	Master Protein	P33316	Deoxyuridine 5'-triphosphate nucleotidohydrolase, mitochondrial OS=Homo sapiens OX=9606 GN=DUT PE=1 SV=4	9.6	3	3	17	97081868	High	1	3	0	11.344	252	26.5	9.36	3	0
FALSE	High	Master Protein	O00217	NADH dehydrogenase [ubiquinone] iron-sulfur protein 8, mitochondrial OS=Homo sapiens OX=9606 GN=NDUFS8 PE=1 SV=1	9.55	2	2	13	28758050	High	1	3	0	12.719	210	23.7	6.34	2	0
FALSE	High	Master Protein	A0A0A0MR39	Myelin expression factor 2 OS=Homo sapiens OX=9606 GN=MYEF2 PE=1 SV=1	9.55	2	2	7	2.39893e+07	High	1	7	0	10.855	600	64.1	8.87	2	0
FALSE	High	Master Protein	P62760	Visinin-like protein 1 OS=Homo sapiens OX=9606 GN=VSNL1 PE=1 SV=2	9.55	4	4	24	144085772	High	1	4	0	13.354	191	22.1	5.15	4	0
FALSE	High	Master Protein	Q9UBS4	DnaJ homolog subfamily B member 11 OS=Homo sapiens OX=9606 GN=DNAJB11 PE=1 SV=1	9.54	2	2	9	4617761	High	1	3	0	13.187	358	40.5	6.18	2	0
FALSE	High	Master Protein	Q5IRN2	DAZAP1/MEF2D fusion protein OS=Homo sapiens OX=9606 GN=DAZAP1/MEF2D fusion PE=2 SV=1	9.53	3	3	12	9.03941e+07	High	1	4	0	15.127	454	48.9	8.78	3	0
FALSE	High	Master Protein	H9MK30	Cytochrome c oxidase subunit 2 OS=Homo sapiens OX=9606 GN=COX2 PE=3 SV=1	9.53	3	3	29	273628795	High	1	7	0	5.414	227	25.6	4.82	3	0
FALSE	High	Master Protein	Q92599	Septin-8 OS=Homo sapiens OX=9606 GN=SEPTIN8 PE=1 SV=4	9.51	2	1	5	2231296	High	1	5	0	6.078	483	55.7	6.28	2	0
FALSE	High	Master Protein	Q9BXP5	Serrate RNA effector molecule homolog OS=Homo sapiens OX=9606 GN=SRRT PE=1 SV=1	9.49	1	1	3	5.66076e+06	High	1	5	0	8.671	876	100.6	5.96	1	0
FALSE	High	Master Protein	P11387	DNA topoisomerase 1 OS=Homo sapiens OX=9606 GN=TOP1 PE=1 SV=2	9.46	3	3	5	140934837	High	1	3	0	8.089	765	90.7	9.31	3	0
FALSE	High	Master Protein	B4E0Y9	Serine/threonine-protein kinase 26 OS=Homo sapiens OX=9606 GN=STK26 PE=1 SV=1	9.45	4	2	13	9.45951e+07	High	1	5	0	10.704	438	49.2	5.68	4	2
FALSE	High	Master Protein	O75494	Serine/arginine-rich splicing factor 10 OS=Homo sapiens OX=9606 GN=SRSF10 PE=1 SV=1	9.45	2	2	11	80255506	High	1	3	0	6.46	262	31.3	11.27	2	0
FALSE	High	Master Protein	B2RDY9	Adenylyl cyclase-associated protein OS=Homo sapiens OX=9606 PE=2 SV=1	9.42	2	2	7	62502672	High	1	6	0	12.021	475	51.6	8.22	2	0
FALSE	High	Master Protein	P62745	Rho-related GTP-binding protein RhoB OS=Homo sapiens OX=9606 GN=RHOB PE=1 SV=1	9.41	4	2	41		High	1	4	0	11.108	196	22.1	5.24	4	0
FALSE	High	Master Protein	Q7Z7K6	Centromere protein V OS=Homo sapiens OX=9606 GN=CENPV PE=1 SV=1	9.38	3	1	20		High	1	3	0	11.505	275	29.9	9.73	3	0
FALSE	High	Master Protein	L0R849	2-phospho-D-glycerate hydro-lyase OS=Homo sapiens OX=9606 GN=EDARADD PE=3 SV=1	9.37	3	1	8		High	1	4	0	9.305	388	42.3	5.92	3	0
FALSE	High	Master Protein	A0A024RDB2	Ras-GTPase activating protein SH3 domain-binding protein 2, isoform CRA_b OS=Homo sapiens OX=9606 GN=G3BP2 PE=4 SV=1	9.36	3	3	10	3.07171e+07	High	1	4	0	8.673	449	50.8	5.38	3	0
FALSE	High	Master Protein	A0A7I2YQI2	Eukaryotic translation initiation factor 3 subunit I OS=Homo sapiens OX=9606 GN=EIF3I PE=1 SV=1	9.32	1	1	6	16935532	High	1	3	0	11.237	438	48.4	8.75	1	0
FALSE	High	Master Protein	D3DQ70	SERPINE1 mRNA binding protein 1, isoform CRA_d OS=Homo sapiens OX=9606 GN=SERBP1 PE=4 SV=1	9.3	2	2	8	67888280	High	1	3	0	6.5	465	50.9	9.33	2	0
FALSE	High	Master Protein	O14745	Na(+)/H(+) exchange regulatory cofactor NHE-RF1 OS=Homo sapiens OX=9606 GN=SLC9A3R1 PE=1 SV=4	9.23	2	2	9	54600067	High	1	5	0	10.85	358	38.8	5.77	2	0
FALSE	High	Master Protein	G3V1L9	Tight junction protein ZO-1 OS=Homo sapiens OX=9606 GN=TJP1 PE=1 SV=2	9.21	3	3	3	3.01805e+07	High	1	6	0	17.236	1861	208.2	7.25	3	0
FALSE	High	Master Protein	P24752	Acetyl-CoA acetyltransferase, mitochondrial OS=Homo sapiens OX=9606 GN=ACAT1 PE=1 SV=1	9.19	5	5	19	1.63687e+07	High	1	5	0	13.951	427	45.2	8.85	5	0
FALSE	High	Master Protein	B7Z6M0	Peptidylprolyl isomerase OS=Homo sapiens OX=9606 PE=2 SV=1	9.19	3	3	11	36461798	High	1	3	0	13.651	441	47.1	4.94	3	0
FALSE	High	Master Protein	B2R960	cDNA, FLJ94230, highly similar to Homo sapiens thioredoxin-like 1 (TXNL1), mRNA OS=Homo sapiens OX=9606 PE=2 SV=1	9.15	3	3	16	1.09513e+08	High	1	4	0	9.829	289	32.2	4.96	3	0
FALSE	High	Master Protein	B4DLN1	cDNA FLJ60124, highly similar to Mitochondrial dicarboxylate carrier OS=Homo sapiens OX=9606 PE=2 SV=1	9.1	3	3	13	6.16592e+07	High	1	6	0	15.813	442	48.1	9.52	3	0
FALSE	High	Master Protein	A8K5Y7	cDNA FLJ78655, highly similar to Homo sapiens exportin 5 (XPO5), mRNA OS=Homo sapiens OX=9606 PE=2 SV=1	9.08	3	3	3	43245128	High	1	4	0	5.958	1204	136.2	5.9	3	0
FALSE	High	Master Protein	B4DT57	cDNA FLJ61383, highly similar to Serine/threonine-protein kinase 24 OS=Homo sapiens OX=9606 PE=2 SV=1	9.08	3	1	8	10101096	High	1	5	0	7.489	450	50	5.6	3	0
FALSE	High	Master Protein	Q76LA1	CSTB protein OS=Homo sapiens OX=9606 GN=CSTB PE=2 SV=1	9.07	2	2	34	72010411	High	1	5	0	10.182	98	11.1	7.56	2	0
FALSE	High	Master Protein	Q53GF9	Full-length cDNA 5-PRIME end of clone CS0DF013YM24 of Fetal brain of Homo sapiens (Human) variant (Fragment) OS=Homo sapiens OX=9606 PE=2 SV=1	9.06	2	2	14	53623520	High	1	3	0	10.875	225	25.6	6.7	2	0
FALSE	High	Master Protein	Q549M8	RNA transcription, translation and transport factor protein OS=Homo sapiens OX=9606 GN=C14orf166 PE=2 SV=1	9.04	3	3	18	3.59012e+07	High	1	5	0	9.7	244	28.1	6.65	3	0
FALSE	High	Master Protein	Q9BVI4	Nucleolar complex protein 4 homolog OS=Homo sapiens OX=9606 GN=NOC4L PE=1 SV=1	9.03	3	3	11	1.96861e+07	High	1	6	0	8.192	516	58.4	7.49	3	0
FALSE	High	Master Protein	Q7L1Q6-3	Isoform 3 of Basic leucine zipper and W2 domain-containing protein 1 OS=Homo sapiens OX=9606 GN=BZW1	9.02	4	4	13	4.39874e+07	High	1	4	0	10.533	451	51.2	6.62	4	0
FALSE	High	Master Protein	O00487	26S proteasome non-ATPase regulatory subunit 14 OS=Homo sapiens OX=9606 GN=PSMD14 PE=1 SV=1	9.01	2	2	13	53937896	High	1	3	0	10.599	310	34.6	6.52	2	0
FALSE	High	Master Protein	U3KQ56	Glyoxylate reductase/hydroxypyruvate reductase OS=Homo sapiens OX=9606 GN=GRHPR PE=1 SV=1	8.99	1	1	7	17567966	High	1	2	0	10.559	358	38.7	8.02	1	0
FALSE	High	Master Protein	D3DUW5	Dynamin-1-like protein OS=Homo sapiens OX=9606 GN=DNM1L PE=3 SV=1	8.95	2	2	6		High	1	6	0	11.84	789	87.8	8.78	2	0
FALSE	High	Master Protein	P36957	Dihydrolipoyllysine-residue succinyltransferase component of 2-oxoglutarate dehydrogenase complex, mitochondrial OS=Homo sapiens OX=9606 GN=DLST PE=1 SV=4	8.91	2	2	13	23352657	High	1	5	0	12.944	453	48.7	8.95	2	0
FALSE	High	Master Protein	P55036	26S proteasome non-ATPase regulatory subunit 4 OS=Homo sapiens OX=9606 GN=PSMD4 PE=1 SV=1	8.9	3	3	11	26990585	High	1	3	0	8.374	377	40.7	4.79	3	0
FALSE	High	Master Protein	P62316	Small nuclear ribonucleoprotein Sm D2 OS=Homo sapiens OX=9606 GN=SNRPD2 PE=1 SV=1	8.9	1	1	16		High	1	2	0	4.917	118	13.5	9.91	1	0
FALSE	High	Master Protein	P13797	Plastin-3 OS=Homo sapiens OX=9606 GN=PLS3 PE=1 SV=4	8.88	6	6	18	5.5792e+07	High	1	8	0	14.495	630	70.8	5.6	6	0
FALSE	High	Master Protein	Q0VAB1	Mitochondrial import inner membrane translocase subunit TIM50 OS=Homo sapiens OX=9606 GN=TIMM50 PE=2 SV=1	8.83	2	2	6	49521656	High	1	3	0	8.076	456	50.4	9.42	2	0
FALSE	High	Master Protein	A0A5F9ZHN9	Aldehyde dehydrogenase OS=Homo sapiens OX=9606 GN=ALDH3A2 PE=1 SV=1	8.78	2	2	6	2.64597e+07	High	1	3	0	9.713	521	58.6	8.13	2	0
FALSE	High	Master Protein	O00629	Importin subunit alpha-3 OS=Homo sapiens OX=9606 GN=KPNA4 PE=1 SV=1	8.77	3	3	13	10883402	High	1	9	0	8.743	521	57.9	4.96	3	0
FALSE	High	Master Protein	A0A6Q8PH84	Ras-related protein Rab-7a OS=Homo sapiens OX=9606 GN=RAB7A PE=1 SV=1	8.77	3	3	19	139033908	High	1	3	0	11.257	217	24.6	8.31	3	0
FALSE	High	Master Protein	Q5VZU9	Tripeptidyl-peptidase 2 OS=Homo sapiens OX=9606 GN=TPP2 PE=1 SV=1	8.75	4	4	5	20916202	High	1	4	0	11.8	1262	139.7	6.52	4	0
FALSE	High	Master Protein	G3V5Z7	Proteasome subunit alpha type OS=Homo sapiens OX=9606 GN=PSMA6 PE=1 SV=1	8.74	1	1	5	74711084	High	1	3	0	8.238	252	28.1	6.76	1	0
FALSE	High	Master Protein	A0A140VJZ1	Ubiquitin carboxyl-terminal hydrolase OS=Homo sapiens OX=9606 PE=2 SV=1	8.73	4	4	10	42066827	High	1	4	0	13.262	858	95.7	5.03	4	0
FALSE	High	Master Protein	F8W727	60S ribosomal protein L32 OS=Homo sapiens OX=9606 GN=RPL32 PE=1 SV=1	8.72	2	2	16	147951100	High	1	3	0	6.744	153	18	10.59	2	0
FALSE	High	Master Protein	A0A024R5H8	RAB6A, member RAS oncogene family, isoform CRA_b OS=Homo sapiens OX=9606 GN=RAB6A PE=4 SV=1	8.7	3	3	15	40438348	High	1	4	0	5.821	208	23.5	5.54	3	0
FALSE	High	Master Protein	O00231-2	Isoform 2 of 26S proteasome non-ATPase regulatory subunit 11 OS=Homo sapiens OX=9606 GN=PSMD11	8.69	3	3	10	88848472	High	1	3	0	8.463	423	47.5	6.48	3	0
FALSE	High	Master Protein	P48556	26S proteasome non-ATPase regulatory subunit 8 OS=Homo sapiens OX=9606 GN=PSMD8 PE=1 SV=2	8.68	3	3	15	86224872	High	1	8	0	7.934	350	39.6	9.7	3	0
FALSE	High	Master Protein	Q4VC31	Protein MIX23 OS=Homo sapiens OX=9606 GN=MIX23 PE=1 SV=1	8.67	2	2	18	7.84969e+07	High	1	4	0	9.816	144	16.6	7.81	2	0
FALSE	High	Master Protein	Q15437	Protein transport protein Sec23B OS=Homo sapiens OX=9606 GN=SEC23B PE=1 SV=2	8.63	2	1	4	3.23442e+07	High	1	4	0	11.083	767	86.4	6.89	2	2
FALSE	High	Master Protein	O14929	Histone acetyltransferase type B catalytic subunit OS=Homo sapiens OX=9606 GN=HAT1 PE=1 SV=1	8.63	3	3	11	29756587	High	1	3	0	12.097	419	49.5	5.69	3	0
FALSE	High	Master Protein	Q8WXF1	Paraspeckle component 1 OS=Homo sapiens OX=9606 GN=PSPC1 PE=1 SV=1	8.6	3	3	10	55062789	High	1	6	0	11.277	523	58.7	6.67	3	0
FALSE	High	Master Protein	E9PF18	Hydroxyacyl-coenzyme A dehydrogenase, mitochondrial OS=Homo sapiens OX=9606 GN=HADH PE=1 SV=2	8.54	1	1	8	11030565	High	1	3	0	7.446	390	42.1	9.26	1	0
FALSE	High	Master Protein	Q96QK1	Vacuolar protein sorting-associated protein 35 OS=Homo sapiens OX=9606 GN=VPS35 PE=1 SV=2	8.52	3	3	6	103210093	High	1	3	0	11.375	796	91.6	5.49	3	0
FALSE	High	Master Protein	P10909-2	Isoform 2 of Clusterin OS=Homo sapiens OX=9606 GN=CLU	8.52	4	4	13	40773563	High	1	4	0	14.776	501	57.8	6.68	4	0
FALSE	High	Master Protein	A0A140VJE8	AP complex subunit beta OS=Homo sapiens OX=9606 GN=AP2B1 PE=2 SV=1	8.51	3	3	3	69585532	High	1	4	0	5.474	951	105.6	5.34	3	0
FALSE	High	Master Protein	E9PFW3	AP-2 complex subunit mu OS=Homo sapiens OX=9606 GN=AP2M1 PE=1 SV=1	8.51	3	3	8	4.67238e+07	High	1	4	0	5.057	460	52.3	9.5	3	0
FALSE	High	Master Protein	Q96GE9	Distal membrane-arm assembly complex protein 1 OS=Homo sapiens OX=9606 GN=DMAC1 PE=1 SV=1	8.49	1	1	33		High	1	2	0	10.375	116	12.2	9.77	1	0
FALSE	High	Master Protein	O60884	DnaJ homolog subfamily A member 2 OS=Homo sapiens OX=9606 GN=DNAJA2 PE=1 SV=1	8.47	2	2	14	19819930	High	1	4	0	8.703	412	45.7	6.48	2	0
FALSE	High	Master Protein	Q9H1E3	Nuclear ubiquitous casein and cyclin-dependent kinase substrate 1 OS=Homo sapiens OX=9606 GN=NUCKS1 PE=1 SV=1	8.47	3	3	12	28819538	High	1	3	0	14.826	243	27.3	5.08	3	0
FALSE	High	Master Protein	Q8N7G1	Purine nucleoside phosphorylase OS=Homo sapiens OX=9606 PE=2 SV=1	8.45	4	4	19	48198336	High	1	4	0	9.629	293	32.5	7.21	4	0
FALSE	High	Master Protein	B4E0L0	cDNA FLJ54030, highly similar to Polymerase delta-interacting protein 3 OS=Homo sapiens OX=9606 PE=2 SV=1	8.44	3	3	11	1.43697e+07	High	1	3	0	8.875	438	48.1	9.92	3	0
FALSE	High	Master Protein	B3KNI2	cDNA FLJ14650 fis, clone NT2RP2002185, highly similar to Ubiquilin-1 OS=Homo sapiens OX=9606 PE=2 SV=1	8.44	3	3	8	34845765	High	1	3	0	8.798	589	62.4	5.11	3	0
FALSE	High	Master Protein	P13674	Prolyl 4-hydroxylase subunit alpha-1 OS=Homo sapiens OX=9606 GN=P4HA1 PE=1 SV=2	8.35	3	3	10	25110558	High	1	4	0	11.549	534	61	6.01	3	0
FALSE	High	Master Protein	B4DZF8	Serine/threonine-protein phosphatase 2A activator OS=Homo sapiens OX=9606 PE=2 SV=1	8.35	1	1	8		High	1	2	0	8.666	374	42.1	5.8	1	0
FALSE	High	Master Protein	P58546	Myotrophin OS=Homo sapiens OX=9606 GN=MTPN PE=1 SV=2	8.34	2	2	25	2.63058e+07	High	1	3	0	6.341	118	12.9	5.52	2	0
FALSE	High	Master Protein	A0A0A0MTI1	Delta(24)-sterol reductase OS=Homo sapiens OX=9606 GN=DHCR24 PE=1 SV=1	8.33	3	3	7	126678948	High	1	3	0	9.384	528	61.4	8.13	3	0
FALSE	High	Master Protein	Q9H910-3	Isoform 3 of Jupiter microtubule associated homolog 2 OS=Homo sapiens OX=9606 GN=JPT2	8.33	2	2	20	6109807	High	1	5	0	9.322	218	23	9.57	2	0
FALSE	High	Master Protein	O95373	Importin-7 OS=Homo sapiens OX=9606 GN=IPO7 PE=1 SV=1	8.33	2	2	3	30317518	High	1	3	0	9.637	1038	119.4	4.82	2	0
FALSE	High	Master Protein	O15347	High mobility group protein B3 OS=Homo sapiens OX=9606 GN=HMGB3 PE=1 SV=4	8.32	3	3	13	14667121	High	1	3	0	10.23	200	23	8.37	3	0
FALSE	High	Master Protein	P56545-2	Isoform 2 of C-terminal-binding protein 2 OS=Homo sapiens OX=9606 GN=CTBP2	8.31	3	3	6	33794846	High	1	3	0	8.359	985	106.1	8.02	3	0
FALSE	High	Master Protein	B0YIW6	Coatomer subunit delta OS=Homo sapiens OX=9606 GN=ARCN1 PE=1 SV=1	8.3	3	3	6	102645969	High	1	3	0	9.453	552	61.6	5.85	3	0
FALSE	High	Master Protein	O95881	Thioredoxin domain-containing protein 12 OS=Homo sapiens OX=9606 GN=TXNDC12 PE=1 SV=1	8.3	3	3	22	207885266	High	1	3	0	8.911	172	19.2	5.4	3	0
FALSE	High	Master Protein	V9HW92	Epididymis secretory protein Li 112 OS=Homo sapiens OX=9606 GN=HEL-S-112 PE=2 SV=1	8.29	4	4	23	35127740	High	1	5	0	9.207	329	36	7.02	4	0
FALSE	High	Master Protein	P14324	Farnesyl pyrophosphate synthase OS=Homo sapiens OX=9606 GN=FDPS PE=1 SV=4	8.28	1	1	4	5.08537e+07	High	1	3	0	6.003	419	48.2	6.15	1	0
FALSE	High	Master Protein	Q5U5J2	CSNK2A1 protein OS=Homo sapiens OX=9606 GN=CSNK2A1 PE=1 SV=1	8.26	4	4	18	28943973	High	1	5	0	11.669	397	45.9	7.96	4	0
FALSE	High	Master Protein	A0A140VK93	Adenylate kinase 2, mitochondrial OS=Homo sapiens OX=9606 GN=AK2 PE=2 SV=1	8.26	3	3	16	66253662	High	1	6	0	7.264	239	26.5	7.81	3	0
FALSE	High	Master Protein	O00232	26S proteasome non-ATPase regulatory subunit 12 OS=Homo sapiens OX=9606 GN=PSMD12 PE=1 SV=3	8.24	2	2	6	55434018	High	1	3	0	8.852	456	52.9	7.65	2	0
FALSE	High	Master Protein	A0A3B3IUA2	Ribonucloprotein OS=Homo sapiens OX=9606 GN=SNU13 PE=1 SV=1	8.18	2	2	5	99363510	High	1	3	0	5.755	272	30.1	9.55	2	0
FALSE	High	Master Protein	P0C0S5	Histone H2A.Z OS=Homo sapiens OX=9606 GN=H2AZ1 PE=1 SV=2	8.17	2	1	13	983548288	High	1	7	0	4.009	128	13.5	10.58	2	0
FALSE	High	Master Protein	A0A024R4E5	High density lipoprotein binding protein (Vigilin), isoform CRA_a OS=Homo sapiens OX=9606 GN=HDLBP PE=1 SV=1	8.14	3	3	4	2.38937e+07	High	1	11	0	7.734	1268	141.4	6.87	3	0
FALSE	High	Master Protein	Q71V07	Signal recognition particle subunit SRP72 OS=Homo sapiens OX=9606 PE=2 SV=1	8.13	3	3	7		High	1	3	0	10.581	671	74.6	9.19	3	0
FALSE	High	Master Protein	Q13085-4	Isoform 4 of Acetyl-CoA carboxylase 1 OS=Homo sapiens OX=9606 GN=ACACA	8.12	4	4	2	1789197432	High	1	4	0	3.9	2383	269.8	6.52	4	0
FALSE	High	Master Protein	O15371	Eukaryotic translation initiation factor 3 subunit D OS=Homo sapiens OX=9606 GN=EIF3D PE=1 SV=1	8.09	2	2	7	41816625	High	1	5	0	5.445	548	63.9	6.05	2	0
FALSE	High	Master Protein	A0A384MEE7	Epididymis secretory sperm binding protein OS=Homo sapiens OX=9606 PE=2 SV=1	8.03	3	3	14	3.78123e+07	High	1	5	0	9.187	406	46.9	5.26	3	0
FALSE	High	Master Protein	Q6ZRY4	RNA-binding protein with multiple splicing 2 OS=Homo sapiens OX=9606 GN=RBPMS2 PE=1 SV=1	8.01	2	2	17	2.93865e+07	High	1	3	0	12.806	209	22.5	8.6	2	0
FALSE	High	Master Protein	Q9NU22	Midasin OS=Homo sapiens OX=9606 GN=MDN1 PE=1 SV=2	7.98	4	4	1	3.24574e+07	High	1	5	0	7.565	5596	632.4	5.68	4	0
FALSE	High	Master Protein	P15121	Aldo-keto reductase family 1 member B1 OS=Homo sapiens OX=9606 GN=AKR1B1 PE=1 SV=3	7.92	2	1	10	5.35127e+06	High	1	4	0	6.977	316	35.8	6.98	2	0
FALSE	High	Master Protein	A8K5J1	OMPdecase OS=Homo sapiens OX=9606 GN=UMPS PE=2 SV=1	7.92	3	3	11	32627806	High	1	3	0	9.638	480	52.2	7.24	3	0
FALSE	High	Master Protein	P31153	S-adenosylmethionine synthase isoform type-2 OS=Homo sapiens OX=9606 GN=MAT2A PE=1 SV=1	7.91	2	2	7	28253242	High	1	3	0	6.444	395	43.6	6.48	2	0
FALSE	High	Master Protein	A8MUS3	60S ribosomal protein L23a OS=Homo sapiens OX=9606 GN=RPL23A PE=1 SV=1	7.89	2	2	9	427862266	High	1	4	0	5.337	194	21.9	10.48	2	0
FALSE	High	Master Protein	Q8N1G4	Leucine-rich repeat-containing protein 47 OS=Homo sapiens OX=9606 GN=LRRC47 PE=1 SV=1	7.84	4	4	9	102535686	High	1	4	0	10.697	583	63.4	8.28	4	0
FALSE	High	Master Protein	P62851	40S ribosomal protein S25 OS=Homo sapiens OX=9606 GN=RPS25 PE=1 SV=1	7.83	2	2	9	134236894	High	1	4	0	6.733	125	13.7	10.11	2	0
FALSE	High	Master Protein	Q15334	Lethal(2) giant larvae protein homolog 1 OS=Homo sapiens OX=9606 GN=LLGL1 PE=1 SV=3	7.8	2	2	3	14686912	High	1	2	0	10.6	1064	115.3	6.29	2	0
FALSE	High	Master Protein	Q9Y5L4	Mitochondrial import inner membrane translocase subunit Tim13 OS=Homo sapiens OX=9606 GN=TIMM13 PE=1 SV=1	7.79	2	2	26	118991544	High	1	3	0	7.988	95	10.5	8.18	2	0
FALSE	High	Master Protein	A0A140VJJ2	S-formylglutathione hydrolase OS=Homo sapiens OX=9606 GN=ESD PE=2 SV=1	7.77	3	3	22	1.66358e+07	High	1	5	0	8.225	282	31.4	7.02	3	0
FALSE	High	Master Protein	A0A024R1U0	Ran GTPase activating protein 1, isoform CRA_d OS=Homo sapiens OX=9606 GN=RANGAP1 PE=4 SV=1	7.76	4	4	14	6.20366e+06	High	1	5	0	10.297	587	63.5	4.68	4	0
FALSE	High	Master Protein	P17302	Gap junction alpha-1 protein OS=Homo sapiens OX=9606 GN=GJA1 PE=1 SV=2	7.76	3	3	16	2.46276e+07	High	1	9	0	14.268	382	43	8.76	3	0
FALSE	High	Master Protein	Q16531	DNA damage-binding protein 1 OS=Homo sapiens OX=9606 GN=DDB1 PE=1 SV=1	7.73	3	3	6	6.42158e+07	High	1	3	0	10.286	1140	126.9	5.26	3	0
FALSE	High	Master Protein	Q9H773	dCTP pyrophosphatase 1 OS=Homo sapiens OX=9606 GN=DCTPP1 PE=1 SV=1	7.73	3	3	32	16638063	High	1	4	0	5.185	170	18.7	5.03	3	0
FALSE	High	Master Protein	P25789	Proteasome subunit alpha type-4 OS=Homo sapiens OX=9606 GN=PSMA4 PE=1 SV=1	7.73	2	2	13	88255864	High	1	3	0	6.648	261	29.5	7.72	2	0
FALSE	High	Master Protein	P11717	Cation-independent mannose-6-phosphate receptor OS=Homo sapiens OX=9606 GN=IGF2R PE=1 SV=3	7.68	2	2	2	2.18639e+07	High	1	4	0	9.416	2491	274.2	5.94	2	0
FALSE	High	Master Protein	V9HWB5	Inorganic diphosphatase OS=Homo sapiens OX=9606 GN=HEL-S-66p PE=2 SV=1	7.67	3	3	16	49923092	High	1	7	0	5.469	289	32.6	5.86	3	0
FALSE	High	Master Protein	B3KNS8	cDNA FLJ30322 fis, clone BRACE2006703, highly similar to Surfeit locus protein 6 OS=Homo sapiens OX=9606 PE=2 SV=1	7.65	1	1	7	8095075	High	1	2	0	5.968	361	41.5	10.59	1	0
FALSE	High	Master Protein	P05556-3	Isoform 3 of Integrin beta-1 OS=Homo sapiens OX=9606 GN=ITGB1	7.64	5	5	10	82558578	High	1	5	0	7.931	825	91.6	5.44	5	0
FALSE	High	Master Protein	P25685	DnaJ homolog subfamily B member 1 OS=Homo sapiens OX=9606 GN=DNAJB1 PE=1 SV=4	7.63	2	2	8	32463412	High	1	3	0	8.125	340	38	8.63	2	0
FALSE	High	Master Protein	Q8TAA3	Proteasome subunit alpha-type 8 OS=Homo sapiens OX=9606 GN=PSMA8 PE=2 SV=3	7.61	2	2	14	451058112	High	1	2	0	8.535	256	28.5	8.98	2	0
FALSE	High	Master Protein	B2RD27	cDNA, FLJ96428, highly similar to Homo sapiens proteasome (prosome, macropain) 26S subunit, non-ATPase, 7 (Mov34 homolog) (PSMD7), mRNA OS=Homo sapiens OX=9606 PE=2 SV=1	7.61	2	2	13	26346772	High	1	2	0	9.836	324	37	6.77	2	0
FALSE	High	Master Protein	J3KRY1	Rho GDP-dissociation inhibitor 1 (Fragment) OS=Homo sapiens OX=9606 GN=ARHGDIA PE=1 SV=1	7.6	2	2	7	1.73005e+07	High	1	3	0	10.497	249	27.1	7.71	2	0
FALSE	High	Master Protein	A0A024R9W5	HECT-type E3 ubiquitin transferase OS=Homo sapiens OX=9606 GN=HUWE1 PE=4 SV=1	7.59	3	3	1	10191969	High	1	4	0	9.559	4374	481.6	5.22	3	0
FALSE	High	Master Protein	O43290	U4/U6.U5 tri-snRNP-associated protein 1 OS=Homo sapiens OX=9606 GN=SART1 PE=1 SV=1	7.57	3	3	6	32873012	High	1	3	0	6.737	800	90.2	6.13	3	0
FALSE	High	Master Protein	B3KNC3	Nucleolar complex protein 2 homolog OS=Homo sapiens OX=9606 PE=2 SV=1	7.57	2	2	3	66342358	High	1	3	0	4.603	749	84.9	5.62	2	0
FALSE	High	Master Protein	B7Z5W1	Junctional adhesion molecule 1 OS=Homo sapiens OX=9606 PE=2 SV=1	7.57	3	3	18	74077866	High	1	5	0	6.584	303	32.8	8.85	3	0
FALSE	High	Master Protein	Q9NTI5	Sister chromatid cohesion protein PDS5 homolog B OS=Homo sapiens OX=9606 GN=PDS5B PE=1 SV=1	7.56	3	2	3	1.06969e+07	High	1	3	0	10.619	1447	164.6	8.47	3	0
FALSE	High	Master Protein	P13051	Uracil-DNA glycosylase OS=Homo sapiens OX=9606 GN=UNG PE=1 SV=2	7.56	2	2	17	9101197	High	1	2	0	7.067	313	34.6	9.32	2	0
FALSE	High	Master Protein	Q8WWY3	U4/U6 small nuclear ribonucleoprotein Prp31 OS=Homo sapiens OX=9606 GN=PRPF31 PE=1 SV=2	7.53	3	3	12		High	1	3	0	6.617	499	55.4	5.78	3	0
FALSE	High	Master Protein	Q59ES3	Amino acid transporter (Fragment) OS=Homo sapiens OX=9606 PE=2 SV=1	7.47	3	1	8	57009221	High	1	4	0	8.97	548	57.4	5.38	3	2
FALSE	High	Master Protein	F1T0J8	REST corepressor 2 OS=Homo sapiens OX=9606 GN=RCOR2 PE=2 SV=1	7.47	3	3	9	12348111	High	1	3	0	6.872	523	57.9	9.01	3	0
FALSE	High	Master Protein	A8K878	cDNA FLJ77177, highly similar to Homo sapiens arginine-rich, mutated in early stage tumors (ARMET), mRNA OS=Homo sapiens OX=9606 PE=1 SV=1	7.44	3	3	21	93112566	High	1	4	0	8.742	185	21.1	8.92	3	0
FALSE	High	Master Protein	Q9UK76-2	Isoform 2 of Jupiter microtubule associated homolog 1 OS=Homo sapiens OX=9606 GN=JPT1	7.42	2	2	23	24430816	High	1	7	0	7.487	181	19.9	8.32	2	0
FALSE	High	Master Protein	A0A140VJP2	Methionine adenosyltransferase 2 subunit beta OS=Homo sapiens OX=9606 PE=2 SV=1	7.42	2	2	11	61554527	High	1	2	0	10.576	334	37.5	7.36	2	0
FALSE	High	Master Protein	P20618	Proteasome subunit beta type-1 OS=Homo sapiens OX=9606 GN=PSMB1 PE=1 SV=2	7.41	4	4	26	6.52566e+07	High	1	6	0	7.749	241	26.5	8.13	4	0
FALSE	High	Master Protein	A0A0A0MT49	Transcription activator BRG1 OS=Homo sapiens OX=9606 GN=SMARCA4 PE=1 SV=1	7.35	2	2	1	27805737	High	1	4	0	4.989	1681	188.7	8.12	2	0
FALSE	Medium	Master Protein	Q8WUT4	Leucine-rich repeat neuronal protein 4 OS=Homo sapiens OX=9606 GN=LRRN4 PE=1 SV=3	7.34	1	1	3	199233904	Medium	1	3	0.011	1.06	740	78.8	7.2	1	0
FALSE	High	Master Protein	P62280	40S ribosomal protein S11 OS=Homo sapiens OX=9606 GN=RPS11 PE=1 SV=3	7.34	2	2	18	1.32873e+08	High	1	3	0	5.76	158	18.4	10.3	2	0
FALSE	High	Master Protein	A0A3B3ITK7	Phosphoglucomutase-1 OS=Homo sapiens OX=9606 GN=PGM1 PE=1 SV=1	7.31	4	4	10	2.27005e+07	High	1	4	0	10.936	584	63.9	6.76	4	0
FALSE	High	Master Protein	Q59FI4	Importin 4 variant (Fragment) OS=Homo sapiens OX=9606 PE=2 SV=1	7.31	2	2	3	15152892	High	1	2	0	10.564	1264	138.1	5.25	2	0
FALSE	High	Master Protein	Q15758	Neutral amino acid transporter B(0) OS=Homo sapiens OX=9606 GN=SLC1A5 PE=1 SV=2	7.29	3	1	8	13617113	High	1	3	0	8.788	541	56.6	5.48	3	0
FALSE	High	Master Protein	A0A384NL22	Proteasome subunit beta OS=Homo sapiens OX=9606 GN=PSMB3 PE=2 SV=1	7.26	2	2	17	24403410	High	1	2	0	8.251	205	22.9	6.55	2	0
FALSE	High	Master Protein	A0A024R663	Kinectin 1 (Kinesin receptor), isoform CRA_a OS=Homo sapiens OX=9606 GN=KTN1 PE=4 SV=1	7.25	2	2	2	19611986	High	1	2	0	9.45	1357	156.2	5.64	2	0
FALSE	High	Master Protein	A0A7D5Q2L7	NAD(P) dependent steroid dehydrogenase-like protein transcript variant OS=Homo sapiens OX=9606 PE=3 SV=1	7.24	3	3	11	24487658	High	1	3	0	8.754	373	41.9	8.06	3	0
FALSE	High	Master Protein	Q53G34	Mitochondrial carrier homolog 2 variant (Fragment) OS=Homo sapiens OX=9606 PE=2 SV=1	7.24	2	2	12	13639832	High	1	4	0	5.324	303	33.3	7.97	2	0
FALSE	High	Master Protein	Q9UBQ5	Eukaryotic translation initiation factor 3 subunit K OS=Homo sapiens OX=9606 GN=EIF3K PE=1 SV=1	7.21	2	2	11	103916588	High	1	3	0	6.013	218	25	4.93	2	0
FALSE	High	Master Protein	P55265-4	Isoform 4 of Double-stranded RNA-specific adenosine deaminase OS=Homo sapiens OX=9606 GN=ADAR	7.19	2	2	3	37821183	High	1	2	0	10.098	1269	140.7	8.56	2	0
FALSE	High	Master Protein	Q92769	Histone deacetylase 2 OS=Homo sapiens OX=9606 GN=HDAC2 PE=1 SV=2	7.17	6	6	26	57071388	High	1	10	0	14.187	488	55.3	5.91	6	0
FALSE	High	Master Protein	Q7Z7F7-2	Isoform 2 of 39S ribosomal protein L55, mitochondrial OS=Homo sapiens OX=9606 GN=MRPL55	7.14	1	1	9	7.32717e+06	High	1	2	0	9.445	164	18.9	10.99	1	0
FALSE	High	Master Protein	Q6AWA4	Uncharacterized protein DKFZp686O0870 (Fragment) OS=Homo sapiens OX=9606 GN=DKFZp686O0870 PE=2 SV=1	7.12	2	2	2	8196919	High	1	2	0	9.024	2112	238	7.47	2	0
FALSE	High	Master Protein	Q9Y263	Phospholipase A-2-activating protein OS=Homo sapiens OX=9606 GN=PLAA PE=1 SV=2	7.12	3	3	6	17426302	High	1	4	0	6.517	795	87.1	6.37	3	0
FALSE	High	Master Protein	Q9H0A0	RNA cytidine acetyltransferase OS=Homo sapiens OX=9606 GN=NAT10 PE=1 SV=2	7.04	3	3	5	15919676	High	1	4	0	12.537	1025	115.7	8.27	3	0
FALSE	High	Master Protein	A0A024R6A0	Arginase OS=Homo sapiens OX=9606 GN=ARG2 PE=3 SV=1	7	1	1	7	5110474	High	1	4	0	8.938	354	38.6	6.47	1	0
FALSE	High	Master Protein	Q14694-2	Isoform 2 of Ubiquitin carboxyl-terminal hydrolase 10 OS=Homo sapiens OX=9606 GN=USP10	7	4	4	8	34451748	High	1	8	0	9.823	846	92.5	5.69	4	0
FALSE	High	Master Protein	P54709	Sodium/potassium-transporting ATPase subunit beta-3 OS=Homo sapiens OX=9606 GN=ATP1B3 PE=1 SV=1	7	2	2	12	58165634	High	1	3	0	10.842	279	31.5	8.35	2	0
FALSE	High	Master Protein	Q14978-2	Isoform Beta of Nucleolar and coiled-body phosphoprotein 1 OS=Homo sapiens OX=9606 GN=NOLC1	7	1	1	2	48689715	High	1	5	0	8.297	709	74.7	9.47	1	0
FALSE	High	Master Protein	E9PAU2	Ribonucleoprotein PTB-binding 1 OS=Homo sapiens OX=9606 GN=RAVER1 PE=1 SV=1	6.98	2	2	6	18368250	High	1	4	0	8.752	756	79.5	8.92	2	0
FALSE	High	Master Protein	O75431	Metaxin-2 OS=Homo sapiens OX=9606 GN=MTX2 PE=1 SV=1	6.97	1	1	8	16626635	High	1	3	0	4.91	263	29.7	6.29	1	0
FALSE	High	Master Protein	P17858	ATP-dependent 6-phosphofructokinase, liver type OS=Homo sapiens OX=9606 GN=PFKL PE=1 SV=6	6.97	2	1	4	21667254	High	1	2	0	9.545	780	85	7.5	2	0
FALSE	High	Master Protein	A8K5M4	Non-specific serine/threonine protein kinase OS=Homo sapiens OX=9606 PE=2 SV=1	6.94	2	1	7	3382414	High	1	3	0	9.854	524	58	5.85	2	0
FALSE	High	Master Protein	P53621-2	Isoform 2 of Coatomer subunit alpha OS=Homo sapiens OX=9606 GN=COPA	6.91	4	4	5	82744016	High	1	4	0	7.453	1233	139.2	7.59	4	0
FALSE	High	Master Protein	P62070-4	Isoform 4 of Ras-related protein R-Ras2 OS=Homo sapiens OX=9606 GN=RRAS2	6.9	2	2	13	31251078	High	1	2	0	9.929	210	24.2	6.01	2	0
FALSE	High	Master Protein	Q53XC0	Eukaryotic translation initiation factor 2 subunit 1 OS=Homo sapiens OX=9606 GN=EIF2S1 PE=2 SV=1	6.89	2	2	10	19093430	High	1	2	0	9.497	315	36.1	5.08	2	0
FALSE	High	Master Protein	Q96EY1	DnaJ homolog subfamily A member 3, mitochondrial OS=Homo sapiens OX=9606 GN=DNAJA3 PE=1 SV=2	6.88	2	2	6	16972452	High	1	3	0	8.928	480	52.5	9.26	2	0
FALSE	High	Master Protein	X6RAY8	39S ribosomal protein L4, mitochondrial OS=Homo sapiens OX=9606 GN=MRPL4 PE=1 SV=1	6.84	2	2	10		High	1	2	0	7.396	357	39.6	10.59	2	0
FALSE	High	Master Protein	Q9BRP8	Partner of Y14 and mago OS=Homo sapiens OX=9606 GN=PYM1 PE=1 SV=1	6.84	2	2	17	2.19116e+06	High	1	2	0	10.132	204	22.6	9.45	2	0
FALSE	High	Master Protein	A0A087X117	Nodal modulator 1 OS=Homo sapiens OX=9606 GN=NOMO1 PE=1 SV=1	6.82	3	3	4	2.58319e+07	High	1	3	0	8.301	1267	139.4	5.85	3	0
FALSE	High	Master Protein	P62495	Eukaryotic peptide chain release factor subunit 1 OS=Homo sapiens OX=9606 GN=ETF1 PE=1 SV=3	6.81	3	3	12	3.79691e+07	High	1	5	0	5.88	437	49	5.71	3	0
FALSE	High	Master Protein	Q9NVP1	ATP-dependent RNA helicase DDX18 OS=Homo sapiens OX=9606 GN=DDX18 PE=1 SV=2	6.8	6	6	14	6.76327e+07	High	1	10	0	10.202	670	75.4	9.5	6	0
FALSE	High	Master Protein	A0A024QZD5	U1 small nuclear ribonucleoprotein 70 kDa OS=Homo sapiens OX=9606 GN=SNRP70 PE=4 SV=1	6.79	2	2	11		High	1	3	0	3.748	437	51.5	9.94	2	0
FALSE	High	Master Protein	O00422-2	Isoform 2 of Histone deacetylase complex subunit SAP18 OS=Homo sapiens OX=9606 GN=SAP18	6.79	1	1	9	27537270	High	1	2	0	5.75	172	19.5	9.8	1	0
FALSE	High	Master Protein	A0A7I2V3S3	Eukaryotic translation initiation factor 3 subunit E OS=Homo sapiens OX=9606 GN=EIF3E PE=1 SV=1	6.78	4	4	7	64254723	High	1	4	0	10.157	507	59.3	5.88	4	0
FALSE	High	Master Protein	A0A0K0K1K7	6-phosphogluconolactonase OS=Homo sapiens OX=9606 GN=HEL-S-304 PE=2 SV=1	6.77	2	2	16	39914310	High	1	2	0	7.398	258	27.5	6.05	2	0
FALSE	High	Master Protein	E9PL57	NEDD8-MDP1 readthrough (Fragment) OS=Homo sapiens OX=9606 GN=NEDD8-MDP1 PE=4 SV=1	6.75	1	1	8	104176180	High	1	2	0	5.411	170	19.5	7.43	1	0
FALSE	High	Master Protein	Q9UHD8	Septin-9 OS=Homo sapiens OX=9606 GN=SEPTIN9 PE=1 SV=2	6.74	3	3	7	48779808	High	1	3	0	8.405	586	65.4	8.97	3	0
FALSE	High	Master Protein	A0A140VK53	Testicular secretory protein Li 53 OS=Homo sapiens OX=9606 PE=2 SV=1	6.71	4	4	2	43542525	High	1	4	0	6.988	2752	299.4	12.06	4	0
FALSE	High	Master Protein	Q9HCC0	Methylcrotonoyl-CoA carboxylase beta chain, mitochondrial OS=Homo sapiens OX=9606 GN=MCCC2 PE=1 SV=1	6.71	1	1	4	8911302	High	1	2	0	5.822	563	61.3	7.68	1	0
FALSE	High	Master Protein	Q9UJQ4	Sal-like protein 4 OS=Homo sapiens OX=9606 GN=SALL4 PE=1 SV=1	6.69	3	3	6	7929830	High	1	4	0	10.116	1053	112.2	7.47	3	0
FALSE	High	Master Protein	O43169	Cytochrome b5 type B OS=Homo sapiens OX=9606 GN=CYB5B PE=1 SV=3	6.69	2	2	21	1.0816e+07	High	1	3	0	8.284	150	16.7	4.97	2	0
FALSE	High	Master Protein	A0A024RB75	Citrate synthase OS=Homo sapiens OX=9606 GN=CS PE=3 SV=1	6.67	1	1	3	41664512	High	1	2	0	4.985	466	51.7	8.32	1	0
FALSE	High	Master Protein	A8K962	cDNA FLJ77827, highly similar to Human upstream binding factor (hUBF) OS=Homo sapiens OX=9606 PE=2 SV=1	6.64	2	2	4	25002124	High	1	2	0	6.669	764	89.4	5.71	2	0
FALSE	High	Master Protein	Q7L2H7	Eukaryotic translation initiation factor 3 subunit M OS=Homo sapiens OX=9606 GN=EIF3M PE=1 SV=1	6.64	2	2	8		High	1	2	0	8.492	374	42.5	5.63	2	0
FALSE	High	Master Protein	D3DR22	Hydroxysteroid (17-beta) dehydrogenase 12, isoform CRA_a OS=Homo sapiens OX=9606 GN=HSD17B12 PE=3 SV=1	6.64	2	2	8	53221244	High	1	2	0	8.745	352	38.8	9.48	2	0
FALSE	High	Master Protein	P28838	Cytosol aminopeptidase OS=Homo sapiens OX=9606 GN=LAP3 PE=1 SV=3	6.63	2	2	7	21778788	High	1	3	0	4.248	519	56.1	7.93	2	0
FALSE	High	Master Protein	B4DL07	cDNA FLJ53353, highly similar to ATP-binding cassette sub-family D member 3 OS=Homo sapiens OX=9606 PE=2 SV=1	6.62	3	3	6	1.61596e+07	High	1	3	0	9.023	683	78.4	9.11	3	0
FALSE	High	Master Protein	H0YHG0	Uncharacterized protein (Fragment) OS=Homo sapiens OX=9606 PE=1 SV=1	6.6	2	2	10	44940208	High	1	2	0	4.685	523	59.1	8.59	2	0
FALSE	High	Master Protein	A0A0A0MRJ6	Protein-L-isoaspartate O-methyltransferase OS=Homo sapiens OX=9606 GN=PCMT1 PE=1 SV=1	6.59	2	2	13	10841043	High	1	2	0	9.222	285	30.3	7.52	2	0
FALSE	High	Master Protein	P30876	DNA-directed RNA polymerase II subunit RPB2 OS=Homo sapiens OX=9606 GN=POLR2B PE=1 SV=1	6.55	2	2	3	28401609	High	1	2	0	8.582	1174	133.8	6.87	2	0
FALSE	High	Master Protein	A0A024R0L6	Epididymis secretory sperm binding protein OS=Homo sapiens OX=9606 GN=PAFAH1B3 PE=2 SV=1	6.54	2	2	11	105957500	High	1	3	0	4.027	231	25.7	6.84	2	0
FALSE	High	Master Protein	A0A024R7X0	ADP-ribosylation factor guanine nucleotide-exchange factor 1(Brefeldin A-inhibited), isoform CRA_a OS=Homo sapiens OX=9606 GN=ARFGEF1 PE=4 SV=1	6.53	2	2	2	1.29908e+07	High	1	2	0	8.591	1849	208.6	5.85	2	0
FALSE	High	Master Protein	Q15287	RNA-binding protein with serine-rich domain 1 OS=Homo sapiens OX=9606 GN=RNPS1 PE=1 SV=1	6.53	2	2	9	37933556	High	1	2	0	8.662	305	34.2	11.84	2	0
FALSE	High	Master Protein	O75964	ATP synthase subunit g, mitochondrial OS=Homo sapiens OX=9606 GN=ATP5MG PE=1 SV=3	6.53	2	2	21	229731368	High	1	3	0	5.117	103	11.4	9.64	2	0
FALSE	High	Master Protein	K7ER00	Phenylalanine--tRNA ligase OS=Homo sapiens OX=9606 GN=FARSA PE=1 SV=1	6.5	2	2	5	10235715	High	1	2	0	8.409	548	62.4	7.84	2	0
FALSE	High	Master Protein	Q13442	28 kDa heat- and acid-stable phosphoprotein OS=Homo sapiens OX=9606 GN=PDAP1 PE=1 SV=1	6.48	1	1	9		High	1	2	0	8.477	181	20.6	8.87	1	0
FALSE	High	Master Protein	A0A024RB14	40S ribosomal protein S26 OS=Homo sapiens OX=9606 GN=RPS26 PE=3 SV=1	6.48	1	1	13	84147496	High	1	2	0	4.839	115	13	11	1	0
FALSE	High	Master Protein	A6NHL2	Tubulin alpha chain-like 3 OS=Homo sapiens OX=9606 GN=TUBAL3 PE=1 SV=2	6.42	2	1	6		High	1	3	0	7.111	446	49.9	6.05	2	0
FALSE	High	Master Protein	P61224	Ras-related protein Rap-1b OS=Homo sapiens OX=9606 GN=RAP1B PE=1 SV=1	6.42	3	3	21	5.94609e+07	High	1	3	0	7.697	184	20.8	5.78	3	0
FALSE	High	Master Protein	Q15056	Eukaryotic translation initiation factor 4H OS=Homo sapiens OX=9606 GN=EIF4H PE=1 SV=5	6.4	3	3	27	36675042	High	1	4	0	7.615	248	27.4	7.23	3	0
FALSE	High	Master Protein	P56537	Eukaryotic translation initiation factor 6 OS=Homo sapiens OX=9606 GN=EIF6 PE=1 SV=1	6.39	2	2	17	1.94347e+07	High	1	3	0	7.672	245	26.6	4.68	2	0
FALSE	High	Master Protein	Q92804	TATA-binding protein-associated factor 2N OS=Homo sapiens OX=9606 GN=TAF15 PE=1 SV=1	6.36	4	2	11	6181745	High	1	9	0	6.19	592	61.8	8.02	4	0
FALSE	High	Master Protein	B2R665	cDNA, FLJ92810, highly similar to Homo sapiens protein phosphatase 1G (formerly 2C), magnesium-dependent, gamma isoform (PPM1G), mRNA OS=Homo sapiens OX=9606 PE=2 SV=1	6.32	2	2	11	21026544	High	1	3	0	9.946	546	59.2	4.36	2	0
FALSE	High	Master Protein	A0A140VJY7	Thioredoxin domain-containing protein 17 OS=Homo sapiens OX=9606 PE=2 SV=1	6.32	2	2	20	61906698	High	1	3	0	5.883	123	13.9	5.52	2	0
FALSE	High	Master Protein	Q9NYF8	Bcl-2-associated transcription factor 1 OS=Homo sapiens OX=9606 GN=BCLAF1 PE=1 SV=2	6.32	1	1	2	20057500	High	1	3	0	5.14	920	106.1	9.98	1	0
FALSE	High	Master Protein	Q5VV89	Microsomal glutathione S-transferase 3 OS=Homo sapiens OX=9606 GN=MGST3 PE=1 SV=1	6.32	2	2	22	19064284	High	1	2	0	7.753	166	18.4	9.96	2	0
FALSE	High	Master Protein	Q16630-2	Isoform 2 of Cleavage and polyadenylation specificity factor subunit 6 OS=Homo sapiens OX=9606 GN=CPSF6	6.31	2	2	5	47211380	High	1	2	0	7.019	588	63.4	7.71	2	0
FALSE	High	Master Protein	B3KUY2	Prostaglandin E synthase 3 (Cytosolic), isoform CRA_c OS=Homo sapiens OX=9606 GN=PTGES3 PE=2 SV=1	6.3	1	1	8	184232672	High	1	2	0	5	165	19.4	4.97	1	0
FALSE	High	Master Protein	Q32P28-3	Isoform 3 of Prolyl 3-hydroxylase 1 OS=Homo sapiens OX=9606 GN=P3H1	6.29	2	2	3	22012168	High	1	2	0	5.687	804	90.6	5.71	2	0
FALSE	High	Master Protein	B2RWN5	HEAT repeat-containing protein 1 OS=Homo sapiens OX=9606 GN=HEATR1 PE=2 SV=1	6.28	3	3	2	33167344	High	1	3	0	8.732	2144	242.1	6.55	3	0
FALSE	High	Master Protein	A0A024R6Q1	Eukaryotic translation initiation factor 5 OS=Homo sapiens OX=9606 GN=EIF5 PE=3 SV=1	6.27	3	3	9	6.0303e+07	High	1	4	0	7.606	431	49.2	5.58	3	0
FALSE	High	Master Protein	Q7L2E3-2	Isoform 2 of ATP-dependent RNA helicase DHX30 OS=Homo sapiens OX=9606 GN=DHX30	6.24	4	4	5	2.72082e+07	High	1	4	0	3.361	1222	136	8.6	4	0
FALSE	High	Master Protein	B4DIS3	Dpy-30-like protein, isoform CRA_b OS=Homo sapiens OX=9606 GN=LOC84661 PE=2 SV=1	6.2	1	1	17	16689121	High	1	2	0	4.78	120	13.9	7.5	1	0
FALSE	High	Master Protein	Q15436	Protein transport protein Sec23A OS=Homo sapiens OX=9606 GN=SEC23A PE=1 SV=2	6.19	2	1	4		Medium	1	3	0	8.963	765	86.1	7.08	2	0
FALSE	High	Master Protein	D6RFF8	Glucosamine-6-phosphate isomerase (Fragment) OS=Homo sapiens OX=9606 GN=GNPDA1 PE=1 SV=1	6.18	1	1	10		High	1	2	0	8.509	290	32.4	6.46	1	0
FALSE	High	Master Protein	Q53F02	Cleavage and polyadenylation specific factor 3, 73kDa variant (Fragment) OS=Homo sapiens OX=9606 PE=2 SV=1	6.18	2	2	4	52790494	High	1	2	0	7.957	684	77.4	5.66	2	0
FALSE	High	Master Protein	A0A384MTQ5	Terpene cyclase/mutase family member OS=Homo sapiens OX=9606 PE=2 SV=1	6.18	4	4	7	80987521	High	1	4	0	7.933	732	83.2	6.61	4	0
FALSE	High	Master Protein	A0A1B0GUA3	KIF-binding protein OS=Homo sapiens OX=9606 GN=KIFBP PE=1 SV=1	6.17	2	2	10	5958796	High	1	2	0	6.793	646	74.7	5.76	2	0
FALSE	High	Master Protein	Q92665	28S ribosomal protein S31, mitochondrial OS=Homo sapiens OX=9606 GN=MRPS31 PE=1 SV=3	6.17	2	2	6	23541269	High	1	3	0	7.086	395	45.3	9.29	2	0
FALSE	High	Master Protein	Q53FE8	NSFL1 cofactor p47 (Fragment) OS=Homo sapiens OX=9606 PE=2 SV=1	6.15	1	1	5		High	1	2	0	6.75	370	40.5	5.14	1	0
FALSE	High	Master Protein	Q6NUL7	SPTLC1 protein OS=Homo sapiens OX=9606 GN=SPTLC1 PE=1 SV=1	6.15	1	1	2	17076752	High	1	3	0	3.46	513	57.4	7.46	1	0
FALSE	High	Master Protein	A0A024RAC7	Multifunctional fusion protein OS=Homo sapiens OX=9606 GN=ALDH4A1 PE=2 SV=1	6.14	1	1	3	16760629	High	1	2	0	4.827	563	61.7	8.07	1	0
FALSE	High	Master Protein	Q05DF2	SF3A2 protein (Fragment) OS=Homo sapiens OX=9606 GN=SF3A2 PE=2 SV=1	6.12	2	2	8	2.98471e+07	High	1	3	0	10.32	481	51.4	10.11	2	0
FALSE	High	Master Protein	G3V3D1	Epididymal secretory protein E1 (Fragment) OS=Homo sapiens OX=9606 GN=NPC2 PE=1 SV=1	6.09	1	1	10	39377856	High	1	3	0	3.232	221	23.7	6.73	1	0
FALSE	High	Master Protein	A0A024R6R2	Glutamic pyruvate transaminase (Alanine aminotransferase) 2, isoform CRA_b OS=Homo sapiens OX=9606 GN=GPT2 PE=4 SV=1	6.08	2	2	7		High	1	4	0	7.16	523	57.9	7.71	2	0
FALSE	High	Master Protein	J3QRU1	Tyrosine-protein kinase OS=Homo sapiens OX=9606 GN=YES1 PE=1 SV=1	6.07	1	1	6	3971180	High	1	2	0	5.545	548	61.3	6.57	1	0
FALSE	High	Master Protein	Q92552-2	Isoform 2 of 28S ribosomal protein S27, mitochondrial OS=Homo sapiens OX=9606 GN=MRPS27	6.07	2	2	6	43601603	High	1	2	0	6.116	428	49.1	6.33	2	0
FALSE	High	Master Protein	Q96P70	Importin-9 OS=Homo sapiens OX=9606 GN=IPO9 PE=1 SV=3	6.04	1	1	2	12527005	High	1	2	0	4.732	1041	115.9	4.81	1	0
FALSE	High	Master Protein	B2R7M3	Aminoacyl tRNA synthase complex-interacting multifunctional protein 2 OS=Homo sapiens OX=9606 PE=2 SV=1	6.04	3	3	15	34799203	High	1	3	0	8.938	320	35.4	8.41	3	0
FALSE	High	Master Protein	P10599	Thioredoxin OS=Homo sapiens OX=9606 GN=TXN PE=1 SV=3	6.04	2	2	21	340137288	High	1	3	0	4.647	105	11.7	4.92	2	0
FALSE	High	Master Protein	E5KSU5	Mitochondrial transcription factor A OS=Homo sapiens OX=9606 GN=TFAM PE=4 SV=1	6.03	1	1	5	25941893	High	1	2	0	5.989	246	29.1	9.72	1	0
FALSE	High	Master Protein	B4DE59	Junction plakoglobin OS=Homo sapiens OX=9606 PE=2 SV=1	6.02	2	2	5	47443937	High	1	3	0	7.766	563	62.6	5.17	2	0
FALSE	High	Master Protein	B5MBZ0	Echinoderm microtubule-associated protein-like 4 OS=Homo sapiens OX=9606 GN=EML4 PE=1 SV=3	5.99	2	2	4	6.00134e+06	High	1	3	0	12.302	992	110.1	6.49	2	0
FALSE	High	Master Protein	P57740	Nuclear pore complex protein Nup107 OS=Homo sapiens OX=9606 GN=NUP107 PE=1 SV=1	5.98	4	4	6	20783049	High	1	5	0	10.66	925	106.3	5.43	4	0
FALSE	High	Master Protein	E5KN59	Peptidyl-prolyl cis-trans isomerase D OS=Homo sapiens OX=9606 PE=4 SV=1	5.98	2	2	6	84562476	High	1	3	0	3.301	370	40.7	7.21	2	0
FALSE	High	Master Protein	O00154	Cytosolic acyl coenzyme A thioester hydrolase OS=Homo sapiens OX=9606 GN=ACOT7 PE=1 SV=3	5.96	3	3	9	159567492	High	1	3	0	8.477	380	41.8	8.54	3	0
FALSE	High	Master Protein	A0A7I2YQG7	Complex I-49kD OS=Homo sapiens OX=9606 GN=NDUFS2 PE=1 SV=1	5.95	1	1	4	19875581	High	1	2	0	7.714	484	54.7	7.77	1	0
FALSE	High	Master Protein	O15091	Mitochondrial ribonuclease P catalytic subunit OS=Homo sapiens OX=9606 GN=PRORP PE=1 SV=2	5.95	2	2	4	1.22887e+07	High	1	2	0	7.173	583	67.3	8.78	2	0
FALSE	High	Master Protein	O95865	N(G),N(G)-dimethylarginine dimethylaminohydrolase 2 OS=Homo sapiens OX=9606 GN=DDAH2 PE=1 SV=1	5.94	3	3	19	10216605	High	1	3	0	7.605	285	29.6	6.01	3	0
FALSE	High	Master Protein	J3KR97	Tubulin-specific chaperone D OS=Homo sapiens OX=9606 GN=TBCD PE=1 SV=1	5.94	3	3	4	1.42486e+07	High	1	3	0	7.902	1230	136.5	6.34	3	0
FALSE	High	Master Protein	O60488	Long-chain-fatty-acid--CoA ligase 4 OS=Homo sapiens OX=9606 GN=ACSL4 PE=1 SV=2	5.91	2	1	5		High	1	3	0	8.785	711	79.1	8.38	2	0
FALSE	High	Master Protein	P23434	Glycine cleavage system H protein, mitochondrial OS=Homo sapiens OX=9606 GN=GCSH PE=1 SV=2	5.89	2	2	17	31834334	High	1	4	0	4.333	173	18.9	4.88	2	0
FALSE	High	Master Protein	Q86U42	Polyadenylate-binding protein 2 OS=Homo sapiens OX=9606 GN=PABPN1 PE=1 SV=3	5.88	2	2	18	29209188	High	1	3	0	8.752	306	32.7	5.06	2	0
FALSE	High	Master Protein	A0A1B0GVD3	Protein lin-28 homolog B OS=Homo sapiens OX=9606 GN=LIN28B PE=1 SV=1	5.86	1	1	8		High	1	2	0	4.471	258	27.9	9.13	1	0
FALSE	High	Master Protein	A0A0S2Z4R1	Tyrosine--tRNA ligase (Fragment) OS=Homo sapiens OX=9606 GN=YARS PE=2 SV=1	5.86	3	3	10	64795000	High	1	3	0	7.248	528	59.1	7.05	3	0
FALSE	High	Master Protein	P30405	Peptidyl-prolyl cis-trans isomerase F, mitochondrial OS=Homo sapiens OX=9606 GN=PPIF PE=1 SV=1	5.85	2	2	20	2.00959e+07	High	1	2	0	11.733	207	22	9.38	2	0
FALSE	High	Master Protein	Q9BV38	WD repeat-containing protein 18 OS=Homo sapiens OX=9606 GN=WDR18 PE=1 SV=2	5.84	2	2	5	31928237	High	1	3	0	4.795	432	47.4	6.7	2	0
FALSE	High	Master Protein	B1AKR6	Dynein light chain roadblock-type 1 OS=Homo sapiens OX=9606 GN=DYNLRB1 PE=1 SV=1	5.82	2	2	19	34558313	High	1	2	0	7.245	148	16.2	7.02	2	0
FALSE	High	Master Protein	P11233	Ras-related protein Ral-A OS=Homo sapiens OX=9606 GN=RALA PE=1 SV=1	5.79	3	3	17	49226995	High	1	4	0	7.562	206	23.6	7.11	3	0
FALSE	High	Master Protein	G3V180	Dipeptidyl peptidase 3 OS=Homo sapiens OX=9606 GN=DPP3 PE=1 SV=1	5.78	2	2	6	13402587	High	1	2	0	8.871	757	84.3	5.03	2	0
FALSE	High	Master Protein	Q969X5	Endoplasmic reticulum-Golgi intermediate compartment protein 1 OS=Homo sapiens OX=9606 GN=ERGIC1 PE=1 SV=1	5.75	2	2	8	23001973	High	1	2	0	4.726	290	32.6	7.06	2	0
FALSE	High	Master Protein	Q9UII7	Cadherin-1 OS=Homo sapiens OX=9606 PE=2 SV=1	5.75	2	2	4	30366518	High	1	2	0	9.871	901	99.6	4.78	2	0
FALSE	High	Master Protein	A0A669KBL1	Ubiquitin carboxyl-terminal hydrolase 7 OS=Homo sapiens OX=9606 GN=USP7 PE=1 SV=1	5.72	2	2	2	18397779	High	1	2	0	6.301	1137	132.2	6.05	2	0
FALSE	High	Master Protein	A0A0B4J2E5	Periodic tryptophan protein 2 homolog OS=Homo sapiens OX=9606 GN=LOC102724159 PE=1 SV=1	5.71	2	2	4	2.07472e+07	High	1	2	0	4.051	919	102.4	6.2	2	0
FALSE	High	Master Protein	B4DUT8	Calponin OS=Homo sapiens OX=9606 GN=CNN2 PE=1 SV=1	5.69	2	2	8	2.50616e+07	High	1	2	0	5.635	330	35.9	7.3	2	0
FALSE	High	Master Protein	B4DPD5	Ubiquitin thioesterase OS=Homo sapiens OX=9606 PE=2 SV=1	5.69	2	2	8	47742688	High	1	2	0	6.096	308	35.2	5.59	2	0
FALSE	High	Master Protein	B5BU01	Eukaryotic translation initiation factor 2 beta OS=Homo sapiens OX=9606 GN=EIF2S2 PE=2 SV=1	5.67	2	2	7	35279563	High	1	2	0	6.672	333	38.3	5.94	2	0
FALSE	High	Master Protein	S4R369	39S ribosomal protein L37, mitochondrial OS=Homo sapiens OX=9606 GN=MRPL37 PE=1 SV=1	5.67	2	2	6	2.24621e+07	High	1	2	0	7.723	483	54.9	9.42	2	0
FALSE	High	Master Protein	Q14847-2	Isoform 2 of LIM and SH3 domain protein 1 OS=Homo sapiens OX=9606 GN=LASP1	5.67	2	2	18	3.62667e+07	High	1	2	0	4.716	323	36	8.62	2	0
FALSE	High	Master Protein	Q9NX40	OCIA domain-containing protein 1 OS=Homo sapiens OX=9606 GN=OCIAD1 PE=1 SV=1	5.64	1	1	7	18191014	High	1	2	0	6.638	245	27.6	7.49	1	0
FALSE	High	Master Protein	P08243	Asparagine synthetase [glutamine-hydrolyzing] OS=Homo sapiens OX=9606 GN=ASNS PE=1 SV=4	5.64	2	2	6	72989408	High	1	2	0	6.401	561	64.3	6.86	2	0
FALSE	High	Master Protein	E9PRY8	Elongation factor 1-delta OS=Homo sapiens OX=9606 GN=EEF1D PE=1 SV=1	5.63	2	2	5	77686376	High	1	2	0	6.191	697	76.5	7.05	2	0
FALSE	High	Master Protein	Q03701	CCAAT/enhancer-binding protein zeta OS=Homo sapiens OX=9606 GN=CEBPZ PE=1 SV=3	5.63	2	2	2	25010132	High	1	2	0	6.578	1054	120.9	5.94	2	0
FALSE	High	Master Protein	Q8NBU5	Outer mitochondrial transmembrane helix translocase OS=Homo sapiens OX=9606 GN=ATAD1 PE=1 SV=1	5.62	1	1	7	5.69715e+06	High	1	2	0	7.984	361	40.7	6.9	1	0
FALSE	High	Master Protein	Q86XP3	ATP-dependent RNA helicase DDX42 OS=Homo sapiens OX=9606 GN=DDX42 PE=1 SV=1	5.61	2	2	3	32895281	High	1	2	0	5.923	938	102.9	7.02	2	0
FALSE	High	Master Protein	Q15061	WD repeat-containing protein 43 OS=Homo sapiens OX=9606 GN=WDR43 PE=1 SV=3	5.61	1	1	4	2.16795e+07	High	1	5	0	7.751	677	74.8	5.57	1	0
FALSE	High	Master Protein	Q9BXW7	Haloacid dehalogenase-like hydrolase domain-containing 5 OS=Homo sapiens OX=9606 GN=HDHD5 PE=1 SV=1	5.57	2	2	9	5.00984e+06	High	1	2	0	6.252	423	46.3	8.13	2	0
FALSE	High	Master Protein	Q8IY81	pre-rRNA 2'-O-ribose RNA methyltransferase FTSJ3 OS=Homo sapiens OX=9606 GN=FTSJ3 PE=1 SV=2	5.57	2	2	4	19361182	High	1	2	0	7.28	847	96.5	8.4	2	0
FALSE	High	Master Protein	B7Z4C8	60S ribosomal protein L31 OS=Homo sapiens OX=9606 GN=RPL31 PE=1 SV=1	5.55	1	1	11	151660368	High	1	2	0	2.914	130	15.1	10.37	1	0
FALSE	High	Master Protein	O95782	AP-2 complex subunit alpha-1 OS=Homo sapiens OX=9606 GN=AP2A1 PE=1 SV=3	5.55	2	2	3	20852424	High	1	2	0	5.991	977	107.5	7.03	2	0
FALSE	High	Master Protein	H0YMW4	Annexin OS=Homo sapiens OX=9606 GN=ANXA2 PE=1 SV=2	5.54	2	2	9	8234551	High	1	2	0	5.162	367	41.9	8.13	2	0
FALSE	High	Master Protein	P35249	Replication factor C subunit 4 OS=Homo sapiens OX=9606 GN=RFC4 PE=1 SV=2	5.53	2	2	8	41789081	High	1	3	0	7.492	363	39.7	8.02	2	0
FALSE	High	Master Protein	P54727	UV excision repair protein RAD23 homolog B OS=Homo sapiens OX=9606 GN=RAD23B PE=1 SV=1	5.52	3	3	12	6.67585e+07	High	1	4	0	6.651	409	43.1	4.84	3	0
FALSE	High	Master Protein	Q5HYG7	Medium-chain specific acyl-CoA dehydrogenase, mitochondrial OS=Homo sapiens OX=9606 GN=DKFZp686M24262 PE=2 SV=1	5.51	2	2	7	10999328	High	1	2	0	5.063	454	50.3	7.8	2	0
FALSE	High	Master Protein	P16422	Epithelial cell adhesion molecule OS=Homo sapiens OX=9606 GN=EPCAM PE=1 SV=2	5.5	3	3	24	21162228	High	1	5	0	6.354	314	34.9	7.46	3	0
FALSE	High	Master Protein	P63279	SUMO-conjugating enzyme UBC9 OS=Homo sapiens OX=9606 GN=UBE2I PE=1 SV=1	5.5	2	2	26	49448724	High	1	7	0	4.448	158	18	8.66	2	0
FALSE	High	Master Protein	J3KQ48	Aminoacyl-tRNA hydrolase OS=Homo sapiens OX=9606 GN=PTRH2 PE=1 SV=1	5.46	2	2	21	19314358	High	1	2	0	6.415	180	19.3	8.73	2	0
FALSE	High	Master Protein	O43852-3	Isoform 3 of Calumenin OS=Homo sapiens OX=9606 GN=CALU	5.45	3	3	21	23169132	High	1	3	0	5.295	323	38	4.63	3	0
FALSE	High	Master Protein	I3L0E3	HCG1984214, isoform CRA_a OS=Homo sapiens OX=9606 GN=hCG_1984214 PE=3 SV=1	5.44	2	2	17	27403834	High	1	2	0	6.832	225	25.7	6.07	2	0
FALSE	High	Master Protein	P51571	Translocon-associated protein subunit delta OS=Homo sapiens OX=9606 GN=SSR4 PE=1 SV=1	5.43	1	1	11	44558632	High	1	2	0	3.41	173	19	6.15	1	0
FALSE	High	Master Protein	Q5TDF0	Cancer-related nucleoside-triphosphatase OS=Homo sapiens OX=9606 GN=NTPCR PE=1 SV=1	5.43	2	2	14		High	1	2	0	7.465	228	25.1	9.42	2	0
FALSE	High	Master Protein	P61289-2	Isoform 2 of Proteasome activator complex subunit 3 OS=Homo sapiens OX=9606 GN=PSME3	5.42	2	2	8	56572940	High	1	2	0	6.398	267	30.9	6.11	2	0
FALSE	High	Master Protein	B3KMS0	Condensin complex subunit 1 OS=Homo sapiens OX=9606 PE=2 SV=1	5.42	2	2	2	1.39294e+07	High	1	2	0	6.184	1401	157.1	6.61	2	0
FALSE	High	Master Protein	Q16543	Hsp90 co-chaperone Cdc37 OS=Homo sapiens OX=9606 GN=CDC37 PE=1 SV=1	5.41	2	2	10	70134184	High	1	2	0	6.071	378	44.4	5.25	2	0
FALSE	High	Master Protein	M0QYN0	Myeloid-derived growth factor OS=Homo sapiens OX=9606 GN=MYDGF PE=1 SV=1	5.41	1	1	8	1.80594e+07	High	1	2	0	4.749	189	20.4	5.3	1	0
FALSE	High	Master Protein	P50570	Dynamin-2 OS=Homo sapiens OX=9606 GN=DNM2 PE=1 SV=2	5.4	3	3	3	367122240	High	1	3	0	3.854	870	98	7.44	3	0
FALSE	High	Master Protein	Q96K17	Transcription factor BTF3 homolog 4 OS=Homo sapiens OX=9606 GN=BTF3L4 PE=1 SV=1	5.39	1	1	16		High	1	2	0	4.864	158	17.3	6.35	1	0
FALSE	High	Master Protein	A8K8F6	cDNA FLJ78417, highly similar to Homo sapiens low density lipoprotein receptor-related protein associated protein 1 (LRPAP1), mRNA OS=Homo sapiens OX=9606 PE=2 SV=1	5.38	2	2	10		High	1	5	0	5.096	357	41.4	9.06	2	0
FALSE	High	Master Protein	A0A7N4I394	Pre-mRNA-processing factor 40 homolog A OS=Homo sapiens OX=9606 GN=PRPF40A PE=1 SV=1	5.37	2	2	2	31989909	High	1	2	0	4.969	994	112.3	7.96	2	0
FALSE	High	Master Protein	A0A024R2F8	Coiled-coil-helix-coiled-coil-helix domain containing 4, isoform CRA_b OS=Homo sapiens OX=9606 GN=CHCHD4 PE=4 SV=1	5.36	1	1	12	6.72789e+06	High	1	2	0	3.193	155	17.4	4.39	1	0
FALSE	High	Master Protein	Q07960	Rho GTPase-activating protein 1 OS=Homo sapiens OX=9606 GN=ARHGAP1 PE=1 SV=1	5.35	2	2	7	37654035	High	1	3	0.001	3.001	439	50.4	6.29	2	0
FALSE	High	Master Protein	Q5STZ8	ATP-binding cassette sub-family F member 1 OS=Homo sapiens OX=9606 GN=ABCF1 PE=1 SV=10	5.33	4	4	9	45540575	High	1	5	0	8.971	846	96	6.8	4	0
FALSE	High	Master Protein	A0A024R7E3	DNA (cytosine-5)-methyltransferase OS=Homo sapiens OX=9606 GN=DNMT1 PE=3 SV=1	5.33	2	2	1	19498384	High	1	2	0	3.215	1678	189.4	8.02	2	0
FALSE	High	Master Protein	D3YTJ7	Ribose-phosphate pyrophosphokinase 2 OS=Homo sapiens OX=9606 GN=PRPS2 PE=1 SV=1	5.32	2	1	17	1.00441e+06	Medium	1	3	0	3.056	200	22.1	6.54	2	0
FALSE	High	Master Protein	Q56VL3	OCIA domain-containing protein 2 OS=Homo sapiens OX=9606 GN=OCIAD2 PE=1 SV=1	5.31	2	2	14	63185965	High	1	3	0	5.769	154	16.9	9.03	2	0
FALSE	High	Master Protein	P61163	Alpha-centractin OS=Homo sapiens OX=9606 GN=ACTR1A PE=1 SV=1	5.31	1	1	5	14242614	High	1	3	0	2.529	376	42.6	6.64	1	0
FALSE	High	Master Protein	P18085	ADP-ribosylation factor 4 OS=Homo sapiens OX=9606 GN=ARF4 PE=1 SV=3	5.29	3	1	23	56565824	High	1	3	0	7.715	180	20.5	7.14	3	0
FALSE	High	Master Protein	Q9BVK6	Transmembrane emp24 domain-containing protein 9 OS=Homo sapiens OX=9606 GN=TMED9 PE=1 SV=2	5.29	2	2	14	34453647	High	1	2	0	4.586	235	27.3	8.02	2	0
FALSE	High	Master Protein	Q14165	Malectin OS=Homo sapiens OX=9606 GN=MLEC PE=1 SV=1	5.29	2	2	7	68293920	High	1	2	0	6.542	292	32.2	5.41	2	0
FALSE	High	Master Protein	A6NFX8	ADP-sugar pyrophosphatase OS=Homo sapiens OX=9606 GN=NUDT5 PE=1 SV=1	5.28	2	2	11	14932136	High	1	2	0	5.505	232	25.9	5.19	2	0
FALSE	High	Master Protein	Q9Y6K1	DNA (cytosine-5)-methyltransferase 3A OS=Homo sapiens OX=9606 GN=DNMT3A PE=1 SV=4	5.27	3	2	3	17422774	High	1	3	0	4.409	912	101.8	6.57	3	0
FALSE	High	Master Protein	Q9BUR5	MICOS complex subunit MIC26 OS=Homo sapiens OX=9606 GN=APOO PE=1 SV=1	5.27	2	2	13	9802793	High	1	2	0	6.041	198	22.3	9.13	2	0
FALSE	High	Master Protein	Q03252	Lamin-B2 OS=Homo sapiens OX=9606 GN=LMNB2 PE=1 SV=4	5.27	2	2	4	7.5782e+07	High	1	2	0	8.601	620	69.9	5.59	2	0
FALSE	High	Master Protein	A0A024R0R4	SUMO-1 activating enzyme subunit 1, isoform CRA_b OS=Homo sapiens OX=9606 GN=SAE1 PE=3 SV=1	5.26	1	1	6	10908293	High	1	2	0	3.694	346	38.4	5.3	1	0
FALSE	High	Master Protein	P07942	Laminin subunit beta-1 OS=Homo sapiens OX=9606 GN=LAMB1 PE=1 SV=2	5.26	2	2	2	17988582	High	1	2	0	4.712	1786	197.9	4.94	2	0
FALSE	High	Master Protein	B4DJ38	cDNA FLJ56092, highly similar to Pentatricopeptide repeat protein 1 OS=Homo sapiens OX=9606 PE=2 SV=1	5.24	1	1	2	29894432	High	1	2	0	3.788	749	84.1	8.57	1	0
FALSE	High	Master Protein	A0A087WTG3	Cullin-3 OS=Homo sapiens OX=9606 GN=CUL3 PE=1 SV=1	5.24	2	2	10	158530943	High	1	2	0	3.168	342	39.1	9.48	2	0
FALSE	High	Master Protein	E9PR30	40S ribosomal protein S30 OS=Homo sapiens OX=9606 GN=FAU PE=1 SV=1	5.22	1	1	10	391784544	High	1	2	0	3.223	98	10.9	11.56	1	0
FALSE	High	Master Protein	B7ZM99	Formyltetrahydrofolate synthetase OS=Homo sapiens OX=9606 GN=MTHFD1L PE=1 SV=1	5.22	2	2	3	36151010	High	1	2	0	4.307	979	105.8	8.06	2	0
FALSE	High	Master Protein	Q96DV4	39S ribosomal protein L38, mitochondrial OS=Homo sapiens OX=9606 GN=MRPL38 PE=1 SV=2	5.22	2	2	7	15577907	High	1	2	0	3.7	380	44.6	7.53	2	0
FALSE	High	Master Protein	H3BQK9	Microtubule-actin cross-linking factor 1, isoforms 1/2/3/5 OS=Homo sapiens OX=9606 GN=MACF1 PE=1 SV=1	5.22	2	2	0	7.99016e+06	High	1	2	0	6.054	7592	860.5	5.38	2	0
FALSE	High	Master Protein	Q6FHX6	Flap endonuclease 1 OS=Homo sapiens OX=9606 GN=FEN1 PE=2 SV=1	5.21	2	2	12	26263694	High	1	2	0	3.578	380	42.6	8.62	2	0
FALSE	High	Master Protein	Q53T99	Ribosome biogenesis protein WDR12 OS=Homo sapiens OX=9606 GN=WDR12 PE=2 SV=1	5.21	1	1	6	5014903	High	1	2	0	4.432	423	47.7	5.9	1	0
FALSE	High	Master Protein	Q92520	Protein FAM3C OS=Homo sapiens OX=9606 GN=FAM3C PE=1 SV=1	5.2	2	2	13	59422916	High	1	2	0	8.549	227	24.7	8.29	2	0
FALSE	High	Master Protein	P63173	60S ribosomal protein L38 OS=Homo sapiens OX=9606 GN=RPL38 PE=1 SV=2	5.2	1	1	17	45014708	High	1	2	0	2.461	70	8.2	10.1	1	0
FALSE	High	Master Protein	E9PNQ8	Thy-1 antigen (Fragment) OS=Homo sapiens OX=9606 GN=THY1 PE=1 SV=1	5.2	2	2	15	5122551	High	1	2	0	5.234	165	18.2	9.16	2	0
FALSE	High	Master Protein	P27816	Microtubule-associated protein 4 OS=Homo sapiens OX=9606 GN=MAP4 PE=1 SV=3	5.2	3	3	7	1.58321e+07	High	1	3	0	8.858	1152	120.9	5.43	3	0
FALSE	High	Master Protein	P61026	Ras-related protein Rab-10 OS=Homo sapiens OX=9606 GN=RAB10 PE=1 SV=1	5.19	3	2	23	6.56678e+07	High	1	4	0	8.88	200	22.5	8.38	3	0
FALSE	High	Master Protein	Q9Y3D9	28S ribosomal protein S23, mitochondrial OS=Homo sapiens OX=9606 GN=MRPS23 PE=1 SV=2	5.19	2	2	12	7.13058e+06	High	1	2	0	5.254	190	21.8	8.9	2	0
FALSE	High	Master Protein	P09496-2	Isoform Non-brain of Clathrin light chain A OS=Homo sapiens OX=9606 GN=CLTA	5.17	1	1	10	13315876	High	1	1	0	6.208	218	23.6	4.53	1	0
FALSE	High	Master Protein	Q9P0L0-2	Isoform 2 of Vesicle-associated membrane protein-associated protein A OS=Homo sapiens OX=9606 GN=VAPA	5.14	2	2	5	98306926	High	1	2	0	5.547	294	32.6	8.91	2	0
FALSE	High	Master Protein	Q12788	Transducin beta-like protein 3 OS=Homo sapiens OX=9606 GN=TBL3 PE=1 SV=2	5.13	2	2	6	5717829	High	1	2	0	6.596	808	89	6.9	2	0
FALSE	High	Master Protein	O94905	Erlin-2 OS=Homo sapiens OX=9606 GN=ERLIN2 PE=1 SV=1	5.12	2	2	10		High	1	2	0	4.402	339	37.8	5.62	2	0
FALSE	High	Master Protein	A0A024R0V4	Vasodilator-stimulated phosphoprotein isoform 1 OS=Homo sapiens OX=9606 GN=VASP PE=2 SV=1	5.11	2	2	11	1.13124e+07	High	1	3	0	5.459	380	39.8	8.94	2	0
FALSE	High	Master Protein	P19387	DNA-directed RNA polymerase II subunit RPB3 OS=Homo sapiens OX=9606 GN=POLR2C PE=1 SV=2	5.1	2	2	13	7356984	High	1	3	0	6.715	275	31.4	4.92	2	0
FALSE	High	Master Protein	Q9Y6G9	Cytoplasmic dynein 1 light intermediate chain 1 OS=Homo sapiens OX=9606 GN=DYNC1LI1 PE=1 SV=3	5.1	2	2	5	32834754	High	1	2	0	3.868	523	56.5	6.42	2	0
FALSE	High	Master Protein	P56747	Claudin-6 OS=Homo sapiens OX=9606 GN=CLDN6 PE=1 SV=2	5.08	2	2	13	37779668	High	1	2	0	3.088	220	23.3	8	2	0
FALSE	High	Master Protein	Q13451	Peptidyl-prolyl cis-trans isomerase FKBP5 OS=Homo sapiens OX=9606 GN=FKBP5 PE=1 SV=2	5.07	2	2	9	13806072	High	1	2	0	6.618	457	51.2	5.9	2	0
FALSE	High	Master Protein	Q9ULV4-3	Isoform 3 of Coronin-1C OS=Homo sapiens OX=9606 GN=CORO1C	5.06	2	2	7	28766156	High	1	2	0	4.39	527	58.9	7.75	2	0
FALSE	High	Master Protein	P14854	Cytochrome c oxidase subunit 6B1 OS=Homo sapiens OX=9606 GN=COX6B1 PE=1 SV=2	5.06	2	2	35	20333708	High	1	3	0	8.407	86	10.2	7.05	2	0
FALSE	High	Master Protein	P28074	Proteasome subunit beta type-5 OS=Homo sapiens OX=9606 GN=PSMB5 PE=1 SV=3	5.05	2	2	9	36352542	High	1	3	0	7.08	263	28.5	6.92	2	0
FALSE	High	Master Protein	P82673	28S ribosomal protein S35, mitochondrial OS=Homo sapiens OX=9606 GN=MRPS35 PE=1 SV=1	5.04	3	3	13	1.31214e+07	High	1	3	0	4.843	323	36.8	8.24	3	0
FALSE	High	Master Protein	B4DM85	Kinesin-like protein OS=Homo sapiens OX=9606 PE=2 SV=1	5.01	1	1	4	2.80797e+06	High	1	4	0	5.4	744	84	6.47	1	0
FALSE	High	Master Protein	A0A024R565	Multifunctional methyltransferase subunit TRM112-like protein OS=Homo sapiens OX=9606 GN=HSPC152 PE=3 SV=1	5.01	2	2	22	30858094	High	1	2	0	6.67	125	14.2	5.26	2	0
FALSE	High	Master Protein	Q96GK7	Fumarylacetoacetate hydrolase domain-containing protein 2A OS=Homo sapiens OX=9606 GN=FAHD2A PE=1 SV=1	5.01	2	2	8	36506665	High	1	2	0	4.497	314	34.6	8.24	2	0
FALSE	High	Master Protein	O00193	Small acidic protein OS=Homo sapiens OX=9606 GN=SMAP PE=1 SV=1	5	2	2	13	8436206	High	1	3	0	7.308	183	20.3	4.72	2	0
FALSE	High	Master Protein	A0A024R1I7	Tuftelin-interacting protein 11 OS=Homo sapiens OX=9606 GN=TFIP11 PE=3 SV=1	4.99	1	1	2		High	1	4	0	4.062	837	96.8	5.67	1	0
FALSE	High	Master Protein	Q5H9N4	Uncharacterized protein DKFZp686L20222 OS=Homo sapiens OX=9606 GN=DKFZp686L20222 PE=3 SV=1	4.97	2	2	9	10618456	High	1	2	0	4.202	303	34.8	8.95	2	0
FALSE	High	Master Protein	Q9BY44	Eukaryotic translation initiation factor 2A OS=Homo sapiens OX=9606 GN=EIF2A PE=1 SV=3	4.95	1	1	3	3.95866e+06	High	1	3	0	3.931	585	64.9	8.87	1	0
FALSE	High	Master Protein	A0A0S2Z556	Polyglutamine binding protein 1 isoform 2 (Fragment) OS=Homo sapiens OX=9606 GN=PQBP1 PE=2 SV=1	4.92	1	1	9		High	1	3	0	3.2	281	32.2	6.34	1	0
FALSE	High	Master Protein	O00468	Agrin OS=Homo sapiens OX=9606 GN=AGRN PE=1 SV=6	4.92	3	3	5	2.72754e+06	High	1	5	0	4.83	2068	217.2	6.39	3	0
FALSE	High	Master Protein	Q59F99	Staufen isoform b variant (Fragment) OS=Homo sapiens OX=9606 PE=2 SV=1	4.91	2	2	4	18909914	High	1	2	0	6.711	591	64.7	9.42	2	0
FALSE	High	Master Protein	Q13619	Cullin-4A OS=Homo sapiens OX=9606 GN=CUL4A PE=1 SV=3	4.9	1	1	3	1.95313e+06	High	1	2	0	3.778	759	87.6	8.13	1	0
FALSE	High	Master Protein	A0A2R8YEL0	Alkylglycerone-phosphate synthase OS=Homo sapiens OX=9606 GN=AGPS PE=1 SV=2	4.9	3	3	7	10700858	High	1	3	0	5.065	676	75.1	6.95	3	0
FALSE	High	Master Protein	C1PHA2	Tyrosine-protein kinase receptor OS=Homo sapiens OX=9606 GN=KIF5B-ALK PE=2 SV=1	4.88	2	2	2	9232459	High	1	2	0	5.5	1483	167.8	6.64	2	0
FALSE	High	Master Protein	Q96T23	Remodeling and spacing factor 1 OS=Homo sapiens OX=9606 GN=RSF1 PE=1 SV=2	4.88	2	2	2	2.6274e+06	High	1	2	0	5.387	1441	163.7	5.01	2	0
FALSE	High	Master Protein	A0A0C4DG89	RNA helicase OS=Homo sapiens OX=9606 GN=DDX46 PE=1 SV=1	4.87	3	3	4	2.52312e+07	High	1	4	0	6.178	1032	117.4	9.29	3	0
FALSE	High	Master Protein	Q1HDL3	HBeAg-binding protein 2 binding protein A OS=Homo sapiens OX=9606 GN=HBEBP2BPA PE=1 SV=1	4.87	1	1	3	40338436	High	1	2	0	3.61	299	32	7.62	1	0
FALSE	High	Master Protein	A0A087X0H9	RNA-binding protein 26 OS=Homo sapiens OX=9606 GN=RBM26 PE=1 SV=1	4.85	2	2	3	9754570	High	1	3	0	4.111	1009	113.7	9.16	2	0
FALSE	High	Master Protein	A0A384MTZ4	Epididymis secretory sperm binding protein OS=Homo sapiens OX=9606 PE=2 SV=1	4.85	2	2	16	2.67002e+07	High	1	2	0	5.327	231	25.7	6.02	2	0
FALSE	High	Master Protein	A0A024R6Y2	Nuclear transport factor 2, isoform CRA_a OS=Homo sapiens OX=9606 GN=NUTF2 PE=4 SV=1	4.84	2	2	24	11606260	High	1	2	0	6.534	127	14.5	5.38	2	0
FALSE	High	Master Protein	P55084	Trifunctional enzyme subunit beta, mitochondrial OS=Homo sapiens OX=9606 GN=HADHB PE=1 SV=3	4.78	3	3	7	7.62865e+07	High	1	3	0	5.216	474	51.3	9.41	3	0
FALSE	High	Master Protein	P23921	Ribonucleoside-diphosphate reductase large subunit OS=Homo sapiens OX=9606 GN=RRM1 PE=1 SV=1	4.76	2	2	5	5.9347e+06	High	1	3	0	5.286	792	90	7.15	2	0
FALSE	High	Master Protein	F5GXR3	Parathymosin OS=Homo sapiens OX=9606 GN=PTMS PE=1 SV=1	4.76	1	1	11	23469920	High	1	2	0	3.492	104	12.1	11	1	0
FALSE	High	Master Protein	P55196-5	Isoform 5 of Afadin OS=Homo sapiens OX=9606 GN=AFDN	4.74	3	3	3	1.57136e+07	High	1	5	0	9.863	1834	207.7	6.39	3	0
FALSE	High	Master Protein	I4AY87	Epididymis secretory sperm binding protein (Fragment) OS=Homo sapiens OX=9606 GN=MIF PE=2 SV=1	4.74	1	1	8	904425408	High	1	2	0	2.205	115	12.5	7.88	1	0
FALSE	High	Master Protein	A0A494C165	Xaa-Pro dipeptidase (Fragment) OS=Homo sapiens OX=9606 GN=PEPD PE=1 SV=1	4.74	1	1	4	7115263	High	1	1	0	5.058	522	57.7	6.52	1	0
FALSE	High	Master Protein	Q9H6R4	Nucleolar protein 6 OS=Homo sapiens OX=9606 GN=NOL6 PE=1 SV=2	4.74	3	3	4	42184623	High	1	3	0	6.555	1146	127.5	7.64	3	0
FALSE	High	Master Protein	A0A286YFF7	Palmitoyl-protein hydrolase 1 OS=Homo sapiens OX=9606 GN=PPT1 PE=1 SV=1	4.74	2	2	10	31546526	High	1	2	0	6.243	335	37.1	6.52	2	0
FALSE	High	Master Protein	O60925	Prefoldin subunit 1 OS=Homo sapiens OX=9606 GN=PFDN1 PE=1 SV=2	4.72	1	1	9	24275882	High	1	2	0	3.724	122	14.2	6.81	1	0
FALSE	High	Master Protein	Q5QJE6	Deoxynucleotidyltransferase terminal-interacting protein 2 OS=Homo sapiens OX=9606 GN=DNTTIP2 PE=1 SV=2	4.71	3	3	8	1.79917e+06	High	1	5	0	9.668	756	84.4	6.16	3	0
FALSE	High	Master Protein	O60747	Nucleolar GTP-binding protein 1 (Fragment) OS=Homo sapiens OX=9606 PE=4 SV=1	4.71	2	2	6	1.60024e+06	High	1	2	0	5.586	562	65.4	9.17	2	0
FALSE	High	Master Protein	Q8IX12	Cell division cycle and apoptosis regulator protein 1 OS=Homo sapiens OX=9606 GN=CCAR1 PE=1 SV=2	4.7	2	2	3	2.1352e+06	High	1	2	0	3.492	1150	132.7	5.76	2	0
FALSE	High	Master Protein	Q8IVW6	AT-rich interactive domain-containing protein 3B OS=Homo sapiens OX=9606 GN=ARID3B PE=1 SV=2	4.69	2	2	5	17509534	High	1	2	0	3.337	561	60.6	7.52	2	0
FALSE	High	Master Protein	Q13045	Protein flightless-1 homolog OS=Homo sapiens OX=9606 GN=FLII PE=1 SV=2	4.68	2	2	1	2.81159e+07	High	1	2	0	6.248	1269	144.7	6.05	2	0
FALSE	High	Master Protein	Q12904-2	Isoform 2 of Aminoacyl tRNA synthase complex-interacting multifunctional protein 1 OS=Homo sapiens OX=9606 GN=AIMP1	4.68	2	2	8	47929716	High	1	2	0	6.247	336	37	8.65	2	0
FALSE	High	Master Protein	Q14684	Ribosomal RNA processing protein 1 homolog B OS=Homo sapiens OX=9606 GN=RRP1B PE=1 SV=3	4.67	3	3	6	1.77704e+07	High	1	3	0	6.572	758	84.4	9.76	3	0
FALSE	High	Master Protein	A0A7P0T8N8	Transcription elongation regulator 1 OS=Homo sapiens OX=9606 GN=TCERG1 PE=4 SV=1	4.67	2	2	2	41969072	High	1	3	0	3.735	1115	125.9	8.92	2	0
FALSE	High	Master Protein	A0A7P0Z472	Adenylosuccinate lyase OS=Homo sapiens OX=9606 GN=ADSL PE=4 SV=1	4.67	2	2	5	39518335	High	1	2	0	3.793	526	59.3	7.09	2	0
FALSE	High	Master Protein	O15042	U2 snRNP-associated SURP motif-containing protein OS=Homo sapiens OX=9606 GN=U2SURP PE=1 SV=2	4.67	2	2	3	21489061	High	1	2	0	4.432	1029	118.2	8.47	2	0
FALSE	High	Master Protein	P46977	Dolichyl-diphosphooligosaccharide--protein glycosyltransferase subunit STT3A OS=Homo sapiens OX=9606 GN=STT3A PE=1 SV=2	4.66	4	4	6	1.11406e+08	High	1	4	0	7.903	705	80.5	8.07	4	0
FALSE	High	Master Protein	B2R713	TRMT1-like protein OS=Homo sapiens OX=9606 PE=2 SV=1	4.65	1	1	4	4206789	High	1	2	0.001	3.027	733	81.7	7.97	1	0
FALSE	High	Master Protein	P46109	Crk-like protein OS=Homo sapiens OX=9606 GN=CRKL PE=1 SV=1	4.65	3	3	19	26798800	High	1	3	0	7.519	303	33.8	6.74	3	0
FALSE	High	Master Protein	P46776	60S ribosomal protein L27a OS=Homo sapiens OX=9606 GN=RPL27A PE=1 SV=2	4.63	1	1	7	142504304	High	1	2	0	3.173	148	16.6	11	1	0
FALSE	High	Master Protein	A8KA19	Exportin-T OS=Homo sapiens OX=9606 PE=2 SV=1	4.63	2	2	2	15130145	High	1	2	0	5.31	962	109.8	5.39	2	0
FALSE	High	Master Protein	B3KP90	Protein-serine/threonine phosphatase OS=Homo sapiens OX=9606 PE=2 SV=1	4.63	2	2	8		High	1	2	0	3.077	479	52.7	5.05	2	0
FALSE	High	Master Protein	B2R679	cDNA, FLJ92825, highly similar to Homo sapiens SAR1a gene homolog 1 (S. cerevisiae) (SARA1), mRNA OS=Homo sapiens OX=9606 PE=2 SV=1	4.63	2	2	12	72077784	High	1	2	0	5.993	198	22.3	7.03	2	0
FALSE	High	Master Protein	C9JIF9	Acyl-peptide hydrolase OS=Homo sapiens OX=9606 GN=APEH PE=1 SV=1	4.62	2	2	3	8976188	High	1	2	0	4.955	737	81.6	5.54	2	0
FALSE	High	Master Protein	P49792	E3 SUMO-protein ligase RanBP2 OS=Homo sapiens OX=9606 GN=RANBP2 PE=1 SV=2	4.62	3	3	1	4.05064e+07	High	1	4	0	9.277	3224	358	6.2	3	0
FALSE	High	Master Protein	O94925-3	Isoform 3 of Glutaminase kidney isoform, mitochondrial OS=Homo sapiens OX=9606 GN=GLS	4.58	3	3	7	1.15518e+07	High	1	3	0	5.496	598	65.4	7.88	3	0
FALSE	High	Master Protein	A0A384NPN7	Aldehyde dehydrogenase 2 family (Mitochondrial), isoform CRA_c OS=Homo sapiens OX=9606 GN=ALDH2 PE=2 SV=1	4.58	2	2	5	37434752	High	1	2	0	6.238	517	56.3	7.05	2	0
FALSE	High	Master Protein	Q9UBL6	Copine-7 OS=Homo sapiens OX=9606 GN=CPNE7 PE=1 SV=1	4.57	1	1	1	36390228	High	1	3	0.001	2.08	633	70.2	6.38	1	0
FALSE	High	Master Protein	A0A024R0H6	RNA polymerase II-associated factor 1 homolog OS=Homo sapiens OX=9606 GN=PAF1 PE=3 SV=1	4.57	2	2	5		High	1	2	0	4.593	531	59.9	4.63	2	0
FALSE	High	Master Protein	M0R2B7	DNA polymerase OS=Homo sapiens OX=9606 GN=POLD1 PE=1 SV=1	4.55	2	2	2	32190406	High	1	2	0	3.251	1133	126.3	7.21	2	0
FALSE	High	Master Protein	Q53YD8	ADP-ribosylation factor-like 2 OS=Homo sapiens OX=9606 GN=hCG_23373 PE=2 SV=1	4.54	2	2	11	37815100	High	1	2	0	4.432	184	20.9	6.34	2	0
FALSE	High	Master Protein	P53582	Methionine aminopeptidase 1 OS=Homo sapiens OX=9606 GN=METAP1 PE=1 SV=2	4.53	1	1	4	16986822	High	1	1	0	7.123	386	43.2	7.17	1	0
FALSE	High	Master Protein	O00442-2	Isoform 2 of RNA 3'-terminal phosphate cyclase OS=Homo sapiens OX=9606 GN=RTCA	4.52	2	2	6	21858098	High	1	2	0	5.582	379	40.7	8.34	2	0
FALSE	High	Master Protein	Q8WVX7	40S ribosomal protein S19 (Fragment) OS=Homo sapiens OX=9606 PE=2 SV=1	4.52	2	2	15	87896890	High	1	4	0	2.757	157	17.3	10.52	2	0
FALSE	High	Master Protein	V9HW44	Epididymis secretory protein Li 303 OS=Homo sapiens OX=9606 GN=HEL-S-303 PE=2 SV=1	4.52	1	1	4	87440768	High	1	2	0	2.4	229	25.6	5.92	1	0
FALSE	High	Master Protein	A0A384MTY2	Epididymis secretory sperm binding protein OS=Homo sapiens OX=9606 PE=2 SV=1	4.51	1	1	19	9120397	High	1	3	0	3.954	142	15.9	5.67	1	0
FALSE	High	Master Protein	A8K3M9	cDNA FLJ76387, highly similar to Homo sapiens splicing factor, arginine/serine-rich 9 (SFRS9), mRNA OS=Homo sapiens OX=9606 PE=2 SV=1	4.5	3	3	17	126957870	High	1	3	0	4.152	221	25.5	8.65	3	0
FALSE	High	Master Protein	Q9NVI7	ATPase family AAA domain-containing protein 3A OS=Homo sapiens OX=9606 GN=ATAD3A PE=1 SV=2	4.49	2	2	4	40816840	High	1	2	0	4.785	634	71.3	8.98	2	0
FALSE	High	Master Protein	P61106	Ras-related protein Rab-14 OS=Homo sapiens OX=9606 GN=RAB14 PE=1 SV=4	4.48	1	1	14	10682530	High	1	1	0	5.927	215	23.9	6.21	1	0
FALSE	High	Master Protein	Q13564-4	Isoform 4 of NEDD8-activating enzyme E1 regulatory subunit OS=Homo sapiens OX=9606 GN=NAE1	4.48	2	2	6	8417367	High	1	2	0	4.856	537	60.5	5.4	2	0
FALSE	High	Master Protein	O75937	DnaJ homolog subfamily C member 8 OS=Homo sapiens OX=9606 GN=DNAJC8 PE=1 SV=2	4.46	1	1	11		High	1	1	0	5.338	253	29.8	9.06	1	0
FALSE	High	Master Protein	Q13232	Nucleoside diphosphate kinase 3 OS=Homo sapiens OX=9606 GN=NME3 PE=1 SV=2	4.45	1	1	10	12293625	High	1	1	0	4.788	169	19	7.84	1	0
FALSE	High	Master Protein	A0A384MDL3	Epididymis secretory sperm binding protein OS=Homo sapiens OX=9606 PE=2 SV=1	4.45	1	1	16	23261876	High	1	1	0	6.724	161	17.9	6.1	1	0
FALSE	High	Master Protein	Q9UBB4	Ataxin-10 OS=Homo sapiens OX=9606 GN=ATXN10 PE=1 SV=1	4.44	2	2	6	23416434	High	1	2	0	7.583	475	53.5	5.25	2	0
FALSE	High	Master Protein	A0A0A0MRR7	U1 small nuclear ribonucleoprotein C OS=Homo sapiens OX=9606 GN=SNRPC PE=1 SV=1	4.42	1	1	10	33005502	High	1	1	0	4.213	180	19.7	9.58	1	0
FALSE	High	Master Protein	P18583-5	Isoform D of Protein SON OS=Homo sapiens OX=9606 GN=SON	4.41	3	3	2	19504492	High	1	3	0	2.851	2459	266.9	5.73	3	0
FALSE	High	Master Protein	A0A384N647	Adenylate kinase 4, mitochondrial OS=Homo sapiens OX=9606 GN=AK4 PE=2 SV=1	4.41	1	1	16	19944098	High	1	3	0	7.614	223	25.2	8.56	1	0
FALSE	High	Master Protein	B2R983	Glutathione-dependent dehydroascorbate reductase OS=Homo sapiens OX=9606 PE=2 SV=1	4.39	2	2	7	59455735	High	1	2	0	3.423	241	27.5	6.6	2	0
FALSE	High	Master Protein	B4E3T4	HCG2043421, isoform CRA_c OS=Homo sapiens OX=9606 GN=RBPMS PE=1 SV=1	4.38	2	2	11	15633517	High	1	2	0	5.192	224	25	9.23	2	0
FALSE	High	Master Protein	A8KAE0	cDNA FLJ78476, highly similar to Homo sapiens WD repeat and HMG-box DNA binding protein 1 (WDHD1), transcript variant 1, mRNA OS=Homo sapiens OX=9606 PE=2 SV=1	4.37	2	2	4		High	1	2	0	5.38	1129	125.9	5.62	2	0
FALSE	High	Master Protein	A0A024R240	Epididymis secretory sperm binding protein OS=Homo sapiens OX=9606 GN=GNAQ PE=2 SV=1	4.37	2	2	9		High	1	2	0	3.755	359	42.1	5.68	2	0
FALSE	High	Master Protein	Q9UMS0	NFU1 iron-sulfur cluster scaffold homolog, mitochondrial OS=Homo sapiens OX=9606 GN=NFU1 PE=1 SV=2	4.36	2	2	11		High	1	2	0	5.17	254	28.4	5.07	2	0
FALSE	High	Master Protein	P13995	Bifunctional methylenetetrahydrofolate dehydrogenase/cyclohydrolase, mitochondrial OS=Homo sapiens OX=9606 GN=MTHFD2 PE=1 SV=2	4.36	2	2	10	49708692	High	1	2	0	4.524	350	37.9	8.73	2	0
FALSE	High	Master Protein	Q9HC07	Transmembrane protein 165 OS=Homo sapiens OX=9606 GN=TMEM165 PE=1 SV=1	4.35	1	1	8	6.84729e+06	High	1	2	0	4.742	324	34.9	7.02	1	0
FALSE	High	Master Protein	P13073	Cytochrome c oxidase subunit 4 isoform 1, mitochondrial OS=Homo sapiens OX=9606 GN=COX4I1 PE=1 SV=1	4.34	1	1	7	41452840	High	1	2	0	2.676	169	19.6	9.51	1	0
FALSE	High	Master Protein	B3KMC9	5'-3' exoribonuclease OS=Homo sapiens OX=9606 PE=2 SV=1	4.31	2	2	4	8405041	High	1	2	0	3.635	950	108.5	7.47	2	0
FALSE	High	Master Protein	A0A0U5LWB3	MHC class I antigen (Fragment) OS=Homo sapiens OX=9606 GN=HLA-C PE=3 SV=1	4.29	1	1	9	5599115	High	1	2	0	5.341	273	31.6	5.82	1	0
FALSE	High	Master Protein	A0A5F9ZHN7	Phosphatidylinositol-3-phosphatase SAC1 OS=Homo sapiens OX=9606 GN=SACM1L PE=1 SV=1	4.28	3	3	5	3.62399e+07	High	1	3	0	8.366	609	69.4	7.12	3	0
FALSE	High	Master Protein	A0A024R2K1	RAB5A, member RAS oncogene family, isoform CRA_a OS=Homo sapiens OX=9606 GN=RAB5A PE=4 SV=1	4.28	2	1	12		High	1	2	0	3.051	215	23.6	8.15	2	0
FALSE	High	Master Protein	O15164	Transcription intermediary factor 1-alpha OS=Homo sapiens OX=9606 GN=TRIM24 PE=1 SV=3	4.27	1	1	2	7955077	High	1	1	0	4.679	1050	116.8	7.11	1	0
FALSE	High	Master Protein	J3KN16	Proteasome adapter and scaffold protein ECM29 OS=Homo sapiens OX=9606 GN=ECPAS PE=1 SV=1	4.25	3	3	2	34945675	High	1	3	0	5.884	2017	223.6	8.75	3	0
FALSE	High	Master Protein	O75832	26S proteasome non-ATPase regulatory subunit 10 OS=Homo sapiens OX=9606 GN=PSMD10 PE=1 SV=1	4.24	1	1	10	6.42086e+06	High	1	1	0	5.793	226	24.4	6.1	1	0
FALSE	High	Master Protein	Q13724	Mannosyl-oligosaccharide glucosidase OS=Homo sapiens OX=9606 GN=MOGS PE=1 SV=5	4.2	2	2	3	21509932	High	1	2	0	3.303	837	91.9	8.9	2	0
FALSE	High	Master Protein	Q05682	Caldesmon OS=Homo sapiens OX=9606 GN=CALD1 PE=1 SV=3	4.19	2	2	4	1812345	High	1	2	0	7.65	793	93.2	5.66	2	0
FALSE	High	Master Protein	G3V0E4	Beta-MPP OS=Homo sapiens OX=9606 GN=PMPCB PE=1 SV=1	4.18	1	1	3	11423212	High	1	1	0	5.768	490	54.2	6.83	1	0
FALSE	High	Master Protein	A0A096LPI6	Utp12 domain-containing protein (Fragment) OS=Homo sapiens OX=9606 PE=4 SV=2	4.18	1	1	9	43002524	High	1	1	0	6.689	279	30.5	7.87	1	0
FALSE	High	Master Protein	P08754	Guanine nucleotide-binding protein G(i) subunit alpha-3 OS=Homo sapiens OX=9606 GN=GNAI3 PE=1 SV=3	4.17	2	1	8	17184926	High	1	2	0	8.083	354	40.5	5.69	2	0
FALSE	High	Master Protein	A0A140VJK2	Glycerol-3-phosphate dehydrogenase OS=Homo sapiens OX=9606 PE=2 SV=1	4.17	2	2	3	37684753	High	1	2	0	3.151	727	80.8	7.53	2	0
FALSE	High	Master Protein	A6NHR9	Structural maintenance of chromosomes flexible hinge domain-containing protein 1 OS=Homo sapiens OX=9606 GN=SMCHD1 PE=1 SV=2	4.16	2	2	2	6.14467e+06	High	1	4	0.003	1.945	2005	226.2	7.3	2	0
FALSE	High	Master Protein	Q9Y2V2	Calcium-regulated heat-stable protein 1 OS=Homo sapiens OX=9606 GN=CARHSP1 PE=1 SV=2	4.16	1	1	11	68788760	High	1	1	0	6.217	147	15.9	8.21	1	0
FALSE	High	Master Protein	Q00688	Peptidyl-prolyl cis-trans isomerase FKBP3 OS=Homo sapiens OX=9606 GN=FKBP3 PE=1 SV=1	4.13	2	2	10	82247946	High	1	2	0	6.839	224	25.2	9.28	2	0
FALSE	High	Master Protein	Q9NVH1	DnaJ homolog subfamily C member 11 OS=Homo sapiens OX=9606 GN=DNAJC11 PE=1 SV=2	4.1	2	2	6	17131950	High	1	2	0	4.248	559	63.2	8.4	2	0
FALSE	High	Master Protein	A0A068L529	TBLR1-RARA fusion protein OS=Homo sapiens OX=9606 GN=TBLR1-RARA fusion PE=2 SV=1	4.08	1	1	4	6.34392e+06	High	1	1	0	4.133	545	59.8	6.47	1	0
FALSE	High	Master Protein	A0A024R6U3	Ubiquinone biosynthesis protein OS=Homo sapiens OX=9606 GN=hCG_2025883 PE=3 SV=1	4.07	1	1	7	4.00689e+06	High	1	1	0	5.349	318	35.5	5.94	1	0
FALSE	High	Master Protein	Q9H3N1	Thioredoxin-related transmembrane protein 1 OS=Homo sapiens OX=9606 GN=TMX1 PE=1 SV=1	4.06	2	2	8	3.63801e+07	High	1	2	0	4.746	280	31.8	4.98	2	0
FALSE	High	Master Protein	P11047	Laminin subunit gamma-1 OS=Homo sapiens OX=9606 GN=LAMC1 PE=1 SV=3	4.05	3	3	3	2.36799e+07	High	1	4	0	5.139	1609	177.5	5.12	3	0
FALSE	High	Master Protein	Q9Y3I0	RNA-splicing ligase RtcB homolog OS=Homo sapiens OX=9606 GN=RTCB PE=1 SV=1	4.04	1	1	3	33201934	High	1	1	0	5.043	505	55.2	7.23	1	0
FALSE	High	Master Protein	Q8TCJ2	Dolichyl-diphosphooligosaccharide--protein glycosyltransferase subunit STT3B OS=Homo sapiens OX=9606 GN=STT3B PE=1 SV=1	4.04	2	2	2	30953675	High	1	2	0	4.056	826	93.6	8.91	2	0
FALSE	High	Master Protein	A0A384MTI6	Vesicle-fusing ATPase OS=Homo sapiens OX=9606 PE=2 SV=1	4.04	2	2	3	60600782	High	1	2	0	4.26	744	82.5	6.95	2	0
FALSE	High	Master Protein	B4DEA8	cDNA FLJ56425, highly similar to Very-long-chain specific acyl-CoAdehydrogenase, mitochondrial OS=Homo sapiens OX=9606 PE=2 SV=1	4.01	2	2	4	16849672	High	1	2	0	3.55	701	75.2	8.88	2	0
FALSE	High	Master Protein	L7N2F9	Synaptobrevin-2 (Fragment) OS=Homo sapiens OX=9606 PE=4 SV=1	3.99	1	1	14	6320547	High	1	1	0	6.008	121	13.1	7.96	1	0
FALSE	High	Master Protein	Q7Z3K3	Pogo transposable element with ZNF domain OS=Homo sapiens OX=9606 GN=POGZ PE=1 SV=2	3.99	3	3	3	9751452	High	1	4	0	5.135	1410	155.2	7.4	3	0
FALSE	High	Master Protein	Q9UBC2-2	Isoform 2 of Epidermal growth factor receptor substrate 15-like 1 OS=Homo sapiens OX=9606 GN=EPS15L1	3.98	2	2	3	27238202	High	1	2	0	2.319	910	99.5	5.08	2	0
FALSE	High	Master Protein	P42285	Exosome RNA helicase MTR4 OS=Homo sapiens OX=9606 GN=MTREX PE=1 SV=3	3.98	3	3	4	33652949	High	1	3	0	5.532	1042	117.7	6.52	3	0
FALSE	High	Master Protein	Q96P16	Regulation of nuclear pre-mRNA domain-containing protein 1A OS=Homo sapiens OX=9606 GN=RPRD1A PE=1 SV=1	3.97	1	1	6	13462607	High	1	2	0	7.717	312	35.7	7.55	1	0
FALSE	High	Master Protein	O95168	NADH dehydrogenase [ubiquinone] 1 beta subcomplex subunit 4 OS=Homo sapiens OX=9606 GN=NDUFB4 PE=1 SV=3	3.97	2	2	22	43621188	High	1	2	0	3.868	129	15.2	9.85	2	0
FALSE	High	Master Protein	Q9NUD5	Zinc finger CCHC domain-containing protein 3 OS=Homo sapiens OX=9606 GN=ZCCHC3 PE=1 SV=2	3.96	1	1	9	1.53233e+06	High	1	3	0	12.963	403	43.5	8.53	1	0
FALSE	High	Master Protein	P52788	Spermine synthase OS=Homo sapiens OX=9606 GN=SMS PE=1 SV=2	3.96	4	4	19	26645950	High	1	4	0	6.21	366	41.2	5.02	4	0
FALSE	High	Master Protein	A0A024RD07	Trinucleotide repeat containing 5, isoform CRA_c OS=Homo sapiens OX=9606 GN=TNRC5 PE=4 SV=1	3.96	1	1	7		High	1	1	0	5.453	278	30.8	5.49	1	0
FALSE	High	Master Protein	B3KM95	Phosphatidate cytidylyltransferase OS=Homo sapiens OX=9606 PE=2 SV=1	3.95	1	1	4		High	1	1	0	5.228	445	51.3	7.09	1	0
FALSE	High	Master Protein	Q96DI7-2	Isoform 2 of U5 small nuclear ribonucleoprotein 40 kDa protein OS=Homo sapiens OX=9606 GN=SNRNP40	3.95	2	2	6	1.5278e+07	High	1	2	0	2.66	409	44.5	7.9	2	0
FALSE	High	Master Protein	P46013	Proliferation marker protein Ki-67 OS=Homo sapiens OX=9606 GN=MKI67 PE=1 SV=2	3.93	4	4	3	42612772	High	1	4	0	4.958	3256	358.5	9.45	4	0
FALSE	High	Master Protein	P19623	Spermidine synthase OS=Homo sapiens OX=9606 GN=SRM PE=1 SV=1	3.93	2	2	7	50362164	High	1	2	0	5.09	302	33.8	5.49	2	0
FALSE	High	Master Protein	Q13153	Serine/threonine-protein kinase PAK 1 OS=Homo sapiens OX=9606 GN=PAK1 PE=1 SV=2	3.9	2	1	6	8505479	High	1	2	0	6.645	545	60.6	5.76	2	1
FALSE	High	Master Protein	A0A0G2JK44	Bromodomain-containing protein 2 OS=Homo sapiens OX=9606 GN=BRD2 PE=1 SV=1	3.87	1	1	3		High	1	1	0.003	1.857	836	92	9.16	1	0
FALSE	High	Master Protein	Q86WA6	Valacyclovir hydrolase OS=Homo sapiens OX=9606 GN=BPHL PE=1 SV=1	3.86	1	1	6	9005412	High	1	1	0	3.64	291	32.5	9.14	1	0
FALSE	High	Master Protein	Q9C0C9	(E3-independent) E2 ubiquitin-conjugating enzyme OS=Homo sapiens OX=9606 GN=UBE2O PE=1 SV=3	3.85	1	1	2	12753270	High	1	1	0	5.699	1292	141.2	5.12	1	0
FALSE	High	Master Protein	B3KW79	Carboxypeptidase OS=Homo sapiens OX=9606 PE=2 SV=1	3.85	1	1	2	42593272	High	1	2	0.003	1.898	476	54.1	5.6	1	0
FALSE	High	Master Protein	H0YIS7	RNASEK-C17orf49 readthrough (Fragment) OS=Homo sapiens OX=9606 GN=RNASEK-C17orf49 PE=4 SV=1	3.85	1	1	13	9044145	High	1	1	0	4.17	233	24.9	5.48	1	0
FALSE	High	Master Protein	A5YM53	ITGAV protein OS=Homo sapiens OX=9606 GN=ITGAV PE=2 SV=1	3.84	2	2	2	47919949	High	1	2	0.004	1.549	1048	116	5.74	2	0
FALSE	High	Master Protein	O94826	Mitochondrial import receptor subunit TOM70 OS=Homo sapiens OX=9606 GN=TOMM70 PE=1 SV=1	3.84	2	2	4		High	1	3	0	4.069	608	67.4	7.12	2	0
FALSE	High	Master Protein	Q9NS69	Mitochondrial import receptor subunit TOM22 homolog OS=Homo sapiens OX=9606 GN=TOMM22 PE=1 SV=3	3.83	2	2	25	21769830	High	1	5	0	5.719	142	15.5	4.34	2	0
FALSE	High	Master Protein	Q9BUM1	Glucose-6-phosphatase 3 OS=Homo sapiens OX=9606 GN=G6PC3 PE=1 SV=2	3.81	1	1	6	13759192	High	1	1	0	4.267	346	38.7	8.21	1	0
FALSE	High	Master Protein	P49821	NADH dehydrogenase [ubiquinone] flavoprotein 1, mitochondrial OS=Homo sapiens OX=9606 GN=NDUFV1 PE=1 SV=4	3.8	1	1	7		High	1	1	0	4.526	464	50.8	8.21	1	0
FALSE	High	Master Protein	Q13405	39S ribosomal protein L49, mitochondrial OS=Homo sapiens OX=9606 GN=MRPL49 PE=1 SV=1	3.79	2	2	16	35810482	High	1	2	0	6.447	166	19.2	9.45	2	0
FALSE	High	Master Protein	Q96CS3	FAS-associated factor 2 OS=Homo sapiens OX=9606 GN=FAF2 PE=1 SV=2	3.79	1	1	4	11633043	High	1	1	0	5.282	445	52.6	5.62	1	0
FALSE	High	Master Protein	Q6FGH9	Dynein light chain OS=Homo sapiens OX=9606 GN=DNCL1 PE=2 SV=1	3.79	1	1	25		High	1	4	0	7.866	89	10.4	7.4	1	0
FALSE	High	Master Protein	Q9BRX8	Peroxiredoxin-like 2A OS=Homo sapiens OX=9606 GN=PRXL2A PE=1 SV=3	3.78	2	2	11	29886729	High	1	2	0	5.405	229	25.7	8.84	2	0
FALSE	High	Master Protein	D6RFN0	COP9 signalosome complex subunit 4 OS=Homo sapiens OX=9606 GN=COPS4 PE=1 SV=1	3.75	2	2	7	9685592	High	1	2	0	3.259	438	49.7	5.81	2	0
FALSE	High	Master Protein	A0A140VJE3	Methionine aminopeptidase 2 OS=Homo sapiens OX=9606 GN=METAP2 PE=2 SV=1	3.74	1	1	4		High	1	2	0	2.954	478	52.9	5.82	1	0
FALSE	High	Master Protein	A0A024R8E4	Chromosome 9 open reading frame 32, isoform CRA_a OS=Homo sapiens OX=9606 GN=C9orf32 PE=3 SV=1	3.72	1	1	3	29375192	High	1	2	0.009	1.12	223	25.4	5.52	1	0
FALSE	High	Master Protein	Q8N488	RING1 and YY1-binding protein OS=Homo sapiens OX=9606 GN=RYBP PE=1 SV=2	3.71	1	1	10	3.90516e+06	High	1	2	0	4.942	228	24.8	9.63	1	0
FALSE	High	Master Protein	Q9P287-2	Isoform 2 of BRCA2 and CDKN1A-interacting protein OS=Homo sapiens OX=9606 GN=BCCIP	3.7	1	1	2	35357396	High	1	2	0.003	1.689	322	36.2	4.69	1	0
FALSE	High	Master Protein	Q9NSE4	Isoleucine--tRNA ligase, mitochondrial OS=Homo sapiens OX=9606 GN=IARS2 PE=1 SV=2	3.7	1	1	2	16807972	High	1	1	0	6.369	1012	113.7	7.2	1	0
FALSE	High	Master Protein	Q6NUR1	Non-SMC condensin I complex, subunit G OS=Homo sapiens OX=9606 GN=NCAPG PE=2 SV=1	3.68	1	1	1	19789878	High	1	1	0	5.347	1015	114.1	5.67	1	0
FALSE	High	Master Protein	Q14008-3	Isoform 3 of Cytoskeleton-associated protein 5 OS=Homo sapiens OX=9606 GN=CKAP5	3.68	3	3	2	28989977	High	1	3	0	3.381	2039	226.1	7.77	3	0
FALSE	High	Master Protein	Q59EH3	Low molecular weight cytosolic acid phosphatase (Fragment) OS=Homo sapiens OX=9606 PE=2 SV=1	3.68	1	1	11		High	1	1	0	5.955	165	18.7	7.88	1	0
FALSE	High	Master Protein	B2R761	Acetyl-CoA C-myristoyltransferase OS=Homo sapiens OX=9606 PE=2 SV=1	3.66	1	1	1	34514264	High	1	2	0.003	1.619	547	59	7.05	1	0
FALSE	High	Master Protein	Q9BVG4	Protein PBDC1 OS=Homo sapiens OX=9606 GN=PBDC1 PE=1 SV=1	3.66	1	1	6		High	1	1	0	2.499	233	26	4.79	1	0
FALSE	High	Master Protein	P58107	Epiplakin OS=Homo sapiens OX=9606 GN=EPPK1 PE=1 SV=3	3.66	2	1	5		Medium	1	2	0	5.587	5088	555.3	5.62	2	0
FALSE	High	Master Protein	Q9BRJ6	Uncharacterized protein C7orf50 OS=Homo sapiens OX=9606 GN=C7orf50 PE=1 SV=1	3.65	1	1	11		High	1	1	0.004	1.469	194	22.1	9.64	1	0
FALSE	High	Master Protein	Q9UNS2	COP9 signalosome complex subunit 3 OS=Homo sapiens OX=9606 GN=COPS3 PE=1 SV=3	3.64	1	1	4	5030590	High	1	1	0	4.33	423	47.8	6.65	1	0
FALSE	High	Master Protein	Q8WU90	Zinc finger CCCH domain-containing protein 15 OS=Homo sapiens OX=9606 GN=ZC3H15 PE=1 SV=1	3.64	1	1	5	8776595	High	1	2	0	5.211	426	48.6	5.31	1	0
FALSE	High	Master Protein	Q53GF0	CMP-N-acetylneuraminic acid synthase (Fragment) OS=Homo sapiens OX=9606 PE=2 SV=1	3.64	2	2	6	11909377	High	1	2	0	3.476	434	48.3	7.93	2	0
FALSE	High	Master Protein	B5BU08	U2 small nuclear RNA auxillary factor 1 isoform a OS=Homo sapiens OX=9606 GN=U2AF1 PE=2 SV=1	3.64	1	1	10		High	1	2	0	3.069	240	27.9	8.54	1	0
FALSE	High	Master Protein	A8K3R2	Ribosome biogenesis protein BOP1 OS=Homo sapiens OX=9606 GN=BOP1 PE=2 SV=1	3.62	3	3	8	30384115	High	1	3	0	4.904	746	83.5	6.13	3	0
FALSE	High	Master Protein	Q5JRX3-2	Isoform 2 of Presequence protease, mitochondrial OS=Homo sapiens OX=9606 GN=PITRM1	3.57	1	1	1		High	1	1	0	3.534	1038	117.4	6.92	1	0
FALSE	High	Master Protein	Q9Y6M7-7	Isoform 7 of Sodium bicarbonate cotransporter 3 OS=Homo sapiens OX=9606 GN=SLC4A7	3.55	1	1	1	4.00607e+06	High	1	1	0	3.811	1259	140.7	6.62	1	0
FALSE	High	Master Protein	A0A087WV05	Uncharacterized protein OS=Homo sapiens OX=9606 PE=3 SV=1	3.54	1	1	15	4197846	High	1	1	0	4.136	110	12.7	6.02	1	0
FALSE	High	Master Protein	Q9UDW1	Cytochrome b-c1 complex subunit 9 OS=Homo sapiens OX=9606 GN=UQCR10 PE=1 SV=3	3.53	2	2	38	50672728	High	1	3	0	3.238	63	7.3	9.47	2	0
FALSE	High	Master Protein	Q5TEC6	Histone HIST2H3PS2 OS=Homo sapiens OX=9606 GN=H3-2 PE=1 SV=1	3.52	2	1	13	5741172	High	1	5	0.001	2.997	136	15.4	11.27	2	0
FALSE	High	Master Protein	P49458	Signal recognition particle 9 kDa protein OS=Homo sapiens OX=9606 GN=SRP9 PE=1 SV=2	3.51	1	1	13	122360608	High	1	1	0	3.96	86	10.1	7.97	1	0
FALSE	High	Master Protein	Q92544	Transmembrane 9 superfamily member 4 OS=Homo sapiens OX=9606 GN=TM9SF4 PE=1 SV=2	3.51	2	2	4	44354168	High	1	2	0	2.505	642	74.5	6.54	2	0
FALSE	High	Master Protein	Q9NY12	H/ACA ribonucleoprotein complex subunit 1 OS=Homo sapiens OX=9606 GN=GAR1 PE=1 SV=1	3.5	1	1	8	34787876	High	1	1	0	4.098	217	22.3	10.92	1	0
FALSE	High	Master Protein	Q15645	Pachytene checkpoint protein 2 homolog OS=Homo sapiens OX=9606 GN=TRIP13 PE=1 SV=2	3.5	1	1	4		High	1	1	0	3.846	432	48.5	6.09	1	0
FALSE	High	Master Protein	Q9NV31	U3 small nucleolar ribonucleoprotein protein IMP3 OS=Homo sapiens OX=9606 GN=IMP3 PE=1 SV=1	3.48	1	1	8	14530587	High	1	1	0	3.336	184	21.8	9.5	1	0
FALSE	High	Master Protein	A0A024RAW9	WW domain binding protein 11, isoform CRA_a OS=Homo sapiens OX=9606 GN=WBP11 PE=4 SV=1	3.48	1	1	3	3.41019e+06	High	1	1	0	3.852	641	70	8.38	1	0
FALSE	High	Master Protein	F8VW96	Cysteine and glycine-rich protein 2 OS=Homo sapiens OX=9606 GN=CSRP2 PE=1 SV=1	3.46	1	1	7	6.49303e+06	High	1	1	0	5.114	243	26.7	8.48	1	0
FALSE	High	Master Protein	Q9BYG3	MKI67 FHA domain-interacting nucleolar phosphoprotein OS=Homo sapiens OX=9606 GN=NIFK PE=1 SV=1	3.46	1	1	6	5579480	High	1	1	0	4.232	293	34.2	9.88	1	0
FALSE	High	Master Protein	A6NEM2	Host cell factor 1 OS=Homo sapiens OX=9606 GN=HCFC1 PE=1 SV=2	3.45	2	2	3		High	1	3	0	3.514	2080	213.3	7.33	2	0
FALSE	High	Master Protein	Q969V3	Nicalin OS=Homo sapiens OX=9606 GN=NCLN PE=1 SV=2	3.44	1	1	2	17530044	High	1	1	0	4.178	563	62.9	6.89	1	0
FALSE	High	Master Protein	Q59EL4	PRPF4 protein variant (Fragment) OS=Homo sapiens OX=9606 PE=2 SV=1	3.43	2	2	5	20161721	High	1	2	0	5.448	537	60	7.56	2	0
FALSE	High	Master Protein	A8K940	cDNA FLJ77630, highly similar to Homo sapiens BPY2 interacting protein 1, mRNA OS=Homo sapiens OX=9606 PE=1 SV=1	3.43	1	1	2	11125299	High	1	2	0.003	1.647	1059	112.2	7.3	1	0
FALSE	High	Master Protein	P61081	NEDD8-conjugating enzyme Ubc12 OS=Homo sapiens OX=9606 GN=UBE2M PE=1 SV=1	3.43	2	2	9	37386742	High	1	2	0	2.222	183	20.9	7.69	2	0
FALSE	High	Master Protein	B4DU42	cDNA FLJ56153, highly similar to Homo sapiens transforming growth factor beta regulator 4 (TBRG4), transcript variant 1, mRNA OS=Homo sapiens OX=9606 PE=2 SV=1	3.42	1	1	3	3.34005e+06	High	1	1	0	4.021	642	71.8	7.3	1	0
FALSE	High	Master Protein	A8K4V2	cDNA FLJ75930, highly similar to Homo sapiens NADH dehydrogenase (ubiquinone) 1 alpha subcomplex, 9, 39kDa (NDUFA9), mRNA OS=Homo sapiens OX=9606 PE=2 SV=1	3.4	1	1	5	12909562	High	1	1	0	3.351	377	42.4	9.86	1	0
FALSE	High	Master Protein	O75607	Nucleoplasmin-3 OS=Homo sapiens OX=9606 GN=NPM3 PE=1 SV=3	3.4	1	1	12	9657970	High	1	1	0	4.572	178	19.3	4.63	1	0
FALSE	High	Master Protein	B2RC50	cDNA, FLJ95853, highly similar to Homo sapiens exosome component Rrp46 (RRP46), mRNA OS=Homo sapiens OX=9606 PE=2 SV=1	3.35	1	1	6	6868545	High	1	1	0	5.769	235	25.4	8.18	1	0
FALSE	High	Master Protein	Q13794	Phorbol-12-myristate-13-acetate-induced protein 1 OS=Homo sapiens OX=9606 GN=PMAIP1 PE=1 SV=1	3.35	1	1	26	13374886	High	1	1	0	5.637	54	6	10.29	1	0
FALSE	High	Master Protein	Q92621	Nuclear pore complex protein Nup205 OS=Homo sapiens OX=9606 GN=NUP205 PE=1 SV=3	3.35	2	2	3		High	1	2	0	4.57	2012	227.8	6.19	2	0
FALSE	High	Master Protein	Q9BUL8	Programmed cell death protein 10 OS=Homo sapiens OX=9606 GN=PDCD10 PE=1 SV=1	3.34	1	1	11		High	1	1	0	3.763	212	24.7	8.19	1	0
FALSE	High	Master Protein	E9PQ57	Rae1 protein homolog OS=Homo sapiens OX=9606 GN=RAE1 PE=1 SV=1	3.34	1	1	8		High	1	2	0	4.579	437	47.8	8.07	1	0
FALSE	High	Master Protein	P07203	Glutathione peroxidase 1 OS=Homo sapiens OX=9606 GN=GPX1 PE=1 SV=4	3.33	3	3	25	26197114	High	1	3	0	3.752	203	22.1	6.55	3	0
FALSE	High	Master Protein	A0A3B3IUB5	Minor histocompatibility antigen H13 OS=Homo sapiens OX=9606 GN=HM13 PE=1 SV=1	3.33	1	1	6	2274883	High	1	1	0	3.936	420	46.3	8.03	1	0
FALSE	High	Master Protein	E7ESC6	Exportin-7 OS=Homo sapiens OX=9606 GN=XPO7 PE=1 SV=1	3.32	2	2	3	12315820	High	1	3	0	3.436	1088	124	6.48	2	0
FALSE	High	Master Protein	O75340	Programmed cell death protein 6 OS=Homo sapiens OX=9606 GN=PDCD6 PE=1 SV=1	3.3	1	1	6		High	1	1	0	2.899	191	21.9	5.4	1	0
FALSE	High	Master Protein	B5BUD2	Replication factor C 2 isoform 1 (Fragment) OS=Homo sapiens OX=9606 GN=RFC2 PE=2 SV=1	3.29	1	1	5	9280603	High	1	1	0	3.307	354	39.2	6.44	1	0
FALSE	High	Master Protein	C9JJ19	28S ribosomal protein S34, mitochondrial OS=Homo sapiens OX=9606 GN=MRPS34 PE=1 SV=2	3.28	1	1	4	42258712	High	1	2	0.004	1.511	225	26.3	9.89	1	0
FALSE	High	Master Protein	A0A2R8YH03	Protein TASOR 2 OS=Homo sapiens OX=9606 GN=TASOR2 PE=1 SV=1	3.27	1	1	1	14197567	High	1	1	0.006	1.186	2645	293.4	5.95	1	0
FALSE	High	Master Protein	Q14696	LRP chaperone MESD OS=Homo sapiens OX=9606 GN=MESD PE=1 SV=2	3.26	1	1	9	18634236	High	1	2	0	4.656	234	26.1	7.78	1	0
FALSE	High	Master Protein	Q13098-7	Isoform 2 of COP9 signalosome complex subunit 1 OS=Homo sapiens OX=9606 GN=GPS1	3.26	1	1	2	12053720	High	1	1	0	4.147	527	59	6.32	1	0
FALSE	High	Master Protein	Q9UHV9	Prefoldin subunit 2 OS=Homo sapiens OX=9606 GN=PFDN2 PE=1 SV=1	3.25	1	1	8	43184944	High	1	1	0	4.05	154	16.6	6.58	1	0
FALSE	High	Master Protein	Q9H6F5	Coiled-coil domain-containing protein 86 OS=Homo sapiens OX=9606 GN=CCDC86 PE=1 SV=1	3.24	1	1	6	5485046	High	1	1	0	2.44	360	40.2	10.33	1	0
FALSE	High	Master Protein	O15400	Syntaxin-7 OS=Homo sapiens OX=9606 GN=STX7 PE=1 SV=4	3.23	1	1	6	2967729	High	1	1	0	5.041	261	29.8	5.55	1	0
FALSE	High	Master Protein	V9HW90	Glutathione reductase OS=Homo sapiens OX=9606 GN=HEL-75 PE=2 SV=1	3.23	1	1	4	18182708	High	1	1	0	2.525	522	56.2	8.5	1	0
FALSE	High	Master Protein	B3KML1	Sorting nexin-2 OS=Homo sapiens OX=9606 PE=2 SV=1	3.23	2	2	5	33845279	High	1	2	0	6.429	519	58.4	5.06	2	0
FALSE	High	Master Protein	Q9UPU5	Ubiquitin carboxyl-terminal hydrolase 24 OS=Homo sapiens OX=9606 GN=USP24 PE=1 SV=3	3.22	1	1	1		High	1	1	0	4.663	2620	294.2	6.14	1	0
FALSE	High	Master Protein	P35251	Replication factor C subunit 1 OS=Homo sapiens OX=9606 GN=RFC1 PE=1 SV=4	3.21	1	1	1		High	1	1	0	3.052	1148	128.2	9.36	1	0
FALSE	High	Master Protein	P35611-3	Isoform 3 of Alpha-adducin OS=Homo sapiens OX=9606 GN=ADD1	3.21	1	1	2		High	1	1	0	4.286	768	84.3	5.96	1	0
FALSE	High	Master Protein	Q15654	Thyroid receptor-interacting protein 6 OS=Homo sapiens OX=9606 GN=TRIP6 PE=1 SV=3	3.21	1	1	4	2.08402e+06	High	1	1	0	4.408	476	50.3	7.37	1	0
FALSE	High	Master Protein	A0A024R563	Protein phosphatase 1, regulatory (Inhibitor) subunit 14B, isoform CRA_a OS=Homo sapiens OX=9606 GN=PPP1R14B PE=3 SV=1	3.2	1	1	13	26484482	High	1	2	0	5.571	199	21	5.22	1	0
FALSE	High	Master Protein	Q6UXN9	WD repeat-containing protein 82 OS=Homo sapiens OX=9606 GN=WDR82 PE=1 SV=1	3.2	1	1	6		High	1	1	0	5.762	313	35.1	7.69	1	0
FALSE	High	Master Protein	Q9BQC6	Ribosomal protein 63, mitochondrial OS=Homo sapiens OX=9606 GN=MRPL57 PE=1 SV=1	3.18	1	1	13	27281482	High	1	1	0	3.466	102	12.3	11.44	1	0
FALSE	High	Master Protein	Q6FIE5	14 kDa phosphohistidine phosphatase OS=Homo sapiens OX=9606 GN=PHP14 PE=2 SV=1	3.17	1	1	17	10016686	High	1	2	0	5.22	125	13.8	6.07	1	0
FALSE	High	Master Protein	C9IZQ1	Signal sequence receptor subunit alpha OS=Homo sapiens OX=9606 GN=SSR1 PE=1 SV=1	3.16	1	1	5	19684636	High	1	1	0	3.515	298	33.9	4.69	1	0
FALSE	High	Master Protein	P06132	Uroporphyrinogen decarboxylase OS=Homo sapiens OX=9606 GN=UROD PE=1 SV=2	3.16	1	1	4	15004641	High	1	1	0	3.497	367	40.8	6.14	1	0
FALSE	High	Master Protein	P11171	Protein 4.1 OS=Homo sapiens OX=9606 GN=EPB41 PE=1 SV=4	3.15	1	1	3	3.25761e+06	High	1	1	0	2.77	864	97	5.58	1	0
FALSE	High	Master Protein	Q8NBJ5	Procollagen galactosyltransferase 1 OS=Homo sapiens OX=9606 GN=COLGALT1 PE=1 SV=1	3.14	1	1	2	5.29484e+06	High	1	1	0	4.088	622	71.6	7.31	1	0
FALSE	High	Master Protein	D6RCF4	CDGSH iron-sulfur domain-containing protein 2 OS=Homo sapiens OX=9606 GN=CISD2 PE=1 SV=1	3.14	1	1	10	18495174	High	1	1	0	4.002	145	16.1	9.14	1	0
FALSE	High	Master Protein	A0A024QYR8	Transmembrane 9 superfamily member OS=Homo sapiens OX=9606 GN=TM9SF2 PE=2 SV=1	3.14	1	1	2	11871566	High	1	1	0	2.965	663	75.7	7.44	1	0
FALSE	High	Master Protein	B2RDI5	Calcium-activated neutral proteinase 1 OS=Homo sapiens OX=9606 PE=2 SV=1	3.11	1	1	3	23459014	High	1	1	0	3.577	714	81.8	5.54	1	0
FALSE	High	Master Protein	Q8N183	NADH dehydrogenase [ubiquinone] 1 alpha subcomplex assembly factor 2 OS=Homo sapiens OX=9606 GN=NDUFAF2 PE=1 SV=1	3.11	1	1	9	14542055	High	1	1	0	2.365	169	19.8	8.97	1	0
FALSE	High	Master Protein	Q9NR45	Sialic acid synthase OS=Homo sapiens OX=9606 GN=NANS PE=1 SV=2	3.1	1	1	5	20158640	High	1	1	0	4.819	359	40.3	6.74	1	0
FALSE	High	Master Protein	X6R4W8	BUB3-interacting and GLEBS motif-containing protein ZNF207 OS=Homo sapiens OX=9606 GN=ZNF207 PE=1 SV=1	3.09	1	1	3	27656174	High	1	1	0	3.041	497	52.6	8.47	1	0
FALSE	High	Master Protein	A0A494C0X0	Tubulin-folding cofactor B OS=Homo sapiens OX=9606 GN=TBCB PE=1 SV=1	3.09	1	1	6		High	1	1	0	3.34	282	31.1	5.74	1	0
FALSE	High	Master Protein	Q9Y333	U6 snRNA-associated Sm-like protein LSm2 OS=Homo sapiens OX=9606 GN=LSM2 PE=1 SV=1	3.09	1	1	20	6162469	High	1	1	0	5.334	95	10.8	6.52	1	0
FALSE	High	Master Protein	Q15800	Methylsterol monooxygenase 1 OS=Homo sapiens OX=9606 GN=MSMO1 PE=1 SV=1	3.09	1	1	5	14813006	High	1	1	0	5.344	293	35.2	7.23	1	0
FALSE	High	Master Protein	Q15008-4	Isoform 4 of 26S proteasome non-ATPase regulatory subunit 6 OS=Homo sapiens OX=9606 GN=PSMD6	3.09	1	1	3		High	1	1	0	3.779	442	51.9	6.74	1	0
FALSE	High	Master Protein	A0A7I2V588	Small glutamine-rich tetratricopeptide repeat-containing protein alpha OS=Homo sapiens OX=9606 GN=SGTA PE=1 SV=1	3.08	1	1	4	43149328	High	1	1	0	3.435	360	39.2	5.47	1	0
FALSE	High	Master Protein	O95340-2	Isoform B of Bifunctional 3'-phosphoadenosine 5'-phosphosulfate synthase 2 OS=Homo sapiens OX=9606 GN=PAPSS2	3.08	1	1	3	3346921	High	1	1	0	3.182	619	69.9	8.03	1	0
FALSE	High	Master Protein	Q9Y5A9	YTH domain-containing family protein 2 OS=Homo sapiens OX=9606 GN=YTHDF2 PE=1 SV=2	3.08	1	1	6	5.67282e+06	High	1	1	0	3.318	579	62.3	8.79	1	0
FALSE	High	Master Protein	C9J7E5	Transportin-3 OS=Homo sapiens OX=9606 GN=TNPO3 PE=1 SV=1	3.08	1	1	2	14357673	High	1	1	0	2.687	957	108	5.71	1	0
FALSE	High	Master Protein	O14925	Mitochondrial import inner membrane translocase subunit Tim23 OS=Homo sapiens OX=9606 GN=TIMM23 PE=1 SV=1	3.08	1	1	8		High	1	1	0	6.137	209	21.9	8.6	1	0
FALSE	High	Master Protein	B2R5H0	Protein S100 OS=Homo sapiens OX=9606 PE=2 SV=1	3.08	1	1	15	8751499	High	1	1	0	5.38	105	11.7	7.18	1	0
FALSE	High	Master Protein	Q5T5H1	Alpha-endosulfine OS=Homo sapiens OX=9606 GN=ENSA PE=1 SV=1	3.07	1	1	9	32306426	High	1	1	0	2.552	187	21	7.87	1	0
FALSE	High	Master Protein	O60613	Selenoprotein F OS=Homo sapiens OX=9606 GN=SELENOF PE=1 SV=4	3.07	1	1	10		High	1	2	0	4.959	165	18.1	5.03	1	0
FALSE	High	Master Protein	A0A2X0TVY8	ITSN1 (Fragment) OS=Homo sapiens OX=9606 GN=ITSN1 PE=4 SV=1	3.06	1	1	1	3.05092e+06	High	1	1	0	3.614	1723	195.6	7.68	1	0
FALSE	High	Master Protein	A0A0S2Z5M1	SEC63-like (S. cerevisiae) (Fragment) OS=Homo sapiens OX=9606 GN=SEC63 PE=2 SV=1	3.06	1	1	2	6.34123e+06	High	1	1	0	2.769	760	87.9	5.31	1	0
FALSE	High	Master Protein	B2R9S4	Macrophage-capping protein OS=Homo sapiens OX=9606 PE=2 SV=1	3.05	1	1	7		High	1	2	0	3.874	348	38.5	6.37	1	0
FALSE	High	Master Protein	Q53HG1	NADH dehydrogenase [ubiquinone] 1 alpha subcomplex subunit 12 (Fragment) OS=Homo sapiens OX=9606 PE=2 SV=1	3.04	1	1	12		High	1	1	0	3.995	146	17.2	9.63	1	0
FALSE	High	Master Protein	Q9NTJ3	Structural maintenance of chromosomes protein 4 OS=Homo sapiens OX=9606 GN=SMC4 PE=1 SV=2	3.04	1	1	1		High	1	1	0	3.322	1288	147.1	6.79	1	0
FALSE	High	Master Protein	P62633-6	Isoform 6 of Cellular nucleic acid-binding protein OS=Homo sapiens OX=9606 GN=CNBP	3.02	1	1	8	6667248	High	1	1	0	3.457	179	19.7	7.58	1	0
FALSE	High	Master Protein	O00411	DNA-directed RNA polymerase, mitochondrial OS=Homo sapiens OX=9606 GN=POLRMT PE=1 SV=2	3.01	1	1	2	2.7546e+06	High	1	1	0	4.882	1230	138.5	8.98	1	0
FALSE	High	Master Protein	Q9UHB9	Signal recognition particle subunit SRP68 OS=Homo sapiens OX=9606 GN=SRP68 PE=1 SV=2	3.01	1	1	2	15732166	High	1	1	0	3.331	627	70.7	8.56	1	0
FALSE	High	Master Protein	Q15363	Transmembrane emp24 domain-containing protein 2 OS=Homo sapiens OX=9606 GN=TMED2 PE=1 SV=1	3	1	1	6		High	1	1	0	4.207	201	22.7	5.17	1	0
FALSE	High	Master Protein	O75521	Enoyl-CoA delta isomerase 2 OS=Homo sapiens OX=9606 GN=ECI2 PE=1 SV=4	3	1	1	6		High	1	1	0	2.352	394	43.6	9	1	0
FALSE	High	Master Protein	D6RE79	Major facilitator superfamily domain-containing protein 10 OS=Homo sapiens OX=9606 GN=MFSD10 PE=1 SV=1	3	1	1	3	14572046	High	1	2	0	2.151	480	50.4	9.69	1	0
FALSE	High	Master Protein	B3KY60	cDNA FLJ16777 fis, clone BRHIP2029567, highly similar to Cell division cycle 5-like protein OS=Homo sapiens OX=9606 PE=2 SV=1	3	3	3	6	24358288	High	1	3	0	7.967	802	92.2	8.18	3	0
FALSE	High	Master Protein	Q7RU04	Aminopeptidase B OS=Homo sapiens OX=9606 GN=RNPEP PE=3 SV=1	2.98	2	2	4	14749791	High	1	2	0	5.615	658	73.5	6.11	2	0
FALSE	High	Master Protein	A0A024QZN7	Chromosome 10 open reading frame 70, isoform CRA_b OS=Homo sapiens OX=9606 GN=C10orf70 PE=4 SV=1	2.97	1	1	12	24508504	High	1	1	0	2.905	108	12.2	9.09	1	0
FALSE	High	Master Protein	Q15043	Metal cation symporter ZIP14 OS=Homo sapiens OX=9606 GN=SLC39A14 PE=1 SV=3	2.96	1	1	4		High	1	1	0	3.122	492	54.2	5.33	1	0
FALSE	High	Master Protein	B2RD51	Proteasome assembly chaperone 1 OS=Homo sapiens OX=9606 PE=2 SV=1	2.96	1	1	5	8482077	High	1	1	0	4.183	288	32.9	7.17	1	0
FALSE	High	Master Protein	Q15907	Ras-related protein Rab-11B OS=Homo sapiens OX=9606 GN=RAB11B PE=1 SV=4	2.96	1	1	10		High	1	1	0	4.312	218	24.5	5.94	1	0
FALSE	High	Master Protein	B7Z9A1	cDNA FLJ55274, highly similar to Four and a half LIM domains protein 1 OS=Homo sapiens OX=9606 PE=2 SV=1	2.96	1	1	5	4002605	High	1	1	0	4.662	319	36.2	8.28	1	0
FALSE	High	Master Protein	P82933	28S ribosomal protein S9, mitochondrial OS=Homo sapiens OX=9606 GN=MRPS9 PE=1 SV=2	2.94	1	1	3	17407028	High	1	1	0	3.372	396	45.8	9.51	1	0
FALSE	High	Master Protein	D3DUE7	Glyoxylate reductase 1 homolog OS=Homo sapiens OX=9606 GN=N-PAC PE=3 SV=1	2.94	1	1	3		High	1	1	0	3.221	569	62.1	9.42	1	0
FALSE	High	Master Protein	Q16706	Alpha-mannosidase 2 OS=Homo sapiens OX=9606 GN=MAN2A1 PE=1 SV=2	2.94	1	1	1		High	1	1	0	3.942	1144	131.1	7.58	1	0
FALSE	High	Master Protein	A0A384NKJ3	Epididymis secretory sperm binding protein OS=Homo sapiens OX=9606 PE=2 SV=1	2.94	1	1	5	43351216	High	1	1	0	3.668	302	32.8	8.54	1	0
FALSE	High	Master Protein	Q15631	Translin OS=Homo sapiens OX=9606 GN=TSN PE=1 SV=1	2.93	1	1	5	7.15389e+06	High	1	1	0	2.129	228	26.2	6.44	1	0
FALSE	High	Master Protein	Q7RTV0	PHD finger-like domain-containing protein 5A OS=Homo sapiens OX=9606 GN=PHF5A PE=1 SV=1	2.93	1	1	15		High	1	1	0	4.299	110	12.4	8.41	1	0
FALSE	High	Master Protein	P04626	Receptor tyrosine-protein kinase erbB-2 OS=Homo sapiens OX=9606 GN=ERBB2 PE=1 SV=1	2.93	1	1	1	10080623	High	1	1	0	4.067	1255	137.8	5.91	1	0
FALSE	High	Master Protein	B4DJ79	cDNA FLJ55847 OS=Homo sapiens OX=9606 PE=2 SV=1	2.92	1	1	13		High	1	1	0	3.973	210	22.6	4.94	1	0
FALSE	High	Master Protein	A0A024QZJ7	Coiled-coil domain containing 6, isoform CRA_a OS=Homo sapiens OX=9606 GN=CCDC6 PE=4 SV=1	2.91	1	1	4	8.22677e+06	High	1	1	0	2.592	474	53.3	7.34	1	0
FALSE	High	Master Protein	A0A140VJF4	Biliverdin reductase A OS=Homo sapiens OX=9606 PE=2 SV=1	2.91	1	1	4	10504760	High	1	1	0	2.792	296	33.4	6.44	1	0
FALSE	High	Master Protein	P53801	Pituitary tumor-transforming gene 1 protein-interacting protein OS=Homo sapiens OX=9606 GN=PTTG1IP PE=1 SV=1	2.89	1	1	10	14627456	High	1	1	0.003	1.656	180	20.3	8.79	1	0
FALSE	High	Master Protein	Q8NFC6	Biorientation of chromosomes in cell division protein 1-like 1 OS=Homo sapiens OX=9606 GN=BOD1L1 PE=1 SV=2	2.89	1	1	1	5.26244e+06	High	1	1	0	4.294	3051	330.3	5.08	1	0
FALSE	High	Master Protein	A0A024RAX2	Glutathione transferase OS=Homo sapiens OX=9606 GN=MGST1 PE=3 SV=1	2.89	1	1	8		High	1	1	0	3.578	155	17.6	9.39	1	0
FALSE	Low	Master Protein	Q06323-2	Isoform 2 of Proteasome activator complex subunit 1 OS=Homo sapiens OX=9606 GN=PSME1	2.89	1	1	6	16626608	Medium	1	1	0.069	0.459	250	28.6	6.71	1	0
FALSE	High	Master Protein	Q9NP79	Vacuolar protein sorting-associated protein VTA1 homolog OS=Homo sapiens OX=9606 GN=VTA1 PE=1 SV=1	2.88	1	1	7		High	1	1	0	3.51	307	33.9	6.29	1	0
FALSE	High	Master Protein	O15294	UDP-N-acetylglucosamine--peptide N-acetylglucosaminyltransferase 110 kDa subunit OS=Homo sapiens OX=9606 GN=OGT PE=1 SV=3	2.88	2	2	2	2.29591e+07	High	1	2	0	6.253	1046	116.9	6.7	2	0
FALSE	High	Master Protein	Q00796	Sorbitol dehydrogenase OS=Homo sapiens OX=9606 GN=SORD PE=1 SV=4	2.87	1	1	5	13073576	High	1	1	0.003	1.9	357	38.3	7.97	1	0
FALSE	High	Master Protein	B2RNR6	Zinc finger RNA binding protein OS=Homo sapiens OX=9606 GN=ZFR PE=2 SV=1	2.84	2	2	4	7.69295e+06	High	1	3	0	3.695	1074	116.9	9.04	2	0
FALSE	High	Master Protein	H7C2Q8	EBNA1 binding protein 2, isoform CRA_d OS=Homo sapiens OX=9606 GN=EBNA1BP2 PE=1 SV=1	2.84	2	2	10	17698728	High	1	2	0	4.951	361	40.7	9.98	2	0
FALSE	High	Master Protein	Q9Y3U8	60S ribosomal protein L36 OS=Homo sapiens OX=9606 GN=RPL36 PE=1 SV=3	2.84	1	1	10	59712464	High	1	1	0	4.561	105	12.2	11.59	1	0
FALSE	High	Master Protein	A8K905	Nucleolar complex protein 3 homolog OS=Homo sapiens OX=9606 PE=2 SV=1	2.83	1	1	3	5500141	High	1	1	0	3.757	800	92.5	9.1	1	0
FALSE	High	Master Protein	O75955	Flotillin-1 OS=Homo sapiens OX=9606 GN=FLOT1 PE=1 SV=3	2.83	1	1	3	8850427	High	1	1	0	3.072	427	47.3	7.49	1	0
FALSE	High	Master Protein	B2R4A2	Cytochrome b-c1 complex subunit 7 OS=Homo sapiens OX=9606 PE=2 SV=1	2.83	1	1	12	15972971	High	1	1	0	3.725	111	13.5	8.27	1	0
FALSE	High	Master Protein	Q05519	Serine/arginine-rich splicing factor 11 OS=Homo sapiens OX=9606 GN=SRSF11 PE=1 SV=1	2.83	2	2	5	54909972	High	1	3	0	5.435	484	53.5	10.52	2	0
FALSE	High	Master Protein	H0YNJ6	GMP reductase OS=Homo sapiens OX=9606 GN=GMPR2 PE=1 SV=1	2.82	1	1	4	1.2122e+06	High	1	1	0	4.356	427	46.9	8.51	1	0
FALSE	High	Master Protein	Q8WUM0	Nuclear pore complex protein Nup133 OS=Homo sapiens OX=9606 GN=NUP133 PE=1 SV=2	2.82	1	1	1	10136547	High	1	1	0	2.454	1156	128.9	5.1	1	0
FALSE	High	Master Protein	H3BQK0	RNA helicase OS=Homo sapiens OX=9606 GN=DDX19B PE=1 SV=1	2.82	1	1	4		High	1	1	0	2.853	484	54.5	7.87	1	0
FALSE	High	Master Protein	Q8WVC6	Dephospho-CoA kinase domain-containing protein OS=Homo sapiens OX=9606 GN=DCAKD PE=1 SV=1	2.81	1	1	5	3.8193e+06	High	1	1	0	3.792	231	26.5	9.58	1	0
FALSE	High	Master Protein	Q8WUP2-2	Isoform 2 of Filamin-binding LIM protein 1 OS=Homo sapiens OX=9606 GN=FBLIM1	2.81	1	1	4	2.32586e+06	High	1	1	0	3.672	374	40.3	6.43	1	0
FALSE	High	Master Protein	Q68EM7	Rho GTPase-activating protein 17 OS=Homo sapiens OX=9606 GN=ARHGAP17 PE=1 SV=1	2.79	1	1	4	5062978	High	1	1	0	4.793	881	95.4	7.62	1	0
FALSE	High	Master Protein	C9JCC6	Dr1-associated corepressor OS=Homo sapiens OX=9606 GN=DRAP1 PE=1 SV=1	2.79	1	1	5	8406269	High	1	1	0	3.139	212	23.2	5.27	1	0
FALSE	High	Master Protein	B2RDP6	cDNA, FLJ96709, highly similar to Homo sapiens glutamate rich WD repeat protein GRWD (GRWD), mRNA OS=Homo sapiens OX=9606 PE=2 SV=1	2.78	1	1	4	5402935	High	1	1	0	3.057	446	49.4	4.92	1	0
FALSE	High	Master Protein	Q9NRP0-2	Isoform 2 of Oligosaccharyltransferase complex subunit OSTC OS=Homo sapiens OX=9606 GN=OSTC	2.78	1	1	7	85012120	High	1	1	0	3.096	171	19.2	9.19	1	0
FALSE	High	Master Protein	P40222	Alpha-taxilin OS=Homo sapiens OX=9606 GN=TXLNA PE=1 SV=3	2.78	3	3	17	6.61681e+06	High	1	3	0	4.957	546	61.9	6.52	3	0
FALSE	High	Master Protein	Q59GW7	Replication factor C 5 isoform 1 variant (Fragment) OS=Homo sapiens OX=9606 PE=2 SV=1	2.78	1	1	4	14860656	High	1	1	0	3.646	351	39.6	7.81	1	0
FALSE	High	Master Protein	P61086	Ubiquitin-conjugating enzyme E2 K OS=Homo sapiens OX=9606 GN=UBE2K PE=1 SV=3	2.78	3	3	29	21648958	High	1	3	0	3.241	200	22.4	5.44	3	0
FALSE	High	Master Protein	Q9Y4C8	Probable RNA-binding protein 19 OS=Homo sapiens OX=9606 GN=RBM19 PE=1 SV=3	2.77	1	1	2		High	1	1	0	6.334	960	107.3	6.54	1	0
FALSE	High	Master Protein	Q9BRJ7-2	Isoform 2 of Tudor-interacting repair regulator protein OS=Homo sapiens OX=9606 GN=NUDT16L1	2.77	1	1	7	4.59303e+06	High	1	1	0	4.019	247	26	9.13	1	0
FALSE	High	Master Protein	Q9Y295	Developmentally-regulated GTP-binding protein 1 OS=Homo sapiens OX=9606 GN=DRG1 PE=1 SV=1	2.77	1	1	4	14807400	High	1	1	0	2.742	367	40.5	8.9	1	0
FALSE	High	Master Protein	Q9Y2Z4	Tyrosine--tRNA ligase, mitochondrial OS=Homo sapiens OX=9606 GN=YARS2 PE=1 SV=2	2.77	1	1	4		High	1	1	0	3.451	477	53.2	8.98	1	0
FALSE	High	Master Protein	B2R6Q2	Alkaline phosphatase OS=Homo sapiens OX=9606 PE=2 SV=1	2.77	2	2	5		High	1	2	0	5.559	524	57.2	6.57	2	0
FALSE	High	Master Protein	A0A384P5K2	Epididymis secretory sperm binding protein OS=Homo sapiens OX=9606 PE=2 SV=1	2.76	1	1	9	5.97755e+06	High	1	1	0	2.423	193	20.6	8.57	1	0
FALSE	High	Master Protein	B4DWX3	Importin subunit alpha OS=Homo sapiens OX=9606 PE=2 SV=1	2.76	3	3	9	3.06605e+07	High	1	3	0	7.103	541	60.5	5.02	3	0
FALSE	High	Master Protein	V9GZ56	U6 snRNA-associated Sm-like protein LSm4 (Fragment) OS=Homo sapiens OX=9606 GN=LSM4 PE=1 SV=1	2.75	2	2	10	15793337	High	1	2	0	5.177	238	25.7	10.15	2	0
FALSE	High	Master Protein	Q13126-2	Isoform 2 of S-methyl-5'-thioadenosine phosphorylase OS=Homo sapiens OX=9606 GN=MTAP	2.75	1	1	5	14176810	High	1	1	0	4.121	346	38.3	8.12	1	0
FALSE	High	Master Protein	B4DXI4	cDNA FLJ52689, highly similar to Homo sapiens mitochondrial ribosomal protein L21 (MRPL21), transcript variant 4, mRNA OS=Homo sapiens OX=9606 PE=2 SV=1	2.75	1	1	7	15658584	High	1	1	0	3.344	280	30.6	10.46	1	0
FALSE	High	Master Protein	Q5T5C7	Seryl-tRNA synthetase OS=Homo sapiens OX=9606 GN=SARS1 PE=1 SV=1	2.74	1	1	2	19256470	High	1	1	0.003	1.708	536	61.3	7.06	1	0
FALSE	High	Master Protein	Q6PGN9	Proline/serine-rich coiled-coil protein 1 OS=Homo sapiens OX=9606 GN=PSRC1 PE=1 SV=1	2.74	1	1	4	2658854	High	1	1	0	3.876	363	38.8	11.21	1	0
FALSE	High	Master Protein	Q53GN7	Mitochondrial ribosomal protein S30 variant (Fragment) OS=Homo sapiens OX=9606 PE=2 SV=1	2.73	1	1	5		High	1	1	0	2.279	439	50.3	8.12	1	0
FALSE	High	Master Protein	A0A024R7W9	COP9 constitutive photomorphogenic homolog subunit 5 (Arabidopsis), isoform CRA_a OS=Homo sapiens OX=9606 GN=COPS5 PE=2 SV=1	2.72	1	1	6	11833778	High	1	2	0	2.739	334	37.6	6.54	1	0
FALSE	High	Master Protein	Q59EL2	COP9 signalosome complex subunit 2 (Fragment) OS=Homo sapiens OX=9606 PE=2 SV=1	2.72	1	1	3	10695318	High	1	1	0	3.644	451	52.5	5.54	1	0
FALSE	High	Master Protein	Q9Y4W2	Ribosomal biogenesis protein LAS1L OS=Homo sapiens OX=9606 GN=LAS1L PE=1 SV=2	2.71	1	1	2	9222588	High	1	1	0	2.293	734	83	4.73	1	0
FALSE	High	Master Protein	Q96A35	39S ribosomal protein L24, mitochondrial OS=Homo sapiens OX=9606 GN=MRPL24 PE=1 SV=1	2.7	1	1	6	10379899	High	1	1	0	3.062	216	24.9	9.29	1	0
FALSE	High	Master Protein	Q9Y5Q9	General transcription factor 3C polypeptide 3 OS=Homo sapiens OX=9606 GN=GTF3C3 PE=1 SV=1	2.7	1	1	1	12163093	High	1	1	0	4.642	886	101.2	5.07	1	0
FALSE	High	Master Protein	A0A0C4DH75	MAGUK p55 subfamily member 2 OS=Homo sapiens OX=9606 GN=MPP2 PE=1 SV=1	2.69	1	1	2	5013774	High	1	1	0	5.515	597	66.8	6.61	1	0
FALSE	High	Master Protein	A0A024R7Y5	Elongin-C OS=Homo sapiens OX=9606 GN=TCEB1 PE=3 SV=1	2.69	1	1	18	4.45666e+06	High	1	1	0	4.295	112	12.5	4.78	1	0
FALSE	High	Master Protein	H3BSH7	U3 small nucleolar RNA-associated protein 4 homolog (Fragment) OS=Homo sapiens OX=9606 GN=UTP4 PE=1 SV=1	2.69	1	1	3		High	1	1	0.001	2.044	700	77.9	8.72	1	0
FALSE	High	Master Protein	Q68E01	Integrator complex subunit 3 OS=Homo sapiens OX=9606 GN=INTS3 PE=1 SV=1	2.69	1	1	1	5.43554e+06	High	1	1	0	3.934	1043	118	5.8	1	0
FALSE	High	Master Protein	O75976	Carboxypeptidase D OS=Homo sapiens OX=9606 GN=CPD PE=1 SV=2	2.68	1	1	3		High	1	1	0	2.158	1380	152.8	6.05	1	0
FALSE	High	Master Protein	K7ELG9	Protein LSM12 homolog OS=Homo sapiens OX=9606 GN=LSM12 PE=1 SV=1	2.68	1	1	6	8945332	High	1	1	0	3.296	230	24.9	7.42	1	0
FALSE	High	Master Protein	O14907	Tax1-binding protein 3 OS=Homo sapiens OX=9606 GN=TAX1BP3 PE=1 SV=2	2.68	1	1	14	25261382	High	1	1	0	3.843	124	13.7	8.48	1	0
FALSE	High	Master Protein	A0A024QYS2	Transmembrane 9 superfamily member OS=Homo sapiens OX=9606 PE=2 SV=1	2.67	1	1	3	2.94738e+06	High	1	1	0.001	2.096	589	67.8	7.21	1	0
FALSE	High	Master Protein	Q9UM00	Calcium load-activated calcium channel OS=Homo sapiens OX=9606 GN=TMCO1 PE=1 SV=2	2.67	1	1	6	17998672	High	1	1	0.004	1.445	239	27.1	10.26	1	0
FALSE	High	Master Protein	P17174	Aspartate aminotransferase, cytoplasmic OS=Homo sapiens OX=9606 GN=GOT1 PE=1 SV=3	2.67	1	1	5	6.55578e+06	High	1	1	0	3.087	413	46.2	7.01	1	0
FALSE	High	Master Protein	D6W5Y5	Cold-inducible RNA-binding protein OS=Homo sapiens OX=9606 GN=CIRBP PE=1 SV=1	2.67	1	1	7	6112971	High	1	1	0	2.249	297	31.9	9.61	1	0
FALSE	High	Master Protein	Q9Y2W1	Thyroid hormone receptor-associated protein 3 OS=Homo sapiens OX=9606 GN=THRAP3 PE=1 SV=2	2.66	1	1	2	2788915	High	1	1	0	2.899	955	108.6	10.15	1	0
FALSE	High	Master Protein	Q96KG9	N-terminal kinase-like protein OS=Homo sapiens OX=9606 GN=SCYL1 PE=1 SV=1	2.66	1	1	2	11505155	High	1	1	0.003	1.96	808	89.6	6.3	1	0
FALSE	High	Master Protein	G3V2S9	SRA stem-loop-interacting RNA-binding protein, mitochondrial OS=Homo sapiens OX=9606 GN=SLIRP PE=1 SV=1	2.65	1	1	10	2.56184e+06	High	1	1	0	3.315	124	13.9	11.09	1	0
FALSE	High	Master Protein	Q0VDC6	Peptidylprolyl isomerase OS=Homo sapiens OX=9606 GN=FKBP1A PE=1 SV=1	2.65	1	1	10	41682324	High	1	1	0	3.724	145	15.7	9.17	1	0
FALSE	High	Master Protein	P48739-3	Isoform 3 of Phosphatidylinositol transfer protein beta isoform OS=Homo sapiens OX=9606 GN=PITPNB	2.64	1	1	8	11746457	High	1	1	0	2.404	273	31.7	6.65	1	0
FALSE	High	Master Protein	A0A384MDT9	Epididymis secretory sperm binding protein OS=Homo sapiens OX=9606 PE=2 SV=1	2.64	2	2	21	37956181	High	1	3	0	5.59	157	16.6	6.79	2	0
FALSE	High	Master Protein	Q9Y3B4	Splicing factor 3B subunit 6 OS=Homo sapiens OX=9606 GN=SF3B6 PE=1 SV=1	2.64	1	1	10	30432352	High	1	1	0	4.352	125	14.6	9.38	1	0
FALSE	High	Master Protein	A0A024R9J0	RAD21 homolog (S. pombe), isoform CRA_a OS=Homo sapiens OX=9606 GN=RAD21 PE=3 SV=1	2.63	3	3	8	52294936	High	1	3	0	6.418	631	71.6	4.65	3	0
FALSE	High	Master Protein	A0A0G2JM12	Casein kinase II subunit beta OS=Homo sapiens OX=9606 GN=CSNK2B PE=1 SV=1	2.63	1	1	5	18363246	High	1	1	0	3.65	304	34.7	4.59	1	0
FALSE	High	Master Protein	A0A024RD36	Ribosomal protein L7-like 1, isoform CRA_b OS=Homo sapiens OX=9606 GN=RPL7L1 PE=3 SV=1	2.63	1	1	5		High	1	1	0	3.64	255	29.7	10.52	1	0
FALSE	High	Master Protein	O43447	Peptidyl-prolyl cis-trans isomerase H OS=Homo sapiens OX=9606 GN=PPIH PE=1 SV=1	2.63	1	1	6	15648541	High	1	1	0	3.9	177	19.2	8.07	1	0
FALSE	High	Master Protein	A4D0R1	Synaptophysin-like 1, isoform CRA_a OS=Homo sapiens OX=9606 GN=SYPL PE=3 SV=1	2.63	2	2	10	69135330	High	1	2	0	3.285	259	28.5	8.43	2	0
FALSE	High	Master Protein	P52298	Nuclear cap-binding protein subunit 2 OS=Homo sapiens OX=9606 GN=NCBP2 PE=1 SV=1	2.63	1	1	7	10038812	High	1	1	0	3.433	156	18	8.21	1	0
FALSE	High	Master Protein	F8VXU5	Vacuolar protein sorting-associated protein 29 OS=Homo sapiens OX=9606 GN=VPS29 PE=1 SV=1	2.62	1	1	6	7785101	High	1	1	0	2.172	214	24	8.18	1	0
FALSE	High	Master Protein	A0A0J9YX62	DnaJ homolog subfamily B member 6 OS=Homo sapiens OX=9606 GN=DNAJB6 PE=1 SV=1	2.62	1	1	4	21426356	High	1	1	0	3.374	334	36.6	7.18	1	0
FALSE	High	Master Protein	B3KN94	cDNA FLJ13982 fis, clone Y79AA1001711, highly similar to 60 kDa SS-A/Ro ribonucleoprotein OS=Homo sapiens OX=9606 PE=2 SV=1	2.62	1	1	2	35470829	High	1	2	0	4.962	557	62	9.22	1	0
FALSE	High	Master Protein	Q7L5N1	COP9 signalosome complex subunit 6 OS=Homo sapiens OX=9606 GN=COPS6 PE=1 SV=1	2.62	1	1	5	10945004	High	1	1	0	3.972	327	36.1	5.73	1	0
FALSE	High	Master Protein	A0A024RDQ8	Replication factor C (Activator 1) 3, 38kDa, isoform CRA_a OS=Homo sapiens OX=9606 GN=RFC3 PE=4 SV=1	2.62	1	1	6	12942862	High	1	1	0	3.265	356	40.5	8.34	1	0
FALSE	High	Master Protein	A0A024R5K1	Coronin OS=Homo sapiens OX=9606 GN=CORO1B PE=3 SV=1	2.62	1	1	8	1.9999e+06	High	1	1	0	2.272	489	54.2	5.88	1	0
FALSE	High	Master Protein	A0A384MEF1	Actin-depolymerizing factor OS=Homo sapiens OX=9606 PE=2 SV=1	2.61	2	2	6	9845030	High	1	2	0	4.629	782	85.6	6.28	2	0
FALSE	High	Master Protein	Q9UJU6-3	Isoform 3 of Drebrin-like protein OS=Homo sapiens OX=9606 GN=DBNL	2.59	1	1	4	8832185	High	1	1	0	2.215	439	49	5.05	1	0
FALSE	High	Master Protein	Q15833-3	Isoform 3 of Syntaxin-binding protein 2 OS=Homo sapiens OX=9606 GN=STXBP2	2.59	1	1	3		High	1	1	0.005	1.322	604	67.7	6.68	1	0
FALSE	High	Master Protein	P17677-2	Isoform 2 of Neuromodulin OS=Homo sapiens OX=9606 GN=GAP43	2.59	1	1	10	4.816e+06	High	1	2	0	3.867	274	28.7	4.87	1	0
FALSE	High	Master Protein	Q8N983-7	Isoform 6 of 39S ribosomal protein L43, mitochondrial OS=Homo sapiens OX=9606 GN=MRPL43	2.59	1	1	5	15070851	High	1	1	0.007	1.152	261	28.7	8.29	1	0
FALSE	High	Master Protein	A0A0S2Z583	Retinol dehydrogenase 11 isoform 1 (Fragment) OS=Homo sapiens OX=9606 GN=RDH11 PE=2 SV=1	2.59	2	2	9	4443016	High	1	2	0	4.073	318	35.4	8.82	2	0
FALSE	High	Master Protein	P54920	Alpha-soluble NSF attachment protein OS=Homo sapiens OX=9606 GN=NAPA PE=1 SV=3	2.58	1	1	6	5.2781e+06	High	1	1	0	4.423	295	33.2	5.36	1	0
FALSE	High	Master Protein	A8K4T6	26S proteasome non-ATPase regulatory subunit 5 OS=Homo sapiens OX=9606 PE=2 SV=1	2.58	1	1	3	8170257	High	1	1	0	2.25	504	56.2	5.57	1	0
FALSE	High	Master Protein	P37198	Nuclear pore glycoprotein p62 OS=Homo sapiens OX=9606 GN=NUP62 PE=1 SV=3	2.58	2	2	5	22648173	High	1	2	0	2.694	522	53.2	5.31	2	0
FALSE	High	Master Protein	Q9NRL3-3	Isoform 3 of Striatin-4 OS=Homo sapiens OX=9606 GN=STRN4	2.58	1	1	2		High	1	1	0	3.246	760	81.2	5.4	1	0
FALSE	High	Master Protein	Q69YJ7	Uncharacterized protein DKFZp667H197 (Fragment) OS=Homo sapiens OX=9606 GN=DKFZp667H197 PE=2 SV=1	2.58	1	1	1	18848654	High	1	1	0	2.265	954	100.1	8.91	1	0
FALSE	High	Master Protein	Q14126	Desmoglein-2 OS=Homo sapiens OX=9606 GN=DSG2 PE=1 SV=2	2.57	1	1	1	701773376	High	1	1	0.001	2.081	1118	122.2	5.24	1	0
FALSE	High	Master Protein	Q6ZMI0	Protein phosphatase 1 regulatory subunit 21 OS=Homo sapiens OX=9606 GN=PPP1R21 PE=1 SV=1	2.57	1	1	4	11376098	High	1	3	0.003	1.812	780	88.3	6.84	1	0
FALSE	High	Master Protein	O94906	Pre-mRNA-processing factor 6 OS=Homo sapiens OX=9606 GN=PRPF6 PE=1 SV=1	2.57	2	2	3	917613	High	1	2	0	4.14	941	106.9	8.25	2	0
FALSE	High	Master Protein	P38606	V-type proton ATPase catalytic subunit A OS=Homo sapiens OX=9606 GN=ATP6V1A PE=1 SV=2	2.57	1	1	3	13037842	High	1	1	0	3.565	617	68.3	5.52	1	0
FALSE	High	Master Protein	Q96F07	Cytoplasmic FMR1-interacting protein 2 OS=Homo sapiens OX=9606 GN=CYFIP2 PE=1 SV=2	2.57	1	1	1	14657207	High	1	1	0	2.211	1278	148.3	7.31	1	0
FALSE	High	Master Protein	P07305	Histone H1.0 OS=Homo sapiens OX=9606 GN=H1-0 PE=1 SV=3	2.57	1	1	7	16169331	High	1	1	0	3.562	194	20.9	10.84	1	0
FALSE	High	Master Protein	Q5BKZ1	DBIRD complex subunit ZNF326 OS=Homo sapiens OX=9606 GN=ZNF326 PE=1 SV=2	2.57	2	2	7	15010430	High	1	2	0	3.555	582	65.6	5.15	2	0
FALSE	High	Master Protein	A0A6Q8PGK1	Heat shock 27 kDa protein OS=Homo sapiens OX=9606 GN=HSPB1 PE=1 SV=1	2.56	1	1	8	13307714	High	1	1	0	4.051	215	23.7	6.4	1	0
FALSE	High	Master Protein	O75880	Protein SCO1 homolog, mitochondrial OS=Homo sapiens OX=9606 GN=SCO1 PE=1 SV=1	2.56	1	1	5	15865932	High	1	2	0	2.919	301	33.8	8.88	1	0
FALSE	High	Master Protein	A0A140VKF1	Kinesin-like protein OS=Homo sapiens OX=9606 PE=2 SV=1	2.56	2	2	4	21712766	High	1	2	0	4.047	725	81.3	7.83	2	0
FALSE	High	Master Protein	K7EM18	Eukaryotic translation initiation factor 1 OS=Homo sapiens OX=9606 GN=EIF1 PE=1 SV=1	2.56	1	1	12	10246079	High	1	2	0	4.625	121	13.6	7.9	1	0
FALSE	High	Master Protein	M0R1T5	Charged multivesicular body protein 2a (Fragment) OS=Homo sapiens OX=9606 GN=CHMP2A PE=1 SV=1	2.55	1	1	8	6.25803e+06	High	1	1	0	3.192	227	24.9	5.27	1	0
FALSE	High	Master Protein	B2RBP3	NEDD8-activating enzyme E1 catalytic subunit OS=Homo sapiens OX=9606 PE=2 SV=1	2.55	1	1	3	10693818	High	1	1	0	2.809	463	51.8	5.45	1	0
FALSE	High	Master Protein	A0A7I2V3L8	Complex I subunit B13 OS=Homo sapiens OX=9606 GN=NDUFA5 PE=1 SV=1	2.55	1	1	7	56297964	High	1	2	0	3.687	145	16.6	5.6	1	0
FALSE	High	Master Protein	Q8N6T3-2	Isoform 2 of ADP-ribosylation factor GTPase-activating protein 1 OS=Homo sapiens OX=9606 GN=ARFGAP1	2.54	1	1	4	9906975	High	1	1	0	2.883	414	45.6	5.78	1	0
FALSE	High	Master Protein	O75446	Histone deacetylase complex subunit SAP30 OS=Homo sapiens OX=9606 GN=SAP30 PE=1 SV=1	2.53	1	1	5		High	1	1	0	4.072	220	23.3	9.17	1	0
FALSE	Medium	Master Protein	B2KYM6	Transient receptor potential cation channel subfamily V member 3 OS=Homo sapiens OX=9606 GN=TRPV3 PE=2 SV=1	2.52	1	1	3		High	1	1	0.023	0.837	791	90.6	6.34	1	0
FALSE	High	Master Protein	A0A024R0J1	Non-specific serine/threonine protein kinase OS=Homo sapiens OX=9606 GN=PAK4 PE=4 SV=1	2.52	1	1	6	5.32577e+06	High	1	3	0	4.864	591	64	9.73	1	0
FALSE	High	Master Protein	Q9H4A6	Golgi phosphoprotein 3 OS=Homo sapiens OX=9606 GN=GOLPH3 PE=1 SV=1	2.52	1	1	5	17237068	High	1	1	0	3.943	298	33.8	6.44	1	0
FALSE	High	Master Protein	Q15417	Calponin-3 OS=Homo sapiens OX=9606 GN=CNN3 PE=1 SV=1	2.51	2	2	9	1.4144e+07	High	1	3	0	5.106	329	36.4	6.05	2	0
FALSE	High	Master Protein	A0A090N7V5	Gamma-glutamylcyclotransferase OS=Homo sapiens OX=9606 GN=C7orf24 PE=4 SV=1	2.51	1	1	5	33493644	High	1	1	0	3.468	188	21	5.14	1	0
FALSE	High	Master Protein	A0A384MTI8	m7GpppX diphosphatase OS=Homo sapiens OX=9606 GN=DCPS PE=2 SV=1	2.51	1	1	3	10957583	High	1	1	0	2.943	337	38.6	6.38	1	0
FALSE	High	Master Protein	Q9Y3E8	Glyoxalase domain-containing protein 4 OS=Homo sapiens OX=9606 PE=2 SV=1	2.5	1	1	3	49242724	High	1	1	0	4.209	504	55	8.7	1	0
FALSE	High	Master Protein	Q14320	Protein FAM50A OS=Homo sapiens OX=9606 GN=FAM50A PE=1 SV=2	2.5	1	1	4	3.7122e+06	High	1	1	0	3.343	339	40.2	6.83	1	0
FALSE	High	Master Protein	Q8IXM3	39S ribosomal protein L41, mitochondrial OS=Homo sapiens OX=9606 GN=MRPL41 PE=1 SV=1	2.5	1	1	24		High	1	1	0	2.45	137	15.4	9.57	1	0
FALSE	High	Master Protein	H7C417	Mitochondrial 18 kDa protein (Fragment) OS=Homo sapiens OX=9606 PE=3 SV=1	2.5	1	1	3		High	1	1	0	2.772	338	37.4	8.19	1	0
FALSE	High	Master Protein	A0A494BZV2	Myosin phosphatase Rho-interacting protein OS=Homo sapiens OX=9606 GN=MPRIP PE=1 SV=1	2.5	1	1	1	1.57973e+06	High	1	1	0	4.066	2425	274.2	5.6	1	0
FALSE	High	Master Protein	E5RJR5	S-phase kinase-associated protein 1 OS=Homo sapiens OX=9606 GN=SKP1 PE=1 SV=1	2.5	1	1	17		High	1	3	0	3.15	163	18.7	4.7	1	0
FALSE	High	Master Protein	K7ERQ8	PCAF_N domain-containing protein (Fragment) OS=Homo sapiens OX=9606 PE=4 SV=1	2.49	2	1	9	26644994	High	1	2	0	2.305	282	31.4	7.42	2	1
FALSE	High	Master Protein	A0A087X1Z3	Proteasome activator complex subunit 2 OS=Homo sapiens OX=9606 GN=PSME2 PE=1 SV=1	2.49	1	1	9		High	1	2	0.003	1.688	254	29.1	6.71	1	0
FALSE	High	Master Protein	Q92878-2	Isoform 2 of DNA repair protein RAD50 OS=Homo sapiens OX=9606 GN=RAD50	2.49	1	1	1	4507186	High	1	1	0	2.531	1318	154.5	6.89	1	0
FALSE	High	Master Protein	B0QZ18	Copine-1 OS=Homo sapiens OX=9606 GN=CPNE1 PE=1 SV=1	2.48	1	1	4		High	1	2	0.003	1.926	542	59.7	6.04	1	0
FALSE	Low	Master Protein	P53384	Cytosolic Fe-S cluster assembly factor NUBP1 OS=Homo sapiens OX=9606 GN=NUBP1 PE=1 SV=2	2.48	1	1	6	5.54337e+06	Medium	1	1	0.07	0.451	320	34.5	5.33	1	0
FALSE	High	Master Protein	O95299-2	Isoform 2 of NADH dehydrogenase [ubiquinone] 1 alpha subcomplex subunit 10, mitochondrial OS=Homo sapiens OX=9606 GN=NDUFA10	2.48	1	1	3		High	1	1	0	2.488	429	48.5	7.21	1	0
FALSE	Low	Master Protein	Q9UFH2	Dynein axonemal heavy chain 17 OS=Homo sapiens OX=9606 GN=DNAH17 PE=1 SV=3	2.47	1	1	0	34368608	Medium	1	1	0.095	0.306	4462	509	5.72	1	0
FALSE	Low	Master Protein	A4GUB7	Cone-rod homeobox protein (Fragment) OS=Homo sapiens OX=9606 GN=CRX PE=2 SV=1	2.47	1	1	83	4418260	Medium	1	1	0.085	0.355	42	4.1	6.18	1	0
FALSE	High	Master Protein	J3KPP4	Cisplatin resistance-associated overexpressed protein, isoform CRA_b OS=Homo sapiens OX=9606 GN=LUC7L3 PE=1 SV=1	2.47	2	2	5	18494910	High	1	2	0	4.813	489	58.2	9.92	2	0
FALSE	High	Master Protein	P36542	ATP synthase subunit gamma, mitochondrial OS=Homo sapiens OX=9606 GN=ATP5F1C PE=1 SV=1	2.46	1	1	4	68427640	High	1	1	0	3.076	298	33	9.22	1	0
FALSE	High	Master Protein	Q9UKN8	General transcription factor 3C polypeptide 4 OS=Homo sapiens OX=9606 GN=GTF3C4 PE=1 SV=2	2.46	2	2	8	1660294	High	1	2	0	3.225	822	91.9	6.65	2	0
FALSE	High	Master Protein	Q9H501	ESF1 homolog OS=Homo sapiens OX=9606 GN=ESF1 PE=1 SV=1	2.46	1	1	2		High	1	1	0	2.957	851	98.7	5.11	1	0
FALSE	High	Master Protein	Q9H8Y8-3	Isoform 3 of Golgi reassembly-stacking protein 2 OS=Homo sapiens OX=9606 GN=GORASP2	2.45	1	1	4		High	1	1	0	4.021	464	48.6	4.84	1	0
FALSE	High	Master Protein	M0QYS1	60S ribosomal protein L13a (Fragment) OS=Homo sapiens OX=9606 GN=RPL13A PE=1 SV=2	2.45	1	1	5	11880961	High	1	3	0	4.286	210	24.2	10.86	1	0
FALSE	High	Master Protein	Q04323-2	Isoform 2 of UBX domain-containing protein 1 OS=Homo sapiens OX=9606 GN=UBXN1	2.44	3	3	14	3.11091e+07	High	1	4	0	8.096	312	35.1	5.35	3	0
FALSE	High	Master Protein	A8K9B2	cDNA FLJ76725, highly similar to Homo sapiens L-2-hydroxyglutarate dehydrogenase (L2HGDH), mRNA OS=Homo sapiens OX=9606 PE=2 SV=1	2.44	1	1	2		High	1	1	0	2.629	463	50.4	8.35	1	0
FALSE	High	Master Protein	P30626	Sorcin OS=Homo sapiens OX=9606 GN=SRI PE=1 SV=1	2.44	1	1	6	20193114	High	1	1	0	3.861	198	21.7	5.59	1	0
FALSE	Medium	Master Protein	A0A023T6R1	Mago nashi protein OS=Homo sapiens OX=9606 GN=FLJ10292 PE=2 SV=1	2.44	1	1	14	34369652	High	1	1	0.014	0.985	148	17.3	6.39	1	0
FALSE	High	Master Protein	G5E975	SWI/SNF-related matrix-associated actin-dependent regulator of chromatin subfamily B member 1 OS=Homo sapiens OX=9606 GN=SMARCB1 PE=1 SV=1	2.43	1	1	3	24301278	High	1	1	0	3.208	394	45	5.76	1	0
FALSE	High	Master Protein	A0A7P0T915	NAD-dependent protein deacylase sirtuin-5, mitochondrial OS=Homo sapiens OX=9606 GN=SIRT5 PE=4 SV=1	2.42	1	1	5		High	1	1	0	4.286	313	34.4	8.7	1	0
FALSE	High	Master Protein	O43252	Bifunctional 3'-phosphoadenosine 5'-phosphosulfate synthase 1 OS=Homo sapiens OX=9606 GN=PAPSS1 PE=1 SV=2	2.42	1	1	3	10583241	High	1	1	0.003	1.867	624	70.8	6.86	1	0
FALSE	High	Master Protein	Q9HB66	Alternative protein MKKS OS=Homo sapiens OX=9606 GN=MKKS PE=1 SV=1	2.42	1	1	27		High	1	1	0	4.064	63	7.3	9.61	1	0
FALSE	High	Master Protein	Q0VDF9	Heat shock 70 kDa protein 14 OS=Homo sapiens OX=9606 GN=HSPA14 PE=1 SV=1	2.42	2	2	5	28055386	High	1	2	0	3.388	509	54.8	5.59	2	0
FALSE	High	Master Protein	A0A2R8Y891	ATP-dependent 6-phosphofructokinase OS=Homo sapiens OX=9606 GN=PFKM PE=1 SV=1	2.41	2	2	4	4.18973e+06	High	1	2	0	6.315	883	96.8	8.12	2	0
FALSE	High	Master Protein	Q9BT22	Chitobiosyldiphosphodolichol beta-mannosyltransferase OS=Homo sapiens OX=9606 GN=ALG1 PE=1 SV=2	2.41	1	1	3	7.67899e+06	High	1	1	0	2.895	464	52.5	7.23	1	0
FALSE	Low	Master Protein	A0A024R8B6	Nucleoporin 214kDa, isoform CRA_b OS=Homo sapiens OX=9606 GN=NUP214 PE=4 SV=1	2.41	1	1	1	13285702	Medium	1	1	0.101	0.287	2131	218	8.18	1	0
FALSE	High	Master Protein	Q16576-2	Isoform 2 of Histone-binding protein RBBP7 OS=Homo sapiens OX=9606 GN=RBBP7	2.41	1	1	2	67120840	High	1	1	0	2.575	469	52.3	5.27	1	0
FALSE	High	Master Protein	A0A024QYY3	Phosphoribosyl pyrophosphate synthetase-associated protein 2, isoform CRA_a OS=Homo sapiens OX=9606 GN=PRPSAP2 PE=3 SV=1	2.41	1	1	4	8440346	High	1	1	0	2.721	369	40.9	7.44	1	0
FALSE	High	Master Protein	A0A087WUB9	Beta-catenin-like protein 1 OS=Homo sapiens OX=9606 GN=CTNNBL1 PE=1 SV=1	2.4	2	2	3	35711694	High	1	3	0.003	1.614	568	65.7	5.02	2	0
FALSE	High	Master Protein	B4E1U9	Cell division control protein 42 homolog OS=Homo sapiens OX=9606 PE=2 SV=1	2.4	2	2	13	42611768	High	1	2	0	3.991	236	26.5	7.59	2	0
FALSE	High	Master Protein	A0A3B3IRV5	Heme-binding protein 1 (Fragment) OS=Homo sapiens OX=9606 GN=HEBP1 PE=1 SV=1	2.4	1	1	8	9406539	High	1	2	0	3.766	207	23.1	9.33	1	0
FALSE	High	Master Protein	O60502	Protein O-GlcNAcase OS=Homo sapiens OX=9606 GN=OGA PE=1 SV=2	2.4	1	1	1	26683410	High	1	1	0	4.022	916	102.8	4.91	1	0
FALSE	High	Master Protein	Q6PKG0	La-related protein 1 OS=Homo sapiens OX=9606 GN=LARP1 PE=1 SV=2	2.4	1	1	1	34201072	High	1	1	0.001	2.051	1096	123.4	8.82	1	0
FALSE	High	Master Protein	Q07812-2	Isoform Beta of Apoptosis regulator BAX OS=Homo sapiens OX=9606 GN=BAX	2.4	1	1	6	16853240	High	1	1	0.004	1.523	218	24.2	7.9	1	0
FALSE	High	Master Protein	P63000-2	Isoform B of Ras-related C3 botulinum toxin substrate 1 OS=Homo sapiens OX=9606 GN=RAC1	2.4	1	1	7	31495694	High	1	2	0	3.22	211	23.5	8.63	1	0
FALSE	Low	Master Protein	A0A2U8J942	Ig heavy chain variable region (Fragment) OS=Homo sapiens OX=9606 GN=IgH PE=2 SV=1	2.39	1	1	23		Medium	1	1	0.061	0.506	87	9.7	6.64	1	0
FALSE	High	Master Protein	P49189-3	Isoform 3 of 4-trimethylaminobutyraldehyde dehydrogenase OS=Homo sapiens OX=9606 GN=ALDH9A1	2.39	1	1	3	35070016	High	1	1	0	2.346	518	56.3	6.57	1	0
FALSE	Low	Master Protein	A0A6Q8PGS2	Ganglioside-induced differentiation-associated protein 1 OS=Homo sapiens OX=9606 GN=GDAP1 PE=1 SV=1	2.39	1	1	3	18352702	Medium	1	1	0.085	0.355	384	44.2	8.51	1	0
FALSE	Medium	Master Protein	Q9NQ50	39S ribosomal protein L40, mitochondrial OS=Homo sapiens OX=9606 GN=MRPL40 PE=1 SV=1	2.39	1	1	8		High	1	1	0.024	0.798	206	24.5	9.63	1	0
FALSE	High	Master Protein	B5ME97	Septin 10, isoform CRA_c OS=Homo sapiens OX=9606 GN=SEPTIN10 PE=1 SV=2	2.39	1	1	3		High	1	1	0	4.205	544	62.9	6.83	1	0
FALSE	High	Master Protein	B3KS98	Eukaryotic translation initiation factor 3 subunit H OS=Homo sapiens OX=9606 GN=EIF3H PE=1 SV=1	2.38	1	1	5	2.91786e+06	High	1	1	0	2.534	366	41.6	7.33	1	0
FALSE	High	Master Protein	O43324	Eukaryotic translation elongation factor 1 epsilon-1 OS=Homo sapiens OX=9606 GN=EEF1E1 PE=1 SV=1	2.38	1	1	6	17598756	High	1	1	0	2.799	174	19.8	8.54	1	0
FALSE	High	Master Protein	Q9H2J4	Phosducin-like protein 3 OS=Homo sapiens OX=9606 GN=PDCL3 PE=1 SV=1	2.37	1	1	5	6.99331e+06	High	1	1	0.001	2.998	239	27.6	4.84	1	0
FALSE	High	Master Protein	Q96CN7	Isochorismatase domain-containing protein 1 OS=Homo sapiens OX=9606 GN=ISOC1 PE=1 SV=3	2.37	1	1	5	13914921	High	1	1	0	4.024	298	32.2	7.39	1	0
FALSE	High	Master Protein	Q8IZ83	Aldehyde dehydrogenase family 16 member A1 OS=Homo sapiens OX=9606 GN=ALDH16A1 PE=1 SV=2	2.36	2	2	4	8583527	High	1	2	0	2.838	802	85.1	6.79	2	0
FALSE	Medium	Master Protein	Q7RTP6	[F-actin]-monooxygenase MICAL3 OS=Homo sapiens OX=9606 GN=MICAL3 PE=1 SV=2	2.36	2	2	2	5.03213e+06	Medium	1	2	0.028	0.772	2002	224.2	5.55	2	0
FALSE	High	Master Protein	O75691	Small subunit processome component 20 homolog OS=Homo sapiens OX=9606 GN=UTP20 PE=1 SV=3	2.36	2	2	1		High	1	2	0	5.299	2785	318.2	7.39	2	0
FALSE	High	Master Protein	O95864	Acyl-CoA 6-desaturase OS=Homo sapiens OX=9606 GN=FADS2 PE=1 SV=1	2.35	2	2	4	56809724	High	1	2	0	2.782	444	52.2	8.82	2	0
FALSE	High	Master Protein	Q59GX7	Stearoyl-CoA desaturase variant (Fragment) OS=Homo sapiens OX=9606 PE=2 SV=1	2.35	1	1	4	50736832	High	1	1	0	2.9	366	42.3	9.25	1	0
FALSE	High	Master Protein	Q9NR19-2	Isoform 2 of Acetyl-coenzyme A synthetase, cytoplasmic OS=Homo sapiens OX=9606 GN=ACSS2	2.35	1	1	3		High	1	1	0.001	2.084	714	80	6.74	1	0
FALSE	High	Master Protein	O00178	GTP-binding protein 1 OS=Homo sapiens OX=9606 GN=GTPBP1 PE=1 SV=3	2.34	3	3	11	1.5036e+07	High	1	3	0	4.779	669	72.4	8.34	3	0
FALSE	High	Master Protein	P62256	Ubiquitin-conjugating enzyme E2 H OS=Homo sapiens OX=9606 GN=UBE2H PE=1 SV=1	2.34	1	1	5	3.71668e+06	High	1	1	0	3.662	183	20.6	4.67	1	0
FALSE	High	Master Protein	Q13561-2	Isoform 2 of Dynactin subunit 2 OS=Homo sapiens OX=9606 GN=DCTN2	2.34	2	2	10	27422724	High	1	2	0	2.343	406	44.8	5.17	2	0
FALSE	High	Master Protein	P35527	Keratin, type I cytoskeletal 9 OS=Homo sapiens OX=9606 GN=KRT9 PE=1 SV=3	2.34	1	1	5		High	1	1	0.003	1.876	623	62	5.24	1	0
FALSE	High	Master Protein	P62879	Guanine nucleotide-binding protein G(I)/G(S)/G(T) subunit beta-2 OS=Homo sapiens OX=9606 GN=GNB2 PE=1 SV=3	2.33	2	1	10	670590	Medium	1	2	0	2.367	340	37.3	6	2	0
FALSE	High	Master Protein	A0A0S2Z5U3	Heterogeneous nuclear ribonucleoprotein L-like isoform 2 (Fragment) OS=Homo sapiens OX=9606 GN=HNRPLL PE=2 SV=1	2.33	1	1	2	12251218	High	1	1	0	3.272	573	63.6	7.3	1	0
FALSE	High	Master Protein	O75330-3	Isoform 3 of Hyaluronan mediated motility receptor OS=Homo sapiens OX=9606 GN=HMMR	2.33	1	1	2		High	1	1	0	2.623	725	84.2	5.9	1	0
FALSE	High	Master Protein	O15260	Surfeit locus protein 4 OS=Homo sapiens OX=9606 GN=SURF4 PE=1 SV=3	2.33	1	1	5	12953497	High	1	1	0	3.785	269	30.4	7.78	1	0
FALSE	High	Master Protein	P21912	Succinate dehydrogenase [ubiquinone] iron-sulfur subunit, mitochondrial OS=Homo sapiens OX=9606 GN=SDHB PE=1 SV=3	2.33	1	1	3	31629502	High	1	1	0	3.212	280	31.6	8.76	1	0
FALSE	High	Master Protein	Q969G3	SWI/SNF-related matrix-associated actin-dependent regulator of chromatin subfamily E member 1 OS=Homo sapiens OX=9606 GN=SMARCE1 PE=1 SV=2	2.33	1	1	4	4.10566e+06	High	1	1	0.003	1.87	411	46.6	4.88	1	0
FALSE	High	Master Protein	A8K6Y2	Serine/threonine-protein phosphatase 2A 56 kDa regulatory subunit OS=Homo sapiens OX=9606 PE=2 SV=1	2.33	2	2	6	11595053	High	1	2	0	3.856	602	69.9	7.77	2	0
FALSE	High	Master Protein	E7EMK3	Flotillin OS=Homo sapiens OX=9606 GN=FLOT2 PE=1 SV=1	2.32	1	1	2	10183196	High	1	1	0	2.89	483	53.1	5.24	1	0
FALSE	High	Master Protein	A0A1U9X7R2	GNL1 OS=Homo sapiens OX=9606 PE=4 SV=1	2.32	1	1	2	7365664	High	1	1	0	3.946	607	68.6	5.95	1	0
FALSE	High	Master Protein	B3KM47	cDNA FLJ10273 fis, clone HEMBB1001137, highly similar to SEC23-interacting protein OS=Homo sapiens OX=9606 PE=2 SV=1	2.31	2	2	2	14626551	High	1	2	0	3.155	1000	111	5.45	2	0
FALSE	Medium	Master Protein	O60287	Nucleolar pre-ribosomal-associated protein 1 OS=Homo sapiens OX=9606 GN=URB1 PE=1 SV=4	2.31	1	1	0	525007456	Medium	1	1	0.044	0.607	2271	254.2	6.47	1	0
FALSE	High	Master Protein	P27694	Replication protein A 70 kDa DNA-binding subunit OS=Homo sapiens OX=9606 GN=RPA1 PE=1 SV=2	2.3	1	1	3		High	1	1	0	2.425	616	68.1	7.21	1	0
FALSE	High	Master Protein	Q8IUI8	Cytokine receptor-like factor 3 OS=Homo sapiens OX=9606 GN=CRLF3 PE=1 SV=2	2.3	1	1	3	4899298	High	1	1	0	3.789	442	49.7	5.14	1	0
FALSE	High	Master Protein	A0A0S2Z3H6	Cleft lip and palate associated transmembrane protein 1 isoform 1 (Fragment) OS=Homo sapiens OX=9606 GN=CLPTM1 PE=2 SV=1	2.3	1	1	2		High	1	1	0.003	1.955	686	77.9	6.29	1	0
FALSE	Low	Master Protein	O60240	Perilipin-1 OS=Homo sapiens OX=9606 GN=PLIN1 PE=1 SV=2	2.3	1	1	4		Medium	1	1	0.119	0.246	522	56	6.42	1	0
FALSE	High	Master Protein	P59998-2	Isoform 2 of Actin-related protein 2/3 complex subunit 4 OS=Homo sapiens OX=9606 GN=ARPC4	2.3	1	1	1	20494278	High	1	1	0.001	1.982	625	71.7	5.88	1	0
FALSE	Low	Master Protein	A0A1B0GTR0	Epididymal protein 13 OS=Homo sapiens OX=9606 GN=EDDM13 PE=3 SV=1	2.29	1	1	14		Medium	1	1	0.088	0.326	161	18.4	8.29	1	0
FALSE	High	Master Protein	A0A140VJG8	Catechol O-methyltransferase OS=Homo sapiens OX=9606 PE=2 SV=1	2.29	1	1	6		High	1	1	0	2.726	271	30	5.47	1	0
FALSE	High	Master Protein	D3DNI3	Profilin (Fragment) OS=Homo sapiens OX=9606 GN=PFN2 PE=3 SV=1	2.29	1	1	4	8.08642e+06	High	1	1	0	2.388	340	35.5	10.2	1	0
FALSE	High	Master Protein	O00186	Syntaxin-binding protein 3 OS=Homo sapiens OX=9606 GN=STXBP3 PE=1 SV=2	2.28	1	1	2	17409716	High	1	1	0	2.406	592	67.7	7.8	1	0
FALSE	High	Master Protein	A0A7P0T9U7	Splicing factor 1 OS=Homo sapiens OX=9606 GN=SF1 PE=4 SV=1	2.28	1	1	2	38813736	High	1	1	0.001	2.001	764	80.3	9.2	1	0
FALSE	High	Master Protein	Q6IBA0	Complex I-15 kDa OS=Homo sapiens OX=9606 GN=NDUFS5 PE=2 SV=1	2.28	1	1	11		High	1	1	0	3.072	106	12.5	9.14	1	0
FALSE	High	Master Protein	A8QI98	DIS3 OS=Homo sapiens OX=9606 PE=2 SV=1	2.28	1	1	1	8816382	High	1	1	0.003	1.821	958	109	7.14	1	0
FALSE	High	Master Protein	A0A140VJL3	Hypoxanthine phosphoribosyltransferase OS=Homo sapiens OX=9606 PE=2 SV=1	2.27	4	4	29	45837692	High	1	4	0	7.931	218	24.6	6.68	4	0
FALSE	High	Master Protein	Q13895	Bystin OS=Homo sapiens OX=9606 GN=BYSL PE=1 SV=3	2.27	2	2	4	46665585	High	1	2	0	4.167	437	49.6	8.12	2	0
FALSE	High	Master Protein	Q9H2U1	ATP-dependent DNA/RNA helicase DHX36 OS=Homo sapiens OX=9606 GN=DHX36 PE=1 SV=2	2.27	2	2	3	3426920	High	1	2	0.003	1.597	1008	114.7	7.68	2	0
FALSE	High	Master Protein	P56270-2	Isoform 2 of Myc-associated zinc finger protein OS=Homo sapiens OX=9606 GN=MAZ	2.26	1	1	6		High	1	3	0	2.149	493	51	9.1	1	0
FALSE	High	Master Protein	Q13595	Transformer-2 protein homolog alpha OS=Homo sapiens OX=9606 GN=TRA2A PE=1 SV=1	2.25	1	1	5	26978542	High	1	1	0	3.639	282	32.7	11.27	1	0
FALSE	High	Master Protein	Q02978	Mitochondrial 2-oxoglutarate/malate carrier protein OS=Homo sapiens OX=9606 GN=SLC25A11 PE=1 SV=3	2.24	1	1	4	8669904	High	1	1	0	2.699	314	34	9.91	1	0
FALSE	High	Master Protein	Q9Y639	Neuroplastin OS=Homo sapiens OX=9606 GN=NPTN PE=1 SV=2	2.23	1	1	5	11378745	High	1	2	0	4.597	398	44.4	7.99	1	0
FALSE	High	Master Protein	Q9NS87	Kinesin-like protein KIF15 OS=Homo sapiens OX=9606 GN=KIF15 PE=1 SV=1	2.23	1	1	1		High	1	1	0	3.533	1388	160.1	6	1	0
FALSE	High	Master Protein	Q9UNX4	WD repeat-containing protein 3 OS=Homo sapiens OX=9606 GN=WDR3 PE=1 SV=1	2.23	2	2	4	20979574	High	1	2	0	3.126	943	106	6.64	2	0
FALSE	High	Master Protein	A0A024R4N0	HCG1640809, isoform CRA_b OS=Homo sapiens OX=9606 GN=hCG_1640809 PE=4 SV=1	2.23	1	1	3	18266368	High	1	1	0	2.208	322	35.3	8.15	1	0
FALSE	High	Master Protein	A8K3Z5	Nucleoporin NUP53 OS=Homo sapiens OX=9606 PE=2 SV=1	2.22	1	1	6		High	1	1	0	2.737	326	34.8	9.36	1	0
FALSE	High	Master Protein	Q9Y5V3-2	Isoform 2 of Melanoma-associated antigen D1 OS=Homo sapiens OX=9606 GN=MAGED1	2.22	1	1	1	31182098	High	1	1	0.003	1.898	834	91.9	5.82	1	0
FALSE	High	Master Protein	M0R2N5	Very-long-chain enoyl-CoA reductase OS=Homo sapiens OX=9606 GN=TECR PE=1 SV=1	2.22	1	1	3	10200060	High	1	1	0	2.917	346	39.9	9.61	1	0
FALSE	High	Master Protein	A0A384NL93	Cytochrome c oxidase polypeptide Vb OS=Homo sapiens OX=9606 PE=2 SV=1	2.22	1	1	9	75465272	High	1	1	0	2.94	129	13.7	8.81	1	0
FALSE	High	Master Protein	Q9H5K3	Protein O-mannose kinase OS=Homo sapiens OX=9606 GN=POMK PE=1 SV=1	2.22	1	1	5	5.7456e+06	High	1	1	0	3.911	350	40	6.1	1	0
FALSE	High	Master Protein	O14617-5	Isoform 5 of AP-3 complex subunit delta-1 OS=Homo sapiens OX=9606 GN=AP3D1	2.22	1	1	2		High	1	2	0.003	1.761	1215	136.6	7.64	1	0
FALSE	High	Master Protein	Q5JPH6-2	Isoform 2 of Probable glutamate--tRNA ligase, mitochondrial OS=Homo sapiens OX=9606 GN=EARS2	2.22	1	1	3		High	1	1	0	2.948	534	60	8.07	1	0
FALSE	High	Master Protein	A0A218KGN3	Presenilin OS=Homo sapiens OX=9606 GN=PSEN1 PE=3 SV=1	2.21	1	1	4		High	1	1	0.003	1.656	467	52.7	5.31	1	0
FALSE	High	Master Protein	A0MNN4	CDW3/SMU1 OS=Homo sapiens OX=9606 GN=SMU1 PE=2 SV=1	2.21	1	1	2	22964070	High	1	1	0.001	2.058	513	57.5	7.18	1	0
FALSE	Medium	Master Protein	B3KR50	cDNA FLJ33691 fis, clone BRAWH2002976, highly similar to GROWTH FACTOR RECEPTOR-BOUND PROTEIN 2 OS=Homo sapiens OX=9606 PE=2 SV=1	2.21	1	1	13		Medium	1	3	0.011	1.061	217	25.2	6.32	1	0
FALSE	High	Master Protein	P46531	Neurogenic locus notch homolog protein 1 OS=Homo sapiens OX=9606 GN=NOTCH1 PE=1 SV=4	2.21	1	1	1		High	1	1	0	2.609	2555	272.3	5.12	1	0
FALSE	High	Master Protein	A8K4H7	Amidophosphoribosyltransferase OS=Homo sapiens OX=9606 GN=PPAT PE=2 SV=1	2.21	1	1	2	45591276	High	1	1	0.001	2.979	517	57.4	6.76	1	0
FALSE	High	Master Protein	P30049	ATP synthase subunit delta, mitochondrial OS=Homo sapiens OX=9606 GN=ATP5F1D PE=1 SV=2	2.19	1	1	8	8768201	High	1	1	0	3.699	168	17.5	5.49	1	0
FALSE	High	Master Protein	B2RDD7	Protein arginine N-methyltransferase 5 OS=Homo sapiens OX=9606 PE=2 SV=1	2.19	1	1	3	24964604	High	1	1	0	2.594	637	72.7	6.29	1	0
FALSE	High	Master Protein	Q6NXE6	Armadillo repeat-containing protein 6 OS=Homo sapiens OX=9606 GN=ARMC6 PE=1 SV=2	2.19	1	1	4		High	1	1	0	2.839	501	54.1	6.24	1	0
FALSE	High	Master Protein	Q7Z7H8-2	Isoform 2 of 39S ribosomal protein L10, mitochondrial OS=Homo sapiens OX=9606 GN=MRPL10	2.19	1	1	7	3.4367e+06	High	1	1	0	3.21	271	30.3	9.25	1	0
FALSE	High	Master Protein	O75569	Interferon-inducible double-stranded RNA-dependent protein kinase activator A OS=Homo sapiens OX=9606 GN=PRKRA PE=1 SV=1	2.19	1	1	4		High	1	1	0	2.196	313	34.4	8.41	1	0
FALSE	High	Master Protein	Q5VT66-2	Isoform 2 of Mitochondrial amidoxime-reducing component 1 OS=Homo sapiens OX=9606 GN=MTARC1	2.18	1	1	4	6162455	High	1	2	0	3.812	354	39.4	8.79	1	0
FALSE	Medium	Master Protein	Q9HDC9	Adipocyte plasma membrane-associated protein OS=Homo sapiens OX=9606 GN=APMAP PE=1 SV=2	2.18	1	1	6		High	1	1	0.011	1.062	416	46.5	6.16	1	0
FALSE	High	Master Protein	Q8N684-3	Isoform 3 of Cleavage and polyadenylation specificity factor subunit 7 OS=Homo sapiens OX=9606 GN=CPSF7	2.18	1	1	2	23716408	High	1	1	0	2.245	514	56.3	8.87	1	0
FALSE	Medium	Master Protein	Q53GW1	Vesicle transport-related protein isoform a variant (Fragment) OS=Homo sapiens OX=9606 PE=2 SV=1	2.17	1	1	3	2.67497e+06	High	1	1	0.014	0.983	642	72.3	6.38	1	0
FALSE	High	Master Protein	Q96A33	PAT complex subunit CCDC47 OS=Homo sapiens OX=9606 GN=CCDC47 PE=1 SV=1	2.17	1	1	3	2978509	High	1	1	0	2.945	483	55.8	4.87	1	0
FALSE	High	Master Protein	O75323	Protein NipSnap homolog 2 OS=Homo sapiens OX=9606 GN=NIPSNAP2 PE=1 SV=1	2.17	1	1	6	1.04492e+07	High	1	3	0	5.967	286	33.7	9.36	1	0
FALSE	High	Master Protein	Q53H29	Nucleoporin 54kDa variant (Fragment) OS=Homo sapiens OX=9606 PE=2 SV=1	2.17	2	2	5		High	1	2	0	3.747	508	55.5	7.02	2	0
FALSE	High	Master Protein	E7ES60	Ras-related protein Rab-34, isoform NARR OS=Homo sapiens OX=9606 GN=RAB34 PE=1 SV=2	2.17	3	3	13	84243604	High	1	3	0	3.247	268	29.9	9.28	3	0
FALSE	High	Master Protein	P56182	Ribosomal RNA processing protein 1 homolog A OS=Homo sapiens OX=9606 GN=RRP1 PE=1 SV=1	2.17	1	1	7		High	1	2	0.003	1.691	461	52.8	9.33	1	0
FALSE	High	Master Protein	Q96B26	Exosome complex component RRP43 OS=Homo sapiens OX=9606 GN=EXOSC8 PE=1 SV=1	2.17	1	1	7		High	1	1	0	3.232	276	30	5.3	1	0
FALSE	High	Master Protein	Q8IWA0	WD repeat-containing protein 75 OS=Homo sapiens OX=9606 GN=WDR75 PE=1 SV=1	2.16	3	3	6	1.45623e+07	High	1	3	0	5.808	830	94.4	5.96	3	0
FALSE	High	Master Protein	P37108	Signal recognition particle 14 kDa protein OS=Homo sapiens OX=9606 GN=SRP14 PE=1 SV=2	2.15	1	1	7	43799076	High	1	1	0.006	1.217	136	14.6	10.04	1	0
FALSE	High	Master Protein	Q08J23	RNA cytosine C(5)-methyltransferase NSUN2 OS=Homo sapiens OX=9606 GN=NSUN2 PE=1 SV=2	2.14	2	2	5	7.02705e+06	High	1	2	0	2.636	767	86.4	6.77	2	0
FALSE	High	Master Protein	A0A087WT12	Glutathione peroxidase OS=Homo sapiens OX=9606 GN=GPX4 PE=1 SV=1	2.14	2	2	8	1.49216e+07	High	1	2	0.006	1.249	233	26.9	10.07	2	0
FALSE	High	Master Protein	A0A024R648	Translocase of inner mitochondrial membrane 9 homolog (Yeast), isoform CRA_a OS=Homo sapiens OX=9606 GN=TIMM9 PE=4 SV=1	2.14	1	1	12		High	1	1	0	2.507	89	10.4	7.21	1	0
FALSE	High	Master Protein	O96000	NADH dehydrogenase [ubiquinone] 1 beta subcomplex subunit 10 OS=Homo sapiens OX=9606 GN=NDUFB10 PE=1 SV=3	2.14	1	1	8	27154270	High	1	1	0	2.615	172	20.8	8.48	1	0
FALSE	High	Master Protein	D3DWY7	von Hippel-Lindau binding protein 1, isoform CRA_b OS=Homo sapiens OX=9606 GN=VBP1 PE=3 SV=1	2.14	1	1	4	21197650	High	1	1	0	2.266	233	26.5	9.01	1	0
FALSE	High	Master Protein	A0A2R8YDH4	Uncharacterized protein OS=Homo sapiens OX=9606 PE=1 SV=1	2.14	1	1	2		High	1	1	0.003	1.945	1319	147.8	8.18	1	0
FALSE	High	Master Protein	Q14677-3	Isoform 3 of Clathrin interactor 1 OS=Homo sapiens OX=9606 GN=CLINT1	2.14	1	1	2		High	1	1	0	2.372	643	70.3	6.58	1	0
FALSE	High	Master Protein	A8K5K5	Eukaryotic translation initiation factor 3 subunit G OS=Homo sapiens OX=9606 GN=EIF3G PE=2 SV=1	2.14	1	1	4	14813062	High	1	1	0	2.488	320	35.6	6.13	1	0
FALSE	Medium	Master Protein	Q86TN4-4	Isoform 4 of tRNA 2'-phosphotransferase 1 OS=Homo sapiens OX=9606 GN=TRPT1	2.13	1	1	6	6.61655e+06	High	1	1	0.02	0.884	255	27.9	9.98	1	0
FALSE	High	Master Protein	O43181	NADH dehydrogenase [ubiquinone] iron-sulfur protein 4, mitochondrial OS=Homo sapiens OX=9606 GN=NDUFS4 PE=1 SV=1	2.12	1	1	9	27084162	High	1	1	0	2.574	175	20.1	10.3	1	0
FALSE	High	Master Protein	Q9Y467	Sal-like protein 2 OS=Homo sapiens OX=9606 GN=SALL2 PE=1 SV=4	2.12	2	2	6		High	1	3	0	4.885	1007	105.2	6.3	2	0
FALSE	High	Master Protein	G5EA30	CUG triplet repeat, RNA binding protein 1, isoform CRA_c OS=Homo sapiens OX=9606 GN=CELF1 PE=1 SV=1	2.11	1	1	3		High	1	1	0.003	1.926	514	55.1	8.38	1	0
FALSE	High	Master Protein	Q9BRK5	45 kDa calcium-binding protein OS=Homo sapiens OX=9606 GN=SDF4 PE=1 SV=1	2.11	1	1	4	5.70195e+06	High	1	1	0.001	2.06	362	41.8	4.86	1	0
FALSE	Medium	Master Protein	P11413-2	Isoform Long of Glucose-6-phosphate 1-dehydrogenase OS=Homo sapiens OX=9606 GN=G6PD	2.11	1	1	3	7.83955e+06	High	1	1	0.016	0.955	561	63.8	6.89	1	0
FALSE	Low	Master Protein	B4DQP1	Complex I-B16.6 OS=Homo sapiens OX=9606 PE=2 SV=1	2.11	1	1	5		Medium	1	1	0.063	0.494	273	30.1	6.9	1	0
FALSE	High	Master Protein	O43251-8	Isoform 8 of RNA binding protein fox-1 homolog 2 OS=Homo sapiens OX=9606 GN=RBFOX2	2.1	1	1	6		High	1	2	0	2.151	451	47.3	6.62	1	0
FALSE	High	Master Protein	Q8WY07	Cationic amino acid transporter 3 OS=Homo sapiens OX=9606 GN=SLC7A3 PE=1 SV=1	2.1	1	1	2	14855346	High	1	1	0.004	1.419	619	67.1	6.19	1	0
FALSE	Medium	Master Protein	A0A0M4G3H8	4-alpha-glucanotransferase OS=Homo sapiens OX=9606 GN=AGL PE=4 SV=1	2.1	1	1	1		High	1	1	0.031	0.739	1532	174.7	6.8	1	0
FALSE	High	Master Protein	Q96HF1	Secreted frizzled-related protein 2 OS=Homo sapiens OX=9606 GN=SFRP2 PE=1 SV=2	2.1	1	1	5	12602540	High	1	1	0.005	1.341	295	33.5	7.42	1	0
FALSE	High	Master Protein	Q9UIF9	Bromodomain adjacent to zinc finger domain protein 2A OS=Homo sapiens OX=9606 GN=BAZ2A PE=1 SV=4	2.09	1	1	1		High	1	1	0.004	1.388	1905	211.1	6.64	1	0
FALSE	Medium	Master Protein	B4DM08	cDNA FLJ60021, moderately similar to Protein transport protein Sec61 subunit alpha isoform 1 OS=Homo sapiens OX=9606 PE=2 SV=1	2.09	1	1	6	10190800	High	1	1	0.012	1.044	226	25.6	9.85	1	0
FALSE	Low	Master Protein	Q9NQU5	Serine/threonine-protein kinase PAK 6 OS=Homo sapiens OX=9606 GN=PAK6 PE=1 SV=1	2.09	1	1	4		Medium	1	1	0.089	0.319	681	74.8	9.52	1	0
FALSE	Medium	Master Protein	Q9NRX2	39S ribosomal protein L17, mitochondrial OS=Homo sapiens OX=9606 GN=MRPL17 PE=1 SV=1	2.09	1	1	5	24629248	High	1	1	0.013	1.005	175	20	10.11	1	0
FALSE	High	Master Protein	P13473-3	Isoform LAMP-2C of Lysosome-associated membrane glycoprotein 2 OS=Homo sapiens OX=9606 GN=LAMP2	2.08	1	1	2	28478338	High	1	1	0.003	1.894	411	45.1	5.91	1	0
FALSE	High	Master Protein	Q5SSJ5	Heterochromatin protein 1-binding protein 3 OS=Homo sapiens OX=9606 GN=HP1BP3 PE=1 SV=1	2.08	1	1	2	19100408	High	1	1	0.003	1.698	553	61.2	9.67	1	0
FALSE	High	Master Protein	A0A7I2V508	BCL2-associated athanogene 6 OS=Homo sapiens OX=9606 GN=BAG6 PE=1 SV=1	2.08	3	3	6	4.47944e+06	High	1	4	0	2.802	1173	123.4	5.69	3	0
FALSE	High	Master Protein	Q6ZS38	cDNA FLJ45860 fis, clone OCBBF2036019, moderately similar to NADH-ubiquinone oxidoreductase 20 kDa subunit, mitochondrial OS=Homo sapiens OX=9606 PE=2 SV=1	2.08	1	1	3	25153492	High	1	1	0	2.662	294	32	8.53	1	0
FALSE	High	Master Protein	A0A024R2C5	Vesicle-fusing ATPase OS=Homo sapiens OX=9606 GN=VPS4B PE=3 SV=1	2.08	1	1	2	9155399	High	1	1	0	2.516	444	49.3	7.23	1	0
FALSE	High	Master Protein	A0A024R3Z5	LanC lantibiotic synthetase component C-like 1 (Bacterial), isoform CRA_b OS=Homo sapiens OX=9606 GN=LANCL1 PE=3 SV=1	2.08	1	1	4	3.36635e+06	High	1	1	0.001	2.107	411	46.5	7.87	1	0
FALSE	High	Master Protein	Q96RP9-2	Isoform 2 of Elongation factor G, mitochondrial OS=Homo sapiens OX=9606 GN=GFM1	2.07	2	2	4	2.28099e+07	High	1	2	0	3.788	770	85.8	7.18	2	0
FALSE	High	Master Protein	B3KTT0	cDNA FLJ38675 fis, clone IMR322000243, highly similar to Nucleoporin Nup43 OS=Homo sapiens OX=9606 PE=2 SV=1	2.07	1	1	3	16045650	High	1	1	0	2.856	380	42.1	5.54	1	0
FALSE	Low	Master Protein	Q9BXW9-1	Isoform 1 of Fanconi anemia group D2 protein OS=Homo sapiens OX=9606 GN=FANCD2	2.07	1	1	1	6.32158e+06	Medium	1	1	0.062	0.501	1471	166.4	6.24	1	0
FALSE	High	Master Protein	Q15397	Pumilio homolog 3 OS=Homo sapiens OX=9606 GN=PUM3 PE=1 SV=3	2.07	2	2	5	4872159	High	1	3	0.003	1.823	648	73.5	9.64	2	0
FALSE	High	Master Protein	B4DW34	Acid sphingomyelinase-like phosphodiesterase OS=Homo sapiens OX=9606 PE=2 SV=1	2.06	1	1	4		High	1	1	0.001	2.969	455	50.8	5.64	1	0
FALSE	High	Master Protein	Q53GS9	U4/U6.U5 tri-snRNP-associated protein 2 OS=Homo sapiens OX=9606 GN=USP39 PE=1 SV=2	2.06	1	1	2	10652161	High	1	1	0	2.163	565	65.3	8.91	1	0
FALSE	Medium	Master Protein	P19525	Interferon-induced, double-stranded RNA-activated protein kinase OS=Homo sapiens OX=9606 GN=EIF2AK2 PE=1 SV=2	2.06	1	1	3		High	1	1	0.022	0.849	551	62.1	8.4	1	0
FALSE	High	Master Protein	Q96IZ0	PRKC apoptosis WT1 regulator protein OS=Homo sapiens OX=9606 GN=PAWR PE=1 SV=1	2.06	1	1	5	4478039	High	1	1	0.003	1.67	340	36.5	5.41	1	0
FALSE	High	Master Protein	O75909-4	Isoform 4 of Cyclin-K OS=Homo sapiens OX=9606 GN=CCNK	2.06	1	1	4		High	1	1	0	2.385	600	66.1	8.63	1	0
FALSE	High	Master Protein	Q9UHY7	Enolase-phosphatase E1 OS=Homo sapiens OX=9606 GN=ENOPH1 PE=1 SV=1	2.05	2	2	10	1.28787e+07	High	1	3	0	3.342	261	28.9	4.78	2	0
FALSE	Low	Master Protein	O15226-2	Isoform 2 of NF-kappa-B-repressing factor OS=Homo sapiens OX=9606 GN=NKRF	2.05	1	1	2		Medium	1	1	0.07	0.445	705	79.4	8.88	1	0
FALSE	Low	Master Protein	B4DU77	cDNA FLJ52279, highly similar to Kallikrein-2 OS=Homo sapiens OX=9606 PE=2 SV=1	2.05	1	1	11	48865724	Medium	1	1	0.1	0.29	244	26.4	7.18	1	0
FALSE	High	Master Protein	O94874	E3 UFM1-protein ligase 1 OS=Homo sapiens OX=9606 GN=UFL1 PE=1 SV=2	2.05	1	1	1		High	1	1	0.004	1.554	794	89.5	6.79	1	0
FALSE	Medium	Master Protein	A0A7I8V3B8	Polyprotein OS=Homo sapiens OX=9606 GN=VACV VK01 RKI-203 CDS PE=4 SV=1	2.05	1	1	7		High	1	1	0.031	0.733	162	18.8	4.37	1	0
FALSE	High	Master Protein	O14828	Secretory carrier-associated membrane protein 3 OS=Homo sapiens OX=9606 GN=SCAMP3 PE=1 SV=3	2.05	1	1	5	1.72099e+06	High	1	1	0	3.258	347	38.3	7.64	1	0
FALSE	High	Master Protein	O60832	H/ACA ribonucleoprotein complex subunit DKC1 OS=Homo sapiens OX=9606 GN=DKC1 PE=1 SV=3	2.04	1	1	2	26319026	High	1	1	0.003	1.655	514	57.6	9.42	1	0
FALSE	High	Master Protein	Q96K76	Ubiquitin carboxyl-terminal hydrolase 47 OS=Homo sapiens OX=9606 GN=USP47 PE=1 SV=3	2.03	1	1	1		High	1	2	0	3.092	1375	157.2	5.08	1	0
FALSE	High	Master Protein	Q12972	Nuclear inhibitor of protein phosphatase 1 OS=Homo sapiens OX=9606 GN=PPP1R8 PE=1 SV=2	2.02	1	1	6		High	1	1	0.003	1.665	351	38.5	7.37	1	0
FALSE	High	Master Protein	Q14247-2	Isoform 2 of Src substrate cortactin OS=Homo sapiens OX=9606 GN=CTTN	2.02	1	1	3		High	1	2	0	3.353	634	70.9	6.64	1	0
FALSE	High	Master Protein	Q9UIG0	Tyrosine-protein kinase BAZ1B OS=Homo sapiens OX=9606 GN=BAZ1B PE=1 SV=2	2.02	1	1	1	6.42563e+06	High	1	1	0	4.017	1483	170.8	8.48	1	0
FALSE	High	Master Protein	E7EPT4	NADH dehydrogenase [ubiquinone] flavoprotein 2, mitochondrial OS=Homo sapiens OX=9606 GN=NDUFV2 PE=1 SV=1	2.01	2	2	10	1.50152e+07	High	1	2	0	2.708	252	27.9	8	2	0
FALSE	High	Master Protein	A0A7I2YQK0	Glycogen synthase kinase-3 beta OS=Homo sapiens OX=9606 GN=GSK3B PE=1 SV=1	2.01	1	1	5	3.26464e+06	High	1	3	0	4.614	470	52.4	8.72	1	0
FALSE	High	Master Protein	Q12849	G-rich sequence factor 1 OS=Homo sapiens OX=9606 GN=GRSF1 PE=1 SV=3	2.01	1	1	2		High	1	1	0.004	1.394	480	53.1	6.19	1	0
FALSE	High	Master Protein	A0A024R2M6	Acetyl-Coenzyme A acyltransferase 1 (Peroxisomal 3-oxoacyl-Coenzyme A thiolase), isoform CRA_a OS=Homo sapiens OX=9606 GN=ACAA1 PE=2 SV=1	2	1	1	4		High	1	1	0.005	1.318	424	44.3	8.44	1	0
FALSE	High	Master Protein	Q01970	1-phosphatidylinositol 4,5-bisphosphate phosphodiesterase beta-3 OS=Homo sapiens OX=9606 GN=PLCB3 PE=1 SV=2	2	2	2	3	1.72261e+06	High	1	3	0	4.889	1234	138.7	5.9	2	0
FALSE	Low	Master Protein	Q96JN2-4	Isoform 4 of Coiled-coil domain-containing protein 136 OS=Homo sapiens OX=9606 GN=CCDC136	2	1	1	2		Medium	1	1	0.119	0.246	1157	134.6	4.67	1	0
FALSE	High	Master Protein	A0A0C4DGV4	Late endosomal/lysosomal adaptor and MAPK and MTOR activator 5 OS=Homo sapiens OX=9606 GN=LAMTOR5 PE=1 SV=1	2	1	1	12	15368023	High	1	1	0	2.447	173	18.1	5.5	1	0
FALSE	High	Master Protein	Q7Z460	CLIP-associating protein 1 OS=Homo sapiens OX=9606 GN=CLASP1 PE=1 SV=1	2	2	2	3		High	1	2	0	4.993	1538	169.3	9.03	2	0
FALSE	High	Master Protein	Q12841	Follistatin-related protein 1 OS=Homo sapiens OX=9606 GN=FSTL1 PE=1 SV=1	2	1	1	3	13589249	High	1	1	0.001	1.999	308	35	5.52	1	0
FALSE	High	Master Protein	A0A669KB53	Signal transducer and activator of transcription OS=Homo sapiens OX=9606 GN=STAT1 PE=1 SV=1	1.99	2	2	4	18927722	High	1	2	0	2.915	791	91.1	6.14	2	0
FALSE	High	Master Protein	M0R2Z9	SURP and G-patch domain-containing protein 2 OS=Homo sapiens OX=9606 GN=SUGP2 PE=1 SV=1	1.99	2	2	4	2.46739e+07	High	1	2	0.003	1.671	1096	121.5	7.4	2	0
FALSE	High	Master Protein	A0A0D9SGE8	PHD finger protein 6 OS=Homo sapiens OX=9606 GN=PHF6 PE=1 SV=1	1.98	1	1	2	19374292	High	1	1	0.005	1.376	366	41.3	8.68	1	0
FALSE	High	Master Protein	Q13823	Nucleolar GTP-binding protein 2 OS=Homo sapiens OX=9606 GN=GNL2 PE=1 SV=1	1.98	1	1	1	10376061	High	1	1	0.005	1.332	731	83.6	9.25	1	0
FALSE	High	Master Protein	Q9H490	Phosphatidylinositol glycan anchor biosynthesis class U protein OS=Homo sapiens OX=9606 GN=PIGU PE=1 SV=3	1.97	1	1	4		High	1	1	0	2.306	435	50	7.72	1	0
FALSE	High	Master Protein	Q9HBH5	Retinol dehydrogenase 14 OS=Homo sapiens OX=9606 GN=RDH14 PE=1 SV=1	1.97	1	1	2	11317443	High	1	1	0.004	1.407	336	36.8	8.79	1	0
FALSE	High	Master Protein	A0A0S2Z4B3	RNA binding motif single stranded interacting protein 1 isoform 2 (Fragment) OS=Homo sapiens OX=9606 GN=RBMS1 PE=2 SV=1	1.96	1	1	4	8512731	High	1	1	0.007	1.14	421	46.2	9.07	1	0
FALSE	High	Master Protein	A8K7Q1	Nucleobindin-1 OS=Homo sapiens OX=9606 PE=2 SV=1	1.96	1	1	2	25478814	High	1	1	0.003	1.719	461	53.9	5.25	1	0
FALSE	High	Master Protein	Q9H8Y1	Vertnin OS=Homo sapiens OX=9606 GN=VRTN PE=1 SV=1	1.96	1	1	2	18045682	High	1	1	0.007	1.16	702	78.2	9.01	1	0
FALSE	High	Master Protein	P30085-3	Isoform 3 of UMP-CMP kinase OS=Homo sapiens OX=9606 GN=CMPK1	1.96	1	1	4	16730101	High	1	1	0	2.148	228	25.8	7.97	1	0
FALSE	High	Master Protein	P49721	Proteasome subunit beta type-2 OS=Homo sapiens OX=9606 GN=PSMB2 PE=1 SV=1	1.96	2	2	14	47583520	High	1	2	0.004	1.514	201	22.8	7.02	2	0
FALSE	High	Master Protein	A8K4K9	ER membrane protein complex subunit 2 OS=Homo sapiens OX=9606 PE=2 SV=1	1.96	1	1	4		High	1	1	0.001	2.088	297	34.8	6.81	1	0
FALSE	High	Master Protein	A0A024R897	Actin-related protein 2/3 complex subunit 5 OS=Homo sapiens OX=9606 GN=ARPC5L PE=2 SV=1	1.96	1	1	8	13633800	High	1	1	0.005	1.384	153	16.9	6.6	1	0
FALSE	Medium	Master Protein	Q9Y4F3	Meiosis regulator and mRNA stability factor 1 OS=Homo sapiens OX=9606 GN=MARF1 PE=1 SV=6	1.95	1	1	0	8566640	High	1	1	0.041	0.629	1742	192.7	7.87	1	0
FALSE	High	Master Protein	F8VVA7	Coatomer subunit zeta OS=Homo sapiens OX=9606 GN=COPZ1 PE=1 SV=1	1.95	1	1	10		High	1	1	0.003	1.897	198	22.3	4.89	1	0
FALSE	Medium	Master Protein	O15173-2	Isoform 2 of Membrane-associated progesterone receptor component 2 OS=Homo sapiens OX=9606 GN=PGRMC2	1.95	1	1	3	37439436	Medium	1	1	0.048	0.561	247	26.2	5.31	1	0
FALSE	High	Master Protein	Q8NI36	WD repeat-containing protein 36 OS=Homo sapiens OX=9606 GN=WDR36 PE=1 SV=1	1.95	1	1	1	15635165	High	1	1	0.003	1.779	951	105.3	7.53	1	0
FALSE	High	Master Protein	A0A6Q8PGB0	DNA-directed RNA polymerase subunit OS=Homo sapiens OX=9606 GN=POLR2A PE=1 SV=2	1.94	2	2	1	28791926	High	1	2	0	2.197	1970	217.1	7.37	2	0
FALSE	High	Master Protein	Q92890-1	Isoform Long of Ubiquitin recognition factor in ER-associated degradation protein 1 OS=Homo sapiens OX=9606 GN=UFD1	1.94	1	1	3		High	1	1	0	2.178	343	38.7	6.34	1	0
FALSE	High	Master Protein	E5KMT5	Mitochondrial tRNA pseudouridine synthase A OS=Homo sapiens OX=9606 PE=3 SV=1	1.94	1	1	2	9267961	High	1	1	0	2.919	427	47.4	8.41	1	0
FALSE	High	Master Protein	V9HWB7	Citrate hydro-lyase OS=Homo sapiens OX=9606 GN=HEL60 PE=2 SV=1	1.94	1	1	2	13703879	High	1	1	0.003	1.723	889	98.3	6.68	1	0
FALSE	High	Master Protein	A8K8X0	cDNA FLJ75187, highly similar to Homo sapiens nap1 P120 OS=Homo sapiens OX=9606 PE=2 SV=1	1.93	1	1	1	8382908	High	1	1	0	2.229	972	112.1	6.7	1	0
FALSE	Low	Master Protein	A0A2R8Y709	Thyrotropin receptor OS=Homo sapiens OX=9606 GN=TSHR PE=4 SV=1	1.93	1	1	17		Medium	1	1	0.081	0.393	89	10.4	5.5	1	0
FALSE	High	Master Protein	Q9HB07	MYG1 exonuclease OS=Homo sapiens OX=9606 GN=MYG1 PE=1 SV=3	1.92	1	1	2	27021998	High	1	1	0.006	1.3	376	42.5	6.77	1	0
FALSE	High	Master Protein	B4DJV9	cDNA FLJ60607, highly similar to Acyl-protein thioesterase 1 OS=Homo sapiens OX=9606 PE=2 SV=1	1.92	1	1	4	17157188	High	1	1	0.003	1.925	263	28.3	7.64	1	0
FALSE	High	Master Protein	Q9UJ83	2-hydroxyacyl-CoA lyase 1 OS=Homo sapiens OX=9606 GN=HACL1 PE=1 SV=2	1.91	1	1	2	11100584	High	1	1	0	2.441	578	63.7	7.36	1	0
FALSE	High	Master Protein	A0A6I8PU73	DnaJ homolog subfamily C member 7 OS=Homo sapiens OX=9606 GN=DNAJC7 PE=1 SV=1	1.9	1	1	2	10504955	High	1	1	0.003	1.781	497	56.7	7.14	1	0
FALSE	Medium	Master Protein	A8K946	mRNA cap guanine-N7 methyltransferase OS=Homo sapiens OX=9606 PE=2 SV=1	1.9	1	1	4		High	1	1	0.013	1.019	504	57.7	7.69	1	0
FALSE	High	Master Protein	Q9BVJ6	U3 small nucleolar RNA-associated protein 14 homolog A OS=Homo sapiens OX=9606 GN=UTP14A PE=1 SV=1	1.89	1	1	1	61994480	High	1	2	0.005	1.291	771	87.9	7.87	1	0
FALSE	Medium	Master Protein	Q96GG9	DCN1-like protein 1 OS=Homo sapiens OX=9606 GN=DCUN1D1 PE=1 SV=1	1.89	1	1	7		High	1	2	0.016	0.967	259	30.1	5.34	1	0
FALSE	High	Master Protein	Q7Z2Z2	Elongation factor-like GTPase 1 OS=Homo sapiens OX=9606 GN=EFL1 PE=1 SV=2	1.89	1	1	1		High	1	1	0	2.559	1120	125.4	5.91	1	0
FALSE	High	Master Protein	Q13217	DnaJ homolog subfamily C member 3 OS=Homo sapiens OX=9606 GN=DNAJC3 PE=1 SV=1	1.89	1	1	2	13674043	High	1	1	0	2.896	504	57.5	6.15	1	0
FALSE	Medium	Master Protein	A0A0G2JMZ8	Occludin OS=Homo sapiens OX=9606 GN=OCLN PE=1 SV=1	1.88	1	1	4		High	1	1	0.016	0.957	522	59.1	5.95	1	0
FALSE	High	Master Protein	A0A024R5Q7	Adenylosuccinate synthetase isozyme 2 OS=Homo sapiens OX=9606 GN=ADSS PE=2 SV=1	1.88	1	1	2	28461068	High	1	1	0.005	1.33	456	50.1	6.55	1	0
FALSE	High	Master Protein	Q14014	PR310 c-K-ras protein (Fragment) OS=Homo sapiens OX=9606 PE=2 SV=1	1.87	1	1	8	27633950	High	1	1	0.001	1.984	150	16.9	5.21	1	0
FALSE	High	Master Protein	B2R841	Serine/threonine-protein kinase PLK OS=Homo sapiens OX=9606 PE=2 SV=1	1.86	1	1	2		High	1	1	0.006	1.215	603	68.2	8.91	1	0
FALSE	High	Master Protein	P29373	Cellular retinoic acid-binding protein 2 OS=Homo sapiens OX=9606 GN=CRABP2 PE=1 SV=2	1.86	1	1	7	31971248	High	1	1	0.004	1.528	138	15.7	5.4	1	0
FALSE	High	Master Protein	Q15746	Myosin light chain kinase, smooth muscle OS=Homo sapiens OX=9606 GN=MYLK PE=1 SV=4	1.86	1	1	0	27488100	High	1	2	0.005	1.295	1914	210.6	6.15	1	0
FALSE	High	Master Protein	A0A024R753	RNA binding motif protein 28 isoform 1 OS=Homo sapiens OX=9606 GN=RBM28 PE=2 SV=1	1.86	1	1	2		High	1	1	0.003	1.827	759	85.7	9.22	1	0
FALSE	Medium	Master Protein	H0Y368	Dolichol-phosphate mannosyltransferase subunit 1 (Fragment) OS=Homo sapiens OX=9606 GN=DPM1 PE=1 SV=1	1.85	1	1	2		High	1	1	0.018	0.911	295	33.3	9.14	1	0
FALSE	High	Master Protein	O14646	Chromodomain-helicase-DNA-binding protein 1 OS=Homo sapiens OX=9606 GN=CHD1 PE=1 SV=2	1.84	2	2	1	4.89538e+06	High	1	2	0	4.239	1710	196.6	7.14	2	0
FALSE	High	Master Protein	Q658U4	Peptidylprolyl isomerase OS=Homo sapiens OX=9606 GN=DKFZp666D193 PE=2 SV=1	1.83	1	1	3		High	1	1	0.004	1.463	582	64.1	5.55	1	0
FALSE	High	Master Protein	Q9Y512	Sorting and assembly machinery component 50 homolog OS=Homo sapiens OX=9606 GN=SAMM50 PE=1 SV=3	1.83	2	2	5	19662430	High	1	2	0.004	1.51	469	51.9	6.9	2	0
FALSE	High	Master Protein	P18858	DNA ligase 1 OS=Homo sapiens OX=9606 GN=LIG1 PE=1 SV=1	1.83	1	1	2	4773329	High	1	1	0.003	1.614	919	101.7	5.62	1	0
FALSE	High	Master Protein	O60888-2	Isoform A of Protein CutA OS=Homo sapiens OX=9606 GN=CUTA	1.82	1	1	7	29353454	High	1	1	0.003	1.759	198	20.9	5.48	1	0
FALSE	High	Master Protein	Q13501	Sequestosome-1 OS=Homo sapiens OX=9606 GN=SQSTM1 PE=1 SV=1	1.82	1	1	3		High	1	1	0.001	1.985	440	47.7	5.22	1	0
FALSE	High	Master Protein	A8K2T6	Receptor protein-tyrosine kinase OS=Homo sapiens OX=9606 PE=2 SV=1	1.82	1	1	2		High	1	1	0.003	1.952	976	108	6.64	1	0
FALSE	Low	Master Protein	A0A7P0TAG7	Excitatory amino acid transporter 1 OS=Homo sapiens OX=9606 GN=SLC1A3 PE=4 SV=1	1.82	1	1	2		Medium	1	1	0.054	0.531	589	65	9.28	1	0
FALSE	High	Master Protein	E5KLL9	Dynamin-like 120 kDa protein, form S1 OS=Homo sapiens OX=9606 PE=4 SV=1	1.82	1	1	1	10346477	High	1	1	0	2.769	1015	117.7	7.77	1	0
FALSE	Low	Master Protein	Q9UKL3	CASP8-associated protein 2 OS=Homo sapiens OX=9606 GN=CASP8AP2 PE=1 SV=1	1.82	1	1	1		Medium	1	2	0.101	0.287	1982	222.5	6.58	1	0
FALSE	High	Master Protein	Q9HAU5	Regulator of nonsense transcripts 2 OS=Homo sapiens OX=9606 GN=UPF2 PE=1 SV=1	1.81	1	1	1	3715825	High	1	1	0.003	1.634	1272	147.7	5.69	1	0
FALSE	High	Master Protein	Q9H2P1	DC16 OS=Homo sapiens OX=9606 PE=2 SV=1	1.81	1	1	9		High	1	1	0.006	1.251	190	21.5	9.36	1	0
FALSE	High	Master Protein	Q4G0P3	Hydrocephalus-inducing protein homolog OS=Homo sapiens OX=9606 GN=HYDIN PE=1 SV=3	1.8	2	2	0	47909288	High	1	3	0.003	1.728	5121	575.5	6.06	2	0
FALSE	High	Master Protein	Q59FC3	G protein-coupled receptor kinase interactor 1 variant (Fragment) OS=Homo sapiens OX=9606 PE=2 SV=1	1.8	1	1	2		High	1	1	0.003	1.957	774	85.8	7.09	1	0
FALSE	High	Master Protein	Q6UX04	Spliceosome-associated protein CWC27 homolog OS=Homo sapiens OX=9606 GN=CWC27 PE=1 SV=1	1.8	1	1	3		High	1	1	0.003	1.795	472	53.8	5.8	1	0
FALSE	Low	Master Protein	Q569H4	Protein Largen OS=Homo sapiens OX=9606 GN=PRR16 PE=1 SV=1	1.79	1	1	3		Medium	1	1	0.068	0.473	304	32.8	8.9	1	0
FALSE	High	Master Protein	A0A024R120	Transcription factor CP2, isoform CRA_a OS=Homo sapiens OX=9606 GN=TFCP2 PE=3 SV=1	1.79	1	1	2	14345952	High	1	1	0.001	2.037	502	57.2	5.8	1	0
FALSE	High	Master Protein	A0A7I2V3F2	Probable ribosome biogenesis protein RLP24 OS=Homo sapiens OX=9606 GN=RSL24D1 PE=1 SV=1	1.78	1	1	7	9353193	High	1	1	0.004	1.435	174	20.6	10.17	1	0
FALSE	Medium	Master Protein	Q16665-3	Isoform 3 of Hypoxia-inducible factor 1-alpha OS=Homo sapiens OX=9606 GN=HIF1A	1.78	1	1	1	17715214	High	1	1	0.024	0.8	850	95.6	5.29	1	0
FALSE	Medium	Master Protein	A0A7P0Z445	Serine/threonine-protein kinase VRK1 OS=Homo sapiens OX=9606 GN=VRK1 PE=4 SV=1	1.78	1	1	2	34546356	High	1	1	0.011	1.065	448	51.3	7.87	1	0
FALSE	High	Master Protein	Q86W42	THO complex subunit 6 homolog OS=Homo sapiens OX=9606 GN=THOC6 PE=1 SV=1	1.78	1	1	3		High	1	1	0.001	2.046	341	37.5	7.43	1	0
FALSE	Low	Master Protein	A0A5C2GGJ1	IG c719_heavy_IGHV3-33_IGHD5-18_IGHJ4 (Fragment) OS=Homo sapiens OX=9606 PE=2 SV=1	1.77	1	1	13		Medium	1	1	0.083	0.359	119	13.2	8.84	1	0
FALSE	High	Master Protein	P51398	28S ribosomal protein S29, mitochondrial OS=Homo sapiens OX=9606 GN=DAP3 PE=1 SV=1	1.77	1	1	4	17690540	High	1	1	0	2.214	398	45.5	8.88	1	0
FALSE	Low	Master Protein	Q96B49	Mitochondrial import receptor subunit TOM6 homolog OS=Homo sapiens OX=9606 GN=TOMM6 PE=1 SV=1	1.77	1	1	19	43426852	Medium	1	1	0.096	0.301	74	8	4.89	1	0
FALSE	High	Master Protein	P52948	Nuclear pore complex protein Nup98-Nup96 OS=Homo sapiens OX=9606 GN=NUP98 PE=1 SV=4	1.77	1	1	1		High	1	1	0.003	1.623	1817	197.5	6.4	1	0
FALSE	High	Master Protein	Q9UKD2	mRNA turnover protein 4 homolog OS=Homo sapiens OX=9606 GN=MRTO4 PE=1 SV=2	1.76	1	1	4		High	1	1	0.003	1.919	239	27.5	8.29	1	0
FALSE	High	Master Protein	A8K9S3	Coronin OS=Homo sapiens OX=9606 PE=2 SV=1	1.75	1	1	2	8528171	High	1	1	0.001	2.071	525	59.8	8.09	1	0
FALSE	High	Master Protein	Q8WWI5	Choline transporter-like protein 1 OS=Homo sapiens OX=9606 GN=SLC44A1 PE=1 SV=1	1.75	1	1	2	2.17717e+06	High	1	1	0	2.813	657	73.3	8.6	1	0
FALSE	High	Master Protein	O14530	Thioredoxin domain-containing protein 9 OS=Homo sapiens OX=9606 GN=TXNDC9 PE=1 SV=2	1.75	1	1	4	12662297	High	1	1	0.004	1.389	226	26.5	5.88	1	0
FALSE	High	Master Protein	Q4KMR3	MYO1E variant protein OS=Homo sapiens OX=9606 GN=MYO1E PE=2 SV=1	1.75	1	1	1	17464580	High	1	1	0.007	1.147	1108	127	8.92	1	0
FALSE	Low	Master Protein	A0A7P0T8L7	Cathepsin W OS=Homo sapiens OX=9606 GN=CTSW PE=4 SV=1	1.75	1	1	4		Medium	1	1	0.108	0.274	406	45.2	7.91	1	0
FALSE	Medium	Master Protein	A8K7H3	40S ribosomal protein S15a OS=Homo sapiens OX=9606 PE=2 SV=1	1.74	1	1	8	15217444	High	1	1	0.035	0.692	130	14.8	10.13	1	0
FALSE	Low	Master Protein	Q9BZA7	Protocadherin-11 X-linked OS=Homo sapiens OX=9606 GN=PCDH11X PE=2 SV=1	1.74	1	1	1		Medium	1	1	0.058	0.52	1347	147.5	5.21	1	0
FALSE	Medium	Master Protein	Q92643	GPI-anchor transamidase OS=Homo sapiens OX=9606 GN=PIGK PE=1 SV=2	1.74	1	1	3	5280609	High	1	2	0.028	0.773	395	45.2	6.16	1	0
FALSE	Medium	Master Protein	M0QZI3	F-BAR domain only protein 1 OS=Homo sapiens OX=9606 GN=FCHO1 PE=1 SV=1	1.73	1	1	1		High	1	2	0.028	0.79	896	97.5	7.06	1	0
FALSE	Medium	Master Protein	A0A2U8J996	Ig heavy chain variable region (Fragment) OS=Homo sapiens OX=9606 GN=IgH PE=2 SV=1	1.73	1	1	16		Medium	1	1	0.046	0.578	95	10.9	9.17	1	0
FALSE	High	Master Protein	Q9HC03	Dolichyl-phosphate beta-glucosyltransferase OS=Homo sapiens OX=9606 PE=2 SV=1	1.72	1	1	4	27858280	High	1	1	0.006	1.192	324	36.9	9.28	1	0
FALSE	High	Master Protein	O15084-1	Isoform 3 of Serine/threonine-protein phosphatase 6 regulatory ankyrin repeat subunit A OS=Homo sapiens OX=9606 GN=ANKRD28	1.72	1	1	1		High	1	1	0	2.665	1086	116.5	6.18	1	0
FALSE	High	Master Protein	A0A090N7U0	Cullin 1 OS=Homo sapiens OX=9606 GN=CUL1 PE=3 SV=1	1.72	1	1	2		High	1	1	0.003	1.597	776	89.6	8	1	0
FALSE	Low	Master Protein	A0A075B6Z2	T cell receptor alpha joining 56 (Fragment) OS=Homo sapiens OX=9606 GN=TRAJ56 PE=4 SV=1	1.71	1	1	38	14372832	Medium	1	2	0.051	0.548	21	2.2	10.29	1	0
FALSE	High	Master Protein	Q8IXI2-3	Isoform 3 of Mitochondrial Rho GTPase 1 OS=Homo sapiens OX=9606 GN=RHOT1	1.71	1	1	1		High	1	1	0.004	1.564	691	79.5	6.9	1	0
FALSE	High	Master Protein	Q15818	Neuronal pentraxin-1 OS=Homo sapiens OX=9606 GN=NPTX1 PE=1 SV=2	1.71	1	1	2		High	1	1	0	2.458	432	47.1	6.55	1	0
FALSE	High	Master Protein	B2R4D5	Actin-related protein 2/3 complex subunit 3 OS=Homo sapiens OX=9606 PE=2 SV=1	1.7	1	1	6	40395312	High	1	1	0.006	1.222	178	20.5	8.59	1	0
FALSE	High	Master Protein	Q9H857-2	Isoform 2 of 5'-nucleotidase domain-containing protein 2 OS=Homo sapiens OX=9606 GN=NT5DC2	1.7	1	1	2	9098866	High	1	1	0.003	1.957	557	64.1	7.74	1	0
FALSE	Low	Master Protein	Q9BZX2	Uridine-cytidine kinase 2 OS=Homo sapiens OX=9606 GN=UCK2 PE=1 SV=1	1.69	1	1	6		Medium	1	1	0.131	0.212	261	29.3	6.7	1	0
FALSE	High	Master Protein	Q5HYL6	Uncharacterized protein DKFZp686E1899 OS=Homo sapiens OX=9606 GN=DKFZp686E1899 PE=2 SV=1	1.68	1	1	6		High	1	1	0.004	1.549	352	39.5	5.19	1	0
FALSE	High	Master Protein	A0A024R8M0	Guanine nucleotide binding protein (G protein), alpha 13, isoform CRA_a OS=Homo sapiens OX=9606 GN=GNA13 PE=3 SV=1	1.68	1	1	3	16969166	High	1	1	0.009	1.11	377	44	8	1	0
FALSE	Medium	Master Protein	A0A2X0SYS0	ARHGAP5 (Fragment) OS=Homo sapiens OX=9606 GN=ARHGAP5 PE=4 SV=1	1.68	1	1	1	14570376	High	1	1	0.017	0.925	1504	172.6	6.62	1	0
FALSE	Low	Master Protein	Q5T5L3	Aquaporin-7 (Fragment) OS=Homo sapiens OX=9606 GN=AQP7 PE=3 SV=8	1.67	1	1	8	9803259	Medium	1	1	0.138	0.191	169	18.4	7.28	1	0
FALSE	High	Master Protein	Q9NQT5	Exosome complex component RRP40 OS=Homo sapiens OX=9606 GN=EXOSC3 PE=1 SV=3	1.67	1	1	8		High	1	1	0.006	1.22	275	29.6	8.1	1	0
FALSE	High	Master Protein	B3KM68	cDNA FLJ10398 fis, clone NT2RM4000349, highly similar to Homo sapiens basic leucine zipper and W2 domains 2 (BZW2), mRNA OS=Homo sapiens OX=9606 PE=2 SV=1	1.66	1	1	5		High	1	1	0	2.378	419	48.2	6.68	1	0
FALSE	High	Master Protein	Q13428-4	Isoform 4 of Treacle protein OS=Homo sapiens OX=9606 GN=TCOF1	1.66	1	1	1	3267312	High	1	1	0.003	1.964	1524	155.8	8.95	1	0
FALSE	High	Master Protein	Q9UKE5	TRAF2 and NCK-interacting protein kinase OS=Homo sapiens OX=9606 GN=TNIK PE=1 SV=1	1.66	1	1	1	1531628688	High	1	2	0.004	1.514	1360	154.8	7.17	1	0
FALSE	Low	Master Protein	Q59EA3	Cadherin-5 (Fragment) OS=Homo sapiens OX=9606 PE=2 SV=1	1.66	1	1	2	104805640	Medium	1	1	0.058	0.521	807	89.9	5.48	1	0
FALSE	High	Master Protein	A0A494C1N0	Peptidylprolyl isomerase OS=Homo sapiens OX=9606 GN=FKBP2 PE=1 SV=1	1.65	1	1	7	20062880	High	1	1	0	2.298	171	18.6	8.88	1	0
FALSE	High	Master Protein	B3KME2	cDNA FLJ10772 fis, clone NT2RP4000243, highly similar to Cartilage-associated protein OS=Homo sapiens OX=9606 PE=2 SV=1	1.65	1	1	2	16112175	High	1	1	0.003	1.718	401	46.5	5.85	1	0
FALSE	Medium	Master Protein	Q9H0L4	Cleavage stimulation factor subunit 2 tau variant OS=Homo sapiens OX=9606 GN=CSTF2T PE=1 SV=1	1.64	1	1	3		High	1	1	0.02	0.887	616	64.4	7.25	1	0
FALSE	High	Master Protein	P28676	Grancalcin OS=Homo sapiens OX=9606 GN=GCA PE=1 SV=2	1.64	2	2	14	2.75022e+07	High	1	3	0	7.002	217	24	5.21	2	0
FALSE	High	Master Protein	B2Z4U9	ATP synthase subunit a OS=Homo sapiens OX=9606 GN=ATP6 PE=3 SV=1	1.64	1	1	4	21530400	High	1	1	0.004	1.406	236	26	10.1	1	0
FALSE	High	Master Protein	Q9H9A6	Leucine-rich repeat-containing protein 40 OS=Homo sapiens OX=9606 GN=LRRC40 PE=1 SV=1	1.63	3	3	7	1.75189e+07	High	1	4	0	5.03	602	68.2	6.43	3	0
FALSE	Medium	Master Protein	Q8TAE8	Growth arrest and DNA damage-inducible proteins-interacting protein 1 OS=Homo sapiens OX=9606 GN=GADD45GIP1 PE=1 SV=1	1.62	1	1	9	12070843	High	1	1	0.018	0.913	222	25.4	10.02	1	0
FALSE	Low	Master Protein	Q9Y2I6	Ninein-like protein OS=Homo sapiens OX=9606 GN=NINL PE=1 SV=2	1.62	1	1	1		Medium	1	1	0.138	0.191	1382	156.2	5.06	1	0
FALSE	High	Master Protein	B2R5H5	U6 snRNA-associated Sm-like protein LSm3 OS=Homo sapiens OX=9606 GN=LSM3 PE=2 SV=1	1.62	1	1	8	60141528	High	1	3	0.003	1.593	102	11.8	4.7	1	0
FALSE	High	Master Protein	A0A096LPF9	E3 ubiquitin-protein ligase RNF114 OS=Homo sapiens OX=9606 GN=RNF114 PE=1 SV=1	1.62	2	2	71		High	1	2	0.001	2.097	83	8.5	5.82	2	0
FALSE	Medium	Master Protein	Q9H9T3	Elongator complex protein 3 OS=Homo sapiens OX=9606 GN=ELP3 PE=1 SV=2	1.61	1	1	2	6930031	High	1	1	0.022	0.843	547	62.2	8.88	1	0
FALSE	High	Master Protein	P0DPK5	Histone H3.X OS=Homo sapiens OX=9606 GN=H3Y2 PE=5 SV=1	1.61	1	1	5	13519782	High	1	4	0	2.36	147	16.5	11.39	1	0
FALSE	High	Master Protein	Q12769	Nuclear pore complex protein Nup160 OS=Homo sapiens OX=9606 GN=NUP160 PE=1 SV=3	1.6	2	2	2	5219938	High	1	2	0	5.192	1436	162	5.5	2	0
FALSE	Low	Master Protein	Q96JP5	E3 ubiquitin-protein ligase ZFP91 OS=Homo sapiens OX=9606 GN=ZFP91 PE=1 SV=1	0	1	1	6		Medium	1	1	0.095	0.312	570	63.4	7.36	1	0
FALSE	Low	Master Protein	Q53HB7	Diablo homolog, mitochondrial (Fragment) OS=Homo sapiens OX=9606 PE=2 SV=1	0	1	1	5	685452	Medium	1	1	0.088	0.323	239	27.1	6.4	1	0
FALSE	Low	Master Protein	Q05CX9	FOXL2 protein (Fragment) OS=Homo sapiens OX=9606 GN=FOXL2 PE=2 SV=1	0	1	1	20		Medium	1	2	0.134	0.2	240	25.2	9.41	1	0
FALSE	Medium	Master Protein	Q9NQG5	Regulation of nuclear pre-mRNA domain-containing protein 1B OS=Homo sapiens OX=9606 GN=RPRD1B PE=1 SV=1	0	1	1	10	1.50116e+06	High	1	1	0.016	0.967	326	36.9	5.97	1	0
FALSE	Medium	Master Protein	I3QJ85	MHC class II antigen (Fragment) OS=Homo sapiens OX=9606 GN=HLA-DQB1 PE=4 SV=1	0	1	1	21		High	1	1	0.016	0.964	183	21.7	5.78	1	0
FALSE	High	Master Protein	A0A384MR33	Structural maintenance of chromosomes protein OS=Homo sapiens OX=9606 GN=SMC1L1 PE=2 SV=1	0	1	1	2	863530	High	1	1	0.003	1.824	1233	143.1	7.64	1	0
FALSE	Medium	Master Protein	Q8TDN6	Ribosome biogenesis protein BRX1 homolog OS=Homo sapiens OX=9606 GN=BRIX1 PE=1 SV=2	0	1	1	2	22313372	High	1	1	0.012	1.042	353	41.4	9.92	1	0
FALSE	Medium	Master Protein	O00165-2	Isoform 2 of HCLS1-associated protein X-1 OS=Homo sapiens OX=9606 GN=HAX1	0	1	1	3		High	1	1	0.036	0.673	287	32.4	4.96	1	0
FALSE	Low	Master Protein	M0QZD8	Uncharacterized protein OS=Homo sapiens OX=9606 GN=LOC400499 PE=4 SV=3	0	1	1	1	71283104	Medium	1	1	0.082	0.365	3266	357.6	7.85	1	0
FALSE	Medium	Master Protein	O00159	Unconventional myosin-Ic OS=Homo sapiens OX=9606 GN=MYO1C PE=1 SV=4	0	1	1	1		High	1	1	0.041	0.64	1063	121.6	9.41	1	0
FALSE	High	Master Protein	Q5JTZ9	Alanine--tRNA ligase, mitochondrial OS=Homo sapiens OX=9606 GN=AARS2 PE=1 SV=1	0	1	1	2		High	1	1	0.01	1.082	985	107.3	6.27	1	0
FALSE	Low	Master Protein	Q96QS6	Serine/threonine-protein kinase H2 OS=Homo sapiens OX=9606 GN=PSKH2 PE=1 SV=1	0	1	1	10		Medium	1	1	0.115	0.256	385	43	9.63	1	0
FALSE	High	Master Protein	Q06124-1	Isoform 2 of Tyrosine-protein phosphatase non-receptor type 11 OS=Homo sapiens OX=9606 GN=PTPN11	0	1	1	5		High	1	1	0.007	1.168	597	68.4	7.3	1	0
FALSE	High	Master Protein	F5H1U9	Multiple PDZ domain protein OS=Homo sapiens OX=9606 GN=MPDZ PE=1 SV=1	0	1	1	1	1.39282e+06	High	1	1	0.003	1.811	2084	223	5.06	1	0
FALSE	Medium	Master Protein	B4DZ43	cDNA FLJ61491, highly similar to Leucine-rich repeat-containing protein 37B OS=Homo sapiens OX=9606 PE=2 SV=1	0	1	1	3		Medium	1	1	0.044	0.606	974	108.4	5.01	1	0
FALSE	High	Master Protein	Q9Y5M8	Signal recognition particle receptor subunit beta OS=Homo sapiens OX=9606 GN=SRPRB PE=1 SV=3	0	1	1	4	9153717	High	1	1	0.005	1.288	271	29.7	9.04	1	0
FALSE	Low	Master Protein	Q9UKM7	Endoplasmic reticulum mannosyl-oligosaccharide 1,2-alpha-mannosidase OS=Homo sapiens OX=9606 GN=MAN1B1 PE=1 SV=2	0	1	1	2		Medium	1	1	0.12	0.242	699	79.5	7.72	1	0
FALSE	Low	Master Protein	A0A5F9ZHB4	Dipeptidase OS=Homo sapiens OX=9606 GN=DPEP3 PE=1 SV=1	0	1	1	8		Medium	1	1	0.108	0.277	513	56.4	8.75	1	0
FALSE	Low	Master Protein	A0A7S5C4I3	IGH c3936_heavy_IGHV4-34_IGHD3-9_IGHJ6 (Fragment) OS=Homo sapiens OX=9606 PE=2 SV=1	0	1	1	8	32427330	Medium	1	1	0.115	0.256	129	14.3	9.1	1	0
FALSE	High	Master Protein	Q9BQI0-2	Isoform 2 of Allograft inflammatory factor 1-like OS=Homo sapiens OX=9606 GN=AIF1L	0	1	1	5	50532756	High	1	1	0	2.243	176	20	7.77	1	0
FALSE	Low	Master Protein	Q8TB37	Iron-sulfur protein NUBPL OS=Homo sapiens OX=9606 GN=NUBPL PE=1 SV=3	0	1	1	6		Medium	1	1	0.089	0.341	319	34.1	9.04	1	0
FALSE	Low	Master Protein	Q03052	POU domain, class 3, transcription factor 1 OS=Homo sapiens OX=9606 GN=POU3F1 PE=2 SV=3	0	1	1	8		Medium	1	1	0.109	0.272	451	45.5	7.74	1	0
FALSE	Medium	Master Protein	Q5SY16	Polynucleotide 5'-hydroxyl-kinase NOL9 OS=Homo sapiens OX=9606 GN=NOL9 PE=1 SV=1	0	1	1	2		High	1	1	0.016	0.957	702	79.3	9.13	1	0
FALSE	High	Master Protein	B7ZA12	cDNA, FLJ79026, highly similar to Dual specificity protein kinase CLK1 (EC2.7.12.1) OS=Homo sapiens OX=9606 PE=2 SV=1	0	1	1	4	3.33943e+06	High	1	2	0	3.13	526	61.7	8.88	1	0
FALSE	Medium	Master Protein	P52888	Thimet oligopeptidase OS=Homo sapiens OX=9606 GN=THOP1 PE=1 SV=2	0	1	1	2	8780905	High	1	1	0.024	0.833	689	78.8	6.05	1	0
FALSE	Low	Master Protein	Q7Z5S9	Transmembrane protein 144 OS=Homo sapiens OX=9606 GN=TMEM144 PE=1 SV=1	0	1	1	8		Medium	1	2	0.08	0.397	345	37.6	7.06	1	0
FALSE	Low	Master Protein	B2R623	mRNA-capping enzyme OS=Homo sapiens OX=9606 PE=2 SV=1	0	1	1	3		Medium	1	1	0.081	0.392	597	68.4	8.22	1	0
FALSE	Low	Master Protein	Q9BQD2	Signal transducer and activator of transcription OS=Homo sapiens OX=9606 PE=2 SV=1	0	1	1	4		Medium	1	4	0.098	0.295	679	76.1	7.85	1	0
FALSE	Low	Master Protein	A0A5C2GYV6	IG c1827_heavy_IGHV1-69_IGHD3-3_IGHJ6 (Fragment) OS=Homo sapiens OX=9606 PE=2 SV=1	0	1	1	23		Medium	1	2	0.081	0.381	127	13.6	7.28	1	0
FALSE	Medium	Master Protein	Q8TF05	Serine/threonine-protein phosphatase 4 regulatory subunit 1 OS=Homo sapiens OX=9606 GN=PPP4R1 PE=1 SV=1	0	1	1	1	6628825	High	1	1	0.041	0.634	950	106.9	4.77	1	0
FALSE	Low	Master Protein	A0A5C2GWZ6	IG c200_light_IGKV3-15_IGKJ2 (Fragment) OS=Homo sapiens OX=9606 PE=2 SV=1	0	1	1	33		Medium	1	2	0.095	0.306	107	11.7	8.91	1	0
FALSE	Low	Master Protein	H0YH86	DCC-interacting protein 13-beta (Fragment) OS=Homo sapiens OX=9606 GN=APPL2 PE=1 SV=1	0	1	1	20		Medium	1	2	0.116	0.253	188	21.1	4.59	1	0
FALSE	Medium	Master Protein	Q9Y2Q3-2	Isoform 2 of Glutathione S-transferase kappa 1 OS=Homo sapiens OX=9606 GN=GSTK1	0	1	1	3		Medium	1	1	0.048	0.556	282	31.5	8.73	1	0
FALSE	Medium	Master Protein	P49750	YLP motif-containing protein 1 OS=Homo sapiens OX=9606 GN=YLPM1 PE=1 SV=4	0	1	1	1	4936754	High	1	1	0.028	0.79	2146	241.5	6.55	1	0
FALSE	High	Master Protein	Q8NI27	THO complex subunit 2 OS=Homo sapiens OX=9606 GN=THOC2 PE=1 SV=2	0	2	2	1		High	1	2	0.005	1.312	1593	182.7	8.44	2	0
FALSE	Medium	Master Protein	Q5H9F3-3	Isoform 3 of BCL-6 corepressor-like protein 1 OS=Homo sapiens OX=9606 GN=BCORL1	0	1	1	1	1.41453e+06	High	1	1	0.023	0.84	1785	190.5	7.85	1	0
FALSE	Medium	Master Protein	O95231	Homeobox protein VENTX OS=Homo sapiens OX=9606 GN=VENTX PE=1 SV=1	0	1	1	18		Medium	1	1	0.042	0.612	258	27.5	9.63	1	0
FALSE	High	Master Protein	A0A024R0H1	Monocarboxylate transporter 1 OS=Homo sapiens OX=9606 GN=SLC16A1 PE=3 SV=1	0	1	1	5	9793410	High	1	1	0.003	1.965	500	53.9	8.66	1	0
FALSE	Medium	Master Protein	A0A669KBG8	Golgi-specific brefeldin A-resistance guanine nucleotide exchange factor 1 OS=Homo sapiens OX=9606 GN=GBF1 PE=1 SV=1	0	1	1	0	9523147	Medium	1	1	0.042	0.616	1892	210	5.78	1	0
FALSE	Low	Master Protein	Q5KSL6	Diacylglycerol kinase kappa OS=Homo sapiens OX=9606 GN=DGKK PE=1 SV=1	0	1	1	1	2.563e+06	Medium	1	1	0.086	0.352	1271	141.7	5.53	1	0
FALSE	Low	Master Protein	B1AL88	Transmembrane protein FAM155A OS=Homo sapiens OX=9606 GN=FAM155A PE=1 SV=1	0	1	1	5		Medium	1	1	0.095	0.312	458	51.5	6.6	1	0
FALSE	High	Master Protein	Q9BVP2	Guanine nucleotide-binding protein-like 3 OS=Homo sapiens OX=9606 GN=GNL3 PE=1 SV=2	0	2	2	7		High	1	2	0	2.633	549	62	9.16	2	0
FALSE	Low	Master Protein	A0A346A6A5	MHC class I antigen OS=Homo sapiens OX=9606 GN=HLA-A PE=3 SV=1	0	1	1	6		Medium	1	1	0.095	0.308	365	40.9	6.62	1	0
FALSE	Medium	Master Protein	O00566	U3 small nucleolar ribonucleoprotein protein MPP10 OS=Homo sapiens OX=9606 GN=MPHOSPH10 PE=1 SV=2	0	1	1	3	7761996	High	1	1	0.016	0.967	681	78.8	4.86	1	0
FALSE	Low	Master Protein	P05362	Intercellular adhesion molecule 1 OS=Homo sapiens OX=9606 GN=ICAM1 PE=1 SV=2	0	1	1	2	111646776	Medium	1	2	0.058	0.523	532	57.8	7.99	1	0
FALSE	Medium	Master Protein	Q13868	Exosome complex component RRP4 OS=Homo sapiens OX=9606 GN=EXOSC2 PE=1 SV=2	0	1	1	4	1441376	High	1	1	0.041	0.632	293	32.8	7.5	1	0
FALSE	Low	Master Protein	P51878-3	Isoform 3 of Caspase-5 OS=Homo sapiens OX=9606 GN=CASP5	0	1	1	8	40211760	Medium	1	1	0.075	0.415	292	33.3	8.44	1	0
FALSE	Low	Master Protein	Q8IZL9	Cyclin-dependent kinase 20 OS=Homo sapiens OX=9606 GN=CDK20 PE=1 SV=1	0	1	1	3	46287260	Medium	1	1	0.117	0.25	346	38.7	6.76	1	0
FALSE	Low	Master Protein	P17021-2	Isoform 2 of Zinc finger protein 17 OS=Homo sapiens OX=9606 GN=ZNF17	0	1	1	6	3.88571e+06	Medium	1	2	0.081	0.382	664	77.3	8.44	1	0
FALSE	High	Master Protein	Q96BK5	PIN2/TERF1-interacting telomerase inhibitor 1 OS=Homo sapiens OX=9606 GN=PINX1 PE=1 SV=2	0	1	1	6		High	1	1	0.003	1.833	328	37	9.6	1	0
FALSE	High	Master Protein	Q7Z4Y4	GTP:AMP phosphotransferase AK3, mitochondrial OS=Homo sapiens OX=9606 GN=AK3 PE=2 SV=1	0	1	1	7	11382333	High	1	1	0	2.556	227	25.6	9.31	1	0
FALSE	High	Master Protein	B4DV24	cDNA FLJ55860, highly similar to Homo sapiens growth hormone regulated TBC protein 1 (GRTP1), mRNA OS=Homo sapiens OX=9606 PE=2 SV=1	0	1	1	2	7.71469e+06	High	1	1	0.01	1.079	344	39.1	7.69	1	0
FALSE	Low	Master Protein	P24311	Cytochrome c oxidase subunit 7B, mitochondrial OS=Homo sapiens OX=9606 GN=COX7B PE=1 SV=2	0	1	1	53	6602328	Medium	1	1	0.054	0.533	80	9.2	10.27	1	0
FALSE	Medium	Master Protein	O75899	Gamma-aminobutyric acid type B receptor subunit 2 OS=Homo sapiens OX=9606 GN=GABBR2 PE=1 SV=1	0	1	1	2		Medium	1	2	0.048	0.561	941	105.8	8.66	1	0
FALSE	High	Master Protein	A0A494C0R8	Clustered mitochondria protein homolog OS=Homo sapiens OX=9606 GN=CLUH PE=1 SV=1	0	2	2	2	2.15843e+06	High	1	2	0	3.805	1348	150.4	6.11	2	0
FALSE	Medium	Master Protein	A0A024QYZ9	Centrosomal protein 72kDa, isoform CRA_b OS=Homo sapiens OX=9606 GN=CEP72 PE=4 SV=1	0	1	1	4		High	1	1	0.013	1.009	647	71.6	6.52	1	0
FALSE	Medium	Master Protein	P17568	NADH dehydrogenase [ubiquinone] 1 beta subcomplex subunit 7 OS=Homo sapiens OX=9606 GN=NDUFB7 PE=1 SV=4	0	1	1	7	14899483	High	1	1	0.035	0.694	137	16.4	8.92	1	0
FALSE	Medium	Master Protein	A0A024R4X7	HCG1989366, isoform CRA_a OS=Homo sapiens OX=9606 GN=hCG_1989366 PE=4 SV=1	0	1	1	5		Medium	1	1	0.046	0.573	468	50.1	7.06	1	0
FALSE	High	Master Protein	Q96HU3	FAM38A protein OS=Homo sapiens OX=9606 GN=FAM38A PE=2 SV=2	0	1	1	12		High	1	3	0.01	1.087	373	41.2	9.31	1	0
FALSE	High	Master Protein	Q8WWM7-3	Isoform 3 of Ataxin-2-like protein OS=Homo sapiens OX=9606 GN=ATXN2L	0	1	1	3	4.16286e+06	High	1	3	0	2.691	1097	115.5	8.66	1	0
FALSE	Low	Master Protein	O43150	Arf-GAP with SH3 domain, ANK repeat and PH domain-containing protein 2 OS=Homo sapiens OX=9606 GN=ASAP2 PE=1 SV=3	0	1	1	3		Medium	1	1	0.108	0.278	1006	111.6	6.68	1	0
FALSE	Low	Master Protein	A0A5F9YFS9	Microsomal signal peptidase 12 kDa subunit OS=Homo sapiens OX=9606 GN=SPCS1 PE=1 SV=1	0	1	1	15	7200110	Medium	1	1	0.066	0.482	102	11.8	9.31	1	0
FALSE	Low	Master Protein	A0A0A0MSD0	Sushi, von Willebrand factor type A, EGF and pentraxin domain-containing protein 1 OS=Homo sapiens OX=9606 GN=SVEP1 PE=1 SV=1	0	1	1	1		Medium	1	6	0.051	0.542	3574	390.2	5.5	1	0
FALSE	Medium	Master Protein	C9K0J5	Ras association (RalGDS/AF-6) and pleckstrin homology domains 1, isoform CRA_b OS=Homo sapiens OX=9606 GN=RAPH1 PE=1 SV=1	0	1	1	1		High	1	2	0.041	0.622	1302	141.1	8.9	1	0
FALSE	Medium	Master Protein	B7Z975	cDNA FLJ55765, highly similar to Tripartite motif-containing protein 46 OS=Homo sapiens OX=9606 PE=2 SV=1	0	1	1	5		High	1	1	0.028	0.789	505	55.3	8.84	1	0
FALSE	Low	Master Protein	B4DEF8	cDNA FLJ61100, highly similar to 39S ribosomal protein L45, mitochondrial OS=Homo sapiens OX=9606 PE=2 SV=1	0	1	1	9		Medium	1	1	0.088	0.345	329	37.8	9.13	1	0
FALSE	Low	Master Protein	A0A5C2GPF5	IG c1256_heavy_IGHV3-23_IGHD3-3_IGHJ6 (Fragment) OS=Homo sapiens OX=9606 PE=2 SV=1	0	1	1	15	1.78057e+06	Medium	1	1	0.088	0.324	127	13.7	8.85	1	0
FALSE	Low	Master Protein	P05997	Collagen alpha-2(V) chain OS=Homo sapiens OX=9606 GN=COL5A2 PE=1 SV=3	0	1	1	2		Medium	1	1	0.129	0.223	1499	144.8	6.46	1	0
FALSE	Medium	Master Protein	Q8N0Z3	Spindle and centriole-associated protein 1 OS=Homo sapiens OX=9606 GN=SPICE1 PE=1 SV=1	0	1	1	3		High	1	2	0.021	0.877	855	96.2	7.44	1	0
FALSE	Low	Master Protein	A0A2X0SFH6	DOCK3 (Fragment) OS=Homo sapiens OX=9606 GN=DOCK3 PE=3 SV=1	0	1	1	1		Medium	1	1	0.098	0.294	2032	233.2	6.98	1	0
FALSE	High	Master Protein	Q9UPT8	Zinc finger CCCH domain-containing protein 4 OS=Homo sapiens OX=9606 GN=ZC3H4 PE=1 SV=3	0	2	2	4	3.62017e+06	High	1	2	0	2.165	1303	140.2	6.27	2	0
FALSE	Medium	Master Protein	B2RCM6	Non-specific serine/threonine protein kinase OS=Homo sapiens OX=9606 PE=2 SV=1	0	1	1	4		High	1	1	0.012	1.045	253	28.2	9.54	1	0
FALSE	Low	Master Protein	Q96JJ7	Protein disulfide-isomerase TMX3 OS=Homo sapiens OX=9606 GN=TMX3 PE=1 SV=2	0	1	1	7	1.32827e+06	Medium	1	5	0.07	0.444	454	51.8	4.91	1	0
FALSE	Medium	Master Protein	A0A2R8Y7K4	Lipoxygenase homology domain-containing protein 1 OS=Homo sapiens OX=9606 GN=LOXHD1 PE=1 SV=1	0	1	1	1	47584888	High	1	1	0.036	0.687	2273	259.1	5.41	1	0
FALSE	Medium	Master Protein	B4DM90	cDNA FLJ58513, highly similar to Mitochondrial-processing peptidase subunit beta, mitochondrial OS=Homo sapiens OX=9606 PE=2 SV=1	0	1	1	2	745930	High	1	1	0.036	0.673	403	45.5	6.58	1	0
FALSE	High	Master Protein	Q6NUQ4	Transmembrane protein 214 OS=Homo sapiens OX=9606 GN=TMEM214 PE=1 SV=2	0	1	1	1		High	1	1	0.004	1.508	689	77.1	9.14	1	0
FALSE	Low	Master Protein	B4DL81	CDP-diacylglycerol--glycerol-3-phosphate 3-phosphatidyltransferase OS=Homo sapiens OX=9606 PE=2 SV=1	0	1	1	5		Medium	1	1	0.108	0.276	556	62.7	9	1	0
FALSE	Low	Master Protein	O60220	Mitochondrial import inner membrane translocase subunit Tim8 A OS=Homo sapiens OX=9606 GN=TIMM8A PE=1 SV=1	0	1	1	11		Medium	1	1	0.081	0.377	97	11	5.16	1	0
FALSE	Low	Master Protein	Q8NG08	DNA helicase B OS=Homo sapiens OX=9606 GN=HELB PE=1 SV=2	0	1	1	1	2.71798e+06	Medium	1	1	0.113	0.267	1087	123.2	5.87	1	0
FALSE	High	Master Protein	Q7Z4X0	MO25-like protein OS=Homo sapiens OX=9606 PE=2 SV=1	0	1	1	3	7.74042e+06	High	1	1	0.006	1.231	341	39.7	7.47	1	0
FALSE	Medium	Master Protein	B2R7C2	cDNA, FLJ93375, highly similar to Homo sapiens ZW10, kinetochore associated, homolog (Drosophila) (ZW10), mRNA OS=Homo sapiens OX=9606 PE=2 SV=1	0	1	1	3		High	1	1	0.021	0.863	779	88.8	6.27	1	0
FALSE	Low	Master Protein	O14686	Histone-lysine N-methyltransferase 2D OS=Homo sapiens OX=9606 GN=KMT2D PE=1 SV=2	0	1	1	1		Medium	1	2	0.07	0.44	5537	593	5.58	1	0
FALSE	Low	Master Protein	Q8WXW8	Urea transporter JK glycoprotein (Fragment) OS=Homo sapiens OX=9606 GN=JK PE=3 SV=1	0	1	1	64		Medium	1	4	0.129	0.225	36	4	7.24	1	0
FALSE	High	Master Protein	I3L0A0	HCG2044781 OS=Homo sapiens OX=9606 GN=PEDS1-UBE2V1 PE=3 SV=1	0	1	1	4		High	1	1	0.006	1.189	370	42.2	6.71	1	0
FALSE	High	Master Protein	Q99808-2	Isoform 2 of Equilibrative nucleoside transporter 1 OS=Homo sapiens OX=9606 GN=SLC29A1	0	1	1	3	10186178	High	1	1	0.005	1.357	535	58.9	8.15	1	0
FALSE	Medium	Master Protein	O15446-2	Isoform 2 of DNA-directed RNA polymerase I subunit RPA34 OS=Homo sapiens OX=9606 GN=POLR1G	0	1	1	4		High	1	1	0.017	0.927	512	55.1	8.37	1	0
FALSE	High	Master Protein	Q8WXH0-2	Isoform 2 of Nesprin-2 OS=Homo sapiens OX=9606 GN=SYNE2	0	1	1	0	2.05556e+06	High	1	1	0.007	1.167	6907	798.4	5.36	1	0
FALSE	High	Master Protein	A1X283	SH3 and PX domain-containing protein 2B OS=Homo sapiens OX=9606 GN=SH3PXD2B PE=1 SV=3	0	2	2	3	23661354	High	1	2	0	4.056	911	101.5	8.69	2	0
FALSE	High	Master Protein	Q9Y4E5	E3 SUMO-protein ligase ZNF451 OS=Homo sapiens OX=9606 GN=ZNF451 PE=1 SV=2	0	1	1	2		High	1	2	0.007	1.165	1061	121.4	6.77	1	0
FALSE	Low	Master Protein	H0Y4E8	Non-specific serine/threonine protein kinase (Fragment) OS=Homo sapiens OX=9606 GN=SIK3 PE=1 SV=1	0	1	1	1		Medium	1	1	0.129	0.221	1363	150	6.98	1	0
FALSE	High	Master Protein	Q86Y56	Dynein axonemal assembly factor 5 OS=Homo sapiens OX=9606 GN=DNAAF5 PE=1 SV=4	0	1	1	1	14274998	High	1	1	0.003	1.753	855	93.5	6.42	1	0
FALSE	Low	Master Protein	Q76NI1	Kinase non-catalytic C-lobe domain-containing protein 1 OS=Homo sapiens OX=9606 GN=KNDC1 PE=2 SV=2	0	1	1	2		Medium	1	1	0.129	0.222	1749	191.3	6.16	1	0
FALSE	Low	Master Protein	A0A0U1RR97	Dedicator of cytokinesis protein 7 (Fragment) OS=Homo sapiens OX=9606 GN=DOCK7 PE=1 SV=1	0	1	1	31		Medium	1	1	0.12	0.238	101	11.8	6.11	1	0
FALSE	Low	Master Protein	L8B936	MHC class I antigen (Fragment) OS=Homo sapiens OX=9606 GN=HLA-A PE=3 SV=1	0	1	1	2	11602538	Medium	1	1	0.107	0.283	361	40.6	6.7	1	0
FALSE	High	Master Protein	O43815	Striatin OS=Homo sapiens OX=9606 GN=STRN PE=1 SV=4	0	1	1	2	4327958	High	1	1	0	2.61	780	86.1	5.27	1	0
FALSE	High	Master Protein	O75844	CAAX prenyl protease 1 homolog OS=Homo sapiens OX=9606 GN=ZMPSTE24 PE=1 SV=2	0	1	1	2	17767144	High	1	1	0.01	1.086	475	54.8	7.49	1	0
FALSE	Medium	Master Protein	B7Z6L9	V-type proton ATPase subunit OS=Homo sapiens OX=9606 PE=2 SV=1	0	1	1	3	23831700	High	1	1	0.024	0.799	392	44.6	5.2	1	0
FALSE	Medium	Master Protein	A0A0A0MQV6	Fibroblast growth factor OS=Homo sapiens OX=9606 GN=FGF2 PE=1 SV=1	0	1	1	3		High	1	1	0.02	0.885	288	30.7	11.18	1	0
FALSE	Low	Master Protein	Q75RY1	Growth differentiation factor 7 OS=Homo sapiens OX=9606 GN=gdf7 PE=2 SV=1	0	1	1	3		Medium	1	1	0.08	0.395	453	47.1	9.8	1	0
FALSE	Low	Master Protein	B2R7X3	cDNA, FLJ93645, highly similar to Homo sapiens chromatin assembly factor 1, subunit B (p60) (CHAF1B),mRNA OS=Homo sapiens OX=9606 PE=2 SV=1	0	1	1	3	24184700	Medium	1	1	0.1	0.287	559	61.5	7.49	1	0
FALSE	Low	Master Protein	P48960	Adhesion G protein-coupled receptor E5 OS=Homo sapiens OX=9606 GN=ADGRE5 PE=1 SV=4	0	1	1	4		Medium	1	1	0.096	0.302	835	91.8	6.87	1	0
FALSE	Medium	Master Protein	O43157	Plexin-B1 OS=Homo sapiens OX=9606 GN=PLXNB1 PE=1 SV=3	0	1	1	1		High	1	1	0.02	0.89	2135	232.2	5.49	1	0
FALSE	Medium	Master Protein	P14410	Sucrase-isomaltase, intestinal OS=Homo sapiens OX=9606 GN=SI PE=1 SV=6	0	1	1	1	5.47593e+06	High	1	3	0.016	0.964	1827	209.3	5.64	1	0
FALSE	High	Master Protein	A0A7P0T871	Complex I assembly factor ACAD9, mitochondrial OS=Homo sapiens OX=9606 GN=ACAD9 PE=4 SV=1	0	1	1	4	13018871	High	1	1	0.003	1.813	660	72.5	7.4	1	0
FALSE	Medium	Master Protein	A0A1L2BMB2	MHC class I antigen (Fragment) OS=Homo sapiens OX=9606 GN=HLA-C PE=3 SV=1	0	1	1	8		High	1	1	0.018	0.912	181	21.2	6.09	1	0
FALSE	Low	Master Protein	Q7L0X0	TLR4 interactor with leucine rich repeats OS=Homo sapiens OX=9606 GN=TRIL PE=1 SV=2	0	1	1	1	16428690	Medium	1	1	0.095	0.312	811	88.7	9.6	1	0
FALSE	Medium	Master Protein	O43854	EGF-like repeat and discoidin I-like domain-containing protein 3 OS=Homo sapiens OX=9606 GN=EDIL3 PE=1 SV=1	0	1	1	6		High	1	1	0.036	0.688	480	53.7	7.28	1	0
FALSE	High	Master Protein	A8K3T5	cDNA FLJ78278, highly similar to Homo sapiens zinc finger protein 219 (ZNF219), mRNA OS=Homo sapiens OX=9606 PE=2 SV=1	0	1	1	5	790760	High	1	1	0	2.775	722	76.8	9.39	1	0
FALSE	Medium	Master Protein	Q9HCE1	Helicase MOV-10 OS=Homo sapiens OX=9606 GN=MOV10 PE=1 SV=2	0	1	1	2	3395347	Medium	1	1	0.048	0.554	1003	113.6	8.82	1	0
FALSE	Low	Master Protein	A4FUP3	PCDHGA3 protein (Fragment) OS=Homo sapiens OX=9606 GN=PCDHGA3 PE=2 SV=1	0	1	1	4		Medium	1	1	0.068	0.468	694	75.5	4.73	1	0
FALSE	Low	Master Protein	O60229	Kalirin OS=Homo sapiens OX=9606 GN=KALRN PE=1 SV=3	0	1	1	1		Medium	1	1	0.095	0.307	2986	340	6.07	1	0
FALSE	Low	Master Protein	B7Z7G8	cDNA FLJ53530 OS=Homo sapiens OX=9606 PE=2 SV=1	0	1	1	17		Medium	1	1	0.13	0.217	158	17	11.63	1	0
FALSE	Low	Master Protein	Q9BYD6	39S ribosomal protein L1, mitochondrial OS=Homo sapiens OX=9606 GN=MRPL1 PE=1 SV=2	0	1	1	6		Medium	1	1	0.069	0.447	325	36.9	8.78	1	0
FALSE	Low	Master Protein	J3QRC0	NAD(+) kinase (Fragment) OS=Homo sapiens OX=9606 GN=NADK PE=1 SV=1	0	1	1	76		Medium	1	1	0.135	0.197	38	4.1	4.44	1	0
FALSE	Low	Master Protein	Q9NR33	DNA polymerase epsilon subunit 4 OS=Homo sapiens OX=9606 GN=POLE4 PE=1 SV=2	0	1	1	21	2.7676e+06	Medium	1	1	0.109	0.272	117	12.2	4.92	1	0
FALSE	High	Master Protein	E7ERK9	Translation initiation factor eIF-2B subunit delta OS=Homo sapiens OX=9606 GN=EIF2B4 PE=1 SV=1	0	1	1	2	10343154	High	1	1	0.006	1.249	544	59.7	9.42	1	0
FALSE	Low	Master Protein	P15170-3	Isoform 3 of Eukaryotic peptide chain release factor GTP-binding subunit ERF3A OS=Homo sapiens OX=9606 GN=GSPT1	0	1	1	3		Medium	1	1	0.051	0.54	637	68.7	5.33	1	0
FALSE	Low	Master Protein	Q9H9Y2	Ribosome production factor 1 OS=Homo sapiens OX=9606 GN=RPF1 PE=1 SV=2	0	1	1	7		Medium	1	2	0.058	0.522	349	40.1	10.01	1	0
FALSE	Low	Master Protein	A0A126LAU1	U3 OS=Homo sapiens OX=9606 GN=U3 PE=4 SV=1	0	1	1	9		Medium	1	1	0.069	0.454	373	43.7	8.43	1	0
FALSE	Medium	Master Protein	A0A024RC21	Calcium binding tyrosine-(Y)-phosphorylation regulated (Fibrousheathin 2), isoform CRA_c OS=Homo sapiens OX=9606 GN=CABYR PE=2 SV=1	0	1	1	4		High	1	1	0.04	0.646	493	52.7	4.55	1	0
FALSE	Low	Master Protein	P23458	Tyrosine-protein kinase JAK1 OS=Homo sapiens OX=9606 GN=JAK1 PE=1 SV=2	0	1	1	2		Medium	1	1	0.1	0.288	1154	133.2	7.55	1	0
FALSE	Medium	Master Protein	Q96AC6	Kinesin-like protein KIFC2 OS=Homo sapiens OX=9606 GN=KIFC2 PE=2 SV=1	0	1	1	2	31045560	High	1	1	0.029	0.762	838	90.1	9.48	1	0
FALSE	High	Master Protein	Q14232	Translation initiation factor eIF-2B subunit alpha OS=Homo sapiens OX=9606 GN=EIF2B1 PE=1 SV=1	0	1	1	2	7.50429e+06	High	1	1	0.006	1.185	305	33.7	7.33	1	0
FALSE	Low	Master Protein	A0A7T0BS97	Galactoside 2-L-fucosyltransferase enzyme (Fragment) OS=Homo sapiens OX=9606 GN=FUT1 PE=4 SV=1	0	1	1	15		Medium	1	1	0.108	0.273	289	32.8	8.03	1	0
FALSE	Low	Master Protein	P12109	Collagen alpha-1(VI) chain OS=Homo sapiens OX=9606 GN=COL6A1 PE=1 SV=3	0	1	1	3		Medium	1	1	0.128	0.229	1028	108.5	5.43	1	0
FALSE	Medium	Master Protein	Q15050	Ribosome biogenesis regulatory protein homolog OS=Homo sapiens OX=9606 GN=RRS1 PE=1 SV=2	0	1	1	5		High	1	5	0.031	0.734	365	41.2	10.7	1	0
FALSE	Medium	Master Protein	Q9GZR7	ATP-dependent RNA helicase DDX24 OS=Homo sapiens OX=9606 GN=DDX24 PE=1 SV=1	0	1	1	3	2.72064e+06	High	1	1	0.024	0.816	859	96.3	9.06	1	0
FALSE	Low	Master Protein	A6NKB5	Pecanex-like protein 2 OS=Homo sapiens OX=9606 GN=PCNX2 PE=1 SV=3	0	1	1	2		Medium	1	1	0.138	0.191	2137	237.1	6.76	1	0
FALSE	High	Master Protein	P61960	Ubiquitin-fold modifier 1 OS=Homo sapiens OX=9606 GN=UFM1 PE=1 SV=1	0	1	1	18	15764978	High	1	1	0.006	1.264	85	9.1	9.31	1	0
FALSE	High	Master Protein	Q02809-2	Isoform 2 of Procollagen-lysine,2-oxoglutarate 5-dioxygenase 1 OS=Homo sapiens OX=9606 GN=PLOD1	0	1	1	2	15565398	High	1	1	0.006	1.248	774	88.2	7.11	1	0
FALSE	Medium	Master Protein	Q6FHZ4	Galectin OS=Homo sapiens OX=9606 GN=LGALS4 PE=2 SV=1	0	1	1	14		High	1	3	0.029	0.76	323	35.9	9.16	1	0
FALSE	High	Master Protein	A8K732	cDNA FLJ78771, highly similar to Homo sapiens discs, large homolog 7 (Drosophila), mRNA OS=Homo sapiens OX=9606 PE=2 SV=1	0	1	1	1	9307127	High	1	1	0.006	1.194	846	95.1	9	1	0
FALSE	Low	Master Protein	D3VVP5	Ubiquitinyl hydrolase 1 (Fragment) OS=Homo sapiens OX=9606 GN=ATXN3 PE=2 SV=1	0	1	1	5	20272670	Medium	1	1	0.088	0.332	395	46.2	4.86	1	0
FALSE	Low	Master Protein	Q9NP87	DNA-directed DNA/RNA polymerase mu OS=Homo sapiens OX=9606 GN=POLM PE=1 SV=1	0	1	1	3		Medium	1	1	0.075	0.416	494	54.8	8.41	1	0
FALSE	High	Master Protein	Q9Y678	Coatomer subunit gamma-1 OS=Homo sapiens OX=9606 GN=COPG1 PE=1 SV=1	0	1	1	1		High	1	1	0.007	1.168	874	97.7	5.47	1	0
FALSE	Low	Master Protein	A0A0S2C3G8	MHC class II antigen (Fragment) OS=Homo sapiens OX=9606 GN=HLA-DQB1 PE=4 SV=1	0	1	1	18		Medium	1	4	0.129	0.222	220	25.3	7.84	1	0
FALSE	Low	Master Protein	Q86VX9	Vacuolar fusion protein MON1 homolog A OS=Homo sapiens OX=9606 GN=MON1A PE=1 SV=3	0	1	1	4		Medium	1	2	0.098	0.291	652	72.8	8.18	1	0
FALSE	Low	Master Protein	Q86VE9-4	Isoform 4 of Serine incorporator 5 OS=Homo sapiens OX=9606 GN=SERINC5	0	1	1	6		Medium	1	1	0.069	0.466	461	51.3	7.28	1	0
FALSE	Medium	Master Protein	Q6IN84	rRNA methyltransferase 1, mitochondrial OS=Homo sapiens OX=9606 GN=MRM1 PE=1 SV=1	0	1	1	3	17852818	High	1	1	0.028	0.765	353	38.6	7.94	1	0
FALSE	High	Master Protein	A0A024R8L7	Acyl-coenzyme A oxidase OS=Homo sapiens OX=9606 GN=ACOX1 PE=3 SV=1	0	1	1	3		High	1	1	0	3.599	660	74.6	7.62	1	0
FALSE	Low	Master Protein	Q6PK41	LRFN4 protein (Fragment) OS=Homo sapiens OX=9606 GN=LRFN4 PE=2 SV=1	0	1	1	8		Medium	1	1	0.082	0.374	541	58.1	9.67	1	0
FALSE	Medium	Master Protein	B4DM91	cDNA FLJ60085, highly similar to Nucleolar protein 8 (Fragment) OS=Homo sapiens OX=9606 PE=2 SV=1	0	1	1	2		High	1	1	0.041	0.641	933	104.1	7.23	1	0
FALSE	Low	Master Protein	B2R6I9	cDNA, FLJ92968, highly similar to Homo sapiens runt-related transcription factor 1; translocated to, 1 (cyclin D-related) (RUNX1T1), transcript variant 1, mRNA OS=Homo sapiens OX=9606 PE=2 SV=1	0	1	1	6		Medium	1	1	0.127	0.232	577	64.3	7.49	1	0
FALSE	Medium	Master Protein	Q9NZZ3	Charged multivesicular body protein 5 OS=Homo sapiens OX=9606 GN=CHMP5 PE=1 SV=1	0	1	1	7		High	1	1	0.028	0.786	219	24.6	4.83	1	0
FALSE	Medium	Master Protein	P36551	Oxygen-dependent coproporphyrinogen-III oxidase, mitochondrial OS=Homo sapiens OX=9606 GN=CPOX PE=1 SV=3	0	1	1	2	24096734	High	1	1	0.012	1.044	454	50.1	8.25	1	0
FALSE	High	Master Protein	B4DLM8	cDNA FLJ56105, highly similar to Nuclear valosin-containing protein-like OS=Homo sapiens OX=9606 PE=2 SV=1	0	1	1	2	5754082	High	1	1	0.005	1.363	856	95	6.58	1	0
FALSE	High	Master Protein	P29218-3	Isoform 3 of Inositol monophosphatase 1 OS=Homo sapiens OX=9606 GN=IMPA1	0	1	1	3	3.37171e+06	High	1	1	0	2.471	336	36.7	7.91	1	0
FALSE	High	Master Protein	Q53HJ8	PKCI-1-related HIT protein variant (Fragment) OS=Homo sapiens OX=9606 PE=2 SV=1	0	1	1	12		High	1	2	0.001	2.095	163	17.2	9.48	1	0
FALSE	High	Master Protein	B2RAR2	RNA-binding protein NOB1 OS=Homo sapiens OX=9606 PE=2 SV=1	0	1	1	2	14134786	High	1	1	0	2.275	412	46.6	7.18	1	0
FALSE	Medium	Master Protein	Q8IXB1	DnaJ homolog subfamily C member 10 OS=Homo sapiens OX=9606 GN=DNAJC10 PE=1 SV=2	0	1	1	1	12934515	High	1	1	0.024	0.835	793	91	7.18	1	0
FALSE	Low	Master Protein	Q9P1I8	PRO1635 OS=Homo sapiens OX=9606 PE=2 SV=1	0	1	1	44		Medium	1	1	0.085	0.354	62	7	5.67	1	0
FALSE	Low	Master Protein	B9EH20	Olfactory receptor OS=Homo sapiens OX=9606 GN=OR5AP2 PE=2 SV=1	0	1	1	11		Medium	1	1	0.075	0.416	317	35.6	8.6	1	0
FALSE	High	Master Protein	O94888	UBX domain-containing protein 7 OS=Homo sapiens OX=9606 GN=UBXN7 PE=1 SV=2	0	1	1	1		High	1	1	0.005	1.305	489	54.8	5.16	1	0
FALSE	Low	Master Protein	E9PJZ6	Lysosomal amino acid transporter 1 homolog OS=Homo sapiens OX=9606 GN=SLC66A1 PE=4 SV=1	0	1	1	38		Medium	1	2	0.114	0.257	100	11	4.64	1	0
FALSE	Low	Master Protein	A8K4G0	CMRF35-like molecule 7 OS=Homo sapiens OX=9606 GN=CD300LB PE=1 SV=2	0	1	1	19		Medium	1	2	0.109	0.271	201	22.7	7.27	1	0
FALSE	High	Master Protein	Q8IXT5	RNA-binding protein 12B OS=Homo sapiens OX=9606 GN=RBM12B PE=1 SV=2	0	1	1	1	1446878	High	1	1	0	2.274	1001	118	6.81	1	0
FALSE	Low	Master Protein	Q86V21	Acetoacetyl-CoA synthetase OS=Homo sapiens OX=9606 GN=AACS PE=1 SV=1	0	1	1	3		Medium	1	1	0.129	0.218	672	75.1	6.24	1	0
FALSE	Low	Master Protein	P39060	Collagen alpha-1(XVIII) chain OS=Homo sapiens OX=9606 GN=COL18A1 PE=1 SV=5	0	1	1	1		Medium	1	1	0.132	0.211	1754	178.1	6.01	1	0
FALSE	Low	Master Protein	B3KUJ0	cDNA FLJ39996 fis, clone STOMA2002166, highly similar to Splicing factor 3B subunit 4 OS=Homo sapiens OX=9606 PE=2 SV=1	0	1	1	10		Medium	1	2	0.075	0.415	424	44.5	8.24	1	0
FALSE	Medium	Master Protein	A0A024RA49	Anillin, actin binding protein (Scraps homolog, Drosophila), isoform CRA_e OS=Homo sapiens OX=9606 GN=ANLN PE=4 SV=1	0	2	2	4		High	1	2	0.02	0.884	1124	124.1	8.07	2	0
FALSE	Low	Master Protein	P98175-5	Isoform 5 of RNA-binding protein 10 OS=Homo sapiens OX=9606 GN=RBM10	0	1	1	3		Medium	1	2	0.134	0.204	995	110.3	6.28	1	0
FALSE	Medium	Master Protein	A8KAQ3	cDNA FLJ76489, highly similar to Homo sapiens sortilin 1 (SORT1), mRNA OS=Homo sapiens OX=9606 PE=2 SV=1	0	1	1	1	1.10593e+06	High	1	1	0.041	0.63	831	92	5.74	1	0
FALSE	Low	Master Protein	A0A140VJW8	Testicular tissue protein Li 195 OS=Homo sapiens OX=9606 PE=2 SV=1	0	1	1	2		Medium	1	3	0.066	0.483	2699	300.8	6.42	1	0
FALSE	Low	Master Protein	A0A590UJN1	Cardiac troponin I OS=Homo sapiens OX=9606 GN=TNNI3 PE=1 SV=1	0	1	1	5		Medium	1	1	0.061	0.506	221	25	9.92	1	0
FALSE	Low	Master Protein	Q6ZMW6	cDNA FLJ16629 fis, clone TESTI4019657, highly similar to Homo sapiens cyclin G associated kinase (GAK) OS=Homo sapiens OX=9606 PE=2 SV=1	0	1	1	5		Medium	1	1	0.138	0.19	378	38.7	4.58	1	0
FALSE	High	Master Protein	Q5LJA9	Ubiquitin carboxyl-terminal hydrolase (Fragment) OS=Homo sapiens OX=9606 GN=UCHL5 PE=1 SV=1	0	1	1	4	4.97313e+06	High	1	1	0.009	1.124	368	41.7	5.53	1	0
FALSE	Low	Master Protein	Q53HR8	Pro-interleukin-16 (Fragment) OS=Homo sapiens OX=9606 GN=IL16 PE=2 SV=1	0	1	1	6		Medium	1	1	0.068	0.471	677	71.4	6.55	1	0
FALSE	Medium	Master Protein	P50453	Serpin B9 OS=Homo sapiens OX=9606 GN=SERPINB9 PE=1 SV=1	0	1	1	3		High	1	1	0.012	1.039	376	42.4	5.86	1	0
FALSE	Medium	Master Protein	Q8WWQ0	PH-interacting protein OS=Homo sapiens OX=9606 GN=PHIP PE=1 SV=2	0	1	1	1		High	1	1	0.013	1.013	1821	206.6	8.85	1	0
FALSE	Low	Master Protein	P36954	DNA-directed RNA polymerase II subunit RPB9 OS=Homo sapiens OX=9606 GN=POLR2I PE=1 SV=1	0	1	1	14		Medium	1	1	0.058	0.516	125	14.5	5.14	1	0
FALSE	Low	Master Protein	A0A140VJL0	3-hydroxyisobutyryl-CoA hydrolase, mitochondrial OS=Homo sapiens OX=9606 PE=2 SV=1	0	1	1	3	7652961	Medium	1	1	0.114	0.259	386	43.5	8.19	1	0
FALSE	High	Master Protein	Q96SU4-6	Isoform 6 of Oxysterol-binding protein-related protein 9 OS=Homo sapiens OX=9606 GN=OSBPL9	0	1	1	1		High	1	1	0	2.437	746	84.2	6.25	1	0
FALSE	Low	Master Protein	Q6PJI9	GATOR complex protein WDR59 OS=Homo sapiens OX=9606 GN=WDR59 PE=1 SV=2	0	1	1	1	25717444	Medium	1	1	0.07	0.442	974	109.7	7.91	1	0
FALSE	Low	Master Protein	A0A0G2JPD1	Receptor-type tyrosine-protein phosphatase C (Fragment) OS=Homo sapiens OX=9606 GN=PTPRC PE=4 SV=1	0	1	1	44		Medium	1	1	0.129	0.219	91	10.5	11.71	1	0
FALSE	Low	Master Protein	Q15928	Zinc finger protein 141 OS=Homo sapiens OX=9606 GN=ZNF141 PE=2 SV=1	0	1	1	6		Medium	1	1	0.1	0.287	474	55.2	9.31	1	0
FALSE	Low	Master Protein	Q9NSI6	Bromodomain and WD repeat-containing protein 1 OS=Homo sapiens OX=9606 GN=BRWD1 PE=1 SV=4	0	1	1	2		Medium	1	1	0.096	0.3	2320	262.8	8.46	1	0
FALSE	Medium	Master Protein	P20839-6	Isoform 6 of Inosine-5'-monophosphate dehydrogenase 1 OS=Homo sapiens OX=9606 GN=IMPDH1	0	1	1	2	7.76062e+06	High	1	1	0.042	0.623	599	64.3	7.02	1	0
FALSE	Low	Master Protein	Q8IUZ0-2	Isoform 2 of Leucine-rich repeat-containing protein 49 OS=Homo sapiens OX=9606 GN=LRRC49	0	1	1	1		Medium	1	1	0.129	0.227	691	79.5	8.28	1	0
FALSE	Low	Master Protein	Q14833-5	Isoform 5 of Metabotropic glutamate receptor 4 OS=Homo sapiens OX=9606 GN=GRM4	0	1	1	4		Medium	1	2	0.07	0.446	796	88.4	8.43	1	0
FALSE	High	Master Protein	Q9NR50	Translation initiation factor eIF-2B subunit gamma OS=Homo sapiens OX=9606 GN=EIF2B3 PE=1 SV=1	0	1	1	2		High	1	1	0.003	1.707	452	50.2	6.47	1	0
FALSE	Low	Master Protein	Q8TDW7-1	Isoform 3 of Protocadherin Fat 3 OS=Homo sapiens OX=9606 GN=FAT3	0	1	1	0		Medium	1	1	0.115	0.257	4589	505.2	4.87	1	0
FALSE	High	Master Protein	O95747	Serine/threonine-protein kinase OSR1 OS=Homo sapiens OX=9606 GN=OXSR1 PE=1 SV=1	0	1	1	2	23384492	High	1	1	0.004	1.515	527	58	6.43	1	0
FALSE	High	Master Protein	A0A024R4V5	Bromodomain containing 1, isoform CRA_a OS=Homo sapiens OX=9606 GN=BRD1 PE=4 SV=1	0	1	1	1	2.66499e+06	High	1	1	0	2.342	1189	133.2	8.59	1	0
FALSE	High	Master Protein	Q59HH7	X-ray repair cross complementing protein 1 variant (Fragment) OS=Homo sapiens OX=9606 PE=1 SV=1	0	1	1	2	6.67373e+06	High	1	1	0.003	1.654	647	71	6.04	1	0
FALSE	High	Master Protein	A0A3B3ISV4	Vitamin-K-epoxide reductase (warfarin-sensitive) OS=Homo sapiens OX=9606 GN=VKORC1L1 PE=1 SV=1	0	1	1	4	24020550	High	1	1	0.003	1.613	223	23.5	9.26	1	0
FALSE	Low	Master Protein	Q9Y5S5	DNA polymerase epsilon catalytic subunit OS=Homo sapiens OX=9606 GN=POLE1 PE=3 SV=1	0	1	1	1		Medium	1	1	0.136	0.195	2297	262.8	6.48	1	0
FALSE	High	Master Protein	A0A024R179	Nuclear cap binding protein subunit 1, 80kDa, isoform CRA_a OS=Homo sapiens OX=9606 GN=NCBP1 PE=3 SV=1	0	1	1	3		High	1	2	0	2.573	790	91.8	6.43	1	0
FALSE	Low	Master Protein	A0A024R6K8	T1-TrpRS OS=Homo sapiens OX=9606 GN=WARS PE=2 SV=1	0	1	1	4		Medium	1	1	0.05	0.549	471	53.1	6.23	1	0
FALSE	High	Master Protein	Q96IJ6-2	Isoform 2 of Mannose-1-phosphate guanyltransferase alpha OS=Homo sapiens OX=9606 GN=GMPPA	0	1	1	6		High	1	1	0.009	1.096	473	52	7.21	1	0
FALSE	High	Master Protein	Q9HCU5	Prolactin regulatory element-binding protein OS=Homo sapiens OX=9606 GN=PREB PE=1 SV=2	0	1	1	5		High	1	1	0.006	1.195	417	45.4	7.88	1	0
FALSE	High	Master Protein	Q9NX24	H/ACA ribonucleoprotein complex subunit 2 OS=Homo sapiens OX=9606 GN=NHP2 PE=1 SV=1	0	1	1	12		High	1	3	0.005	1.33	153	17.2	8.22	1	0
FALSE	Low	Master Protein	K7ERD6	Zinc finger protein 317 (Fragment) OS=Homo sapiens OX=9606 GN=ZNF317 PE=1 SV=1	0	1	1	52		Medium	1	1	0.116	0.252	44	4.9	5.67	1	0
FALSE	Low	Master Protein	A0A7S5EYL1	IGH c4064_heavy_IGHV1-46_IGHD1-26_IGHJ4 (Fragment) OS=Homo sapiens OX=9606 PE=2 SV=1	0	1	1	21	50772060	Medium	1	2	0.068	0.474	119	13.2	9.13	1	0
FALSE	Low	Master Protein	Q9Y4B4	Helicase ARIP4 OS=Homo sapiens OX=9606 GN=RAD54L2 PE=1 SV=4	0	1	1	2		Medium	1	1	0.088	0.331	1467	162.7	6.09	1	0
FALSE	Low	Master Protein	Q5MJ09	Sperm protein associated with the nucleus on the X chromosome N3 OS=Homo sapiens OX=9606 GN=SPANXN3 PE=1 SV=1	0	1	1	21		Medium	1	1	0.113	0.266	141	15.6	4.28	1	0
FALSE	Low	Master Protein	Q6FHB5	Heme oxygenase (biliverdin-producing) (Fragment) OS=Homo sapiens OX=9606 GN=HMOX2 PE=2 SV=1	0	1	1	7		Medium	1	1	0.116	0.253	316	36	5.41	1	0
FALSE	High	Master Protein	P82650	28S ribosomal protein S22, mitochondrial OS=Homo sapiens OX=9606 GN=MRPS22 PE=1 SV=1	0	1	1	4	5.38677e+06	High	1	3	0	2.86	360	41.3	7.9	1	0
FALSE	Medium	Master Protein	Q9NX58	Cell growth-regulating nucleolar protein OS=Homo sapiens OX=9606 GN=LYAR PE=1 SV=2	0	1	1	6		High	1	1	0.021	0.871	379	43.6	9.54	1	0
FALSE	Low	Master Protein	B4DWQ1	cDNA FLJ51355 OS=Homo sapiens OX=9606 PE=2 SV=1	0	1	1	20		Medium	1	1	0.088	0.322	101	10.8	10.74	1	0
FALSE	High	Master Protein	A0A024R2I7	RING-type E3 ubiquitin transferase RAD18 OS=Homo sapiens OX=9606 GN=RAD18 PE=3 SV=1	0	1	1	3		High	1	1	0	2.465	495	56.2	7.42	1	0
FALSE	Low	Master Protein	Q9P0K0	Putative zinc finger protein OS=Homo sapiens OX=9606 PE=2 SV=1	0	1	1	1		Medium	1	1	0.12	0.241	1212	135	8	1	0
FALSE	Medium	Master Protein	A2A312	Forkhead box protein P4 (Fragment) OS=Homo sapiens OX=9606 GN=FOXP4 PE=1 SV=1	0	1	1	48		Medium	1	1	0.045	0.585	87	9.2	6.51	1	0
FALSE	Medium	Master Protein	I3WAC9	Insulin OS=Homo sapiens OX=9606 GN=INS PE=2 SV=1	0	1	1	19	6.898e+06	High	1	1	0.023	0.84	110	12	5.3	1	0
FALSE	Medium	Master Protein	Q15075	Early endosome antigen 1 OS=Homo sapiens OX=9606 GN=EEA1 PE=1 SV=2	0	1	1	1		High	1	1	0.028	0.782	1411	162.4	5.68	1	0
FALSE	High	Master Protein	B4DN86	cDNA FLJ56047, highly similar to A kinase anchor protein 1, mitochondrial OS=Homo sapiens OX=9606 PE=2 SV=1	0	2	2	4	6.36488e+06	High	1	2	0.005	1.366	945	101.4	5	2	0
FALSE	Low	Master Protein	C4P098	Disrupted in schizophrenia 1 isoform 10 OS=Homo sapiens OX=9606 GN=DISC1 PE=2 SV=1	0	1	1	2	6235534	Medium	1	1	0.137	0.193	803	87.7	6.98	1	0
FALSE	High	Master Protein	P82675	28S ribosomal protein S5, mitochondrial OS=Homo sapiens OX=9606 GN=MRPS5 PE=1 SV=2	0	1	1	2	8941080	High	1	1	0.005	1.373	430	48	9.92	1	0
FALSE	High	Master Protein	Q9Y520-7	Isoform 7 of Protein PRRC2C OS=Homo sapiens OX=9606 GN=PRRC2C	0	1	1	1		High	1	3	0.001	2.034	2898	316.9	9.13	1	0
FALSE	Low	Master Protein	A0A494BZW6	Ciliogenesis and planar polarity effector 1 OS=Homo sapiens OX=9606 GN=CPLANE1 PE=1 SV=2	0	1	1	1	4238212	Medium	1	1	0.058	0.524	3251	367.3	6.92	1	0
FALSE	High	Master Protein	A8K6Q6	cDNA FLJ78639 OS=Homo sapiens OX=9606 PE=2 SV=1	0	1	1	3	3.64376e+06	High	1	1	0.001	2.98	534	57.3	4.91	1	0
FALSE	Low	Master Protein	P52569-3	Isoform 3 of Cationic amino acid transporter 2 OS=Homo sapiens OX=9606 GN=SLC7A2	0	1	1	2		Medium	1	1	0.1	0.287	698	75.9	7.46	1	0
FALSE	Medium	Master Protein	B4E2A2	cDNA FLJ56048, highly similar to Homo sapiens activating transcription factor 7 interacting protein (ATF7IP), mRNA OS=Homo sapiens OX=9606 PE=2 SV=1	0	1	1	4	1.11488e+06	High	1	1	0.024	0.821	711	77.9	4.36	1	0
FALSE	Medium	Master Protein	A0A024R4Q5	TCF3 (E2A) fusion partner (In childhood Leukemia), isoform CRA_c OS=Homo sapiens OX=9606 GN=TFPT PE=1 SV=1	0	1	1	4	702650	High	1	1	0.036	0.688	253	28.3	5.21	1	0
FALSE	Medium	Master Protein	Q9NT62	Ubiquitin-like-conjugating enzyme ATG3 OS=Homo sapiens OX=9606 GN=ATG3 PE=1 SV=1	0	1	1	7		High	1	1	0.013	1.014	314	35.8	4.74	1	0
FALSE	High	Master Protein	Q9P1Y5-2	Isoform 2 of Calmodulin-regulated spectrin-associated protein 3 OS=Homo sapiens OX=9606 GN=CAMSAP3	0	1	1	3	712456	High	1	1	0.003	1.842	1276	137.8	8.5	1	0
FALSE	Medium	Master Protein	H3BND4	Pyridoxal-dependent decarboxylase domain-containing protein 1 OS=Homo sapiens OX=9606 GN=PDXDC1 PE=1 SV=1	0	1	1	1	18758436	Medium	1	1	0.048	0.565	806	88.7	5.48	1	0
FALSE	High	Master Protein	Q13505	Metaxin-1 OS=Homo sapiens OX=9606 GN=MTX1 PE=1 SV=3	0	1	1	4	2.10718e+06	High	1	1	0.001	2.058	466	51.4	9.79	1	0
FALSE	Medium	Master Protein	Q59GF1	Anion exchange protein (Fragment) OS=Homo sapiens OX=9606 PE=2 SV=1	0	1	1	2	966096	High	1	1	0.028	0.788	1244	137.2	6.25	1	0
FALSE	High	Master Protein	Q16881	Thioredoxin reductase 1, cytoplasmic OS=Homo sapiens OX=9606 GN=TXNRD1 PE=1 SV=3	0	1	1	6		High	1	1	0.004	1.388	649	70.9	7.39	1	0
FALSE	High	Master Protein	Q6IAT9	Proteasome subunit beta OS=Homo sapiens OX=9606 GN=PSMB6 PE=2 SV=1	0	1	1	5	1.56857e+06	High	1	1	0.006	1.263	239	25.3	4.92	1	0
FALSE	High	Master Protein	Q96L92	Sorting nexin-27 OS=Homo sapiens OX=9606 GN=SNX27 PE=1 SV=2	0	1	1	1		High	1	1	0.003	1.706	541	61.2	6.49	1	0
FALSE	Low	Master Protein	F8WBB4	Uncharacterized protein C6orf136 OS=Homo sapiens OX=9606 GN=C6orf136 PE=4 SV=1	0	1	1	71		Medium	1	1	0.1	0.288	58	6.3	8.02	1	0
FALSE	High	Master Protein	Q86XR7-2	Isoform 2 of TIR domain-containing adapter molecule 2 OS=Homo sapiens OX=9606 GN=TICAM2	0	1	1	5		High	1	1	0.003	1.783	404	46.1	5.12	1	0
FALSE	Low	Master Protein	A6NEL0	Non-histone chromosomal protein HMG-14 OS=Homo sapiens OX=9606 GN=HMGN1 PE=1 SV=1	0	1	1	29		Medium	1	1	0.072	0.431	116	12.4	9.41	1	0
FALSE	High	Master Protein	B4DR61	Protein transport protein Sec61 subunit alpha isoform 1 OS=Homo sapiens OX=9606 GN=SEC61A1 PE=1 SV=1	0	1	1	4	20408426	High	1	1	0.003	1.918	482	52.9	8.24	1	0
FALSE	Low	Master Protein	O75581	Low-density lipoprotein receptor-related protein 6 OS=Homo sapiens OX=9606 GN=LRP6 PE=1 SV=2	0	1	1	2		Medium	1	1	0.097	0.298	1613	180.3	5.31	1	0
FALSE	Medium	Master Protein	A0A0B4J1V9	Helicase, lymphoid-specific, isoform CRA_b OS=Homo sapiens OX=9606 GN=HELLS PE=1 SV=1	0	1	1	1	8503699	High	1	1	0.031	0.742	884	102.7	7.65	1	0
FALSE	High	Master Protein	A0A5C2GUE0	IG c373_light_IGLV2-11_IGLJ3 (Fragment) OS=Homo sapiens OX=9606 PE=2 SV=1	0	1	1	33		High	1	1	0.007	1.156	108	11.3	7.85	1	0
FALSE	Low	Master Protein	Q5T3F8	CSC1-like protein 2 OS=Homo sapiens OX=9606 GN=TMEM63B PE=1 SV=1	0	1	1	4		Medium	1	1	0.058	0.522	832	94.9	7.4	1	0
FALSE	Medium	Master Protein	Q9ULU4-19	Isoform 19 of Protein kinase C-binding protein 1 OS=Homo sapiens OX=9606 GN=ZMYND8	0	1	1	1	1.80431e+06	Medium	1	1	0.045	0.588	1241	137.9	6.93	1	0
FALSE	Low	Master Protein	A0A5C2GQK8	IG c1695_heavy_IGHV1-2_IGHD2-21_IGHJ5 (Fragment) OS=Homo sapiens OX=9606 PE=2 SV=1	0	1	1	16		Medium	1	1	0.12	0.242	129	14.1	7.96	1	0
FALSE	Low	Master Protein	Q4TT70	Regulator of G-protein signaling 11 OS=Homo sapiens OX=9606 GN=RGS11 PE=2 SV=1	0	1	1	8		Medium	1	3	0.073	0.427	467	52.9	8.78	1	0
FALSE	Medium	Master Protein	O15014	Zinc finger protein 609 OS=Homo sapiens OX=9606 GN=ZNF609 PE=1 SV=2	0	1	1	3		High	1	1	0.035	0.707	1411	151.1	8.03	1	0
FALSE	Low	Master Protein	A0A3B3IUC4	Alpha-galactosidase OS=Homo sapiens OX=9606 GN=GLA PE=1 SV=1	0	1	1	3	17493912	Medium	1	1	0.058	0.518	470	53.2	5.86	1	0
FALSE	High	Master Protein	B2R657	Annexin OS=Homo sapiens OX=9606 PE=2 SV=1	0	2	2	9	8.03709e+06	High	1	4	0	4.18	488	52.6	5.52	2	0
FALSE	Medium	Master Protein	O14893	Gem-associated protein 2 OS=Homo sapiens OX=9606 GN=GEMIN2 PE=1 SV=1	0	1	1	5		High	1	1	0.02	0.885	280	31.6	5.58	1	0
FALSE	Medium	Master Protein	P45985-2	Isoform 2 of Dual specificity mitogen-activated protein kinase kinase 4 OS=Homo sapiens OX=9606 GN=MAP2K4	0	1	1	4		High	1	1	0.041	0.641	410	45.6	8.03	1	0
FALSE	Low	Master Protein	A0A0A0MTS7	Titin OS=Homo sapiens OX=9606 GN=TTN PE=1 SV=1	0	1	1	0		Medium	1	1	0.129	0.227	35991	3992.2	6.39	1	0
FALSE	Low	Master Protein	A0A7S5BZY3	IGH c1392_heavy_IGHV4-4_IGHD3-10_IGHJ3 (Fragment) OS=Homo sapiens OX=9606 PE=2 SV=1	0	1	1	11	13780508	Medium	1	1	0.095	0.311	128	14.1	8.48	1	0
FALSE	Low	Master Protein	A0A7S5C2R3	IGH c2812_heavy_IGHV3-48_IGHD1-26_IGHJ4 (Fragment) OS=Homo sapiens OX=9606 PE=2 SV=1	0	1	1	16		Medium	1	1	0.134	0.203	117	12.9	8.46	1	0
FALSE	Low	Master Protein	B3KV15	Phospholipase A2 OS=Homo sapiens OX=9606 PE=2 SV=1	0	1	1	3		Medium	1	1	0.138	0.191	865	96.9	5.77	1	0
FALSE	Low	Master Protein	Q8IWT3	Cullin-9 OS=Homo sapiens OX=9606 GN=CUL9 PE=1 SV=2	0	1	1	1		Medium	1	1	0.089	0.337	2517	281	5.45	1	0
FALSE	Low	Master Protein	P57071	PR domain zinc finger protein 15 OS=Homo sapiens OX=9606 GN=PRDM15 PE=1 SV=4	0	1	1	1		Medium	1	1	0.133	0.208	1507	169.2	8.24	1	0
FALSE	High	Master Protein	A0A024R705	Vesicle-fusing ATPase OS=Homo sapiens OX=9606 GN=VPS4A PE=3 SV=1	0	1	1	3		High	1	1	0.005	1.322	437	48.9	7.8	1	0
FALSE	Low	Master Protein	Q9NRE2	Teashirt homolog 2 OS=Homo sapiens OX=9606 GN=TSHZ2 PE=1 SV=3	0	1	1	1		Medium	1	1	0.096	0.301	1034	114.9	7.83	1	0
FALSE	Medium	Master Protein	A6NJ88	Putative SAGE1-like protein OS=Homo sapiens OX=9606 GN=SAGE2P PE=5 SV=4	0	1	1	7	9815620	High	1	1	0.013	1.001	616	69	6.05	1	0
FALSE	Low	Master Protein	Q6P5V6	SNX5 protein (Fragment) OS=Homo sapiens OX=9606 GN=SNX5 PE=2 SV=1	0	1	1	4		Medium	1	1	0.069	0.456	412	47.4	7.52	1	0
FALSE	Low	Master Protein	Q8NET4	Retrotransposon Gag-like protein 9 OS=Homo sapiens OX=9606 GN=RTL9 PE=1 SV=1	0	1	1	3		Medium	1	1	0.068	0.475	1388	144.2	6.16	1	0
FALSE	Low	Master Protein	Q6P2S7	Putative tetratricopeptide repeat protein 41 OS=Homo sapiens OX=9606 GN=TTC41P PE=5 SV=3	0	1	1	1		Medium	1	1	0.081	0.377	1318	151.6	8.25	1	0
FALSE	Medium	Master Protein	B4E1C1	Daxx OS=Homo sapiens OX=9606 PE=2 SV=1	0	1	1	5		High	1	1	0.017	0.939	752	82.8	4.89	1	0
FALSE	Low	Master Protein	P57052	Splicing regulator RBM11 OS=Homo sapiens OX=9606 GN=RBM11 PE=1 SV=1	0	1	1	15		Medium	1	1	0.132	0.21	281	32.2	8.73	1	0
FALSE	Medium	Master Protein	A0A024RD41	RAB23, member RAS oncogene family, isoform CRA_a OS=Homo sapiens OX=9606 GN=RAB23 PE=4 SV=1	0	1	1	8		High	1	1	0.011	1.055	237	26.6	6.6	1	0
FALSE	Low	Master Protein	Q99471	Prefoldin subunit 5 OS=Homo sapiens OX=9606 GN=PFDN5 PE=1 SV=2	0	1	1	10	11858536	Medium	1	1	0.058	0.519	154	17.3	6.33	1	0
FALSE	High	Master Protein	P40424	Pre-B-cell leukemia transcription factor 1 OS=Homo sapiens OX=9606 GN=PBX1 PE=1 SV=1	0	1	1	7	718577	High	1	1	0.003	1.671	430	46.6	7.03	1	0
FALSE	High	Master Protein	Q6MZT3	Uncharacterized protein DKFZp686C1054 OS=Homo sapiens OX=9606 GN=DKFZp686C1054 PE=2 SV=1	0	1	1	10	1878866	High	1	5	0	4.055	439	48.5	8.92	1	0
FALSE	Medium	Master Protein	P49756	RNA-binding protein 25 OS=Homo sapiens OX=9606 GN=RBM25 PE=1 SV=3	0	1	1	3		High	1	1	0.024	0.819	843	100.1	6.32	1	0
FALSE	High	Master Protein	Q7KZ85	Transcription elongation factor SPT6 OS=Homo sapiens OX=9606 GN=SUPT6H PE=1 SV=2	0	1	1	1		High	1	1	0.003	1.737	1726	198.9	4.91	1	0
FALSE	Low	Master Protein	Q8N4L1	Transmembrane protein 151A OS=Homo sapiens OX=9606 GN=TMEM151A PE=2 SV=1	0	1	1	4		Medium	1	1	0.117	0.25	468	51.2	8	1	0
FALSE	Medium	Master Protein	Q9H974-4	Isoform 4 of Queuine tRNA-ribosyltransferase accessory subunit 2 OS=Homo sapiens OX=9606 GN=QTRT2	0	1	1	2	7.36434e+06	High	1	1	0.039	0.657	427	48.2	6.61	1	0
FALSE	Low	Master Protein	Q6UXS9	Inactive caspase-12 OS=Homo sapiens OX=9606 GN=CASP12 PE=2 SV=3	0	1	1	9	27076158	Medium	1	1	0.075	0.411	341	38.9	6.02	1	0
FALSE	Medium	Master Protein	Q53Y06	ATPase, H+ transporting, lysosomal 31kDa, V1 subunit E isoform 1 OS=Homo sapiens OX=9606 GN=ATP6V1E1 PE=2 SV=1	0	1	1	6		Medium	1	1	0.048	0.564	226	26.1	8	1	0
FALSE	Medium	Master Protein	Q8N3C0	Activating signal cointegrator 1 complex subunit 3 OS=Homo sapiens OX=9606 GN=ASCC3 PE=1 SV=3	0	1	1	1	1.66294e+06	High	1	1	0.016	0.961	2202	251.3	7.09	1	0
FALSE	Low	Master Protein	A2PYH4	Probable ATP-dependent DNA helicase HFM1 OS=Homo sapiens OX=9606 GN=HFM1 PE=2 SV=2	0	1	1	2		Medium	1	2	0.114	0.261	1435	162.5	7.09	1	0
FALSE	Low	Master Protein	A8MZ59	Paired-like homeodomain transcription factor LEUTX OS=Homo sapiens OX=9606 GN=LEUTX PE=1 SV=4	0	1	1	23		Medium	1	1	0.125	0.236	198	22.3	9	1	0
FALSE	Medium	Master Protein	Q9UBK2-3	Isoform B5 of Peroxisome proliferator-activated receptor gamma coactivator 1-alpha OS=Homo sapiens OX=9606 GN=PPARGC1A	0	1	1	4	555784	High	1	1	0.028	0.774	803	91.7	6.24	1	0
FALSE	Medium	Master Protein	Q7Z3Y7	Keratin, type I cytoskeletal 28 OS=Homo sapiens OX=9606 GN=KRT28 PE=1 SV=2	0	1	1	6		Medium	1	1	0.042	0.611	464	50.5	5.47	1	0
FALSE	Low	Master Protein	Q8N7P1	Inactive phospholipase D5 OS=Homo sapiens OX=9606 GN=PLD5 PE=2 SV=2	0	1	1	7		Medium	1	1	0.129	0.223	536	61.3	8.72	1	0
FALSE	Medium	Master Protein	Q5H9R7-5	Isoform 5 of Serine/threonine-protein phosphatase 6 regulatory subunit 3 OS=Homo sapiens OX=9606 GN=PPP6R3	0	1	1	1	4447752	High	1	1	0.024	0.815	879	98.4	4.64	1	0
FALSE	Low	Master Protein	B4DW13	Cysteine-S-conjugate beta-lyase 2 OS=Homo sapiens OX=9606 GN=hCG_23341 PE=2 SV=1	0	1	1	5	11914702	Medium	1	1	0.108	0.274	454	51.4	8.19	1	0
FALSE	Low	Master Protein	D3DRA2	Collagen, type XVII, alpha 1, isoform CRA_b OS=Homo sapiens OX=9606 GN=COL17A1 PE=2 SV=1	0	1	1	3		Medium	1	1	0.073	0.428	1497	150.4	8.79	1	0
FALSE	Medium	Master Protein	B2RDF2	Pescadillo homolog OS=Homo sapiens OX=9606 GN=PES1 PE=2 SV=1	0	1	1	2	37154732	Medium	1	2	0.046	0.569	588	68	7.33	1	0
FALSE	High	Master Protein	P00167	Cytochrome b5 OS=Homo sapiens OX=9606 GN=CYB5A PE=1 SV=2	0	1	1	16	1340598	High	1	1	0	2.418	134	15.3	4.96	1	0
FALSE	Medium	Master Protein	Q9HCD6-2	Isoform 2 of Protein TANC2 OS=Homo sapiens OX=9606 GN=TANC2	0	1	1	1		Medium	1	1	0.045	0.585	2000	220.6	8.16	1	0
FALSE	High	Master Protein	D9HTE9	Plasma membrane citrate carrier OS=Homo sapiens OX=9606 GN=SLC25A1 PE=2 SV=1	0	1	1	4	43588356	High	1	1	0.01	1.09	318	35	9.99	1	0
FALSE	Medium	Master Protein	Q96H41	SETMAR protein (Fragment) OS=Homo sapiens OX=9606 GN=SETMAR PE=2 SV=2	0	1	1	5		High	1	1	0.041	0.629	429	49.9	9.41	1	0
FALSE	High	Master Protein	Q9Y6X9	ATPase MORC2 OS=Homo sapiens OX=9606 GN=MORC2 PE=1 SV=2	0	1	1	1	5.30604e+06	High	1	1	0.007	1.143	1032	117.8	8.38	1	0
FALSE	Low	Master Protein	J3KQR7	Centrosomal protein of 170 kDa protein B OS=Homo sapiens OX=9606 GN=CEP170B PE=1 SV=1	0	1	1	2		Medium	1	1	0.095	0.305	1590	171.7	6.84	1	0
FALSE	Low	Master Protein	A0A024RCH3	Dystrophin-related protein 2 OS=Homo sapiens OX=9606 GN=DRP2 PE=4 SV=1	0	1	1	3		Medium	1	1	0.051	0.544	957	107.9	6.23	1	0
FALSE	High	Master Protein	A0A024RAJ8	IQ motif containing GTPase activating protein 2, isoform CRA_b OS=Homo sapiens OX=9606 GN=IQGAP2 PE=4 SV=1	0	1	1	1	6617313	High	1	1	0	3.751	1575	180.5	5.58	1	0
FALSE	Low	Master Protein	A6NDY2	Putative protein FAM90A10P OS=Homo sapiens OX=9606 GN=FAM90A10P PE=5 SV=1	0	1	1	3		Medium	1	1	0.127	0.23	464	49.6	9.7	1	0
FALSE	Low	Master Protein	Q13907-2	Isoform 2 of Isopentenyl-diphosphate Delta-isomerase 1 OS=Homo sapiens OX=9606 GN=IDI1	0	1	1	7		Medium	1	1	0.081	0.387	284	32.5	7.88	1	0
FALSE	High	Master Protein	D6W625	Chromatin assembly factor 1, subunit A (P150), isoform CRA_a OS=Homo sapiens OX=9606 GN=CHAF1A PE=3 SV=1	0	1	1	2	6.57263e+06	High	1	1	0.004	1.448	956	106.9	5.94	1	0
FALSE	Low	Master Protein	Q9HCG8	Pre-mRNA-splicing factor CWC22 homolog OS=Homo sapiens OX=9606 GN=CWC22 PE=1 SV=3	0	1	1	4		Medium	1	1	0.07	0.445	908	105.4	7.03	1	0
FALSE	Low	Master Protein	G9CGD6-2	Isoform CNK3-IPCEF1-2 of CNK3/IPCEF1 fusion protein OS=Homo sapiens OX=9606 GN=CNK3/IPCEF1	0	1	1	2		Medium	1	1	0.138	0.19	900	100.4	8.32	1	0
FALSE	High	Master Protein	Q9NRN7	L-aminoadipate-semialdehyde dehydrogenase-phosphopantetheinyl transferase OS=Homo sapiens OX=9606 GN=AASDHPPT PE=1 SV=2	0	1	1	3	5299529	High	1	1	0	2.315	309	35.8	6.8	1	0
FALSE	Low	Master Protein	P07333	Macrophage colony-stimulating factor 1 receptor OS=Homo sapiens OX=9606 GN=CSF1R PE=1 SV=2	0	1	1	4		Medium	1	2	0.096	0.303	972	107.9	6.37	1	0
FALSE	Medium	Master Protein	Q96SB4-3	Isoform 1 of SRSF protein kinase 1 OS=Homo sapiens OX=9606 GN=SRPK1	0	1	1	2	18730994	High	1	1	0.012	1.038	826	92.4	7.71	1	0
FALSE	Medium	Master Protein	V5YQL4	Adenosylhomocysteinase OS=Homo sapiens OX=9606 GN=FGFR2-AHCYL1 PE=2 SV=1	0	1	1	2		High	1	1	0.011	1.064	1169	130.8	6.77	1	0
FALSE	Medium	Master Protein	B3KUL5	Oxysterol-binding protein OS=Homo sapiens OX=9606 PE=2 SV=1	0	1	1	1		High	1	1	0.021	0.869	764	83.9	8.31	1	0
FALSE	Low	Master Protein	A0A2X0SFU2	ARHGAP24 (Fragment) OS=Homo sapiens OX=9606 GN=ARHGAP24 PE=4 SV=1	0	1	1	3		Medium	1	2	0.08	0.396	750	84.4	6.67	1	0
FALSE	Medium	Master Protein	Q9NYL4	Peptidyl-prolyl cis-trans isomerase FKBP11 OS=Homo sapiens OX=9606 GN=FKBP11 PE=1 SV=1	0	1	1	5	20198360	High	1	1	0.024	0.822	201	22.2	9.39	1	0
FALSE	Low	Master Protein	Q08499-6	Isoform 5 of cAMP-specific 3',5'-cyclic phosphodiesterase 4D OS=Homo sapiens OX=9606 GN=PDE4D	0	1	1	1	9348208	Medium	1	1	0.072	0.431	745	84.4	5.17	1	0
FALSE	High	Master Protein	A0A024R9K7	ER membrane protein complex subunit 7 OS=Homo sapiens OX=9606 GN=C15orf24 PE=3 SV=1	0	1	1	5	17884632	High	1	1	0	2.158	320	35.4	9.6	1	0
FALSE	High	Master Protein	B0I1S9	MYO1B variant protein OS=Homo sapiens OX=9606 GN=MYO1B PE=2 SV=1	0	2	2	3	4.37386e+06	High	1	2	0	4.162	1136	131.9	9.38	2	0
FALSE	Low	Master Protein	Q8N8E2	Zinc finger protein 513 OS=Homo sapiens OX=9606 GN=ZNF513 PE=1 SV=2	0	1	1	8		Medium	1	1	0.116	0.251	541	57.8	7.52	1	0
FALSE	Low	Master Protein	A0A7S5EYF2	IGH c3734_heavy_IGHV2-5_IGHD3-10_IGHJ3 (Fragment) OS=Homo sapiens OX=9606 PE=2 SV=1	0	1	1	12		Medium	1	1	0.094	0.315	122	13.3	5.31	1	0
FALSE	Low	Master Protein	Q9UBT6	DNA polymerase kappa OS=Homo sapiens OX=9606 GN=POLK PE=1 SV=1	0	1	1	2		Medium	1	1	0.1	0.287	870	98.7	8.13	1	0
FALSE	Low	Master Protein	Q68CP9	AT-rich interactive domain-containing protein 2 OS=Homo sapiens OX=9606 GN=ARID2 PE=1 SV=2	0	1	1	1		Medium	1	1	0.08	0.397	1835	197.3	7.42	1	0
FALSE	High	Master Protein	A0A2S1PH09	Methylmalonyl-CoA isomerase OS=Homo sapiens OX=9606 GN=MUT PE=2 SV=1	0	1	1	1	9752430	High	1	1	0.007	1.157	750	83	6.81	1	0
FALSE	Low	Master Protein	O00142-6	Isoform 6 of Thymidine kinase 2, mitochondrial OS=Homo sapiens OX=9606 GN=TK2	0	1	1	3	429518	Medium	1	1	0.073	0.427	307	35.4	9.5	1	0
FALSE	Low	Master Protein	Q9ULR3	Protein phosphatase 1H OS=Homo sapiens OX=9606 GN=PPM1H PE=1 SV=2	0	1	1	4		Medium	1	1	0.108	0.278	514	56.4	6.6	1	0
FALSE	High	Master Protein	A0A087WZ40	Ensconsin OS=Homo sapiens OX=9606 GN=MAP7 PE=1 SV=1	0	1	1	5	1.13122e+06	High	1	3	0	3.703	779	87.8	9.77	1	0
FALSE	Low	Master Protein	A0A2P1ANG5	MHC class II antigen (Fragment) OS=Homo sapiens OX=9606 GN=DQB1 PE=4 SV=1	0	1	1	21		Medium	1	1	0.087	0.349	183	21.7	5.83	1	0
FALSE	Medium	Master Protein	P56277	Cx9C motif-containing protein 4 OS=Homo sapiens OX=9606 GN=CMC4 PE=1 SV=1	0	1	1	25		High	1	1	0.011	1.069	68	7.7	8.18	1	0
FALSE	High	Master Protein	Q9UHB6-4	Isoform 4 of LIM domain and actin-binding protein 1 OS=Homo sapiens OX=9606 GN=LIMA1	0	1	1	2	8003567	High	1	1	0.003	1.693	760	85.2	6.76	1	0
FALSE	High	Master Protein	A8K3M3	Tyrosine-protein phosphatase non-receptor type OS=Homo sapiens OX=9606 GN=PTPN1 PE=2 SV=1	0	1	1	5	3756385	High	1	2	0	2.891	435	49.9	6.27	1	0
FALSE	Low	Master Protein	Q9H052	Uncharacterized protein DKFZp547L112 (Fragment) OS=Homo sapiens OX=9606 GN=DKFZp547L112 PE=2 SV=1	0	1	1	14		Medium	1	1	0.081	0.391	226	24.7	11.4	1	0
FALSE	Medium	Master Protein	Q9NX65	Zinc finger and SCAN domain-containing protein 32 OS=Homo sapiens OX=9606 GN=ZSCAN32 PE=1 SV=3	0	1	1	2	31703486	Medium	1	1	0.048	0.566	697	78.7	8.06	1	0
FALSE	High	Master Protein	A8K288	cDNA FLJ76322 OS=Homo sapiens OX=9606 PE=2 SV=1	0	1	1	8	567242	High	1	1	0.003	1.794	419	45.9	5.02	1	0
FALSE	Low	Master Protein	Q6NSJ5	Volume-regulated anion channel subunit LRRC8E OS=Homo sapiens OX=9606 GN=LRRC8E PE=1 SV=2	0	1	1	3		Medium	1	1	0.07	0.44	796	90.2	6.96	1	0
FALSE	Low	Master Protein	Q8N0Z9	V-set and immunoglobulin domain-containing protein 10 OS=Homo sapiens OX=9606 GN=VSIG10 PE=2 SV=1	0	1	1	6		Medium	1	1	0.075	0.414	540	59.2	4.69	1	0
FALSE	High	Master Protein	Q9Y3L5	Ras-related protein Rap-2c OS=Homo sapiens OX=9606 GN=RAP2C PE=1 SV=1	0	1	1	8		High	1	1	0.006	1.201	183	20.7	4.94	1	0
FALSE	Low	Master Protein	Q9NSI0	PRED58 protein (Fragment) OS=Homo sapiens OX=9606 GN=PRED58 PE=4 SV=1	0	1	1	3	2.4887e+06	Medium	1	1	0.138	0.19	244	26.6	9.33	1	0
FALSE	Low	Master Protein	P30990	Neurotensin/neuromedin N OS=Homo sapiens OX=9606 GN=NTS PE=1 SV=2	0	1	1	18		Medium	1	1	0.115	0.256	170	19.8	7.09	1	0
FALSE	High	Master Protein	Q16762	Thiosulfate sulfurtransferase OS=Homo sapiens OX=9606 GN=TST PE=1 SV=4	0	1	1	6	19390508	High	1	1	0.004	1.413	297	33.4	7.25	1	0
FALSE	Low	Master Protein	Q9H788	SH2 domain-containing protein 4A OS=Homo sapiens OX=9606 GN=SH2D4A PE=1 SV=1	0	1	1	6		Medium	1	1	0.065	0.487	454	52.7	8.06	1	0
FALSE	Low	Master Protein	A0A024RBX6	Pirin (Iron-binding nuclear protein), isoform CRA_a OS=Homo sapiens OX=9606 GN=PIR PE=3 SV=1	0	1	1	4	2521731	Medium	1	1	0.061	0.507	290	32.1	6.92	1	0
FALSE	High	Master Protein	A0A087WT20	DDB1- and CUL4-associated factor 13 OS=Homo sapiens OX=9606 GN=DCAF13 PE=1 SV=1	0	1	1	2	17057444	High	1	1	0.001	2.11	597	67.5	9.29	1	0
FALSE	Low	Master Protein	A0A5C2G7U4	IGH c448_heavy__IGHV1-18_IGHD5-24_IGHJ6 (Fragment) OS=Homo sapiens OX=9606 PE=2 SV=1	0	1	1	17		Medium	1	1	0.119	0.245	123	13.7	9.13	1	0
FALSE	Medium	Master Protein	E9PQY2	Prefoldin subunit 4 OS=Homo sapiens OX=9606 GN=PFDN4 PE=1 SV=1	0	1	1	11		High	1	1	0.02	0.899	136	15.6	4.58	1	0
FALSE	Medium	Master Protein	Q53F11	tRNA isopentenyltransferase 1 variant (Fragment) OS=Homo sapiens OX=9606 PE=2 SV=1	0	1	1	4		High	1	1	0.02	0.883	467	52.7	8.03	1	0
