# Supplementary material for: Pharmacological inhibition of RE1 silencing transcription factor disrupts SOX2 expression and neurogenesis in human induced pluripotent stem cells derived neuronal models
Source: Metab Brain Dis. 2025 Nov 18;40(8):318. doi: 10.1007/s11011-025-01744-1 (PMC12627181; doi:10.1007/s11011-025-01744-1)
Supplement: Supplementary file 2 — Supplementary Material 2 [file 11011_2025_1744_MOESM2_ESM.zip › supplimentary file proteomic data/PROTEOMIC DATA SET 1 CONTROL.xlsx]

## Sheet: Proteins
Checked	Protein FDR Confidence: Combined	Master	Accession	Description	Exp. q-value: Combined	Sum PEP Score	Coverage [%]	# Peptides	# PSMs	# Unique Peptides	# Protein Groups	# AAs	MW [kDa]	calc. pI	Score Sequest HT: Sequest HT	# Peptides (by Search Engine): Sequest HT	# Razor Peptides	Abundances (Normalized): F1: Control	Found in Sample: [S1] F1: Control	Modifications
FALSE	High	Master Protein	A0A024R3X4	60 kDa chaperonin (Fragment) OS=Homo sapiens OX=9606 GN=HSPD1 PE=2 SV=1	0	332.033	67	29	102	29	1	573	61	5.87	328.36	29	0	1.09467e+10	High
FALSE	High	Master Protein	P49327	Fatty acid synthase OS=Homo sapiens OX=9606 GN=FASN PE=1 SV=3	0	265.347	37	55	75	55	1	2511	273.3	6.44	238.74	55	0	4.5171e+09	High
FALSE	High	Master Protein	P60709	Actin, cytoplasmic 1 OS=Homo sapiens OX=9606 GN=ACTB PE=1 SV=1	0	238.144	59	16	80	9	1	375	41.7	5.48	260.63	16	11	1.78254e+10	High
FALSE	High	Master Protein	P01024	Complement C3 OS=Homo sapiens OX=9606 GN=C3 PE=1 SV=2	0	233.568	34	36	61	36	1	1663	187	6.4	210.67	36	0	2.81863e+09	High
FALSE	High	Master Protein	P07437	Tubulin beta chain OS=Homo sapiens OX=9606 GN=TUBB PE=1 SV=2	0	220.929	74	19	73	4	1	444	49.6	4.89	226.07	19	2	5184880135	High
FALSE	High	Master Protein	P35580-4	Isoform 4 of Myosin-10 OS=Homo sapiens OX=9606 GN=MYH10	0	205.375	20	28	48	24	1	2007	232.4	5.55	159.77	28	4	1.2336e+09	High
FALSE	High	Master Protein	A8K9C4	Elongation factor 1-alpha OS=Homo sapiens OX=9606 PE=2 SV=1	0	198.306	62	16	67	13	1	462	50.2	9.01	232.75	16	5	6725627643	High
FALSE	High	Master Protein	P04406	Glyceraldehyde-3-phosphate dehydrogenase OS=Homo sapiens OX=9606 GN=GAPDH PE=1 SV=3	0	198.013	70	18	62	18	1	335	36	8.46	174.98	18	0	7.27827e+09	High
FALSE	High	Master Protein	P68371	Tubulin beta-4B chain OS=Homo sapiens OX=9606 GN=TUBB4B PE=1 SV=1	0	196	74	19	68	1	1	445	49.8	4.89	201.55	19	29	1.06148e+10	Medium
FALSE	High	Master Protein	Q9BVA1	Tubulin beta-2B chain OS=Homo sapiens OX=9606 GN=TUBB2B PE=1 SV=1	0	191.557	71	18	69	1	1	445	49.9	4.89	196.76	18	6	1.13256e+09	High
FALSE	High	Master Protein	P07900-2	Isoform 2 of Heat shock protein HSP 90-alpha OS=Homo sapiens OX=9606 GN=HSP90AA1	0	186.894	39	26	66	17	1	854	98.1	5.16	195	26	12	8.97129e+09	High
FALSE	High	Master Protein	P21333	Filamin-A OS=Homo sapiens OX=9606 GN=FLNA PE=1 SV=4	0	183.034	27	38	49	37	1	2647	280.6	6.06	140.86	38	1	2029175525	High
FALSE	High	Master Protein	A0A024RD80	Heat shock protein 90kDa alpha (Cytosolic), class B member 1, isoform CRA_a OS=Homo sapiens OX=9606 GN=HSP90AB1 PE=3 SV=1	0	180.881	41	24	63	13	1	724	83.2	5.03	202.16	24	3	2.7918e+09	High
FALSE	High	Master Protein	Q13885	Tubulin beta-2A chain OS=Homo sapiens OX=9606 GN=TUBB2A PE=1 SV=1	0	178.309	62	17	59	1	1	445	49.9	4.89	185	17	0	1.04339e+06	High
FALSE	High	Master Protein	Q71U36	Tubulin alpha-1A chain OS=Homo sapiens OX=9606 GN=TUBA1A PE=1 SV=1	0	174.583	60	15	63	1	1	451	50.1	5.06	198.83	15	5	1438266186	High
FALSE	High	Master Protein	P04350	Tubulin beta-4A chain OS=Homo sapiens OX=9606 GN=TUBB4A PE=1 SV=2	0	173.947	64	16	63	1	1	444	49.6	4.88	182.54	16	0	212397832	High
FALSE	High	Master Protein	Q5EFE5	Anti-RhD monoclonal T125 gamma1 heavy chain OS=Homo sapiens OX=9606 PE=2 SV=1	0	164.381	39	14	59	6	1	475	52.3	8.35	207.2	14	13	1.40431e+10	High
FALSE	High	Master Protein	A0A0D9SGF6	Spectrin alpha chain, non-erythrocytic 1 OS=Homo sapiens OX=9606 GN=SPTAN1 PE=1 SV=1	0	163.228	19	30	40	30	1	2498	287.4	5.36	127.96	30	0	6.05605e+08	High
FALSE	High	Master Protein	P13639	Elongation factor 2 OS=Homo sapiens OX=9606 GN=EEF2 PE=1 SV=4	0	160.962	39	18	53	17	1	858	95.3	6.83	172.2	18	1	3.01153e+09	High
FALSE	High	Master Protein	P06733	Alpha-enolase OS=Homo sapiens OX=9606 GN=ENO1 PE=1 SV=2	0	156.403	59	17	48	17	1	434	47.1	7.39	147.24	17	0	7.031e+09	High
FALSE	High	Master Protein	P01023	Alpha-2-macroglobulin OS=Homo sapiens OX=9606 GN=A2M PE=1 SV=3	0	156.25	29	25	36	25	1	1474	163.2	6.46	128.08	25	0	1.87533e+09	High
FALSE	High	Master Protein	P68366	Tubulin alpha-4A chain OS=Homo sapiens OX=9606 GN=TUBA4A PE=1 SV=1	0	155.152	43	11	52	2	1	448	49.9	5.06	174.44	11	0	731357312	High
FALSE	High	Master Protein	V9HW31	ATP synthase subunit beta OS=Homo sapiens OX=9606 GN=HEL-S-271 PE=2 SV=1	0	153.025	62	18	37	18	1	529	56.5	5.4	135.75	18	0	3.72503e+09	High
FALSE	High	Master Protein	V9HW22	Epididymis luminal protein 33 OS=Homo sapiens OX=9606 GN=HEL-S-72p PE=2 SV=1	0	146.931	51	25	53	24	1	646	70.9	5.52	134.07	25	1	6.87411e+09	High
FALSE	High	Master Protein	A0A024R1N1	Myosin, heavy polypeptide 9, non-muscle, isoform CRA_a OS=Homo sapiens OX=9606 GN=MYH9 PE=3 SV=1	0	142.254	19	26	34	21	1	1960	226.4	5.6	113.97	26	2	825397760	High
FALSE	High	Master Protein	Q8N1C8	75 kDa glucose-regulated protein (Fragment) OS=Homo sapiens OX=9606 GN=HSPA9 PE=2 SV=1	0	140.6	33	17	38	17	1	681	73.8	6.37	129.19	17	0	3.1407e+09	High
FALSE	High	Master Protein	A0A087WVQ6	Clathrin heavy chain OS=Homo sapiens OX=9606 GN=CLTC PE=1 SV=1	0	130.746	22	23	39	23	1	1679	191.9	5.69	113.96	23	0	1.75139e+09	High
FALSE	High	Master Protein	F5H5D3	Tubulin alpha chain OS=Homo sapiens OX=9606 GN=TUBA1C PE=1 SV=1	0	129.602	52	15	52	2	1	519	57.7	5.07	157.27	15	16	11050053877	High
FALSE	High	Master Protein	Q13263	Transcription intermediary factor 1-beta OS=Homo sapiens OX=9606 GN=TRIM28 PE=1 SV=5	0	125.565	42	16	33	16	1	835	88.5	5.77	122.18	16	0	1784741914	High
FALSE	High	Master Protein	V9HWB8	Pyruvate kinase OS=Homo sapiens OX=9606 GN=HEL-S-30 PE=2 SV=1	0	124.849	42	17	29	17	1	531	57.9	7.84	111.34	17	0	3.40777e+09	High
FALSE	High	Master Protein	A0A7P0TAT8	Endoplasmin OS=Homo sapiens OX=9606 GN=HSP90B1 PE=4 SV=1	0	124.405	29	18	39	16	1	814	93.7	4.91	126.68	18	0	2.77958e+09	High
FALSE	High	Master Protein	P50454	Serpin H1 OS=Homo sapiens OX=9606 GN=SERPINH1 PE=1 SV=2	0	120.096	53	15	31	15	1	418	46.4	8.69	113.91	15	0	3.75062e+09	High
FALSE	High	Master Protein	A0A0S2Z3G9	Actinin alpha 4 isoform 1 (Fragment) OS=Homo sapiens OX=9606 GN=ACTN4 PE=2 SV=1	0	119.205	37	23	29	9	1	911	104.8	5.44	94.91	23	13	1123819986	High
FALSE	High	Master Protein	P04075-2	Isoform 2 of Fructose-bisphosphate aldolase A OS=Homo sapiens OX=9606 GN=ALDOA	0	116.472	54	13	40	11	1	418	45.2	8.25	110.21	13	2	1936194839	High
FALSE	High	Master Protein	A0A0U1RRM4	Polypyrimidine tract-binding protein 1 OS=Homo sapiens OX=9606 GN=PTBP1 PE=1 SV=1	0	114.961	41	13	34	13	1	588	62.4	9.1	99.59	13	0	9.40087e+08	High
FALSE	High	Master Protein	B2RBS8	cDNA, FLJ95666, highly similar to Homo sapiens albumin (ALB), mRNA OS=Homo sapiens OX=9606 PE=2 SV=1	0	113.943	33	12	29	12	1	609	69.3	6.28	111.24	12	0	3.08423e+09	High
FALSE	High	Master Protein	C0JYY2	Apolipoprotein B (Including Ag(X) antigen) OS=Homo sapiens OX=9606 GN=APOB PE=4 SV=1	0	111.664	12	35	37	35	1	4563	515.2	7.05	94.22	35	0	7.79485e+08	High
FALSE	High	Master Protein	A0A024R3T8	Poly [ADP-ribose] polymerase OS=Homo sapiens OX=9606 GN=PARP1 PE=4 SV=1	0	108.52	32	21	37	21	1	1014	113	8.88	103.82	21	0	1.66657e+09	High
FALSE	High	Master Protein	A0A024R1A3	Ubiquitin-activating enzyme E1 OS=Homo sapiens OX=9606 GN=UBE1 PE=2 SV=1	0	108.304	28	17	30	17	1	1058	117.8	5.76	86.72	17	0	7.82163e+08	High
FALSE	High	Master Protein	P78527	DNA-dependent protein kinase catalytic subunit OS=Homo sapiens OX=9606 GN=PRKDC PE=1 SV=3	0	106.943	11	30	32	30	1	4128	468.8	7.12	89.19	30	0	8.19015e+08	High
FALSE	High	Master Protein	B2ZZ89	Spectrin beta chain OS=Homo sapiens OX=9606 GN=SPTBN1 PE=2 SV=1	0	106.85	16	21	30	21	1	2364	274.4	5.57	96.48	21	0	5.04732e+08	High
FALSE	High	Master Protein	A0A024R694	Actinin, alpha 1, isoform CRA_a OS=Homo sapiens OX=9606 GN=ACTN1 PE=2 SV=1	0	105.745	38	22	25	14	1	892	103	5.41	85.51	22	0	3.79626e+08	High
FALSE	High	Master Protein	P27708	CAD protein OS=Homo sapiens OX=9606 GN=CAD PE=1 SV=3	0	105.463	22	25	32	25	1	2225	242.8	6.46	85.57	25	0	4.48191e+08	High
FALSE	High	Master Protein	P02675	Fibrinogen beta chain OS=Homo sapiens OX=9606 GN=FGB PE=1 SV=2	0	105.177	51	14	33	14	1	491	55.9	8.27	103.9	14	0	1.78578e+09	High
FALSE	High	Master Protein	A0A024RAZ7	Helix-destabilizing protein OS=Homo sapiens OX=9606 GN=HNRPA1 PE=4 SV=1	0	103.726	44	14	33	13	1	372	38.7	9.13	100.61	14	1	4.18674e+09	High
FALSE	High	Master Protein	V9HWB4	78 kDa glucose-regulated protein OS=Homo sapiens OX=9606 GN=HEL-S-89n PE=2 SV=1	0	103.523	32	18	35	17	1	654	72.3	5.16	110.14	18	0	2.36686e+09	High
FALSE	High	Master Protein	H7BY16	Nucleolin OS=Homo sapiens OX=9606 GN=NCL PE=1 SV=9	0	103.291	22	12	30	12	1	734	79.3	4.73	102.14	12	0	2.41126e+09	High
FALSE	High	Master Protein	P49321	Nuclear autoantigenic sperm protein OS=Homo sapiens OX=9606 GN=NASP PE=1 SV=2	0	103.059	45	15	27	15	1	788	85.2	4.3	81.67	15	0	4.99497e+08	High
FALSE	High	Master Protein	Q6N093	Uncharacterized protein DKFZp686I04196 (Fragment) OS=Homo sapiens OX=9606 GN=DKFZp686I04196 PE=2 SV=1	0	102.447	40	11	42	7	1	417	46	7.59	129.14	11	0	1.7749e+09	High
FALSE	High	Master Protein	A0A7I2YQC0	Nucleophosmin OS=Homo sapiens OX=9606 GN=NPM1 PE=1 SV=1	0	99.539	45	9	23	9	1	323	35.7	4.82	92.22	9	0	2.74348e+09	High
FALSE	High	Master Protein	Q00839	Heterogeneous nuclear ribonucleoprotein U OS=Homo sapiens OX=9606 GN=HNRNPU PE=1 SV=6	0	98.551	24	14	30	14	1	825	90.5	6	100.7	14	0	3393994483	High
FALSE	High	Master Protein	A0A7P0T9C4	Cytoplasmic dynein 1 heavy chain 1 OS=Homo sapiens OX=9606 GN=DYNC1H1 PE=4 SV=1	0	97.159	9	29	34	29	1	4672	534.7	6.51	75.07	29	0	565717247	High
FALSE	High	Master Protein	A0A090N8Y2	Protein disulfide-isomerase A4 OS=Homo sapiens OX=9606 GN=ERP70 PE=2 SV=1	0	96.803	23	13	21	13	1	645	72.9	5.07	75.12	13	0	677853511	High
FALSE	High	Master Protein	P55072	Transitional endoplasmic reticulum ATPase OS=Homo sapiens OX=9606 GN=VCP PE=1 SV=4	0	96.229	40	19	29	19	1	806	89.3	5.26	96.42	19	0	1404881850	High
FALSE	High	Master Protein	A0A1L1UHR1	Voltage-dependent anion-selective channel protein 1 OS=Homo sapiens OX=9606 PE=2 SV=1	0	95.305	61	11	32	10	1	283	30.8	8.54	88.11	11	1	1.54471e+09	High
FALSE	High	Master Protein	P34932	Heat shock 70 kDa protein 4 OS=Homo sapiens OX=9606 GN=HSPA4 PE=1 SV=4	0	92.025	30	16	22	15	1	840	94.3	5.19	74.63	16	1	1209903229	High
FALSE	High	Master Protein	A0A5F9ZHM4	L-lactate dehydrogenase OS=Homo sapiens OX=9606 GN=LDHB PE=1 SV=1	0	91.209	33	10	27	10	1	341	37.4	6.25	71.36	10	0	1.33545e+09	High
FALSE	High	Master Protein	P0C0L5	Complement C4-B OS=Homo sapiens OX=9606 GN=C4B PE=1 SV=2	0	91.094	18	17	22	17	1	1744	192.6	7.27	75.46	17	0	5.44908e+08	High
FALSE	High	Master Protein	V9HWF4	Phosphoglycerate kinase OS=Homo sapiens OX=9606 GN=HEL-S-68p PE=2 SV=1	0	89.991	44	13	22	13	1	417	44.6	8.1	80.55	13	0	1.67888e+09	High
FALSE	High	Master Protein	Q53G35	Phosphoglycerate mutase (Fragment) OS=Homo sapiens OX=9606 PE=2 SV=1	0	89.668	48	10	24	10	1	254	28.8	7.18	86.85	10	0	1.78982e+09	High
FALSE	High	Master Protein	Q5T7N2	LINE-1 type transposase domain-containing protein 1 OS=Homo sapiens OX=9606 GN=L1TD1 PE=1 SV=1	0	88.951	23	16	23	16	1	865	98.8	4.93	72.52	16	0	9.01955e+08	High
FALSE	High	Master Protein	G8JLB6	Heterogeneous nuclear ribonucleoprotein H OS=Homo sapiens OX=9606 GN=HNRNPH1 PE=1 SV=1	0	86.913	32	9	23	6	1	472	51.2	6.8	89.6	9	4	1.62141e+09	High
FALSE	High	Master Protein	Q08211	ATP-dependent RNA helicase A OS=Homo sapiens OX=9606 GN=DHX9 PE=1 SV=4	0	85.058	26	19	31	19	1	1270	140.9	6.84	79.12	19	0	1564125820	High
FALSE	High	Master Protein	V9HVY3	Protein disulfide-isomerase OS=Homo sapiens OX=9606 GN=HEL-S-269 PE=2 SV=1	0	84.538	35	14	24	12	1	505	56.7	6.35	78.51	14	2	1.99653e+09	High
FALSE	High	Master Protein	B2RDN9	ATP-dependent DNA helicase 2 subunit 1 OS=Homo sapiens OX=9606 PE=2 SV=1	0	83.946	33	14	21	14	1	609	69.7	6.7	73.62	14	0	1050084266	High
FALSE	High	Master Protein	A0A384N6C7	Epididymis secretory sperm binding protein OS=Homo sapiens OX=9606 PE=2 SV=1	0	83.54	42	13	33	1	1	589	64	8.27	85.83	13	14	1.11504e+09	High
FALSE	High	Master Protein	A0A0S2Z4J1	Epididymis secretory sperm binding protein (Fragment) OS=Homo sapiens OX=9606 GN=HSD17B4 PE=2 SV=1	0	83.071	33	13	20	13	1	736	79.6	8.84	63.51	13	0	905660339	High
FALSE	High	Master Protein	B2R959	cDNA, FLJ94229, highly similar to Homo sapiens heterogeneous nuclear ribonucleoprotein L (HNRPL),mRNA OS=Homo sapiens OX=9606 PE=2 SV=1	0	79.627	44	13	32	1	1	558	60.2	7.11	82.81	13	0	344216	High
FALSE	High	Master Protein	Q4LE36	ATP-citrate (pro-S-)-lyase (Fragment) OS=Homo sapiens OX=9606 GN=ACLY variant protein PE=2 SV=1	0	79.404	23	16	21	16	1	1137	124.5	8.03	68.39	16	0	800665797	High
FALSE	High	Master Protein	P02679	Fibrinogen gamma chain OS=Homo sapiens OX=9606 GN=FGG PE=1 SV=3	0	78.947	31	8	21	8	1	453	51.5	5.62	73.99	8	0	1.14321e+09	High
FALSE	High	Master Protein	Q15366-5	Isoform 5 of Poly(rC)-binding protein 2 OS=Homo sapiens OX=9606 GN=PCBP2	0	78.823	61	9	24	1	1	335	35.3	8	62.35	9	0		High
FALSE	High	Master Protein	E5KNY5	Leucine-rich PPR-motif containing OS=Homo sapiens OX=9606 GN=LRPPRC PE=4 SV=1	0	77.115	19	17	25	17	1	1394	157.8	6.13	70.22	17	0	540323221	High
FALSE	High	Master Protein	A0A286YFJ8	Immunoglobulin heavy constant gamma 4 (Fragment) OS=Homo sapiens OX=9606 GN=IGHG4 PE=1 SV=1	0	76.259	36	9	30	4	1	396	43.8	6.24	88.61	9	0	374311520	High
FALSE	High	Master Protein	A0A1C7CYX9	Dihydropyrimidinase-related protein 2 OS=Homo sapiens OX=9606 GN=DPYSL2 PE=1 SV=1	0	76.131	45	14	25	13	1	677	73.5	6.35	64.8	14	0	5.467e+08	High
FALSE	High	Master Protein	A0A384N6B9	Epididymis secretory sperm binding protein OS=Homo sapiens OX=9606 PE=2 SV=1	0	76.005	51	9	21	1	1	366	38.6	6.79	56.37	9	12	8.23776e+08	High
FALSE	High	Master Protein	V9HWE9	GST class-pi OS=Homo sapiens OX=9606 GN=HEL-S-22 PE=2 SV=1	0	75.844	60	9	22	9	1	210	23.3	5.64	72.41	9	0	1946976094	High
FALSE	High	Master Protein	P60174-3	Isoform 2 of Triosephosphate isomerase OS=Homo sapiens OX=9606 GN=TPI1	0	75.584	49	9	19	9	1	286	30.8	5.92	64.8	9	0	1.71871e+09	High
FALSE	High	Master Protein	P29401-2	Isoform 2 of Transketolase OS=Homo sapiens OX=9606 GN=TKT	0	75.334	35	11	23	11	1	631	68.8	7.52	71.61	11	0	2027574173	High
FALSE	High	Master Protein	F8VZX2	Poly(rC)-binding protein 2 OS=Homo sapiens OX=9606 GN=PCBP2 PE=1 SV=1	0	75.109	59	9	20	1	1	321	33.8	8.24	56.09	9	0		High
FALSE	High	Master Protein	Q9UBC3	DNA (cytosine-5)-methyltransferase 3B OS=Homo sapiens OX=9606 GN=DNMT3B PE=1 SV=1	0	74.307	29	13	27	13	1	853	95.7	8.43	64.32	13	0	1340265810	High
FALSE	High	Master Protein	O75369-8	Isoform 8 of Filamin-B OS=Homo sapiens OX=9606 GN=FLNB	0	74.263	10	13	17	12	1	2633	281.5	5.71	63.95	13	0	222779327	High
FALSE	High	Master Protein	P17987	T-complex protein 1 subunit alpha OS=Homo sapiens OX=9606 GN=TCP1 PE=1 SV=1	0	72.652	39	11	16	11	1	556	60.3	6.11	55.16	11	0	5.27857e+08	High
FALSE	High	Master Protein	P13010	X-ray repair cross-complementing protein 5 OS=Homo sapiens OX=9606 GN=XRCC5 PE=1 SV=3	0	72.649	32	16	27	16	1	732	82.7	5.81	75.35	16	0	1275889932	High
FALSE	High	Master Protein	P26038	Moesin OS=Homo sapiens OX=9606 GN=MSN PE=1 SV=3	0	72.572	24	11	23	7	1	577	67.8	6.4	67.12	11	4	8.74242e+08	High
FALSE	High	Master Protein	P25705	ATP synthase subunit alpha, mitochondrial OS=Homo sapiens OX=9606 GN=ATP5F1A PE=1 SV=1	0	71.806	35	12	22	12	1	553	59.7	9.13	66.12	12	0	2.12349e+09	High
FALSE	High	Master Protein	Q14697-2	Isoform 2 of Neutral alpha-glucosidase AB OS=Homo sapiens OX=9606 GN=GANAB	0	71.747	19	13	18	13	1	966	109.4	6.24	62.36	13	0	7.7568e+08	High
FALSE	High	Master Protein	A0A0R4J2E8	Matrin-3 OS=Homo sapiens OX=9606 GN=MATR3 PE=1 SV=1	0	71.617	35	14	27	14	1	847	94.6	6.25	62.72	14	0	1.12941e+09	High
FALSE	High	Master Protein	P34897	Serine hydroxymethyltransferase, mitochondrial OS=Homo sapiens OX=9606 GN=SHMT2 PE=1 SV=3	0	71.36	42	12	23	12	1	504	56	8.53	60.48	12	0	773442276	High
FALSE	High	Master Protein	Q59GY2	60S ribosomal protein L4 (Fragment) OS=Homo sapiens OX=9606 PE=2 SV=1	0	71.094	26	9	17	9	1	441	49	11.02	59.71	9	0	1836010792	High
FALSE	High	Master Protein	B2RBD5	Tubulin beta chain OS=Homo sapiens OX=9606 PE=2 SV=1	0	71.07	39	11	23	1	1	450	50.4	4.93	67.08	11	2	74635212	High
FALSE	High	Master Protein	V9HW88	Calreticulin OS=Homo sapiens OX=9606 GN=HEL-S-99n PE=2 SV=1	0	70.899	46	10	26	10	1	417	48.1	4.44	67.5	10	0	1514257640	High
FALSE	High	Master Protein	P63244	Receptor of activated protein C kinase 1 OS=Homo sapiens OX=9606 GN=RACK1 PE=1 SV=3	0	69.54	47	8	21	8	1	317	35.1	7.69	80.55	8	0	8.52893e+08	High
FALSE	High	Master Protein	P61978-2	Isoform 2 of Heterogeneous nuclear ribonucleoprotein K OS=Homo sapiens OX=9606 GN=HNRNPK	0	68.504	33	10	24	10	1	464	51	5.33	67.89	10	0	3.42309e+09	High
FALSE	High	Master Protein	B2RCM2	Leucyl-tRNA synthetase OS=Homo sapiens OX=9606 PE=2 SV=1	0	68.386	19	16	20	16	1	1176	134.4	7.2	59.05	16	0	410530798	High
FALSE	High	Master Protein	V9HW96	CCT-beta OS=Homo sapiens OX=9606 GN=HEL-S-100n PE=2 SV=1	0	68.179	44	13	21	13	1	535	57.5	6.46	61.78	13	0	782708189	High
FALSE	High	Master Protein	A0A024RC65	HCG1991735, isoform CRA_a OS=Homo sapiens OX=9606 GN=hCG_1991735 PE=4 SV=1	0	66.673	14	15	16	15	1	1657	189.1	6.48	57.95	15	0	2.89053e+08	High
FALSE	High	Master Protein	P06899	Histone H2B type 1-J OS=Homo sapiens OX=9606 GN=H2BC11 PE=1 SV=3	0	65.814	33	5	59	2	1	126	13.9	10.32	147.87	5	0	2.12419e+07	High
FALSE	High	Master Protein	A0A024QZN9	Outer mitochondrial membrane protein porin 2 OS=Homo sapiens OX=9606 GN=VDAC2 PE=3 SV=1	0	65.741	42	8	20	8	1	319	34.5	7.99	61.11	8	0	7.29025e+08	High
FALSE	High	Master Protein	B4DR52	Histone H2B OS=Homo sapiens OX=9606 PE=2 SV=1	0	65.173	25	5	60	2	1	166	18	10.32	146.62	5	11	1.01711e+10	High
FALSE	High	Master Protein	A0A494C039	Hypoxia up-regulated protein 1 OS=Homo sapiens OX=9606 GN=HYOU1 PE=1 SV=1	0	64.817	24	13	19	13	1	1000	111.3	5.22	51.67	13	0	548435860	High
FALSE	High	Master Protein	Q5EBM2	Uncharacterized protein OS=Homo sapiens OX=9606 PE=1 SV=1	0	63.821	19	8	22	2	1	519	56.8	6.86	72.58	8	0	190587724	High
FALSE	High	Master Protein	Q12906	Interleukin enhancer-binding factor 3 OS=Homo sapiens OX=9606 GN=ILF3 PE=1 SV=3	0	63.698	30	14	17	12	1	894	95.3	8.76	57.48	14	2	8.42291e+08	High
FALSE	High	Master Protein	Q59H77	T-complex protein 1 subunit gamma (Fragment) OS=Homo sapiens OX=9606 PE=2 SV=1	0	62.84	38	14	22	14	1	577	63.5	6.43	64.22	14	0	1077300682	High
FALSE	High	Master Protein	P05387	60S acidic ribosomal protein P2 OS=Homo sapiens OX=9606 GN=RPLP2 PE=1 SV=1	0	62.539	70	5	11	5	1	115	11.7	4.54	45.75	5	0	1.504e+09	High
FALSE	High	Master Protein	Q6PIL8	IGK@ protein OS=Homo sapiens OX=9606 GN=IGK@ PE=1 SV=1	0	62.321	43	7	38	1	1	236	25.8	6.55	82.18	7	9	4918897396	High
FALSE	High	Master Protein	Q12905	Interleukin enhancer-binding factor 2 OS=Homo sapiens OX=9606 GN=ILF2 PE=1 SV=2	0	62.104	40	8	15	8	1	390	43	5.26	52.44	8	0	716338290	High
FALSE	High	Master Protein	A8K7F6	RNA helicase OS=Homo sapiens OX=9606 PE=2 SV=1	0	60.436	28	8	24	8	1	406	46.1	5.48	60.24	8	0	1.14676e+09	High
FALSE	High	Master Protein	P22626	Heterogeneous nuclear ribonucleoproteins A2/B1 OS=Homo sapiens OX=9606 GN=HNRNPA2B1 PE=1 SV=2	0	60.371	48	14	23	13	1	353	37.4	8.95	54.35	14	0	3.32065e+09	High
FALSE	High	Master Protein	B2R4R0	Histone H4 OS=Homo sapiens OX=9606 GN=HIST1H4J PE=2 SV=1	0	60.045	57	10	29	10	1	103	11.4	11.36	73.26	10	0	1.21545e+10	High
FALSE	High	Master Protein	B2R7P8	5-aminoimidazole-4-carboxamide ribonucleotide formyltransferase OS=Homo sapiens OX=9606 PE=2 SV=1	0	59.877	30	11	17	2	1	592	64.6	6.8	44.54	11	9	625763262	High
FALSE	High	Master Protein	A0A024R4K3	Malate dehydrogenase OS=Homo sapiens OX=9606 GN=MDH2 PE=2 SV=1	0	59.146	44	10	17	10	1	338	35.5	8.68	59.79	10	0	2.68806e+09	High
FALSE	High	Master Protein	A0A7I2V2T3	Inosine-5'-monophosphate dehydrogenase OS=Homo sapiens OX=9606 GN=IMPDH2 PE=1 SV=1	0	59.062	29	8	11	8	1	522	56.8	7.47	51.5	8	0	6.6085e+08	High
FALSE	High	Master Protein	B4DP06	5-aminoimidazole-4-carboxamide ribonucleotide formyltransferase OS=Homo sapiens OX=9606 PE=2 SV=1	0	58.555	32	10	17	1	1	533	58.6	6.84	44.31	10	0	39236942	High
FALSE	High	Master Protein	B4E337	cDNA FLJ58087, highly similar to Alpha-actinin-4 OS=Homo sapiens OX=9606 PE=2 SV=1	0	58.487	29	12	15	1	1	562	64.1	6.3	50.09	12	0	95199392	High
FALSE	High	Master Protein	A0A3B3IT92	DNA helicase OS=Homo sapiens OX=9606 GN=MCM4 PE=1 SV=1	0	56.604	26	14	16	14	1	904	100.7	6.95	47.97	14	0	3.62432e+08	High
FALSE	High	Master Protein	P50990	T-complex protein 1 subunit theta OS=Homo sapiens OX=9606 GN=CCT8 PE=1 SV=4	0	56.456	30	11	13	11	1	548	59.6	5.6	39.53	11	0	660335570	High
FALSE	High	Master Protein	Q13838-2	Isoform 2 of Spliceosome RNA helicase DDX39B OS=Homo sapiens OX=9606 GN=DDX39B	0	56.278	40	12	17	6	1	443	50.6	5.88	49.12	12	7	1.32093e+09	High
FALSE	High	Master Protein	P52597	Heterogeneous nuclear ribonucleoprotein F OS=Homo sapiens OX=9606 GN=HNRNPF PE=1 SV=3	0	56.233	29	7	16	5	1	415	45.6	5.58	44.97	7	0	2.39769e+08	High
FALSE	High	Master Protein	A0A2U3TZU2	Glucose-6-phosphate isomerase OS=Homo sapiens OX=9606 GN=GPI PE=1 SV=1	0	55.912	29	8	21	8	1	597	67.2	8.97	51.77	8	0	5.25753e+08	High
FALSE	High	Master Protein	P04844	Dolichyl-diphosphooligosaccharide--protein glycosyltransferase subunit 2 OS=Homo sapiens OX=9606 GN=RPN2 PE=1 SV=3	0	55.702	26	8	10	8	1	631	69.2	5.69	46.31	8	0	436895709	High
FALSE	High	Master Protein	P31930	Cytochrome b-c1 complex subunit 1, mitochondrial OS=Homo sapiens OX=9606 GN=UQCRC1 PE=1 SV=3	0	55.387	32	8	13	8	1	480	52.6	6.37	46.98	8	0	399689620	High
FALSE	High	Master Protein	P0DOX7	Immunoglobulin kappa light chain OS=Homo sapiens OX=9606 PE=1 SV=1	0	54.54	40	6	28	1	1	214	23.4	7.17	56.17	6	0	65884448	High
FALSE	High	Master Protein	A0A024RDL1	Chaperonin containing TCP1, subunit 6A (Zeta 1), isoform CRA_a OS=Homo sapiens OX=9606 GN=CCT6A PE=3 SV=1	0	54.213	31	9	13	9	1	531	58	6.68	47.73	9	0	5.17671e+08	High
FALSE	High	Master Protein	J3KQE5	GTP-binding nuclear protein Ran (Fragment) OS=Homo sapiens OX=9606 GN=RAN PE=1 SV=1	0	54.111	19	4	12	4	1	234	26.8	9.58	43.16	4	0	3.36371e+08	High
FALSE	High	Master Protein	Q59GW6	Acetyl-CoA acetyltransferase, cytosolic variant (Fragment) OS=Homo sapiens OX=9606 PE=2 SV=1	0	53.577	42	7	15	7	1	404	42.1	7.4	45.6	7	0	540296828	High
FALSE	High	Master Protein	Q53HV2	T-complex protein 1 subunit eta (Fragment) OS=Homo sapiens OX=9606 PE=2 SV=1	0	53.4	32	10	12	10	1	543	59.3	7.65	37.11	10	0	445714409	High
FALSE	High	Master Protein	Q15084-2	Isoform 2 of Protein disulfide-isomerase A6 OS=Homo sapiens OX=9606 GN=PDIA6	0	52.629	38	11	17	11	1	492	53.9	5.33	53.01	11	0	1.63186e+09	High
FALSE	High	Master Protein	P22234	Multifunctional protein ADE2 OS=Homo sapiens OX=9606 GN=PAICS PE=1 SV=3	0	52.491	40	10	13	10	1	425	47	7.23	44.76	10	0	5.90781e+08	High
FALSE	High	Master Protein	Q59HH3	Trifunctional purine biosynthetic protein adenosine-3 (Fragment) OS=Homo sapiens OX=9606 PE=2 SV=1	0	51.742	19	11	13	11	1	1046	112.1	7.36	45.24	11	0	323397161	High
FALSE	High	Master Protein	P20700	Lamin-B1 OS=Homo sapiens OX=9606 GN=LMNB1 PE=1 SV=2	0	51.593	22	8	11	8	1	586	66.4	5.16	41.06	8	0	374408063	High
FALSE	High	Master Protein	P63241-2	Isoform 2 of Eukaryotic translation initiation factor 5A-1 OS=Homo sapiens OX=9606 GN=EIF5A	0	51.123	51	6	16	6	1	184	20.2	7.01	53.42	6	0	888816122	High
FALSE	High	Master Protein	P48643	T-complex protein 1 subunit epsilon OS=Homo sapiens OX=9606 GN=CCT5 PE=1 SV=1	0	50.5	42	11	20	11	1	541	59.6	5.66	48.26	11	0	497183990	High
FALSE	High	Master Protein	A8K3K1	cDNA FLJ78096, highly similar to Homo sapiens actin, alpha, cardiac muscle (ACTC), mRNA OS=Homo sapiens OX=9606 PE=2 SV=1	0	50.421	24	8	28	1	1	377	42	5.39	63.39	8	0	3826855328	High
FALSE	High	Master Protein	B2R8Z8	cDNA, FLJ94136, highly similar to Homo sapiens synaptotagmin binding, cytoplasmic RNA interacting protein (SYNCRIP), mRNA OS=Homo sapiens OX=9606 PE=2 SV=1	0	50.348	33	12	20	10	1	623	69.6	8.76	39.57	12	0	679049988	High
FALSE	High	Master Protein	P54886	Delta-1-pyrroline-5-carboxylate synthase OS=Homo sapiens OX=9606 GN=ALDH18A1 PE=1 SV=2	0	50.221	25	12	17	12	1	795	87.2	7.12	44.06	12	0	3.16855e+08	High
FALSE	High	Master Protein	A0A2Z6ATB6	Drebrin A OS=Homo sapiens OX=9606 GN=DBN1 PE=2 SV=1	0	50.119	17	7	13	7	1	695	76.3	4.51	44.91	7	0	589549336	High
FALSE	High	Master Protein	P50991	T-complex protein 1 subunit delta OS=Homo sapiens OX=9606 GN=CCT4 PE=1 SV=4	0	49.938	34	11	17	11	1	539	57.9	7.83	45.38	11	0	379523641	High
FALSE	High	Master Protein	Q59F66	RNA helicase (Fragment) OS=Homo sapiens OX=9606 PE=2 SV=1	0	49.887	26	13	18	9	1	737	81	7.93	52.11	13	6	1.27815e+09	High
FALSE	High	Master Protein	O75475	PC4 and SFRS1-interacting protein OS=Homo sapiens OX=9606 GN=PSIP1 PE=1 SV=1	0	49.55	19	6	13	5	1	530	60.1	9.13	37.99	6	1	606576057	High
FALSE	High	Master Protein	A0A024R6W0	Aspartate aminotransferase OS=Homo sapiens OX=9606 GN=GOT2 PE=3 SV=1	0	49.33	34	9	16	9	1	430	47.4	9.01	48.29	9	0	612757326	High
FALSE	High	Master Protein	Q9UJZ1	Stomatin-like protein 2, mitochondrial OS=Homo sapiens OX=9606 GN=STOML2 PE=1 SV=1	0	49.103	50	9	19	9	1	356	38.5	7.39	36.5	9	0	1.61714e+08	High
FALSE	High	Master Protein	A0A140VK93	Adenylate kinase 2, mitochondrial OS=Homo sapiens OX=9606 GN=AK2 PE=2 SV=1	0	48.668	33	5	14	5	1	239	26.5	7.81	40.28	5	0	1.82423e+08	High
FALSE	High	Master Protein	B4DLV7	Rab GDP dissociation inhibitor OS=Homo sapiens OX=9606 PE=2 SV=1	0	48.654	33	9	13	9	1	449	51.1	8.18	37.42	9	0	6.72756e+08	High
FALSE	High	Master Protein	P25205-2	Isoform 2 of DNA replication licensing factor MCM3 OS=Homo sapiens OX=9606 GN=MCM3	0	48.269	18	10	13	10	1	853	95.8	5.77	37.26	10	0	3.3519e+08	High
FALSE	High	Master Protein	O75643	U5 small nuclear ribonucleoprotein 200 kDa helicase OS=Homo sapiens OX=9606 GN=SNRNP200 PE=1 SV=2	0	47.969	9	13	15	13	1	2136	244.4	6.06	41.84	13	0	2.51229e+08	High
FALSE	High	Master Protein	A0A087X0X3	Heterogeneous nuclear ribonucleoprotein M OS=Homo sapiens OX=9606 GN=HNRNPM PE=1 SV=1	0	47.266	26	12	17	12	1	730	77.5	8.78	44.93	12	0	1233442728	High
FALSE	High	Master Protein	A0A384N5Z8	Epididymis secretory sperm binding protein OS=Homo sapiens OX=9606 PE=2 SV=1	0	46.902	19	8	17	8	1	707	76.1	9.44	44.59	8	0	4.77036e+08	High
FALSE	High	Master Protein	P35232	Prohibitin OS=Homo sapiens OX=9606 GN=PHB PE=1 SV=1	0	46.854	52	8	13	8	1	272	29.8	5.76	43.61	8	0	1.21236e+09	High
FALSE	High	Master Protein	O43390	Heterogeneous nuclear ribonucleoprotein R OS=Homo sapiens OX=9606 GN=HNRNPR PE=1 SV=1	0	46.821	25	13	17	11	1	633	70.9	8.13	38.69	13	2	5.15378e+08	High
FALSE	High	Master Protein	Q9NZI8	Insulin-like growth factor 2 mRNA-binding protein 1 OS=Homo sapiens OX=9606 GN=IGF2BP1 PE=1 SV=2	0	46.706	23	9	14	8	1	577	63.4	9.2	34.75	9	1	1.1838e+09	High
FALSE	High	Master Protein	Q15365	Poly(rC)-binding protein 1 OS=Homo sapiens OX=9606 GN=PCBP1 PE=1 SV=2	0	46.56	44	8	15	6	1	356	37.5	7.09	34.94	8	0	8.2975e+08	High
FALSE	High	Master Protein	A0A0S2Z410	Epididymis secretory sperm binding protein (Fragment) OS=Homo sapiens OX=9606 GN=HSD17B10 PE=2 SV=1	0	46.52	59	8	12	8	1	261	26.9	7.78	39.95	8	0	529299704	High
FALSE	High	Master Protein	P22695	Cytochrome b-c1 complex subunit 2, mitochondrial OS=Homo sapiens OX=9606 GN=UQCRC2 PE=1 SV=3	0	45.894	21	6	10	6	1	453	48.4	8.63	35.95	6	0	400567160	High
FALSE	High	Master Protein	P05787-2	Isoform 2 of Keratin, type II cytoskeletal 8 OS=Homo sapiens OX=9606 GN=KRT8	0	45.861	31	13	15	12	1	511	56.6	5.43	38.47	13	1	1189515048	High
FALSE	High	Master Protein	P18206	Vinculin OS=Homo sapiens OX=9606 GN=VCL PE=1 SV=4	0	45.335	20	11	15	11	1	1134	123.7	5.66	46.22	11	0	4.97345e+08	High
FALSE	High	Master Protein	A0A024RAC5	Epididymis secretory sperm binding protein OS=Homo sapiens OX=9606 GN=RCC2 PE=2 SV=1	0	45.2	25	8	12	8	1	522	56	8.78	38.47	8	0	426803660	High
FALSE	High	Master Protein	D9IAI1	Epididymis secretory protein Li 34 OS=Homo sapiens OX=9606 GN=HEL-S-34 PE=2 SV=1	0	45.091	52	5	8	5	1	187	21	7.53	38.38	5	0	815131836	High
FALSE	High	Master Protein	Q15293	Reticulocalbin-1 OS=Homo sapiens OX=9606 GN=RCN1 PE=1 SV=1	0	44.911	28	5	12	5	1	331	38.9	5	49.64	5	0	121571348	High
FALSE	High	Master Protein	P07814	Bifunctional glutamate/proline--tRNA ligase OS=Homo sapiens OX=9606 GN=EPRS1 PE=1 SV=5	0	44.878	12	10	13	10	1	1512	170.5	7.33	38.62	10	0	204763580	High
FALSE	High	Master Protein	A8K4Z4	60S acidic ribosomal protein P0 OS=Homo sapiens OX=9606 PE=2 SV=1	0	44.51	37	6	10	6	1	317	34.2	5.97	38.8	6	0	1282018716	High
FALSE	High	Master Protein	F5H2F4	C-1-tetrahydrofolate synthase, cytoplasmic OS=Homo sapiens OX=9606 GN=MTHFD1 PE=1 SV=2	0	44.453	25	14	15	14	1	964	104.6	7.59	38.13	14	0	489032091	High
FALSE	High	Master Protein	Q01469	Fatty acid-binding protein 5 OS=Homo sapiens OX=9606 GN=FABP5 PE=1 SV=3	0	44.332	53	8	13	8	1	135	15.2	7.01	43.41	8	0	2.39509e+08	High
FALSE	High	Master Protein	Q92598-4	Isoform 4 of Heat shock protein 105 kDa OS=Homo sapiens OX=9606 GN=HSPH1	0	44.043	23	12	16	11	1	860	97.4	5.72	34.39	12	0	2.5651e+08	High
FALSE	High	Master Protein	Q9NR30	Nucleolar RNA helicase 2 OS=Homo sapiens OX=9606 GN=DDX21 PE=1 SV=5	0	43.643	26	13	15	11	1	783	87.3	9.28	36.69	13	2	6.1739e+08	High
FALSE	High	Master Protein	Q07021	Complement component 1 Q subcomponent-binding protein, mitochondrial OS=Homo sapiens OX=9606 GN=C1QBP PE=1 SV=1	0	43.542	34	6	12	6	1	282	31.3	4.84	46.73	6	0	1448344926	High
FALSE	High	Master Protein	A0A384ME17	Elongation factor Tu OS=Homo sapiens OX=9606 GN=TUFM PE=2 SV=1	0	43.542	39	10	14	10	1	455	49.8	7.61	35.84	10	0	7.11887e+08	High
FALSE	High	Master Protein	B2RBR9	cDNA, FLJ95650, highly similar to Homo sapiens karyopherin (importin) beta 1 (KPNB1), mRNA OS=Homo sapiens OX=9606 PE=2 SV=1	0	43.533	23	11	13	11	1	876	97.1	4.78	37.8	11	0	376799509	High
FALSE	High	Master Protein	Q6N092	Uncharacterized protein DKFZp686K18196 (Fragment) OS=Homo sapiens OX=9606 GN=DKFZp686K18196 PE=2 SV=1	0	43.403	26	9	17	9	1	519	56.4	6.93	41.57	9	0	9.95713e+08	High
FALSE	High	Master Protein	A8K486	Peptidyl-prolyl cis-trans isomerase OS=Homo sapiens OX=9606 PE=2 SV=1	0	43.171	41	6	20	6	1	165	18	6.9	46.83	6	0	3729125581	High
FALSE	High	Master Protein	Q9BQG0-2	Isoform 2 of Myb-binding protein 1A OS=Homo sapiens OX=9606 GN=MYBBP1A	0	43.135	12	11	14	11	1	1332	149.3	9.28	37.29	11	0	464043296	High
FALSE	High	Master Protein	Q16658	Fascin OS=Homo sapiens OX=9606 GN=FSCN1 PE=1 SV=3	0	42.972	24	8	9	8	1	493	54.5	7.24	31.82	8	0	237226123	High
FALSE	High	Master Protein	V9HW77	Creatine kinase OS=Homo sapiens OX=9606 GN=HEL-211 PE=2 SV=1	0	42.715	37	9	9	9	1	381	42.6	5.59	33.09	9	0	582048986	High
FALSE	High	Master Protein	P02751	Fibronectin OS=Homo sapiens OX=9606 GN=FN1 PE=1 SV=5	0	42.695	10	12	14	12	1	2477	272.2	5.5	33.99	12	0	1.16935e+08	High
FALSE	High	Master Protein	B3KXY9	Hexokinase OS=Homo sapiens OX=9606 PE=2 SV=1	0	42.29	22	14	16	12	1	952	106.2	7.17	31.68	14	2	3.44641e+08	High
FALSE	High	Master Protein	P31942	Heterogeneous nuclear ribonucleoprotein H3 OS=Homo sapiens OX=9606 GN=HNRNPH3 PE=1 SV=2	0	42.265	14	3	11	3	1	346	36.9	6.87	42.93	3	0	4.05934e+08	High
FALSE	High	Master Protein	P55795	Heterogeneous nuclear ribonucleoprotein H2 OS=Homo sapiens OX=9606 GN=HNRNPH2 PE=1 SV=1	0	42.141	22	6	10	4	1	449	49.2	6.3	42.65	6	0	40127639	High
FALSE	High	Master Protein	P02671	Fibrinogen alpha chain OS=Homo sapiens OX=9606 GN=FGA PE=1 SV=2	0	42.028	16	9	15	9	1	866	94.9	6.01	36.76	9	0	8.74008e+08	High
FALSE	High	Master Protein	O00425	Insulin-like growth factor 2 mRNA-binding protein 3 OS=Homo sapiens OX=9606 GN=IGF2BP3 PE=1 SV=2	0	42.005	22	8	15	6	1	579	63.7	8.87	37.59	8	1	4.62468e+08	High
FALSE	High	Master Protein	A0A7I2YQE1	Importin subunit alpha OS=Homo sapiens OX=9606 GN=KPNA2 PE=1 SV=1	0	42.005	30	9	16	9	1	529	57.8	5.67	38.57	9	0	6.33542e+08	High
FALSE	High	Master Protein	P11388-4	Isoform 4 of DNA topoisomerase 2-alpha OS=Homo sapiens OX=9606 GN=TOP2A	0	41.922	14	14	15	11	1	1612	182.6	8.63	33.54	14	2	6.11031e+08	High
FALSE	High	Master Protein	B3KX96	cDNA FLJ45003 fis, clone BRAWH3011623, highly similar to Heterogeneous nuclear ribonucleoproteins C OS=Homo sapiens OX=9606 PE=2 SV=1	0	41.247	23	5	13	1	1	293	32.3	5.14	37.87	5	7	2799690174	High
FALSE	High	Master Protein	A8K9A4	cDNA FLJ75154, highly similar to Homo sapiens heterogeneous nuclear ribonucleoprotein C (C1/C2), mRNA OS=Homo sapiens OX=9606 PE=2 SV=1	0	40.961	26	5	13	1	1	306	33.6	5.14	39.44	5	0	99978976	High
FALSE	High	Master Protein	Q01105	Protein SET OS=Homo sapiens OX=9606 GN=SET PE=1 SV=3	0	40.924	35	8	11	8	1	290	33.5	4.32	36.54	8	0	4.50666e+08	High
FALSE	High	Master Protein	P39023	60S ribosomal protein L3 OS=Homo sapiens OX=9606 GN=RPL3 PE=1 SV=2	0	40.431	24	7	14	7	1	403	46.1	10.18	35.19	7	0	5.26229e+08	High
FALSE	High	Master Protein	Q59EK6	TNF receptor-associated protein 1 variant (Fragment) OS=Homo sapiens OX=9606 PE=3 SV=1	0	40.412	25	10	12	10	1	703	79.9	8.21	35	10	0	475229824	High
FALSE	High	Master Protein	P16104	Histone H2AX OS=Homo sapiens OX=9606 GN=H2AX PE=1 SV=2	0	40.34	52	5	13	1	1	143	15.1	10.74	31.58	5	0	562661376	High
FALSE	High	Master Protein	A0A384MDZ8	Aldehyde dehydrogenase (NAD(+)) OS=Homo sapiens OX=9606 PE=2 SV=1	0	39.684	26	8	10	8	1	511	55.3	6.65	30.72	8	0	2.59759e+08	High
FALSE	High	Master Protein	A8KAP3	116 kDa U5 small nuclear ribonucleoprotein component OS=Homo sapiens OX=9606 PE=2 SV=1	0	39.555	21	11	12	10	1	972	109.4	5.01	29.82	11	0	146063118	High
FALSE	High	Master Protein	P11940	Polyadenylate-binding protein 1 OS=Homo sapiens OX=9606 GN=PABPC1 PE=1 SV=2	0	39.481	29	11	14	6	1	636	70.6	9.5	37.11	11	5	7.04353e+08	High
FALSE	High	Master Protein	V9HW98	Epididymis luminal protein 2 OS=Homo sapiens OX=9606 GN=HEL2 PE=1 SV=1	0	39.467	41	10	14	8	1	255	29.2	4.74	34.62	10	3	1.01174e+09	High
FALSE	High	Master Protein	O96008	Mitochondrial import receptor subunit TOM40 homolog OS=Homo sapiens OX=9606 GN=TOMM40 PE=1 SV=1	0	39.399	29	6	13	6	1	361	37.9	7.25	39.3	6	0	277154773	High
FALSE	High	Master Protein	A0A024RAD5	Dolichyl-diphosphooligosaccharide--protein glycosyltransferase 48 kDa subunit OS=Homo sapiens OX=9606 GN=DDOST PE=3 SV=1	0	39.38	43	10	12	10	1	456	50.7	6.4	29.31	10	0	284985911	High
FALSE	High	Master Protein	B2RBA6	DNA replication licensing factor MCM7 OS=Homo sapiens OX=9606 GN=MCM7 PE=2 SV=1	0	38.992	19	9	11	9	1	719	81.2	6.46	34.62	9	0	3.35497e+08	High
FALSE	High	Master Protein	P17980	26S proteasome regulatory subunit 6A OS=Homo sapiens OX=9606 GN=PSMC3 PE=1 SV=3	0	38.832	37	9	12	9	1	439	49.2	5.24	32.12	9	0	242680486	High
FALSE	High	Master Protein	P35613	Basigin OS=Homo sapiens OX=9606 GN=BSG PE=1 SV=2	0	38.808	21	4	10	4	1	385	42.2	5.66	29.65	4	0	3.31128e+08	High
FALSE	High	Master Protein	O00410-3	Isoform 3 of Importin-5 OS=Homo sapiens OX=9606 GN=IPO5	0	38.412	13	9	11	9	1	1115	125.5	4.92	33.47	9	0	309224012	High
FALSE	High	Master Protein	A0A024RBB7	Nucleosome assembly protein 1-like 1, isoform CRA_a OS=Homo sapiens OX=9606 GN=NAP1L1 PE=3 SV=1	0	38.243	38	10	13	9	1	391	45.3	4.46	29.97	10	1	5.45623e+08	High
FALSE	High	Master Protein	P49736	DNA replication licensing factor MCM2 OS=Homo sapiens OX=9606 GN=MCM2 PE=1 SV=4	0	38.177	15	11	12	11	1	904	101.8	5.52	37.14	11	0	2.84787e+08	High
FALSE	High	Master Protein	Q6P2Q9	Pre-mRNA-processing-splicing factor 8 OS=Homo sapiens OX=9606 GN=PRPF8 PE=1 SV=2	0	38.14	7	12	14	12	1	2335	273.4	8.84	33.82	12	0	324076598	High
FALSE	High	Master Protein	B5BUB1	RuvB-like helicase (Fragment) OS=Homo sapiens OX=9606 GN=RUVBL1 PE=2 SV=1	0	38.032	27	8	9	8	1	456	50.2	6.42	32.13	8	0	489934296	High
FALSE	High	Master Protein	Q9Y277	Voltage-dependent anion-selective channel protein 3 OS=Homo sapiens OX=9606 GN=VDAC3 PE=1 SV=1	0	37.978	36	6	10	5	1	283	30.6	8.66	31.01	6	0	5.4052e+07	High
FALSE	High	Master Protein	A8K9K6	cDNA FLJ76962, highly similar to Homo sapiens nucleolar protein 5A (56kDa with KKE/D repeat) (NOL5A), mRNA OS=Homo sapiens OX=9606 PE=2 SV=1	0	37.834	28	8	9	8	1	594	65.9	9.23	30.57	8	0	3.42588e+08	High
FALSE	High	Master Protein	Q99623	Prohibitin-2 OS=Homo sapiens OX=9606 GN=PHB2 PE=1 SV=2	0	37.386	31	7	9	7	1	299	33.3	9.83	28.6	7	0	1107536566	High
FALSE	High	Master Protein	E1NZA1	Peroxisome proliferator activated receptor interacting complex protein OS=Homo sapiens OX=9606 GN=PRIC295 PE=2 SV=1	0	37.357	9	16	18	16	1	2671	292.6	7.43	41.82	16	0	256671528	High
FALSE	High	Master Protein	E7EQR4	Ezrin OS=Homo sapiens OX=9606 GN=EZR PE=1 SV=3	0	37.351	20	9	10	5	1	586	69.3	6.16	29.97	9	0	291787035	High
FALSE	High	Master Protein	Q3ZCR3	Tubulin beta chain (Fragment) OS=Homo sapiens OX=9606 GN=TUBB3 PE=2 SV=1	0	37.34	39	7	11	1	1	280	31	5.81	33.58	7	0	31670614	High
FALSE	High	Master Protein	A0A2R8Y5A3	Catenin beta-1 OS=Homo sapiens OX=9606 GN=CTNNB1 PE=1 SV=1	0	37.339	19	7	9	4	1	783	85.6	5.97	29.53	7	1	9.44135e+07	High
FALSE	High	Master Protein	A0A0C4DG17	40S ribosomal protein SA OS=Homo sapiens OX=9606 GN=RPSA PE=1 SV=1	0	37.293	34	6	12	6	1	300	33.3	4.87	38.39	6	0	6.57268e+08	High
FALSE	High	Master Protein	P00338-3	Isoform 3 of L-lactate dehydrogenase A chain OS=Homo sapiens OX=9606 GN=LDHA	0	36.984	36	11	16	11	1	361	39.8	8.43	38.35	11	0	3.59362e+08	High
FALSE	High	Master Protein	P15880	40S ribosomal protein S2 OS=Homo sapiens OX=9606 GN=RPS2 PE=1 SV=2	0	36.787	22	5	8	5	1	293	31.3	10.24	26.02	5	0	425907414	High
FALSE	High	Master Protein	Q5JR94	40S ribosomal protein S8 OS=Homo sapiens OX=9606 GN=RPS8 PE=2 SV=1	0	36.745	38	6	11	6	1	208	24.2	10.32	28.1	6	0	629860073	High
FALSE	High	Master Protein	A0A140VJQ4	Ornithine--oxo-acid aminotransferase OS=Homo sapiens OX=9606 PE=2 SV=1	0	36.724	33	9	11	9	1	439	48.5	7.03	37.1	9	0	349455138	High
FALSE	High	Master Protein	O75874	Isocitrate dehydrogenase [NADP] cytoplasmic OS=Homo sapiens OX=9606 GN=IDH1 PE=1 SV=2	0	36.702	36	11	15	11	1	414	46.6	7.01	36.67	11	0	8.44015e+08	High
FALSE	High	Master Protein	P09972	Fructose-bisphosphate aldolase C OS=Homo sapiens OX=9606 GN=ALDOC PE=1 SV=2	0	36.562	29	6	19	4	1	364	39.4	6.87	39.06	6	0		High
FALSE	High	Master Protein	P05023	Sodium/potassium-transporting ATPase subunit alpha-1 OS=Homo sapiens OX=9606 GN=ATP1A1 PE=1 SV=1	0	36.336	12	8	8	8	1	1023	112.8	5.49	29.01	8	0	3.13247e+08	High
FALSE	High	Master Protein	O75367	Core histone macro-H2A.1 OS=Homo sapiens OX=9606 GN=MACROH2A1 PE=1 SV=4	0	36.244	24	5	8	4	1	372	39.6	9.79	31.2	5	1	389146228	High
FALSE	High	Master Protein	P12004	Proliferating cell nuclear antigen OS=Homo sapiens OX=9606 GN=PCNA PE=1 SV=1	0	35.762	35	5	9	5	1	261	28.8	4.69	29.68	5	0	1.67507e+08	High
FALSE	High	Master Protein	Q9Y5B9	FACT complex subunit SPT16 OS=Homo sapiens OX=9606 GN=SUPT16H PE=1 SV=1	0	35.723	16	11	14	11	1	1047	119.8	5.66	26.75	11	0	2.81319e+08	High
FALSE	High	Master Protein	P68431	Histone H3.1 OS=Homo sapiens OX=9606 GN=H3C1 PE=1 SV=2	0	35.614	43	5	9	1	1	136	15.4	11.12	35.65	5	0	5.59134e+08	High
FALSE	High	Master Protein	P27824-2	Isoform 2 of Calnexin OS=Homo sapiens OX=9606 GN=CANX	0	35.292	15	7	10	7	1	627	71.5	4.7	30.99	7	0	5.97552e+08	High
FALSE	High	Master Protein	B5BUE6	DEAD box protein 5 (Fragment) OS=Homo sapiens OX=9606 GN=DDX5 PE=2 SV=1	0	35.198	19	10	13	6	1	614	69.1	8.92	35.06	10	0	413379468	High
FALSE	High	Master Protein	Q14151	Scaffold attachment factor B2 OS=Homo sapiens OX=9606 GN=SAFB2 PE=1 SV=1	0	35.15	8	5	7	5	1	953	107.4	6.16	32.32	5	0	107173888	High
FALSE	High	Master Protein	A0A0U1RRH7	Histone H2A OS=Homo sapiens OX=9606 PE=3 SV=1	0	34.767	44	6	21	2	1	170	18.5	11.52	55.47	6	5	1.65063e+10	High
FALSE	High	Master Protein	O43175	D-3-phosphoglycerate dehydrogenase OS=Homo sapiens OX=9606 GN=PHGDH PE=1 SV=4	0	34.645	19	7	15	7	1	533	56.6	6.71	37.6	7	0	1132151081	High
FALSE	High	Master Protein	A0A384MTJ7	Epididymis secretory sperm binding protein OS=Homo sapiens OX=9606 PE=2 SV=1	0	34.567	20	6	7	6	1	517	57.2	6.99	31.48	6	0	149266070	High
FALSE	High	Master Protein	Q9H0A0	RNA cytidine acetyltransferase OS=Homo sapiens OX=9606 GN=NAT10 PE=1 SV=2	0	34.468	13	8	9	4	1	1025	115.7	8.27	27.68	8	3	1.30106e+08	High
FALSE	High	Master Protein	Q5TZP7	DNA-(apurinic or apyrimidinic site) endonuclease OS=Homo sapiens OX=9606 GN=APEX1 PE=2 SV=1	0	33.788	31	7	8	7	1	318	35.5	8.12	28.69	7	0	314241598	High
FALSE	High	Master Protein	A0A7I2V4G0	Heterogeneous nuclear ribonucleoprotein A3 OS=Homo sapiens OX=9606 GN=HNRNPA3 PE=1 SV=1	0	33.745	24	8	10	8	1	396	41.3	8.91	30.99	8	0	7.61014e+08	High
FALSE	High	Master Protein	P30048	Thioredoxin-dependent peroxide reductase, mitochondrial OS=Homo sapiens OX=9606 GN=PRDX3 PE=1 SV=3	0	33.532	32	5	11	5	1	256	27.7	7.78	37.78	5	0	889674220	High
FALSE	High	Master Protein	P55060	Exportin-2 OS=Homo sapiens OX=9606 GN=CSE1L PE=1 SV=3	0	33.476	15	10	12	10	1	971	110.3	5.77	32.56	10	0	3.31551e+08	High
FALSE	High	Master Protein	A8K492	Methionine--tRNA ligase, cytoplasmic OS=Homo sapiens OX=9606 PE=2 SV=1	0	33.466	15	8	9	8	1	900	101.1	6.16	28.89	8	0	319479836	High
FALSE	High	Master Protein	Q14222	EEF1A protein (Fragment) OS=Homo sapiens OX=9606 GN=EEF1A PE=2 SV=1	0	33.435	32	4	9	1	1	227	24.2	9.58	35.54	4	0	32988390	High
FALSE	High	Master Protein	P23396	40S ribosomal protein S3 OS=Homo sapiens OX=9606 GN=RPS3 PE=1 SV=2	0	33.169	35	5	10	5	1	243	26.7	9.66	35.44	5	0	490558454	High
FALSE	High	Master Protein	P16152	Carbonyl reductase [NADPH] 1 OS=Homo sapiens OX=9606 GN=CBR1 PE=1 SV=3	0	33.079	40	7	9	7	1	277	30.4	8.32	26.61	7	0	187349769	High
FALSE	High	Master Protein	O75533	Splicing factor 3B subunit 1 OS=Homo sapiens OX=9606 GN=SF3B1 PE=1 SV=3	0	33.047	11	9	11	9	1	1304	145.7	7.09	33.62	9	0	255971288	High
FALSE	High	Master Protein	A0A494C1K3	General transcription factor II-I OS=Homo sapiens OX=9606 GN=GTF2I PE=1 SV=1	0	32.694	11	7	9	7	1	1159	131	8.69	32.24	7	0	1.56719e+08	High
FALSE	High	Master Protein	A0A384N647	Adenylate kinase 4, mitochondrial OS=Homo sapiens OX=9606 GN=AK4 PE=2 SV=1	0	32.629	24	2	8	2	1	223	25.2	8.56	26.5	2	0	249903654	High
FALSE	High	Master Protein	A0A384MDY0	Catenin (Cadherin-associated protein), alpha 1, 102kDa, isoform CRA_b OS=Homo sapiens OX=9606 GN=CTNNA1 PE=2 SV=1	0	32.611	17	8	9	8	1	906	100	6.29	31.43	8	0	180871853	High
FALSE	High	Master Protein	P61106	Ras-related protein Rab-14 OS=Homo sapiens OX=9606 GN=RAB14 PE=1 SV=4	0	32.589	21	3	5	3	1	215	23.9	6.21	25.87	3	0	56103543	High
FALSE	High	Master Protein	A0A0S2Z3L2	P-type Ca(2+) transporter (Fragment) OS=Homo sapiens OX=9606 GN=ATP2A2 PE=2 SV=1	0	32.464	15	8	10	8	1	1042	114.7	5.34	28.36	8	0	2.20416e+08	High
FALSE	High	Master Protein	A0A0D9SF53	RNA helicase OS=Homo sapiens OX=9606 GN=DDX3X PE=1 SV=1	0	32.348	18	9	10	8	1	733	81.4	8.07	29.95	9	0	2.30439e+08	High
FALSE	High	Master Protein	A0A2L0WW42	G protein subunit beta 1 OS=Homo sapiens OX=9606 GN=GNB1 PE=3 SV=1	0	32.216	34	6	10	5	1	340	37.4	6	26.97	6	1	1.40388e+08	High
FALSE	High	Master Protein	P00441	Superoxide dismutase [Cu-Zn] OS=Homo sapiens OX=9606 GN=SOD1 PE=1 SV=2	0	31.5	54	3	7	3	1	154	15.9	6.13	35.63	3	0	420988064	High
FALSE	High	Master Protein	Q6NVY0	Calcyclin-binding protein OS=Homo sapiens OX=9606 GN=CACYBP PE=2 SV=1	0	31.367	38	5	9	5	1	228	26.2	7.87	27.01	5	0	183213169	High
FALSE	High	Master Protein	A0A2R8YG02	DNA mismatch repair protein OS=Homo sapiens OX=9606 GN=MSH2 PE=1 SV=1	0	31.259	12	7	8	7	1	938	105	6.24	25.67	7	0	1.39239e+08	High
FALSE	High	Master Protein	A8K8U1	cDNA FLJ77762, highly similar to Homo sapiens cullin-associated and neddylation-dissociated 1 (CAND1), mRNA OS=Homo sapiens OX=9606 PE=2 SV=1	0	31.235	13	9	12	9	1	1230	136.2	5.83	28.07	9	0	2.35733e+08	High
FALSE	High	Master Protein	Q59EJ3	Heat shock 70kDa protein 1A variant (Fragment) OS=Homo sapiens OX=9606 PE=1 SV=1	0	31.052	23	10	10	10	1	709	77.4	6.3	23.32	10	0	3.94317e+08	High
FALSE	High	Master Protein	Q16891-2	Isoform 2 of MICOS complex subunit MIC60 OS=Homo sapiens OX=9606 GN=IMMT	0	30.965	20	8	9	8	1	747	82.6	6.57	27.25	8	0	2.03025e+08	High
FALSE	High	Master Protein	B2R7F8	Plasminogen OS=Homo sapiens OX=9606 PE=2 SV=1	0	30.957	15	6	8	6	1	810	90.5	7.24	28.66	6	0	5.68001e+07	High
FALSE	High	Master Protein	Q9UDR5	Alpha-aminoadipic semialdehyde synthase, mitochondrial OS=Homo sapiens OX=9606 GN=AASS PE=1 SV=1	0	30.954	11	6	7	6	1	926	102.1	6.64	24.68	6	0	202455876	High
FALSE	High	Master Protein	E5KMI6	Lon protease homolog, mitochondrial OS=Homo sapiens OX=9606 GN=LONP1 PE=3 SV=1	0	30.782	19	9	11	9	1	959	106.4	6.39	29.04	9	0	250839358	High
FALSE	High	Master Protein	P62829	60S ribosomal protein L23 OS=Homo sapiens OX=9606 GN=RPL23 PE=1 SV=1	0	30.751	27	3	8	3	1	140	14.9	10.51	27.34	3	0	9.54685e+08	High
FALSE	High	Master Protein	A0A1B0GU03	Peptidase A1 domain-containing protein OS=Homo sapiens OX=9606 PE=1 SV=1	0	30.718	12	5	10	5	1	582	62.7	7.77	25.52	5	0	430995430	High
FALSE	High	Master Protein	B2R9U2	Peptidylprolyl isomerase OS=Homo sapiens OX=9606 PE=2 SV=1	0	30.532	15	4	7	4	1	459	51.8	5.43	22.63	4	0	254471264	High
FALSE	High	Master Protein	P37268	Squalene synthase OS=Homo sapiens OX=9606 GN=FDFT1 PE=1 SV=1	0	30.307	20	6	8	6	1	417	48.1	6.54	23.67	6	0	276808582	High
FALSE	High	Master Protein	Q13162	Peroxiredoxin-4 OS=Homo sapiens OX=9606 GN=PRDX4 PE=1 SV=1	0	30.139	29	5	8	5	1	271	30.5	6.29	27.97	5	0	3.61658e+08	High
FALSE	High	Master Protein	P46777	60S ribosomal protein L5 OS=Homo sapiens OX=9606 GN=RPL5 PE=1 SV=3	0	30.133	34	6	9	6	1	297	34.3	9.72	25.57	6	0	4.02605e+08	High
FALSE	High	Master Protein	O43776	Asparagine--tRNA ligase, cytoplasmic OS=Homo sapiens OX=9606 GN=NARS1 PE=1 SV=1	0	30.039	20	8	10	8	1	548	62.9	6.25	24.31	8	0	306698860	High
FALSE	High	Master Protein	P30041	Peroxiredoxin-6 OS=Homo sapiens OX=9606 GN=PRDX6 PE=1 SV=3	0	30.022	35	6	7	6	1	224	25	6.38	25.75	6	0	777366154	High
FALSE	High	Master Protein	P26639	Threonine--tRNA ligase 1, cytoplasmic OS=Homo sapiens OX=9606 GN=TARS1 PE=1 SV=3	0	29.709	16	9	9	9	1	723	83.4	6.67	22.21	9	0	347737030	High
FALSE	High	Master Protein	P04843	Dolichyl-diphosphooligosaccharide--protein glycosyltransferase subunit 1 OS=Homo sapiens OX=9606 GN=RPN1 PE=1 SV=1	0	29.634	18	8	11	8	1	607	68.5	6.38	25.82	8	0	6.15363e+08	High
FALSE	High	Master Protein	A0A384MDW7	Enoyl Coenzyme A hydratase, short chain, 1, mitochondrial OS=Homo sapiens OX=9606 GN=ECHS1 PE=2 SV=1	0	29.186	26	4	7	4	1	290	31.4	8.07	21.74	4	0	245216806	High
FALSE	High	Master Protein	A8K8N7	Formylglycinamide ribonucleotide amidotransferase OS=Homo sapiens OX=9606 GN=PFAS PE=2 SV=1	0	29.121	13	8	16	8	1	1338	144.6	5.76	27.48	8	0	44360796	High
FALSE	High	Master Protein	A0A0S2Z404	Regulator of chromosome condensation 1 isoform 2 (Fragment) OS=Homo sapiens OX=9606 GN=RCC1 PE=2 SV=1	0	29.107	24	6	8	6	1	452	48.1	8.16	22.84	6	0	1.48746e+08	High
FALSE	High	Master Protein	E7EMB3	Calmodulin-2 OS=Homo sapiens OX=9606 GN=CALM2 PE=1 SV=1	0	29.057	47	4	12	4	1	196	21.7	4.56	30.93	4	0	772274884	High
FALSE	High	Master Protein	A0A6Q8PFE1	Apoptosis-inducing factor 1, mitochondrial OS=Homo sapiens OX=9606 GN=AIFM1 PE=1 SV=1	0	29.003	21	7	8	7	1	622	67.9	8.94	25.03	7	0	129482382	High
FALSE	High	Master Protein	Q549M8	RNA transcription, translation and transport factor protein OS=Homo sapiens OX=9606 GN=C14orf166 PE=2 SV=1	0	28.906	32	5	7	5	1	244	28.1	6.65	25.27	5	0	123243850	High
FALSE	High	Master Protein	Q06830	Peroxiredoxin-1 OS=Homo sapiens OX=9606 GN=PRDX1 PE=1 SV=1	0	28.819	43	6	9	6	1	199	22.1	8.13	28.77	6	0	6.03214e+08	High
FALSE	High	Master Protein	P51858-3	Isoform 3 of Hepatoma-derived growth factor OS=Homo sapiens OX=9606 GN=HDGF	0	28.711	23	3	8	3	1	256	28.2	4.79	29.26	3	0	50486087	High
FALSE	High	Master Protein	Q9Y2X3	Nucleolar protein 58 OS=Homo sapiens OX=9606 GN=NOP58 PE=1 SV=1	0	28.664	21	7	8	7	1	529	59.5	8.92	20.53	7	0	2.26468e+08	High
FALSE	High	Master Protein	P42167	Lamina-associated polypeptide 2, isoforms beta/gamma OS=Homo sapiens OX=9606 GN=TMPO PE=1 SV=2	0	28.598	30	7	10	3	1	454	50.6	9.38	27.66	7	0	93887605	High
FALSE	High	Master Protein	P04899-4	Isoform sGi2 of Guanine nucleotide-binding protein G(i) subunit alpha-2 OS=Homo sapiens OX=9606 GN=GNAI2	0	28.461	24	6	8	5	1	366	41.5	5.99	21.55	6	1	2.90068e+07	High
FALSE	High	Master Protein	A0A7P0TA71	Protein disulfide-isomerase OS=Homo sapiens OX=9606 GN=P4HB PE=4 SV=1	0	28.432	20	8	10	8	1	557	62	5.45	29.21	8	0	678904887	High
FALSE	High	Master Protein	Q9NU22	Midasin OS=Homo sapiens OX=9606 GN=MDN1 PE=1 SV=2	0	28.394	2	7	11	7	1	5596	632.4	5.68	20.82	7	0	4.09775e+07	High
FALSE	High	Master Protein	P07737	Profilin-1 OS=Homo sapiens OX=9606 GN=PFN1 PE=1 SV=2	0	28.312	43	5	11	5	1	140	15	8.27	30.07	5	0	1.95446e+09	High
FALSE	High	Master Protein	B2RB23	cDNA, FLJ95265, highly similar to Homo sapiens acetyl-Coenzyme A acyltransferase 2 (mitochondrial 3-oxoacyl-Coenzyme A thiolase) (ACAA2), nuclear gene encoding mitochondrial protein, mRNA OS=Homo sapiens OX=9606 PE=2 SV=1	0	28.303	34	7	9	7	1	397	42	8.25	26.15	7	0	167029080	High
FALSE	High	Master Protein	Q13151	Heterogeneous nuclear ribonucleoprotein A0 OS=Homo sapiens OX=9606 GN=HNRNPA0 PE=1 SV=1	0	28.241	24	4	7	4	1	305	30.8	9.29	24.4	4	0	555520650	High
FALSE	High	Master Protein	O43143	Pre-mRNA-splicing factor ATP-dependent RNA helicase DHX15 OS=Homo sapiens OX=9606 GN=DHX15 PE=1 SV=2	0	28.069	12	8	11	8	1	795	90.9	7.46	27.13	8	0	440864877	High
FALSE	High	Master Protein	Q9BYK1	40S ribosomal protein S21 OS=Homo sapiens OX=9606 GN=RPS21 PE=1 SV=1	0	27.955	30	3	7	3	1	90	9.9	7.83	20.71	3	0	1.50744e+07	High
FALSE	High	Master Protein	P46782	40S ribosomal protein S5 OS=Homo sapiens OX=9606 GN=RPS5 PE=1 SV=4	0	27.579	24	3	7	3	1	204	22.9	9.72	22.17	3	0	690657033	High
FALSE	High	Master Protein	P62136-2	Isoform 2 of Serine/threonine-protein phosphatase PP1-alpha catalytic subunit OS=Homo sapiens OX=9606 GN=PPP1CA	0	27.478	34	8	8	2	1	341	38.6	6.62	21.81	8	4	220134638	High
FALSE	High	Master Protein	P26641-2	Isoform 2 of Elongation factor 1-gamma OS=Homo sapiens OX=9606 GN=EEF1G	0	27.476	14	6	7	6	1	487	56.1	7.72	23.19	6	0	369122316	High
FALSE	High	Master Protein	Q9UJS0-2	Isoform 2 of Calcium-binding mitochondrial carrier protein Aralar2 OS=Homo sapiens OX=9606 GN=SLC25A13	0	27.441	20	8	10	8	1	676	74.3	8.62	23.58	8	0	1.3595e+08	High
FALSE	High	Master Protein	D0PNI1	Epididymis luminal protein 4 OS=Homo sapiens OX=9606 GN=YWHAZ PE=2 SV=1	0	27.343	32	7	11	5	1	245	27.7	4.79	27.17	7	0	4.66837e+08	High
FALSE	High	Master Protein	B5BUB5	Autoantigen La (Fragment) OS=Homo sapiens OX=9606 GN=SSB PE=2 SV=1	0	27.271	25	7	9	7	1	408	46.8	7.12	28.13	7	0	332258353	High
FALSE	High	Master Protein	P18621-3	Isoform 3 of 60S ribosomal protein L17 OS=Homo sapiens OX=9606 GN=RPL17	0	27.214	19	3	7	3	1	228	26.4	10.1	23.3	3	0	531545116	High
FALSE	High	Master Protein	A0A024R3D8	Acetyltransferase component of pyruvate dehydrogenase complex OS=Homo sapiens OX=9606 GN=DLAT PE=3 SV=1	0	27.122	17	6	7	6	1	647	68.9	7.84	18.2	6	0	350958617	High
FALSE	High	Master Protein	A8K3H8	cDNA FLJ77680, highly similar to Homo sapiens protein phosphatase 2 (formerly 2A), regulatory subunit A (PR 65), alpha isoform (PPP2R1A), mRNA OS=Homo sapiens OX=9606 PE=2 SV=1	0	27.064	20	8	8	8	1	589	65.3	5.11	21.55	8	0	2.19513e+08	High
FALSE	High	Master Protein	A4D177	Chromobox homolog 3 (HP1 gamma homolog, Drosophila) OS=Homo sapiens OX=9606 GN=CBX3 PE=4 SV=1	0	26.995	38	4	10	2	1	183	20.8	5.33	28.46	4	3	2.95347e+08	High
FALSE	High	Master Protein	B0QY89	Eukaryotic translation initiation factor 3 subunit L OS=Homo sapiens OX=9606 GN=EIF3L PE=1 SV=1	0	26.949	13	5	5	5	1	607	70.9	6.65	18.3	5	0	44564138	High
FALSE	High	Master Protein	B2R774	cDNA, FLJ93313, highly similar to Homo sapiens lectin, mannose-binding, 1 (LMAN1), mRNA OS=Homo sapiens OX=9606 PE=2 SV=1	0	26.891	22	5	15	5	1	510	57.5	6.77	19.78	5	0	7.11349e+07	High
FALSE	High	Master Protein	D6R956	Ubiquitin carboxyl-terminal hydrolase OS=Homo sapiens OX=9606 GN=UCHL1 PE=1 SV=1	0	26.819	24	4	11	4	1	241	26.8	5.81	28.38	4	0	2.03865e+08	High
FALSE	High	Master Protein	A0A024QZP6	Core histone macro-H2A OS=Homo sapiens OX=9606 GN=H2AFY2 PE=4 SV=1	0	26.809	14	3	5	2	1	372	40	9.69	22	3	0	30135068	High
FALSE	High	Master Protein	P53634	Dipeptidyl peptidase 1 OS=Homo sapiens OX=9606 GN=CTSC PE=1 SV=2	0	26.737	19	6	7	6	1	463	51.8	6.99	24.46	6	0	168868284	High
FALSE	High	Master Protein	O14979	Heterogeneous nuclear ribonucleoprotein D-like OS=Homo sapiens OX=9606 GN=HNRNPDL PE=1 SV=3	0	26.632	19	6	9	4	1	420	46.4	9.57	20.88	6	0	1.70659e+08	High
FALSE	High	Master Protein	Q02952	A-kinase anchor protein 12 OS=Homo sapiens OX=9606 GN=AKAP12 PE=1 SV=4	0	26.562	8	5	8	5	1	1782	191.4	4.41	25.24	5	0	3.42219e+07	High
FALSE	High	Master Protein	B2R6Y1	Histone H3 OS=Homo sapiens OX=9606 PE=2 SV=1	0	26.561	43	5	7	1	1	136	15.3	11.27	26.45	5	3	1.44943e+08	High
FALSE	High	Master Protein	P62906	60S ribosomal protein L10a OS=Homo sapiens OX=9606 GN=RPL10A PE=1 SV=2	0	26.502	25	5	9	5	1	217	24.8	9.94	26.8	5	0	5.72195e+08	High
FALSE	High	Master Protein	P32969	60S ribosomal protein L9 OS=Homo sapiens OX=9606 GN=RPL9 PE=1 SV=1	0	26.469	43	5	8	5	1	192	21.9	9.95	26.15	5	0	261088876	High
FALSE	High	Master Protein	A0A087X2I1	26S proteasome regulatory subunit 10B OS=Homo sapiens OX=9606 GN=PSMC6 PE=1 SV=1	0	26.467	26	6	6	6	1	403	45.8	7.78	22.53	6	0	144005444	High
FALSE	High	Master Protein	H0YFD6	Enoyl-CoA hydratase OS=Homo sapiens OX=9606 GN=HADHA PE=1 SV=2	0	26.29	13	6	7	6	1	792	86.3	9.1	22.13	6	0	121214502	High
FALSE	High	Master Protein	A0A5K1VW95	Malate dehydrogenase OS=Homo sapiens OX=9606 GN=MDH1 PE=1 SV=1	0	26.261	15	4	8	4	1	353	38.6	7.3	23.49	4	0	212148216	High
FALSE	High	Master Protein	A8K521	DNA helicase OS=Homo sapiens OX=9606 PE=2 SV=1	0	26.216	18	8	8	8	1	734	82.2	8.37	19.4	8	0	3.64012e+08	High
FALSE	High	Master Protein	B4DHQ3	Phosphoserine aminotransferase OS=Homo sapiens OX=9606 PE=2 SV=1	0	26.126	24	6	8	6	1	415	45.3	9.03	22.87	6	0	337243570	High
FALSE	High	Master Protein	H3BNC9	40S ribosomal protein S17 OS=Homo sapiens OX=9606 PE=3 SV=2	0	26.058	8	3	6	3	1	584	64.5	8.78	23.3	3	0	135338184	High
FALSE	High	Master Protein	P54136	Arginine--tRNA ligase, cytoplasmic OS=Homo sapiens OX=9606 GN=RARS1 PE=1 SV=2	0	25.907	14	7	8	7	1	660	75.3	6.68	21.12	7	0	210849882	High
FALSE	High	Master Protein	P31689	DnaJ homolog subfamily A member 1 OS=Homo sapiens OX=9606 GN=DNAJA1 PE=1 SV=2	0	25.886	16	3	5	3	1	397	44.8	7.08	22.83	3	0	47796197	High
FALSE	High	Master Protein	O43852-3	Isoform 3 of Calumenin OS=Homo sapiens OX=9606 GN=CALU	0	25.811	20	3	5	3	1	323	38	4.63	24.06	3	0	5.88494e+07	High
FALSE	High	Master Protein	Q13310-3	Isoform 3 of Polyadenylate-binding protein 4 OS=Homo sapiens OX=9606 GN=PABPC4	0	25.77	14	6	6	1	1	660	72.3	9.35	21.56	6	0	30531862	High
FALSE	High	Master Protein	Q53HH4	Ras-GTPase-activating protein SH3-domain-binding protein variant (Fragment) OS=Homo sapiens OX=9606 PE=2 SV=1	0	25.711	18	5	8	5	1	466	52.1	5.59	25.3	5	0	130920984	High
FALSE	High	Master Protein	Q14195-2	Isoform LCRMP-4 of Dihydropyrimidinase-related protein 3 OS=Homo sapiens OX=9606 GN=DPYSL3	0	25.668	21	6	7	5	1	684	73.9	6.35	23.93	6	0	254648482	High
FALSE	High	Master Protein	Q4LE64	NUMA1 variant protein (Fragment) OS=Homo sapiens OX=9606 GN=NUMA1 variant protein PE=2 SV=1	0	25.599	5	7	9	7	1	2121	238.7	5.81	23.34	7	0	8.19925e+07	High
FALSE	High	Master Protein	A0A7P0MRW0	Non-POU domain-containing octamer-binding protein OS=Homo sapiens OX=9606 GN=NONO PE=4 SV=1	0	25.58	19	5	10	5	1	515	59.6	8.47	21.74	5	0	356521244	High
FALSE	High	Master Protein	A0A6Q8PGZ8	Diadenosine tetraphosphate synthetase OS=Homo sapiens OX=9606 GN=GARS1 PE=1 SV=1	0	25.506	12	5	13	5	1	745	83.8	7.17	18.93	5	0	175537270	High
FALSE	High	Master Protein	P62140	Serine/threonine-protein phosphatase PP1-beta catalytic subunit OS=Homo sapiens OX=9606 GN=PPP1CB PE=1 SV=3	0	25.357	32	7	7	1	1	327	37.2	6.19	19.66	7	0	8724470	High
FALSE	High	Master Protein	Q32Q12	Nucleoside diphosphate kinase OS=Homo sapiens OX=9606 GN=NME1-NME2 PE=1 SV=1	0	25.303	43	6	10	6	1	292	32.6	8.48	17.85	6	0	8.80952e+07	High
FALSE	High	Master Protein	B4DX78	RNA helicase OS=Homo sapiens OX=9606 PE=2 SV=1	0	25.281	21	7	11	1	1	470	53.7	5.9	25.79	7	0	30648312	High
FALSE	High	Master Protein	A0A140VJS3	Testicular tissue protein Li 149 OS=Homo sapiens OX=9606 PE=2 SV=1	0	25.252	28	8	8	8	1	406	45.6	7.55	21.48	8	0	202516495	High
FALSE	High	Master Protein	P55884-2	Isoform 2 of Eukaryotic translation initiation factor 3 subunit B OS=Homo sapiens OX=9606 GN=EIF3B	0	25.25	17	7	7	7	1	873	99	5.08	23.83	7	0	131456544	High
FALSE	High	Master Protein	P27348	14-3-3 protein theta OS=Homo sapiens OX=9606 GN=YWHAQ PE=1 SV=1	0	25.189	32	7	9	5	1	245	27.7	4.78	24.1	7	0	1.33044e+08	High
FALSE	High	Master Protein	P31946	14-3-3 protein beta/alpha OS=Homo sapiens OX=9606 GN=YWHAB PE=1 SV=3	0	25.12	30	5	11	3	1	246	28.1	4.83	23.11	5	0	46791296	High
FALSE	High	Master Protein	B4DUP2	UTP--glucose-1-phosphate uridylyltransferase OS=Homo sapiens OX=9606 PE=2 SV=1	0	25.063	18	6	7	6	1	517	57.8	8.13	19.85	6	0	413764450	High
FALSE	High	Master Protein	O00231-2	Isoform 2 of 26S proteasome non-ATPase regulatory subunit 11 OS=Homo sapiens OX=9606 GN=PSMD11	0	25.015	20	6	7	6	1	423	47.5	6.48	14.88	6	0	1.12226e+08	High
FALSE	High	Master Protein	Q15717-2	Isoform 2 of ELAV-like protein 1 OS=Homo sapiens OX=9606 GN=ELAVL1	0	24.791	24	5	10	5	1	353	39	9.45	39.73	5	0	413546609	High
FALSE	High	Master Protein	A0A0F7KYT8	Fragile X mental retardation autosomal homolog variant p2K OS=Homo sapiens OX=9606 GN=FXR1 PE=2 SV=1	0	24.75	13	6	7	6	1	677	76.2	6.83	20.46	6	0	9.19231e+07	High
FALSE	High	Master Protein	P60891	Ribose-phosphate pyrophosphokinase 1 OS=Homo sapiens OX=9606 GN=PRPS1 PE=1 SV=2	0	24.701	29	6	7	6	1	318	34.8	6.98	19.28	6	0	2.29958e+08	High
FALSE	High	Master Protein	P62081	40S ribosomal protein S7 OS=Homo sapiens OX=9606 GN=RPS7 PE=1 SV=1	0	24.697	33	3	4	3	1	194	22.1	10.1	18.15	3	0	484982220	High
FALSE	High	Master Protein	Q71DI3	Histone H3.2 OS=Homo sapiens OX=9606 GN=H3C15 PE=1 SV=3	0	24.635	43	5	8	1	1	136	15.4	11.27	24.52	5	0	126230666	High
FALSE	High	Master Protein	A0A6Q8PGN5	Alanine--tRNA ligase OS=Homo sapiens OX=9606 GN=AARS1 PE=1 SV=1	0	24.553	10	5	6	5	1	984	108.2	5.53	18.63	5	0	106811212	High
FALSE	High	Master Protein	B2RA03	cDNA, FLJ94640, highly similar to Homo sapiens keratin 18 (KRT18), mRNA OS=Homo sapiens OX=9606 PE=2 SV=1	0	24.473	18	5	7	5	1	430	48	5.38	23.53	5	0	3.05311e+08	High
FALSE	High	Master Protein	P52701	DNA mismatch repair protein Msh6 OS=Homo sapiens OX=9606 GN=MSH6 PE=1 SV=2	0	24.171	10	8	8	8	1	1360	152.7	6.9	19.79	8	0	151023247	High
FALSE	High	Master Protein	Q9BTT0	Acidic leucine-rich nuclear phosphoprotein 32 family member E OS=Homo sapiens OX=9606 GN=ANP32E PE=1 SV=1	0	24.092	23	4	6	4	1	268	30.7	3.85	21.25	4	0	119895554	High
FALSE	High	Master Protein	E9PB61	THO complex subunit 4 OS=Homo sapiens OX=9606 GN=ALYREF PE=1 SV=1	0	23.972	34	5	6	5	1	264	27.5	11.05	16.67	5	0	1.88415e+08	High
FALSE	High	Master Protein	A0A024R1Z6	Vesicle amine transport protein 1 homolog (T californica), isoform CRA_a OS=Homo sapiens OX=9606 GN=VAT1 PE=4 SV=1	0	23.952	37	6	7	6	1	393	41.9	6.29	23.82	6	0	164430272	High
FALSE	High	Master Protein	Q59G75	Isoleucyl-tRNA synthetase (Fragment) OS=Homo sapiens OX=9606 PE=2 SV=1	0	23.899	11	8	8	8	1	1279	146.3	6.35	20.44	8	0	106134284	High
FALSE	High	Master Protein	A1LU37	Heterogeneous nuclear ribonucleoprotein D (AU-rich element RNA binding protein 1, 37kDa), isoform CRA_d OS=Homo sapiens OX=9606 GN=HNRPD PE=4 SV=1	0	23.826	18	6	8	4	1	355	38.4	7.81	22.96	6	2	823395012	High
FALSE	High	Master Protein	A8K2U2	Hexokinase OS=Homo sapiens OX=9606 PE=2 SV=1	0	23.813	13	9	9	7	1	917	102.3	6.09	18.03	9	0	8.63338e+07	High
FALSE	High	Master Protein	B2R491	40S ribosomal protein S4 OS=Homo sapiens OX=9606 GN=RPS4X PE=2 SV=1	0	23.778	22	4	5	4	1	263	29.6	10.15	18.18	4	0	557631048	High
FALSE	High	Master Protein	O76021	Ribosomal L1 domain-containing protein 1 OS=Homo sapiens OX=9606 GN=RSL1D1 PE=1 SV=3	0	23.774	12	5	5	5	1	490	54.9	10.13	16.18	5	0	138552454	High
FALSE	High	Master Protein	P25787	Proteasome subunit alpha type-2 OS=Homo sapiens OX=9606 GN=PSMA2 PE=1 SV=2	0	23.744	33	5	6	5	1	234	25.9	7.43	20.03	5	0	162733569	High
FALSE	High	Master Protein	Q9HBB3	60S ribosomal protein L6 OS=Homo sapiens OX=9606 PE=2 SV=1	0	23.735	28	7	12	7	1	289	32.9	10.58	24.05	7	0	1.16926e+09	High
FALSE	High	Master Protein	A0A384MDR8	Pyruvate dehydrogenase E1 component subunit beta OS=Homo sapiens OX=9606 PE=2 SV=1	0	23.648	28	6	7	6	1	359	39.2	6.65	23.89	6	0	242754897	High
FALSE	High	Master Protein	Q92973	Transportin-1 OS=Homo sapiens OX=9606 GN=TNPO1 PE=1 SV=2	0	23.624	14	9	10	9	1	898	102.3	4.98	20.77	9	0	467732333	High
FALSE	High	Master Protein	Q15691	Microtubule-associated protein RP/EB family member 1 OS=Homo sapiens OX=9606 GN=MAPRE1 PE=1 SV=3	0	23.585	22	4	7	4	1	268	30	5.14	22.14	4	0	1.38378e+08	High
FALSE	High	Master Protein	A0A024RB85	Proliferation-associated 2G4, 38kDa, isoform CRA_a OS=Homo sapiens OX=9606 GN=PA2G4 PE=3 SV=1	0	23.467	24	6	8	6	1	394	43.8	6.55	21.57	6	0	1.6817e+08	High
FALSE	High	Master Protein	A0A024R713	Dihydrolipoyl dehydrogenase OS=Homo sapiens OX=9606 GN=DLD PE=2 SV=1	0	23.199	13	3	4	3	1	509	54.1	7.85	16.69	3	0	153727950	High
FALSE	High	Master Protein	A0A024R1K8	Splicing factor 3a, subunit 1, 120kDa, isoform CRA_a OS=Homo sapiens OX=9606 GN=SF3A1 PE=4 SV=1	0	23.195	12	5	6	5	1	793	88.8	5.22	20.9	5	0	131518074	High
FALSE	High	Master Protein	A7BI36	p180/ribosome receptor OS=Homo sapiens OX=9606 GN=RRBP1 PE=2 SV=2	0	23.143	6	5	6	5	1	1540	165.6	8.97	17.95	5	0	8.4444e+07	High
FALSE	High	Master Protein	A8K4W0	40S ribosomal protein S3a OS=Homo sapiens OX=9606 GN=RPS3A PE=2 SV=1	0	23.131	22	4	6	4	1	264	29.9	9.73	22.78	4	0	6.90174e+08	High
FALSE	High	Master Protein	P26196	Probable ATP-dependent RNA helicase DDX6 OS=Homo sapiens OX=9606 GN=DDX6 PE=1 SV=2	0	23.039	17	5	9	5	1	483	54.4	8.66	19.61	5	0	1.20977e+08	High
FALSE	High	Master Protein	J9R021	Eukaryotic translation initiation factor 3 subunit A OS=Homo sapiens OX=9606 GN=eIF3a PE=2 SV=1	0	23.027	7	7	8	7	1	1382	166.4	6.79	20.98	7	0	323703152	High
FALSE	High	Master Protein	H0Y300	Haptoglobin OS=Homo sapiens OX=9606 GN=HP PE=1 SV=4	0	22.983	17	5	7	5	1	442	49.1	6.64	18.61	5	0	323976574	High
FALSE	High	Master Protein	F8W180	Myosin light polypeptide 6 OS=Homo sapiens OX=9606 GN=MYL6 PE=1 SV=1	0	22.973	29	3	6	3	1	196	22.1	4.93	21.04	3	0	190686900	High
FALSE	High	Master Protein	Q08945	FACT complex subunit SSRP1 OS=Homo sapiens OX=9606 GN=SSRP1 PE=1 SV=1	0	22.922	14	6	7	6	1	709	81	6.87	17.16	6	0	2.225e+08	High
FALSE	High	Master Protein	Q59FF0	100 kDa coactivator (Fragment) OS=Homo sapiens OX=9606 PE=2 SV=1	0	22.719	16	9	10	9	1	964	107.4	7.52	19.49	9	0	220851367	High
FALSE	High	Master Protein	A0A024R5H0	Barrier to autointegration factor 1, isoform CRA_a OS=Homo sapiens OX=9606 GN=BANF1 PE=4 SV=1	0	22.704	40	2	5	2	1	89	10.1	6.09	18.72	2	0	298448506	High
FALSE	High	Master Protein	Q5U0I6	H.sapiens ras-related Hrab1A protein OS=Homo sapiens OX=9606 GN=RAB1A PE=2 SV=1	0	22.659	25	3	4	3	1	205	22.7	6.21	16.31	3	0	112225059	High
FALSE	High	Master Protein	E9PK25	Cofilin, non-muscle isoform OS=Homo sapiens OX=9606 GN=CFL1 PE=1 SV=1	0	22.614	33	6	8	6	1	204	22.7	8.34	21.04	6	0	6.80957e+08	High
FALSE	High	Master Protein	P62917	60S ribosomal protein L8 OS=Homo sapiens OX=9606 GN=RPL8 PE=1 SV=2	0	22.593	24	4	6	4	1	257	28	11.03	25.09	4	0	2.07579e+08	High
FALSE	High	Master Protein	P02647	Apolipoprotein A-I OS=Homo sapiens OX=9606 GN=APOA1 PE=1 SV=1	0	22.575	25	6	7	6	1	267	30.8	5.76	21.19	6	0	269222310	High
FALSE	High	Master Protein	P55265-4	Isoform 4 of Double-stranded RNA-specific adenosine deaminase OS=Homo sapiens OX=9606 GN=ADAR	0	22.331	8	6	7	6	1	1269	140.7	8.56	19.08	6	0	206649684	High
FALSE	High	Master Protein	P30050	60S ribosomal protein L12 OS=Homo sapiens OX=9606 GN=RPL12 PE=1 SV=1	0	22.27	39	4	8	4	1	165	17.8	9.42	28.26	4	0	7.42548e+08	High
FALSE	High	Master Protein	Q13344	Fus-like protein (Fragment) OS=Homo sapiens OX=9606 PE=2 SV=1	0	22.012	12	4	7	3	1	528	53.3	9.42	19.85	4	1	1.23255e+08	High
FALSE	High	Master Protein	A0A0A0MT49	Transcription activator BRG1 OS=Homo sapiens OX=9606 GN=SMARCA4 PE=1 SV=1	0	21.676	4	5	6	5	1	1681	188.7	8.12	15.95	5	0	44855152	High
FALSE	High	Master Protein	A0A0S2Z4C3	Fumarate hydratase, mitochondrial (Fragment) OS=Homo sapiens OX=9606 GN=FH PE=2 SV=1	0	21.651	12	3	4	3	1	510	54.6	8.76	13.68	3	0	92716185	High
FALSE	High	Master Protein	Q15019-2	Isoform 2 of Septin-2 OS=Homo sapiens OX=9606 GN=SEPTIN2	0	21.633	22	5	5	5	1	396	45.4	6.89	16.36	5	0	78696913	High
FALSE	High	Master Protein	Q53HL1	Myosin regulatory light chain MRCL3 variant (Fragment) OS=Homo sapiens OX=9606 PE=2 SV=1	0	21.589	45	5	5	5	1	171	19.8	4.84	18.46	5	0	210336070	High
FALSE	High	Master Protein	A0A0K0K1H8	Beta-1 metal-binding globulin OS=Homo sapiens OX=9606 GN=HEL-S-71p PE=2 SV=1	0	21.552	17	6	6	6	1	698	77	7.21	16.63	6	0	131281578	High
FALSE	High	Master Protein	P52209	6-phosphogluconate dehydrogenase, decarboxylating OS=Homo sapiens OX=9606 GN=PGD PE=1 SV=3	0	21.431	12	3	5	3	1	483	53.1	7.23	15.02	3	0	153158845	High
FALSE	High	Master Protein	B2RDW1	40S ribosomal protein S27a OS=Homo sapiens OX=9606 GN=HEL112 PE=2 SV=1	0	21.422	32	4	7	4	1	156	18	9.64	20.39	4	0	1.72812e+09	High
FALSE	High	Master Protein	A2A3R6	40S ribosomal protein S6 OS=Homo sapiens OX=9606 GN=RPS6 PE=2 SV=1	0	21.42	18	3	5	3	1	249	28.7	10.84	18.48	3	0	591058524	High
FALSE	High	Master Protein	P27635	60S ribosomal protein L10 OS=Homo sapiens OX=9606 GN=RPL10 PE=1 SV=4	0	21.362	24	3	5	3	1	214	24.6	10.08	17.37	3	0	344788538	High
FALSE	High	Master Protein	P23284	Peptidyl-prolyl cis-trans isomerase B OS=Homo sapiens OX=9606 GN=PPIB PE=1 SV=2	0	21.312	22	5	8	5	1	216	23.7	9.41	25.5	5	0	1324941972	High
FALSE	High	Master Protein	P00367	Glutamate dehydrogenase 1, mitochondrial OS=Homo sapiens OX=9606 GN=GLUD1 PE=1 SV=2	0	21.046	18	6	7	6	1	558	61.4	7.8	14.96	6	0	1.81601e+08	High
FALSE	High	Master Protein	A0A024R4E2	TAR DNA-binding protein 43 OS=Homo sapiens OX=9606 GN=TARDBP PE=4 SV=1	0	20.992	17	3	6	3	1	414	44.7	6.19	19.18	3	0	9.72623e+07	High
FALSE	High	Master Protein	O00299	Chloride intracellular channel protein 1 OS=Homo sapiens OX=9606 GN=CLIC1 PE=1 SV=4	0	20.813	32	4	6	4	1	241	26.9	5.17	12.62	4	0	304419912	High
FALSE	High	Master Protein	Q9Y230	RuvB-like 2 OS=Homo sapiens OX=9606 GN=RUVBL2 PE=1 SV=3	0	20.811	14	5	6	5	1	463	51.1	5.64	16.69	5	0	5.92026e+07	High
FALSE	High	Master Protein	P31948-2	Isoform 2 of Stress-induced-phosphoprotein 1 OS=Homo sapiens OX=9606 GN=STIP1	0	20.778	15	6	7	6	1	590	68	7.74	19.18	6	0	389337146	High
FALSE	High	Master Protein	Q59EG8	26S proteasome non-ATPase regulatory subunit 2 (Fragment) OS=Homo sapiens OX=9606 PE=2 SV=1	0	20.776	12	7	7	7	1	913	100.5	5.15	18.49	7	0	219617402	High
FALSE	High	Master Protein	E9PAV3	Nascent polypeptide-associated complex subunit alpha, muscle-specific form OS=Homo sapiens OX=9606 GN=NACA PE=1 SV=1	0	20.73	2	3	4	3	1	2078	205.3	9.58	14.27	3	0	148848778	High
FALSE	High	Master Protein	P26368	Splicing factor U2AF 65 kDa subunit OS=Homo sapiens OX=9606 GN=U2AF2 PE=1 SV=4	0	20.652	18	6	7	6	1	475	53.5	9.09	21.47	6	0	388457486	High
FALSE	High	Master Protein	B3KSH1	Eukaryotic translation initiation factor 3 subunit F OS=Homo sapiens OX=9606 GN=EIF3F PE=2 SV=1	0	20.647	25	6	8	6	1	372	39.1	5.45	16.45	6	0	222710506	High
FALSE	High	Master Protein	Q6GMX3	IGL@ protein OS=Homo sapiens OX=9606 GN=IGL@ PE=2 SV=1	0	20.559	23	3	7	1	1	236	24.7	6.89	23.16	3	0	837738944	High
FALSE	High	Master Protein	Q07955-2	Isoform ASF-2 of Serine/arginine-rich splicing factor 1 OS=Homo sapiens OX=9606 GN=SRSF1	0	20.3	21	5	8	5	1	292	32	5.91	23.26	5	0	2.76468e+08	High
FALSE	High	Master Protein	P53618	Coatomer subunit beta OS=Homo sapiens OX=9606 GN=COPB1 PE=1 SV=3	0	20.277	10	6	7	6	1	953	107.1	6.05	21.66	6	0	105822092	High
FALSE	High	Master Protein	P48047	ATP synthase subunit O, mitochondrial OS=Homo sapiens OX=9606 GN=ATP5PO PE=1 SV=1	0	20.253	27	3	4	3	1	213	23.3	9.96	16.41	3	0	139294874	High
FALSE	High	Master Protein	P22087	rRNA 2'-O-methyltransferase fibrillarin OS=Homo sapiens OX=9606 GN=FBL PE=1 SV=2	0	20.155	15	3	6	3	1	321	33.8	10.18	13.96	3	0	193071736	High
FALSE	High	Master Protein	Q9Y6K1	DNA (cytosine-5)-methyltransferase 3A OS=Homo sapiens OX=9606 GN=DNMT3A PE=1 SV=4	0	20.132	10	7	9	7	1	912	101.8	6.57	15	7	0	164844966	High
FALSE	High	Master Protein	A0A3B3IUD7	Programmed cell death 11, isoform CRA_a OS=Homo sapiens OX=9606 GN=PDCD11 PE=1 SV=1	0	20.112	5	6	7	6	1	1872	208.7	8.87	13.42	6	0	7.35101e+07	High
FALSE	High	Master Protein	Q53F64	Heterogeneous nuclear ribonucleoprotein AB isoform a variant (Fragment) OS=Homo sapiens OX=9606 PE=2 SV=1	0	19.923	19	6	7	5	1	332	36	7.42	17.86	6	0	381041912	High
FALSE	High	Master Protein	P07108-5	Isoform 5 of Acyl-CoA-binding protein OS=Homo sapiens OX=9606 GN=DBI	0	19.896	30	3	5	3	1	148	16.5	9.38	17.65	3	0	94221278	High
FALSE	High	Master Protein	Q6FGH9	Dynein light chain OS=Homo sapiens OX=9606 GN=DNCL1 PE=2 SV=1	0	19.884	25	1	4	1	1	89	10.4	7.4	14.54	1	0	62836990	High
FALSE	High	Master Protein	P12270	Nucleoprotein TPR OS=Homo sapiens OX=9606 GN=TPR PE=1 SV=3	0	19.743	5	7	7	7	1	2363	267.1	5.02	18.03	7	0	4.88879e+07	High
FALSE	High	Master Protein	A0A384NQ03	Epididymis secretory sperm binding protein OS=Homo sapiens OX=9606 PE=2 SV=1	0	19.738	11	4	4	4	1	530	59.3	10.1	13.77	4	0	127123604	High
FALSE	High	Master Protein	B2RWN5	HEAT repeat-containing protein 1 OS=Homo sapiens OX=9606 GN=HEATR1 PE=2 SV=1	0	19.715	3	5	7	5	1	2144	242.1	6.55	16.81	5	0	127007923	High
FALSE	High	Master Protein	Q96AG4	Leucine-rich repeat-containing protein 59 OS=Homo sapiens OX=9606 GN=LRRC59 PE=1 SV=1	0	19.613	21	4	5	4	1	307	34.9	9.57	16.06	4	0	238451778	High
FALSE	High	Master Protein	A0A024R324	Epididymis secretory sperm binding protein OS=Homo sapiens OX=9606 GN=RHOA PE=2 SV=1	0	19.526	40	4	6	1	1	193	21.8	6.1	18.19	4	0	12682852	High
FALSE	High	Master Protein	A0A5C2GIF5	IG c1133_light_IGKV1D-33_IGKJ5 (Fragment) OS=Homo sapiens OX=9606 PE=2 SV=1	0	19.516	43	3	5	3	1	107	11.8	5.01	12.1	3	0	1.56959e+08	High
FALSE	High	Master Protein	P23378	Glycine dehydrogenase (decarboxylating), mitochondrial OS=Homo sapiens OX=9606 GN=GLDC PE=1 SV=2	0	19.496	9	5	5	5	1	1020	112.7	7.11	18.71	5	0	55386820	High
FALSE	High	Master Protein	P62314	Small nuclear ribonucleoprotein Sm D1 OS=Homo sapiens OX=9606 GN=SNRPD1 PE=1 SV=1	0	19.443	44	3	7	3	1	119	13.3	11.56	18.58	3	0	9.50401e+07	High
FALSE	High	Master Protein	Q16531	DNA damage-binding protein 1 OS=Homo sapiens OX=9606 GN=DDB1 PE=1 SV=1	0	19.436	8	5	6	5	1	1140	126.9	5.26	16.64	5	0	120427624	High
FALSE	High	Master Protein	Q6IB11	PGRMC1 protein OS=Homo sapiens OX=9606 GN=PGRMC1 PE=1 SV=1	0	19.416	24	3	4	3	1	195	21.7	4.7	15.93	3	0	253036513	High
FALSE	High	Master Protein	A0A0S2Z3L0	Electron transfer flavoprotein subunit alpha, mitochondrial (Fragment) OS=Homo sapiens OX=9606 GN=ETFA PE=2 SV=1	0	19.241	26	5	7	5	1	333	35.1	8.38	17.32	5	0	160166138	High
FALSE	High	Master Protein	Q59ER5	WD repeat-containing protein 1 isoform 1 variant (Fragment) OS=Homo sapiens OX=9606 PE=2 SV=1	0	19.176	18	5	5	5	1	624	68.1	7.23	15.94	5	0	113121234	High
FALSE	High	Master Protein	P14324	Farnesyl pyrophosphate synthase OS=Homo sapiens OX=9606 GN=FDPS PE=1 SV=4	0	19.109	7	2	4	2	1	419	48.2	6.15	15.85	2	0	176617844	High
FALSE	High	Master Protein	A0A286YFF7	Palmitoyl-protein hydrolase 1 OS=Homo sapiens OX=9606 GN=PPT1 PE=1 SV=1	0	19.092	15	3	5	3	1	335	37.1	6.52	15.28	3	0	111442180	High
FALSE	High	Master Protein	B3KNB4	cDNA FLJ14168 fis, clone NT2RP2001440, highly similar to 14-3-3 protein gamma OS=Homo sapiens OX=9606 PE=2 SV=1	0	19	32	6	10	4	1	247	28.2	4.89	19.71	6	0	2.84381e+07	High
FALSE	High	Master Protein	D3DQ69	SERPINE1 mRNA binding protein 1, isoform CRA_c OS=Homo sapiens OX=9606 GN=SERBP1 PE=4 SV=1	0	18.98	13	3	7	3	1	450	49.1	9.33	16.28	3	0	6.51227e+07	High
FALSE	High	Master Protein	P61077-3	Isoform 3 of Ubiquitin-conjugating enzyme E2 D3 OS=Homo sapiens OX=9606 GN=UBE2D3	0	18.92	28	2	6	2	1	149	16.9	7.74	17.18	2	0	96781548	High
FALSE	High	Master Protein	M0R0C6	Far upstream element-binding protein 2 OS=Homo sapiens OX=9606 GN=KHSRP PE=1 SV=2	0	18.66	9	5	7	5	1	747	76.6	7.33	16.51	5	0	193655013	High
FALSE	High	Master Protein	P42166	Lamina-associated polypeptide 2, isoform alpha OS=Homo sapiens OX=9606 GN=TMPO PE=1 SV=2	0	18.629	22	7	13	3	1	694	75.4	7.66	19.43	7	2	171088076	High
FALSE	High	Master Protein	Q562R1	Beta-actin-like protein 2 OS=Homo sapiens OX=9606 GN=ACTBL2 PE=1 SV=2	0	18.628	11	4	12	1	1	376	42	5.59	27.61	4	0		High
FALSE	High	Master Protein	A0A0K0K1K4	Proteasome subunit alpha type OS=Homo sapiens OX=9606 GN=HEL-S-276 PE=2 SV=1	0	18.621	29	4	5	4	1	248	27.9	8.46	12.39	4	0	220113680	High
FALSE	High	Master Protein	P32119	Peroxiredoxin-2 OS=Homo sapiens OX=9606 GN=PRDX2 PE=1 SV=5	0	18.619	29	3	6	3	1	198	21.9	5.97	21.75	3	0	154681208	High
FALSE	High	Master Protein	Q6DHW4	Uncharacterized protein OS=Homo sapiens OX=9606 PE=2 SV=1	0	18.546	23	3	5	1	1	237	25.1	7.99	17.52	3	2	985564984	High
FALSE	High	Master Protein	B4DSI9	cDNA FLJ56483, highly similar to Eukaryotic translation initiation factor 4 gamma 1 OS=Homo sapiens OX=9606 PE=2 SV=1	0	18.357	6	5	6	5	1	1512	166.5	5.22	15.99	5	0	21711710	High
FALSE	High	Master Protein	P07741	Adenine phosphoribosyltransferase OS=Homo sapiens OX=9606 GN=APRT PE=1 SV=2	0	18.184	31	3	6	3	1	180	19.6	6.02	15.68	3	0	1.60963e+08	High
FALSE	High	Master Protein	P14868	Aspartate--tRNA ligase, cytoplasmic OS=Homo sapiens OX=9606 GN=DARS1 PE=1 SV=2	0	18.168	17	6	7	6	1	501	57.1	6.55	12.41	6	0	2.28654e+08	High
FALSE	High	Master Protein	A8K0T9	F-actin-capping protein subunit alpha OS=Homo sapiens OX=9606 PE=2 SV=1	0	18.167	31	5	6	4	1	286	32.9	5.69	12.89	5	1	1.59576e+08	High
FALSE	High	Master Protein	Q5U043	S-(hydroxymethyl)glutathione dehydrogenase OS=Homo sapiens OX=9606 PE=2 SV=1	0	18.063	15	3	4	3	1	374	39.7	7.49	16.32	3	0	214529850	High
FALSE	High	Master Protein	A0A024R4U3	Tubulin tyrosine ligase-like family, member 12, isoform CRA_a OS=Homo sapiens OX=9606 GN=TTLL12 PE=4 SV=1	0	18.045	14	5	5	5	1	644	74.4	5.53	14.22	5	0	141981784	High
FALSE	High	Master Protein	Q16630-2	Isoform 2 of Cleavage and polyadenylation specificity factor subunit 6 OS=Homo sapiens OX=9606 GN=CPSF6	0	18.033	7	2	4	2	1	588	63.4	7.71	13.69	2	0	96754789	High
FALSE	High	Master Protein	A0A024RBE8	Phosphate carrier protein, mitochondrial OS=Homo sapiens OX=9606 GN=SLC25A3 PE=2 SV=1	0	17.991	17	5	7	5	1	361	39.9	9.36	17.24	5	0	2.41213e+08	High
FALSE	High	Master Protein	O14980	Exportin-1 OS=Homo sapiens OX=9606 GN=XPO1 PE=1 SV=1	0	17.985	7	5	5	5	1	1071	123.3	6.06	14.94	5	0	124284282	High
FALSE	High	Master Protein	B7Z5J8	cDNA FLJ56136, highly similar to Solute carrier family 2, facilitated glucosetransporter member 14 OS=Homo sapiens OX=9606 PE=2 SV=1	0	17.971	5	3	5	3	1	535	58.2	7.8	16.1	3	0	472705488	High
FALSE	High	Master Protein	P42285	Exosome RNA helicase MTR4 OS=Homo sapiens OX=9606 GN=MTREX PE=1 SV=3	0	17.96	10	6	6	6	1	1042	117.7	6.52	9.78	6	0	83014532	High
FALSE	High	Master Protein	P20290	Transcription factor BTF3 OS=Homo sapiens OX=9606 GN=BTF3 PE=1 SV=1	0	17.78	20	2	3	2	1	206	22.2	9.38	11.16	2	0	5.04715e+07	High
FALSE	High	Master Protein	O60264	SWI/SNF-related matrix-associated actin-dependent regulator of chromatin subfamily A member 5 OS=Homo sapiens OX=9606 GN=SMARCA5 PE=1 SV=1	0	17.729	8	7	7	7	1	1052	121.8	8.09	15.34	7	0	137016021	High
FALSE	High	Master Protein	B4DE76	cDNA FLJ57507, highly similar to Ran-specific GTPase-activating protein OS=Homo sapiens OX=9606 PE=2 SV=1	0	17.714	32	3	4	3	1	204	22.9	5.66	21.11	3	0	219829290	High
FALSE	High	Master Protein	P38919	Eukaryotic initiation factor 4A-III OS=Homo sapiens OX=9606 GN=EIF4A3 PE=1 SV=4	0	17.704	23	5	5	5	1	411	46.8	6.73	14.17	5	0	169244150	High
FALSE	High	Master Protein	A0A384N6A4	10 kDa heat shock protein, mitochondrial OS=Homo sapiens OX=9606 PE=2 SV=1	0	17.683	52	5	9	5	1	102	10.9	8.92	17.6	5	0	1.17932e+09	High
FALSE	High	Master Protein	B0AZQ4	Structural maintenance of chromosomes protein OS=Homo sapiens OX=9606 PE=2 SV=1	0	17.672	6	4	4	4	1	1217	141.4	7.18	12.53	4	0	34326909	High
FALSE	High	Master Protein	P05556-3	Isoform 3 of Integrin beta-1 OS=Homo sapiens OX=9606 GN=ITGB1	0	17.623	10	5	6	5	1	825	91.6	5.44	12.35	5	0	1.09746e+08	High
FALSE	High	Master Protein	E9PRY8	Elongation factor 1-delta OS=Homo sapiens OX=9606 GN=EEF1D PE=1 SV=1	0	17.606	10	4	5	4	1	697	76.5	7.05	12.99	4	0	2.4859e+08	High
FALSE	High	Master Protein	B3KMR5	cDNA FLJ12434 fis, clone NT2RM1000037, highly similar to Homo sapiens KIAA0690 protein OS=Homo sapiens OX=9606 PE=2 SV=1	0	17.589	7	5	7	5	1	1297	143.6	8.75	15.58	5	0	2.84935e+07	High
FALSE	High	Master Protein	P30040	Endoplasmic reticulum resident protein 29 OS=Homo sapiens OX=9606 GN=ERP29 PE=1 SV=4	0	17.571	23	4	7	4	1	261	29	7.31	17.63	4	0	447440220	High
FALSE	High	Master Protein	Q05682	Caldesmon OS=Homo sapiens OX=9606 GN=CALD1 PE=1 SV=3	0	17.516	7	3	3	3	1	793	93.2	5.66	11.91	3	0	5.72757e+06	High
FALSE	High	Master Protein	A0A384MTQ5	Terpene cyclase/mutase family member OS=Homo sapiens OX=9606 PE=2 SV=1	0	17.428	11	6	6	6	1	732	83.2	6.61	11.8	6	0	126832238	High
FALSE	High	Master Protein	A0A7R6KYT5	MLL-MYH11 fusion protein (Fragment) OS=Homo sapiens OX=9606 PE=2 SV=1	0	17.406	2	5	5	1	1	3315	371.6	9.1	11.98	5	0		Medium
FALSE	High	Master Protein	O75694	Nuclear pore complex protein Nup155 OS=Homo sapiens OX=9606 GN=NUP155 PE=1 SV=1	0	17.329	7	5	5	5	1	1391	155.1	6.16	16.23	5	0	6.50696e+07	High
FALSE	High	Master Protein	B2RD27	cDNA, FLJ96428, highly similar to Homo sapiens proteasome (prosome, macropain) 26S subunit, non-ATPase, 7 (Mov34 homolog) (PSMD7), mRNA OS=Homo sapiens OX=9606 PE=2 SV=1	0	17.271	20	3	4	3	1	324	37	6.77	11.63	3	0	100846515	High
FALSE	High	Master Protein	Q9UHX1	Poly(U)-binding-splicing factor PUF60 OS=Homo sapiens OX=9606 GN=PUF60 PE=1 SV=1	0	17.253	18	4	5	4	1	559	59.8	5.29	12.63	4	0	4.12703e+07	High
FALSE	High	Master Protein	Q9UK76-2	Isoform 2 of Jupiter microtubule associated homolog 1 OS=Homo sapiens OX=9606 GN=JPT1	0	17.187	24	3	5	3	1	181	19.9	8.32	16.69	3	0	79577438	High
FALSE	High	Master Protein	P51149	Ras-related protein Rab-7a OS=Homo sapiens OX=9606 GN=RAB7A PE=1 SV=1	0	17.102	42	6	7	6	1	207	23.5	6.7	18.19	6	0	285649914	High
FALSE	High	Master Protein	A0A140VK70	26S proteasome AAA-ATPase subunit RPT1 OS=Homo sapiens OX=9606 PE=2 SV=1	0	17.069	18	4	5	4	1	433	48.6	5.95	13.87	4	0	163373096	High
FALSE	High	Master Protein	P46783	40S ribosomal protein S10 OS=Homo sapiens OX=9606 GN=RPS10 PE=1 SV=1	0	17.059	24	4	6	4	1	165	18.9	10.15	18.52	4	0	3.3984e+08	High
FALSE	High	Master Protein	Q15046-2	Isoform Mitochondrial of Lysine--tRNA ligase OS=Homo sapiens OX=9606 GN=KARS1	0	16.974	13	5	8	5	1	625	71.5	6.81	13.97	5	0	156073935	High
FALSE	High	Master Protein	P62318	Small nuclear ribonucleoprotein Sm D3 OS=Homo sapiens OX=9606 GN=SNRPD3 PE=1 SV=1	0	16.955	24	2	6	2	1	126	13.9	10.32	15.98	2	0	3.05312e+08	High
FALSE	High	Master Protein	Q5VZU9	Tripeptidyl-peptidase 2 OS=Homo sapiens OX=9606 GN=TPP2 PE=1 SV=1	0	16.895	5	3	4	3	1	1262	139.7	6.52	12.4	3	0	36260624	High
FALSE	High	Master Protein	Q05CW7	NAT10 protein (Fragment) OS=Homo sapiens OX=9606 GN=NAT10 PE=2 SV=1	0	16.862	15	5	6	1	1	554	62.3	9.26	15.52	5	0	1.59546e+06	High
FALSE	High	Master Protein	A0A0S2Z3H3	ADP/ATP translocase (Fragment) OS=Homo sapiens OX=9606 GN=SLC25A4 PE=2 SV=1	0	16.831	29	6	6	2	1	298	33	9.76	11.09	6	0	58123236	High
FALSE	High	Master Protein	P50502	Hsc70-interacting protein OS=Homo sapiens OX=9606 GN=ST13 PE=1 SV=2	0	16.82	11	3	4	3	1	369	41.3	5.27	15.06	3	0	238968904	High
FALSE	High	Master Protein	Q02880	DNA topoisomerase 2-beta OS=Homo sapiens OX=9606 GN=TOP2B PE=1 SV=3	0	16.79	4	6	7	3	1	1626	183.2	8	12.68	6	0	49707588	High
FALSE	High	Master Protein	A0A384NPN7	Aldehyde dehydrogenase 2 family (Mitochondrial), isoform CRA_c OS=Homo sapiens OX=9606 GN=ALDH2 PE=2 SV=1	0	16.695	14	4	5	4	1	517	56.3	7.05	18.25	4	0	81214717	High
FALSE	High	Master Protein	O60716	Catenin delta-1 OS=Homo sapiens OX=9606 GN=CTNND1 PE=1 SV=1	0	16.656	9	6	6	6	1	968	108.1	6.23	14.72	6	0	173268303	High
FALSE	High	Master Protein	P30044	Peroxiredoxin-5, mitochondrial OS=Homo sapiens OX=9606 GN=PRDX5 PE=1 SV=4	0	16.646	36	5	6	5	1	214	22.1	8.7	16.57	5	0	276954530	High
FALSE	High	Master Protein	Q6FIC5	Chloride intracellular channel protein OS=Homo sapiens OX=9606 GN=CLIC4 PE=2 SV=1	0	16.638	18	2	3	2	1	253	28.8	5.59	14.14	2	0	109140514	High
FALSE	High	Master Protein	A0A384MEF1	Actin-depolymerizing factor OS=Homo sapiens OX=9606 PE=2 SV=1	0	16.629	9	3	4	3	1	782	85.6	6.28	13.56	3	0	44050474	High
FALSE	High	Master Protein	A0A024R1X8	Junction plakoglobin OS=Homo sapiens OX=9606 GN=JUP PE=3 SV=1	0	16.493	10	5	5	1	1	745	81.7	6.14	13.66	5	1	15745282	High
FALSE	High	Master Protein	A0A384MTZ1	Cytochrome b-c1 complex subunit Rieske, mitochondrial OS=Homo sapiens OX=9606 PE=2 SV=1	0	16.452	18	3	4	3	1	274	29.6	8.32	16.49	3	0	151859008	High
FALSE	High	Master Protein	Q9Y3I0	RNA-splicing ligase RtcB homolog OS=Homo sapiens OX=9606 GN=RTCB PE=1 SV=1	0	16.36	12	4	5	4	1	505	55.2	7.23	15.59	4	0	86133032	High
FALSE	High	Master Protein	P54709	Sodium/potassium-transporting ATPase subunit beta-3 OS=Homo sapiens OX=9606 GN=ATP1B3 PE=1 SV=1	0	16.255	17	3	4	3	1	279	31.5	8.35	12	3	0	158138022	High
FALSE	High	Master Protein	A8K897	Nuclear pore complex protein Nup93 OS=Homo sapiens OX=9606 PE=2 SV=1	0	16.249	14	7	7	7	1	819	93.3	5.77	13.58	7	0	249577078	High
FALSE	High	Master Protein	O43491	Band 4.1-like protein 2 OS=Homo sapiens OX=9606 GN=EPB41L2 PE=1 SV=1	0	16.191	4	2	3	2	1	1005	112.5	5.44	16.06	2	0	14942727	High
FALSE	High	Master Protein	Q53F02	Cleavage and polyadenylation specific factor 3, 73kDa variant (Fragment) OS=Homo sapiens OX=9606 PE=2 SV=1	0	16.164	6	3	5	3	1	684	77.4	5.66	11.22	3	0	5.83375e+07	High
FALSE	High	Master Protein	P35520-2	Isoform 2 of Cystathionine beta-synthase OS=Homo sapiens OX=9606 GN=CBS	0	16.138	16	3	10	3	1	565	61.8	6.44	10.46	3	0	25169818	High
FALSE	High	Master Protein	A0A024R5Q7	Adenylosuccinate synthetase isozyme 2 OS=Homo sapiens OX=9606 GN=ADSS PE=2 SV=1	0	16.096	7	2	4	2	1	456	50.1	6.55	14.91	2	0	39827194	High
FALSE	High	Master Protein	P62424	60S ribosomal protein L7a OS=Homo sapiens OX=9606 GN=RPL7A PE=1 SV=2	0	16.05	6	2	4	2	1	266	30	10.61	14.88	2	0	357447434	High
FALSE	High	Master Protein	Q9P0L0-2	Isoform 2 of Vesicle-associated membrane protein-associated protein A OS=Homo sapiens OX=9606 GN=VAPA	0	16.035	16	3	5	3	1	294	32.6	8.91	13.96	3	0	147974625	High
FALSE	High	Master Protein	A0A024R059	3-hydroxy-3-methylglutaryl coenzyme A synthase OS=Homo sapiens OX=9606 GN=HMGCS1 PE=3 SV=1	0	15.954	8	2	3	2	1	520	57.3	5.41	12.9	2	0	39066213	High
FALSE	High	Master Protein	Q9H936	Mitochondrial glutamate carrier 1 OS=Homo sapiens OX=9606 GN=SLC25A22 PE=1 SV=1	0	15.937	15	2	5	2	1	323	34.4	9.29	13.18	2	0	7.25929e+06	High
FALSE	High	Master Protein	O43169	Cytochrome b5 type B OS=Homo sapiens OX=9606 GN=CYB5B PE=1 SV=3	0	15.813	31	2	3	2	1	150	16.7	4.97	12.74	2	0	99980906	High
FALSE	High	Master Protein	Q59ED7	NADPH--hemoprotein reductase (Fragment) OS=Homo sapiens OX=9606 PE=2 SV=1	0	15.811	9	3	5	3	1	686	77.7	5.64	11.98	3	0	2.91136e+07	High
FALSE	High	Master Protein	Q59EI9	ADP/ATP translocase (Fragment) OS=Homo sapiens OX=9606 PE=2 SV=1	0	15.81	26	6	6	1	1	323	35.4	9.85	13.95	6	3	8.06237e+08	High
FALSE	High	Master Protein	A0A024R6Y2	Nuclear transport factor 2, isoform CRA_a OS=Homo sapiens OX=9606 GN=NUTF2 PE=4 SV=1	0	15.772	45	3	4	3	1	127	14.5	5.38	12.22	3	0	45726338	High
FALSE	High	Master Protein	P18065	Insulin-like growth factor-binding protein 2 OS=Homo sapiens OX=9606 GN=IGFBP2 PE=1 SV=2	0	15.693	15	3	4	3	1	325	34.8	7.5	11.94	3	0	1.53061e+08	High
FALSE	High	Master Protein	P62913	60S ribosomal protein L11 OS=Homo sapiens OX=9606 GN=RPL11 PE=1 SV=2	0	15.669	16	3	5	3	1	178	20.2	9.6	17.37	3	0	511459122	High
FALSE	High	Master Protein	Q9NVP1	ATP-dependent RNA helicase DDX18 OS=Homo sapiens OX=9606 GN=DDX18 PE=1 SV=2	0	15.655	11	5	6	5	1	670	75.4	9.5	15.79	5	0	2.42942e+08	High
FALSE	High	Master Protein	A0A0S2Z2Z6	Annexin (Fragment) OS=Homo sapiens OX=9606 GN=ANXA6 PE=2 SV=1	0	15.637	9	5	5	5	1	673	75.8	5.6	12.08	5	0	8.01497e+07	High
FALSE	High	Master Protein	B4DR36	Modulator of non-genomic activity of estrogen receptor OS=Homo sapiens OX=9606 PE=2 SV=1	0	15.595	6	4	4	4	1	1180	124.8	4.41	13.06	4	0	100330620	High
FALSE	High	Master Protein	B2RDQ3	cDNA, FLJ96718, highly similar to Homo sapiens splicing factor, arginine/serine-rich 10 (transformer 2 homolog, Drosophila) (SFRS10), mRNA OS=Homo sapiens OX=9606 PE=2 SV=1	0	15.586	18	3	3	3	1	288	33.7	11.25	11.14	3	0	125451338	High
FALSE	High	Master Protein	A0A5F9ZHN9	Aldehyde dehydrogenase OS=Homo sapiens OX=9606 GN=ALDH3A2 PE=1 SV=1	0	15.568	11	4	4	4	1	521	58.6	8.13	10.21	4	0	42585376	High
FALSE	High	Master Protein	B2R6D0	26S proteasome non-ATPase regulatory subunit 1 OS=Homo sapiens OX=9606 PE=2 SV=1	0	15.507	11	5	6	5	1	953	105.8	5.39	12.09	5	0	69446677	High
FALSE	High	Master Protein	Q13308-6	Isoform 6 of Inactive tyrosine-protein kinase 7 OS=Homo sapiens OX=9606 GN=PTK7	0	15.418	6	3	4	3	1	1078	119.1	6.96	9.58	3	0	2.80536e+07	High
FALSE	High	Master Protein	Q58EY4	SWI/SNF related, matrix associated, actin dependent regulator of chromatin, subfamily c, member 1 OS=Homo sapiens OX=9606 GN=SMARCC1 PE=2 SV=1	0	15.349	9	6	7	6	1	1105	122.8	5.72	15.19	6	0	25214264	High
FALSE	High	Master Protein	P46013	Proliferation marker protein Ki-67 OS=Homo sapiens OX=9606 GN=MKI67 PE=1 SV=2	0	15.344	4	4	5	4	1	3256	358.5	9.45	14.18	4	0	55909025	High
FALSE	High	Master Protein	Q14566	DNA replication licensing factor MCM6 OS=Homo sapiens OX=9606 GN=MCM6 PE=1 SV=1	0	15.285	6	3	4	3	1	821	92.8	5.41	15.41	3	0	91291444	High
FALSE	High	Master Protein	B7ZB83	cDNA, FLJ79447, highly similar to Nucleosome assembly protein 1-like 4 OS=Homo sapiens OX=9606 PE=2 SV=1	0	15.267	19	4	5	3	1	386	44.1	4.67	15.59	4	0	101162008	High
FALSE	High	Master Protein	A0A0S2Z4G6	Tropomyosin 1 (Alpha), isoform CRA_o (Fragment) OS=Homo sapiens OX=9606 GN=TPM1 PE=1 SV=1	0	15.226	11	3	5	3	1	284	32.7	4.74	17.38	3	0	27128533	High
FALSE	High	Master Protein	Q8WUM4-2	Isoform 2 of Programmed cell death 6-interacting protein OS=Homo sapiens OX=9606 GN=PDCD6IP	0	15.185	9	4	4	4	1	873	96.7	6.52	12.51	4	0	39388888	High
FALSE	High	Master Protein	O60832	H/ACA ribonucleoprotein complex subunit DKC1 OS=Homo sapiens OX=9606 GN=DKC1 PE=1 SV=3	0	15.171	11	3	5	3	1	514	57.6	9.42	14.27	3	0	116822236	High
FALSE	High	Master Protein	Q04760	Lactoylglutathione lyase OS=Homo sapiens OX=9606 GN=GLO1 PE=1 SV=4	0	15.17	26	3	4	3	1	184	20.8	5.31	13.74	3	0	104329321	High
FALSE	High	Master Protein	B3KTJ9	cDNA FLJ38393 fis, clone FEBRA2007212 OS=Homo sapiens OX=9606 PE=2 SV=1	0	15.133	8	4	4	4	1	923	102.9	5.22	12.77	4	0	34856696	High
FALSE	High	Master Protein	O94826	Mitochondrial import receptor subunit TOM70 OS=Homo sapiens OX=9606 GN=TOMM70 PE=1 SV=1	0	15.114	13	5	8	5	1	608	67.4	7.12	14.67	5	0	6.85449e+07	High
FALSE	High	Master Protein	P25398	40S ribosomal protein S12 OS=Homo sapiens OX=9606 GN=RPS12 PE=1 SV=3	0	15.073	39	4	5	4	1	132	14.5	7.21	17.29	4	0	4.84489e+08	High
FALSE	High	Master Protein	A0A024R3W7	Elongation factor 1-beta OS=Homo sapiens OX=9606 GN=EEF1B2 PE=3 SV=1	0	15.066	29	3	5	3	1	225	24.7	4.67	15.02	3	0	296676382	High
FALSE	High	Master Protein	Q96HE7	ERO1-like protein alpha OS=Homo sapiens OX=9606 GN=ERO1A PE=1 SV=2	0	15.044	18	4	5	4	1	468	54.4	5.68	10.15	4	0	4934544	High
FALSE	High	Master Protein	O00232	26S proteasome non-ATPase regulatory subunit 12 OS=Homo sapiens OX=9606 GN=PSMD12 PE=1 SV=3	0	14.928	11	4	5	4	1	456	52.9	7.65	12.28	4	0	5.98374e+07	High
FALSE	High	Master Protein	A8K9U0	cDNA FLJ78260, highly similar to Homo sapiens RNA binding motif protein 4, mRNA OS=Homo sapiens OX=9606 PE=2 SV=1	0	14.867	11	3	5	3	1	364	40.3	7.08	11.2	3	0	6.42101e+07	High
FALSE	High	Master Protein	Q99497	Parkinson disease protein 7 OS=Homo sapiens OX=9606 GN=PARK7 PE=1 SV=2	0	14.865	44	4	7	4	1	189	19.9	6.79	18.18	4	0	195541247	High
FALSE	High	Master Protein	P08134	Rho-related GTP-binding protein RhoC OS=Homo sapiens OX=9606 GN=RHOC PE=1 SV=1	0	14.86	34	4	5	1	1	193	22	6.58	14.79	4	2	188197540	High
FALSE	High	Master Protein	A0A5C2G3Q0	IGL c3544_light_IGKV3-20_IGKJ2 (Fragment) OS=Homo sapiens OX=9606 PE=2 SV=1	0	14.821	31	2	3	1	1	110	12	8.88	11.68	2	0	325635160	High
FALSE	High	Master Protein	B1AK88	F-actin-capping protein subunit beta OS=Homo sapiens OX=9606 GN=CAPZB PE=1 SV=1	0	14.788	19	3	4	3	1	301	33.8	6.43	13.54	3	0	6.579e+07	High
FALSE	High	Master Protein	A0A087X117	Nodal modulator 1 OS=Homo sapiens OX=9606 GN=NOMO1 PE=1 SV=1	0	14.774	5	4	4	4	1	1267	139.4	5.85	12.48	4	0	75332662	High
FALSE	High	Master Protein	Q14257-2	Isoform 2 of Reticulocalbin-2 OS=Homo sapiens OX=9606 GN=RCN2	0	14.755	17	3	3	3	1	335	39.1	4.45	10.16	3	0	48369548	High
FALSE	High	Master Protein	Q9Y3F4-2	Isoform 2 of Serine-threonine kinase receptor-associated protein OS=Homo sapiens OX=9606 GN=STRAP	0	14.745	18	4	4	4	1	363	39.8	5.31	11.94	4	0	125923042	High
FALSE	High	Master Protein	A0A024R962	HCG40889, isoform CRA_b OS=Homo sapiens OX=9606 GN=hCG_40889 PE=4 SV=1	0	14.689	7	4	4	4	1	1231	139	6.62	7.44	4	0	75368002	High
FALSE	High	Master Protein	O95202	Mitochondrial proton/calcium exchanger protein OS=Homo sapiens OX=9606 GN=LETM1 PE=1 SV=1	0	14.633	12	5	5	5	1	739	83.3	6.7	15.52	5	0	4.11715e+07	High
FALSE	High	Master Protein	A8K946	mRNA cap guanine-N7 methyltransferase OS=Homo sapiens OX=9606 PE=2 SV=1	0	14.551	7	2	3	2	1	504	57.7	7.69	11.35	2	0	9914356	High
FALSE	High	Master Protein	A0A140VJK2	Glycerol-3-phosphate dehydrogenase OS=Homo sapiens OX=9606 PE=2 SV=1	0	14.525	8	4	4	4	1	727	80.8	7.53	10.37	4	0	100054800	High
FALSE	High	Master Protein	A0A024RBH2	Cytoskeleton-associated protein 4, isoform CRA_c OS=Homo sapiens OX=9606 GN=CKAP4 PE=4 SV=1	0	14.508	8	3	3	3	1	602	66	5.92	11	3	0	67998950	High
FALSE	High	Master Protein	J3QQX2	Rho GDP-dissociation inhibitor 1 OS=Homo sapiens OX=9606 GN=ARHGDIA PE=1 SV=1	0	14.479	13	2	3	2	1	235	25.8	7.44	10.64	2	0	137266130	High
FALSE	High	Master Protein	Q59EN5	Prosaposin variant (Fragment) OS=Homo sapiens OX=9606 PE=2 SV=1	0	14.435	7	3	4	3	1	530	58.7	5.1	10.32	3	0	327228964	High
FALSE	High	Master Protein	A0A0S2Z430	Phosphoenolpyruvate carboxykinase (GTP) (Fragment) OS=Homo sapiens OX=9606 GN=PCK2 PE=2 SV=1	0	14.419	8	4	4	4	1	640	70.7	7.62	13.57	4	0	224676952	High
FALSE	High	Master Protein	A0A024R0Z3	RNA helicase OS=Homo sapiens OX=9606 GN=DDX23 PE=4 SV=1	0	14.414	5	2	4	2	1	820	95.5	9.55	12.47	2	0	1.05369e+07	High
FALSE	High	Master Protein	P55036	26S proteasome non-ATPase regulatory subunit 4 OS=Homo sapiens OX=9606 GN=PSMD4 PE=1 SV=1	0	14.345	11	2	3	1	1	377	40.7	4.79	12.9	2	1	93996064	High
FALSE	High	Master Protein	Q9BPW8	Protein NipSnap homolog 1 OS=Homo sapiens OX=9606 GN=NIPSNAP1 PE=1 SV=1	0	14.269	24	4	4	4	1	284	33.3	9.31	12.42	4	0	182600338	High
FALSE	High	Master Protein	E9PF18	Hydroxyacyl-coenzyme A dehydrogenase, mitochondrial OS=Homo sapiens OX=9606 GN=HADH PE=1 SV=2	0	14.181	20	4	5	4	1	390	42.1	9.26	11.43	4	0	94457002	High
FALSE	High	Master Protein	Q8IY81	pre-rRNA 2'-O-ribose RNA methyltransferase FTSJ3 OS=Homo sapiens OX=9606 GN=FTSJ3 PE=1 SV=2	0	14.17	7	3	4	3	1	847	96.5	8.4	11.39	3	0	5391362	High
FALSE	High	Master Protein	P58546	Myotrophin OS=Homo sapiens OX=9606 GN=MTPN PE=1 SV=2	0	14.154	38	2	2	2	1	118	12.9	5.52	10.48	2	0	6.76108e+06	High
FALSE	High	Master Protein	A8K517	40S ribosomal protein S23 OS=Homo sapiens OX=9606 GN=RPS23 PE=2 SV=1	0	14.122	27	2	6	2	1	143	15.8	10.49	12.67	2	0	237457280	High
FALSE	High	Master Protein	A2KBB9	Anti-(ED-B) scFV (Fragment) OS=Homo sapiens OX=9606 PE=2 SV=1	0	14.086	15	2	2	1	1	238	25.1	8.12	9.32	2	0		High
FALSE	High	Master Protein	B4DYN5	Succinate dehydrogenase [ubiquinone] flavoprotein subunit, mitochondrial OS=Homo sapiens OX=9606 PE=2 SV=1	0	14.013	11	3	7	3	1	668	72.6	7.49	14.5	3	0	51729649	High
FALSE	High	Master Protein	P17812	CTP synthase 1 OS=Homo sapiens OX=9606 GN=CTPS1 PE=1 SV=2	0	13.976	8	3	3	3	1	591	66.6	6.46	10.85	3	0	47538522	High
FALSE	High	Master Protein	P29966	Myristoylated alanine-rich C-kinase substrate OS=Homo sapiens OX=9606 GN=MARCKS PE=1 SV=4	0	13.904	24	2	7	2	1	332	31.5	4.45	22.25	2	0	96072038	High
FALSE	High	Master Protein	P08195-4	Isoform 4 of 4F2 cell-surface antigen heavy chain OS=Homo sapiens OX=9606 GN=SLC3A2	0	13.82	13	5	7	5	1	661	71.1	4.97	17.74	5	0	508891920	High
FALSE	High	Master Protein	A8K5K0	cDNA FLJ78309, highly similar to Homo sapiens heterogeneous nuclear ribonucleoprotein U-like 1 (HNRPUL1), transcript variant 1, mRNA OS=Homo sapiens OX=9606 PE=2 SV=1	0	13.645	9	4	5	4	1	856	95.6	7.62	12.41	4	0	7.45475e+07	High
FALSE	High	Master Protein	E9PCR7	Oxoglutarate dehydrogenase (succinyl-transferring) OS=Homo sapiens OX=9606 GN=OGDH PE=1 SV=1	0	13.615	8	6	7	6	1	1038	117.6	6.92	14.26	6	0	113333930	High
FALSE	High	Master Protein	A0A024R6Q1	Eukaryotic translation initiation factor 5 OS=Homo sapiens OX=9606 GN=EIF5 PE=3 SV=1	0	13.613	16	5	5	5	1	431	49.2	5.58	10.08	5	0	8.70633e+07	High
FALSE	High	Master Protein	Q15149	Plectin OS=Homo sapiens OX=9606 GN=PLEC PE=1 SV=3	0	13.594	2	5	5	5	1	4684	531.5	5.96	9.76	5	0	8.48555e+07	High
FALSE	High	Master Protein	A8K6V3	cDNA FLJ78677, highly similar to Homo sapiens splicing factor 3b, subunit 3, 130kDa (SF3B3), mRNA OS=Homo sapiens OX=9606 PE=2 SV=1	0	13.521	7	4	4	4	1	1217	135.5	5.21	11.12	4	0	142019582	High
FALSE	High	Master Protein	A0A0A0MRR7	U1 small nuclear ribonucleoprotein C OS=Homo sapiens OX=9606 GN=SNRPC PE=1 SV=1	0	13.478	17	2	3	2	1	180	19.7	9.58	11.38	2	0	136859808	High
FALSE	High	Master Protein	A4D1U3	Single-stranded DNA-binding protein, mitochondrial OS=Homo sapiens OX=9606 GN=SSBP1 PE=2 SV=1	0	13.476	22	2	3	2	1	148	17.2	9.6	11	2	0	173381116	High
FALSE	High	Master Protein	P43686	26S proteasome regulatory subunit 6B OS=Homo sapiens OX=9606 GN=PSMC4 PE=1 SV=2	0	13.46	17	4	5	4	1	418	47.3	5.21	14.92	4	0	48331495	High
FALSE	High	Master Protein	E9PS44	Interferon-induced transmembrane protein 3 OS=Homo sapiens OX=9606 GN=IFITM3 PE=1 SV=1	0	13.413	25	2	3	2	1	112	12.2	7.42	8.53	2	0	3.69299e+06	High
FALSE	High	Master Protein	A0A024R120	Transcription factor CP2, isoform CRA_a OS=Homo sapiens OX=9606 GN=TFCP2 PE=3 SV=1	0	13.412	9	2	8	2	1	502	57.2	5.8	12.24	2	0	8.06562e+06	High
FALSE	High	Master Protein	Q01085-2	Isoform 2 of Nucleolysin TIAR OS=Homo sapiens OX=9606 GN=TIAL1	0	13.41	10	2	3	1	1	392	43.4	7.99	11.5	2	0	6.49526e+06	High
FALSE	High	Master Protein	V9HW92	Epididymis secretory protein Li 112 OS=Homo sapiens OX=9606 GN=HEL-S-112 PE=2 SV=1	0	13.406	14	2	5	2	1	329	36	7.02	17.85	2	0	103305695	High
FALSE	High	Master Protein	B2RDY9	Adenylyl cyclase-associated protein OS=Homo sapiens OX=9606 PE=2 SV=1	0	13.379	10	3	3	3	1	475	51.6	8.22	10.87	3	0	146030980	High
FALSE	High	Master Protein	A0A096LPI6	Utp12 domain-containing protein (Fragment) OS=Homo sapiens OX=9606 PE=4 SV=2	0	13.36	18	2	3	2	1	279	30.5	7.87	14.43	2	0	92611442	High
FALSE	High	Master Protein	O43242	26S proteasome non-ATPase regulatory subunit 3 OS=Homo sapiens OX=9606 GN=PSMD3 PE=1 SV=2	0	13.304	12	4	5	4	1	534	60.9	8.44	11.68	4	0	37262562	High
FALSE	High	Master Protein	B2R7B5	cDNA, FLJ93365, highly similar to Homo sapiens KH domain containing, RNA binding, signal transduction associated 1 (KHDRBS1), mRNA OS=Homo sapiens OX=9606 PE=2 SV=1	0	13.29	17	3	5	3	1	443	48.2	8.66	13.42	3	0	138267306	High
FALSE	High	Master Protein	Q8NF37	Lysophosphatidylcholine acyltransferase 1 OS=Homo sapiens OX=9606 GN=LPCAT1 PE=1 SV=2	0	13.262	9	3	3	3	1	534	59.1	6.02	11.86	3	0	151146658	High
FALSE	High	Master Protein	P49792	E3 SUMO-protein ligase RanBP2 OS=Homo sapiens OX=9606 GN=RANBP2 PE=1 SV=2	0	13.251	2	3	4	3	1	3224	358	6.2	11.2	3	0	4.75115e+07	High
FALSE	High	Master Protein	Q02809-2	Isoform 2 of Procollagen-lysine,2-oxoglutarate 5-dioxygenase 1 OS=Homo sapiens OX=9606 GN=PLOD1	0	13.232	4	2	3	2	1	774	88.2	7.11	9.28	2	0	9243965	High
FALSE	High	Master Protein	A3RJH1	ATP-dependent RNA helicase DDX1 OS=Homo sapiens OX=9606 GN=DDX1 PE=2 SV=1	0	13.229	8	3	3	3	1	740	82.4	7.23	12.25	3	0	50262340	High
FALSE	High	Master Protein	A0A024R6A0	Arginase OS=Homo sapiens OX=9606 GN=ARG2 PE=3 SV=1	0	13.229	16	3	4	3	1	354	38.6	6.47	12.3	3	0	47912444	High
FALSE	High	Master Protein	Q14839-2	Isoform 2 of Chromodomain-helicase-DNA-binding protein 4 OS=Homo sapiens OX=9606 GN=CHD4	0	13.188	5	5	6	5	1	1940	220.7	5.97	12.8	5	0	25592558	High
FALSE	High	Master Protein	Q9UHD8	Septin-9 OS=Homo sapiens OX=9606 GN=SEPTIN9 PE=1 SV=2	0	13.146	15	6	6	6	1	586	65.4	8.97	7.49	6	0	2.46814e+06	High
FALSE	High	Master Protein	P08758	Annexin A5 OS=Homo sapiens OX=9606 GN=ANXA5 PE=1 SV=2	0	13.138	27	5	8	5	1	320	35.9	5.05	10.71	5	0	132696332	High
FALSE	High	Master Protein	Q96P70	Importin-9 OS=Homo sapiens OX=9606 GN=IPO9 PE=1 SV=3	0	13.098	4	2	5	2	1	1041	115.9	4.81	9.92	2	0	2.19847e+07	High
FALSE	High	Master Protein	Q8N7G1	Purine nucleoside phosphorylase OS=Homo sapiens OX=9606 PE=2 SV=1	0	13.092	15	4	4	4	1	293	32.5	7.21	9.13	4	0	36334932	High
FALSE	High	Master Protein	P28331-2	Isoform 2 of NADH-ubiquinone oxidoreductase 75 kDa subunit, mitochondrial OS=Homo sapiens OX=9606 GN=NDUFS1	0	13.088	10	4	4	4	1	741	80.9	6.64	10.97	4	0	63750235	High
FALSE	High	Master Protein	F8W930	Insulin-like growth factor 2 mRNA-binding protein 2 OS=Homo sapiens OX=9606 GN=IGF2BP2 PE=1 SV=1	0	13.053	7	3	5	1	1	605	66.7	8.46	14.37	3	0	19632304	High
FALSE	High	Master Protein	Q8IWA0	WD repeat-containing protein 75 OS=Homo sapiens OX=9606 GN=WDR75 PE=1 SV=1	0	13.032	8	4	4	4	1	830	94.4	5.96	9.88	4	0	62785341	High
FALSE	High	Master Protein	A8K6A2	cDNA FLJ77317, highly similar to Homo sapiens retinoblastoma binding protein 7 (RBBP7), mRNA OS=Homo sapiens OX=9606 PE=2 SV=1	0	12.972	12	3	4	2	1	425	47.8	5.08	13.89	3	1	226756506	High
FALSE	High	Master Protein	P01871-2	Isoform 2 of Immunoglobulin heavy constant mu OS=Homo sapiens OX=9606 GN=IGHM	0	12.966	11	3	6	3	1	474	51.9	6.15	17.03	3	0	166926564	High
FALSE	High	Master Protein	B4DUT8	Calponin OS=Homo sapiens OX=9606 GN=CNN2 PE=1 SV=1	0	12.937	18	4	4	3	1	330	35.9	7.3	9.08	4	1	4.84996e+07	High
FALSE	High	Master Protein	A0A7I2V3W8	Aminopeptidase OS=Homo sapiens OX=9606 GN=NPEPPS PE=1 SV=1	0	12.911	6	3	3	3	1	924	104	5.86	11.75	3	0	1.1234e+08	High
FALSE	High	Master Protein	B4DR61	Protein transport protein Sec61 subunit alpha isoform 1 OS=Homo sapiens OX=9606 GN=SEC61A1 PE=1 SV=1	0	12.891	9	2	3	2	1	482	52.9	8.24	10.06	2	0	75963742	High
FALSE	High	Master Protein	Q13435	Splicing factor 3B subunit 2 OS=Homo sapiens OX=9606 GN=SF3B2 PE=1 SV=2	0	12.882	6	4	4	4	1	895	100.2	5.67	8.95	4	0	4.06742e+07	High
FALSE	High	Master Protein	Q9UMS4	Pre-mRNA-processing factor 19 OS=Homo sapiens OX=9606 GN=PRPF19 PE=1 SV=1	0	12.862	22	4	7	4	1	504	55.1	6.61	10.27	4	0	85566515	High
FALSE	High	Master Protein	A0A024RDR0	High mobility group protein 1 OS=Homo sapiens OX=9606 GN=HMGB1 PE=3 SV=1	0	12.856	27	4	4	4	1	215	24.9	5.74	12.66	4	0	2.54277e+08	High
FALSE	High	Master Protein	B3KUY2	Prostaglandin E synthase 3 (Cytosolic), isoform CRA_c OS=Homo sapiens OX=9606 GN=PTGES3 PE=2 SV=1	0	12.846	18	2	3	2	1	165	19.4	4.97	11.79	2	0	424690516	High
FALSE	High	Master Protein	A0A0S2Z4G4	Tropomyosin 3 isoform 1 (Fragment) OS=Homo sapiens OX=9606 GN=TPM3 PE=2 SV=1	0	12.81	21	4	5	4	1	248	29	4.78	14.93	4	0	1.26579e+07	High
FALSE	High	Master Protein	A0A0B4J2E5	Periodic tryptophan protein 2 homolog OS=Homo sapiens OX=9606 GN=LOC102724159 PE=1 SV=1	0	12.809	4	2	3	2	1	919	102.4	6.2	11.28	2	0	25400144	High
FALSE	High	Master Protein	P49006	MARCKS-related protein OS=Homo sapiens OX=9606 GN=MARCKSL1 PE=1 SV=2	0	12.764	45	3	5	3	1	195	19.5	4.67	12.31	3	0	1.69527e+08	High
FALSE	High	Master Protein	Q7L0Y3	tRNA methyltransferase 10 homolog C OS=Homo sapiens OX=9606 GN=TRMT10C PE=1 SV=2	0	12.742	13	3	3	3	1	403	47.3	9.36	10.74	3	0	11874690	High
FALSE	High	Master Protein	A0A024R394	Cysteine and histidine-rich domain (CHORD)-containing 1, isoform CRA_c OS=Homo sapiens OX=9606 GN=CHORDC1 PE=4 SV=1	0	12.737	19	4	4	4	1	332	37.5	7.72	10.13	4	0	65708422	High
FALSE	High	Master Protein	Q1KMD3	Heterogeneous nuclear ribonucleoprotein U-like protein 2 OS=Homo sapiens OX=9606 GN=HNRNPUL2 PE=1 SV=1	0	12.681	8	3	4	3	1	747	85.1	4.91	11.39	3	0	53378842	High
FALSE	High	Master Protein	A0A024R7V6	RAB2, member RAS oncogene family, isoform CRA_a OS=Homo sapiens OX=9606 GN=RAB2 PE=4 SV=1	0	12.606	20	3	3	3	1	212	23.5	6.54	9.04	3	0	38466900	High
FALSE	High	Master Protein	P83916	Chromobox protein homolog 1 OS=Homo sapiens OX=9606 GN=CBX1 PE=1 SV=1	0	12.509	18	2	4	1	1	185	21.4	4.93	13.45	2	0		High
FALSE	High	Master Protein	A0A7I2V3S3	Eukaryotic translation initiation factor 3 subunit E OS=Homo sapiens OX=9606 GN=EIF3E PE=1 SV=1	0	12.503	11	4	4	4	1	507	59.3	5.88	11.04	4	0	75182732	High
FALSE	High	Master Protein	V9HW41	Epididymis secretory protein Li 71 OS=Homo sapiens OX=9606 GN=HEL-S-71 PE=2 SV=1	0	12.487	41	3	5	3	1	152	17.1	6.57	10.92	3	0	107843167	High
FALSE	High	Master Protein	Q9Y6Q5-2	Isoform 2 of AP-1 complex subunit mu-2 OS=Homo sapiens OX=9606 GN=AP1M2	0	12.436	9	2	3	2	1	425	48.2	7.91	11.01	2	0	5.45742e+06	High
FALSE	High	Master Protein	B4DJQ5	Glucosidase 2 subunit beta OS=Homo sapiens OX=9606 PE=2 SV=1	0	12.356	15	4	5	4	1	535	60.1	4.42	8.11	4	0	1.46213e+08	High
FALSE	High	Master Protein	Q01130	Serine/arginine-rich splicing factor 2 OS=Homo sapiens OX=9606 GN=SRSF2 PE=1 SV=4	0	12.326	8	1	2	1	1	221	25.5	11.85	7.9	1	0	95132690	High
FALSE	High	Master Protein	Q9Y333	U6 snRNA-associated Sm-like protein LSm2 OS=Homo sapiens OX=9606 GN=LSM2 PE=1 SV=1	0	12.302	40	2	3	2	1	95	10.8	6.52	8.17	2	0	5.83557e+06	High
FALSE	High	Master Protein	P49903	Selenide, water dikinase 1 OS=Homo sapiens OX=9606 GN=SEPHS1 PE=1 SV=2	0	12.29	18	4	4	4	1	392	42.9	5.97	9.34	4	0	117896888	High
FALSE	High	Master Protein	E7EMK3	Flotillin OS=Homo sapiens OX=9606 GN=FLOT2 PE=1 SV=1	0	12.281	10	3	3	3	1	483	53.1	5.24	9.36	3	0	60496081	High
FALSE	High	Master Protein	A0A140VK46	Proteasome subunit beta OS=Homo sapiens OX=9606 PE=2 SV=1	0	12.254	17	2	2	2	1	264	29.2	5.97	9.57	2	0	5.2594e+07	High
FALSE	High	Master Protein	O75691	Small subunit processome component 20 homolog OS=Homo sapiens OX=9606 GN=UTP20 PE=1 SV=3	0	12.251	1	2	3	2	1	2785	318.2	7.39	11	2	0	9.79875e+06	High
FALSE	High	Master Protein	V9HWI0	Alcohol dehydrogenase [NADP(+)] OS=Homo sapiens OX=9606 GN=HEL-S-165mP PE=2 SV=1	0	12.244	14	3	4	2	1	325	36.6	6.79	13.4	3	2	183191976	High
FALSE	High	Master Protein	B2R7M3	Aminoacyl tRNA synthase complex-interacting multifunctional protein 2 OS=Homo sapiens OX=9606 PE=2 SV=1	0	12.243	16	3	3	3	1	320	35.4	8.41	8.53	3	0	72653862	High
FALSE	High	Master Protein	P08574	Cytochrome c1, heme protein, mitochondrial OS=Homo sapiens OX=9606 GN=CYC1 PE=1 SV=3	0	12.218	20	3	6	3	1	325	35.4	9	11.06	3	0	9.91556e+07	High
FALSE	High	Master Protein	P62263	40S ribosomal protein S14 OS=Homo sapiens OX=9606 GN=RPS14 PE=1 SV=3	0	12.154	15	2	3	2	1	151	16.3	10.05	13.71	2	0	211952990	High
FALSE	High	Master Protein	O96019	Actin-like protein 6A OS=Homo sapiens OX=9606 GN=ACTL6A PE=1 SV=1	0	12.142	13	3	3	3	1	429	47.4	5.6	9.26	3	0	54706082	High
FALSE	High	Master Protein	Q65ZC9	Single-chain Fv (Fragment) OS=Homo sapiens OX=9606 GN=scFv PE=2 SV=1	0	12.06	8	1	2	1	1	240	25.6	9.11	8.95	1	0	153182784	High
FALSE	High	Master Protein	Q9UKV3	Apoptotic chromatin condensation inducer in the nucleus OS=Homo sapiens OX=9606 GN=ACIN1 PE=1 SV=2	0	12.037	4	4	4	4	1	1341	151.8	6.43	6.59	4	0	120010774	High
FALSE	High	Master Protein	A0A5F9ZHN7	Phosphatidylinositol-3-phosphatase SAC1 OS=Homo sapiens OX=9606 GN=SACM1L PE=1 SV=1	0	11.993	11	5	5	5	1	609	69.4	7.12	7.28	5	0	6.6769e+07	High
FALSE	High	Master Protein	A0A1S5UZ07	Talin-1 OS=Homo sapiens OX=9606 GN=TLN1 PE=2 SV=1	0	11.984	3	4	4	4	1	2558	271.3	6.11	9.57	4	0	38468520	High
FALSE	High	Master Protein	A0A024RCN6	Valyl-tRNA synthetase OS=Homo sapiens OX=9606 GN=VARS PE=1 SV=1	0	11.972	4	4	4	4	1	1264	140.4	7.59	10.41	4	0	110794209	High
FALSE	High	Master Protein	P49915	GMP synthase [glutamine-hydrolyzing] OS=Homo sapiens OX=9606 GN=GMPS PE=1 SV=1	0	11.957	10	4	5	4	1	693	76.7	6.87	9.39	4	0	88012176	High
FALSE	High	Master Protein	A0A5C2GSD5	IG c1331_heavy_IGHV3-48_IGHD3-22_IGHJ6 (Fragment) OS=Homo sapiens OX=9606 PE=2 SV=1	0	11.918	14	1	2	1	1	135	14.9	8.4	8.95	1	0		High
FALSE	High	Master Protein	A0A0B4J2C3	Translationally-controlled tumor protein OS=Homo sapiens OX=9606 GN=TPT1 PE=1 SV=1	0	11.895	38	3	5	3	1	197	22.6	5.24	9.85	3	0	199688800	High
FALSE	High	Master Protein	Q59G98	TIA1 protein variant (Fragment) OS=Homo sapiens OX=9606 PE=4 SV=1	0	11.886	11	3	3	2	1	464	51.3	7.83	7.69	3	0	6.09791e+06	High
FALSE	High	Master Protein	Q15436	Protein transport protein Sec23A OS=Homo sapiens OX=9606 GN=SEC23A PE=1 SV=2	0	11.859	5	3	3	3	1	765	86.1	7.08	8.11	3	0	64973448	High
FALSE	High	Master Protein	B2R4C0	60S ribosomal protein L18a OS=Homo sapiens OX=9606 PE=2 SV=1	0	11.833	25	5	5	5	1	176	20.7	10.71	8.51	5	0	1.49322e+08	High
FALSE	High	Master Protein	B4DE59	Junction plakoglobin OS=Homo sapiens OX=9606 PE=2 SV=1	0	11.806	8	3	3	1	1	563	62.6	5.17	6.98	3	0	25143028	High
FALSE	High	Master Protein	A0A5C2G3X3	IGL c3186_light_IGKV3D-20_IGKJ2 (Fragment) OS=Homo sapiens OX=9606 PE=2 SV=1	0	11.746	31	2	2	1	1	110	11.9	5.31	9.29	2	0	82697904	High
FALSE	High	Master Protein	Q14696	LRP chaperone MESD OS=Homo sapiens OX=9606 GN=MESD PE=1 SV=2	0	11.696	9	1	3	1	1	234	26.1	7.78	10.75	1	0	28616886	High
FALSE	High	Master Protein	Q9UII7	Cadherin-1 OS=Homo sapiens OX=9606 PE=2 SV=1	0	11.687	6	3	3	3	1	901	99.6	4.78	10.92	3	0		High
FALSE	High	Master Protein	P68036-3	Isoform 3 of Ubiquitin-conjugating enzyme E2 L3 OS=Homo sapiens OX=9606 GN=UBE2L3	0	11.669	26	3	3	3	1	212	24	8.75	10.35	3	0	177994360	High
FALSE	High	Master Protein	P61513	60S ribosomal protein L37a OS=Homo sapiens OX=9606 GN=RPL37A PE=1 SV=2	0	11.642	20	1	2	1	1	92	10.3	10.43	6.38	1	0	24742798	High
FALSE	High	Master Protein	O43615	Mitochondrial import inner membrane translocase subunit TIM44 OS=Homo sapiens OX=9606 GN=TIMM44 PE=1 SV=2	0	11.57	9	3	3	3	1	452	51.3	8.32	9.41	3	0	103473476	High
FALSE	High	Master Protein	Q8N1G4	Leucine-rich repeat-containing protein 47 OS=Homo sapiens OX=9606 GN=LRRC47 PE=1 SV=1	0	11.552	7	3	4	3	1	583	63.4	8.28	8.18	3	0	78140425	High
FALSE	High	Master Protein	E9PNQ8	Thy-1 antigen (Fragment) OS=Homo sapiens OX=9606 GN=THY1 PE=1 SV=1	0	11.532	15	2	3	2	1	165	18.2	9.16	9.52	2	0	133395560	High
FALSE	High	Master Protein	A0A140VJZ1	Ubiquitin carboxyl-terminal hydrolase OS=Homo sapiens OX=9606 PE=2 SV=1	0	11.444	8	4	4	4	1	858	95.7	5.03	10.78	4	0	64999682	High
FALSE	High	Master Protein	A0A3S6H7X4	Protein arginine N-methyltransferase 1 transcript variant 5 OS=Homo sapiens OX=9606 GN=PRMT1 PE=2 SV=1	0	11.443	11	4	5	4	1	401	45.7	5.74	12.19	4	0	130228428	High
FALSE	High	Master Protein	B4E1U9	Cell division control protein 42 homolog OS=Homo sapiens OX=9606 PE=2 SV=1	0	11.383	16	3	3	3	1	236	26.5	7.59	10.25	3	0	136898084	High
FALSE	High	Master Protein	O60701	UDP-glucose 6-dehydrogenase OS=Homo sapiens OX=9606 GN=UGDH PE=1 SV=1	0	11.382	7	2	3	2	1	494	55	7.12	11.23	2	0	50900466	High
FALSE	High	Master Protein	Q9BYD6	39S ribosomal protein L1, mitochondrial OS=Homo sapiens OX=9606 GN=MRPL1 PE=1 SV=2	0	11.378	14	2	4	2	1	325	36.9	8.78	7.62	2	0		High
FALSE	High	Master Protein	G4XXL9	Cytochrome c OS=Homo sapiens OX=9606 GN=CYCS PE=3 SV=1	0	11.262	25	3	3	3	1	105	11.7	9.57	10.17	3	0	98388356	High
FALSE	High	Master Protein	A0A024R1K7	Tyrosine 3-monooxygenase/tryptophan 5-monooxygenase activation protein, eta polypeptide, isoform CRA_b OS=Homo sapiens OX=9606 GN=YWHAH PE=3 SV=1	0	11.251	13	3	5	1	1	246	28.2	4.84	12.73	3	0	27425924	High
FALSE	High	Master Protein	Q9BRP8	Partner of Y14 and mago OS=Homo sapiens OX=9606 GN=PYM1 PE=1 SV=1	0	11.231	25	2	3	2	1	204	22.6	9.45	10.88	2	0	56362289	High
FALSE	High	Master Protein	A0A0S2Z4Z6	Serine/arginine repetitive matrix 1 isoform 2 (Fragment) OS=Homo sapiens OX=9606 GN=SRRM1 PE=1 SV=1	0	11.229	6	3	4	3	1	918	103.9	11.84	12.27	3	0	78906866	High
FALSE	High	Master Protein	Q59FV6	Actin-like protein 3 (Fragment) OS=Homo sapiens OX=9606 PE=2 SV=1	0	11.181	24	3	3	3	1	369	42.2	5.87	9.58	3	0	54497212	High
FALSE	High	Master Protein	Q53HB3	Proteasome 26S ATPase subunit 1 variant (Fragment) OS=Homo sapiens OX=9606 PE=2 SV=1	0	11.178	9	2	2	2	1	440	49.2	6.21	9.84	2	0	28347518	High
FALSE	High	Master Protein	A0A140VK27	Leukotriene A(4) hydrolase OS=Homo sapiens OX=9606 PE=2 SV=1	0	11.145	6	3	3	3	1	611	69.2	6.18	9.48	3	0	45842993	High
FALSE	High	Master Protein	P11387	DNA topoisomerase 1 OS=Homo sapiens OX=9606 GN=TOP1 PE=1 SV=2	0	11.03	5	3	3	3	1	765	90.7	9.31	9.32	3	0	2.00931e+08	High
FALSE	High	Master Protein	P08559-4	Isoform 4 of Pyruvate dehydrogenase E1 component subunit alpha, somatic form, mitochondrial OS=Homo sapiens OX=9606 GN=PDHA1	0	11.029	16	5	5	5	1	428	47.5	8.54	8.87	5	0	140886159	High
FALSE	High	Master Protein	Q9H1E3	Nuclear ubiquitous casein and cyclin-dependent kinase substrate 1 OS=Homo sapiens OX=9606 GN=NUCKS1 PE=1 SV=1	0	11.013	8	2	2	2	1	243	27.3	5.08	8.07	2	0		High
FALSE	High	Master Protein	P36957	Dihydrolipoyllysine-residue succinyltransferase component of 2-oxoglutarate dehydrogenase complex, mitochondrial OS=Homo sapiens OX=9606 GN=DLST PE=1 SV=4	0	11.01	19	3	3	3	1	453	48.7	8.95	9.81	3	0	88575060	High
FALSE	High	Master Protein	Q12888-2	Isoform 2 of TP53-binding protein 1 OS=Homo sapiens OX=9606 GN=TP53BP1	0	10.971	3	3	3	3	1	1977	214	4.7	7.86	3	0	7.87733e+06	High
FALSE	High	Master Protein	A0A7P0T824	Serine/threonine-protein kinase VRK1 OS=Homo sapiens OX=9606 GN=VRK1 PE=4 SV=1	0	10.931	9	2	3	2	1	444	50.3	7.52	9.41	2	0	32508769	High
FALSE	High	Master Protein	A0A024RB75	Citrate synthase OS=Homo sapiens OX=9606 GN=CS PE=3 SV=1	0	10.879	17	4	6	4	1	466	51.7	8.32	8.53	4	0	1.1208e+08	High
FALSE	High	Master Protein	P33316	Deoxyuridine 5'-triphosphate nucleotidohydrolase, mitochondrial OS=Homo sapiens OX=9606 GN=DUT PE=1 SV=4	0	10.869	17	3	3	3	1	252	26.5	9.36	10.33	3	0	79260894	High
FALSE	High	Master Protein	P56545-2	Isoform 2 of C-terminal-binding protein 2 OS=Homo sapiens OX=9606 GN=CTBP2	0	10.855	9	4	4	4	1	985	106.1	8.02	7.2	4	0	63098886	High
FALSE	High	Master Protein	P62847-4	Isoform 4 of 40S ribosomal protein S24 OS=Homo sapiens OX=9606 GN=RPS24	0	10.836	9	2	3	2	1	289	32.4	10.15	9.66	2	0	249711884	High
FALSE	High	Master Protein	P62760	Visinin-like protein 1 OS=Homo sapiens OX=9606 GN=VSNL1 PE=1 SV=2	0	10.831	18	3	3	3	1	191	22.1	5.15	8.23	3	0	143598582	High
FALSE	High	Master Protein	Q86UV5-8	Isoform 8 of Ubiquitin carboxyl-terminal hydrolase 48 OS=Homo sapiens OX=9606 GN=USP48	0	10.743	2	1	2	1	1	1047	120.4	6.1	8.45	1	0		High
FALSE	High	Master Protein	P62280	40S ribosomal protein S11 OS=Homo sapiens OX=9606 GN=RPS11 PE=1 SV=3	0	10.722	11	1	2	1	1	158	18.4	10.3	7.83	1	0	527951840	High
FALSE	High	Master Protein	Q9BQ39	ATP-dependent RNA helicase DDX50 OS=Homo sapiens OX=9606 GN=DDX50 PE=1 SV=1	0	10.694	7	3	3	1	1	737	82.5	9.17	10.23	3	0		High
FALSE	High	Master Protein	A0A024R2H7	tRNA nucleotidyl transferase, CCA-adding, 1, isoform CRA_b OS=Homo sapiens OX=9606 GN=TRNT1 PE=3 SV=1	0	10.652	5	1	2	1	1	434	50.1	8.1	8.6	1	0	6971819	High
FALSE	High	Master Protein	F5H433	Sal-like protein 2 OS=Homo sapiens OX=9606 GN=SALL2 PE=1 SV=3	0	10.61	11	4	7	4	1	1005	104.9	6.19	12.48	4	0	49721836	High
FALSE	High	Master Protein	P09661	U2 small nuclear ribonucleoprotein A' OS=Homo sapiens OX=9606 GN=SNRPA1 PE=1 SV=2	0	10.583	10	1	3	1	1	255	28.4	8.62	8.47	1	0	27957978	High
FALSE	High	Master Protein	A0A7I2YQI2	Eukaryotic translation initiation factor 3 subunit I OS=Homo sapiens OX=9606 GN=EIF3I PE=1 SV=1	0	10.547	14	2	2	2	1	438	48.4	8.75	11.47	2	0	47022828	High
FALSE	High	Master Protein	P62879	Guanine nucleotide-binding protein G(I)/G(S)/G(T) subunit beta-2 OS=Homo sapiens OX=9606 GN=GNB2 PE=1 SV=3	0	10.538	18	5	5	4	1	340	37.3	6	6.63	5	0	2.66785e+07	High
FALSE	High	Master Protein	P41091	Eukaryotic translation initiation factor 2 subunit 3 OS=Homo sapiens OX=9606 GN=EIF2S3 PE=1 SV=3	0	10.531	11	2	3	2	1	472	51.1	8.4	10.55	2	0		High
FALSE	High	Master Protein	P11413-2	Isoform Long of Glucose-6-phosphate 1-dehydrogenase OS=Homo sapiens OX=9606 GN=G6PD	0	10.502	3	1	2	1	1	561	63.8	6.89	9.53	1	0	24578370	High
FALSE	High	Master Protein	B7Z5W1	Junctional adhesion molecule 1 OS=Homo sapiens OX=9606 PE=2 SV=1	0	10.457	11	2	2	2	1	303	32.8	8.85	7.9	2	0	147616032	High
FALSE	High	Master Protein	Q59FI4	Importin 4 variant (Fragment) OS=Homo sapiens OX=9606 PE=2 SV=1	0	10.435	5	4	5	4	1	1264	138.1	5.25	10.52	4	0	272286796	High
FALSE	High	Master Protein	B7Z6M0	Peptidylprolyl isomerase OS=Homo sapiens OX=9606 PE=2 SV=1	0	10.422	7	2	3	2	1	441	47.1	4.94	5.4	2	0	4.00201e+07	High
FALSE	High	Master Protein	O75832	26S proteasome non-ATPase regulatory subunit 10 OS=Homo sapiens OX=9606 GN=PSMD10 PE=1 SV=1	0	10.413	19	2	3	2	1	226	24.4	6.1	10.37	2	0	2.05335e+07	High
FALSE	High	Master Protein	Q0VAB1	Mitochondrial import inner membrane translocase subunit TIM50 OS=Homo sapiens OX=9606 GN=TIMM50 PE=2 SV=1	0	10.412	8	3	3	3	1	456	50.4	9.42	8.98	3	0	85017042	High
FALSE	High	Master Protein	D3DR22	Hydroxysteroid (17-beta) dehydrogenase 12, isoform CRA_a OS=Homo sapiens OX=9606 GN=HSD17B12 PE=3 SV=1	0	10.375	15	3	3	3	1	352	38.8	9.48	9.36	3	0	71602346	High
FALSE	High	Master Protein	P45973	Chromobox protein homolog 5 OS=Homo sapiens OX=9606 GN=CBX5 PE=1 SV=1	0	10.36	21	3	3	2	1	191	22.2	5.86	8.71	3	0	151375784	High
FALSE	High	Master Protein	A0A499FI31	Squamous cell carcinoma antigen recognized by T-cells 3 OS=Homo sapiens OX=9606 GN=SART3 PE=1 SV=1	0	10.344	3	2	2	2	1	981	111.9	5.5	7.69	2	0	16377313	High
FALSE	High	Master Protein	Q15287	RNA-binding protein with serine-rich domain 1 OS=Homo sapiens OX=9606 GN=RNPS1 PE=1 SV=1	0	10.327	18	3	3	3	1	305	34.2	11.84	10.17	3	0	81624366	High
FALSE	High	Master Protein	Q6PKG0	La-related protein 1 OS=Homo sapiens OX=9606 GN=LARP1 PE=1 SV=2	0	10.312	7	4	5	4	1	1096	123.4	8.82	8.51	4	0	29284850	High
FALSE	High	Master Protein	Q8WXF1	Paraspeckle component 1 OS=Homo sapiens OX=9606 GN=PSPC1 PE=1 SV=1	0	10.301	10	3	3	3	1	523	58.7	6.67	9.53	3	0	98089659	High
FALSE	High	Master Protein	P62277	40S ribosomal protein S13 OS=Homo sapiens OX=9606 GN=RPS13 PE=1 SV=2	0	10.295	26	3	4	3	1	151	17.2	10.54	9.15	3	0	3.91623e+08	High
FALSE	High	Master Protein	O75947	ATP synthase subunit d, mitochondrial OS=Homo sapiens OX=9606 GN=ATP5PD PE=1 SV=3	0	10.238	24	2	3	2	1	161	18.5	5.3	8	2	0	1.08548e+08	High
FALSE	High	Master Protein	P00387-3	Isoform 3 of NADH-cytochrome b5 reductase 3 OS=Homo sapiens OX=9606 GN=CYB5R3	0	10.209	25	4	4	4	1	334	38.2	6.9	9.4	4	0	70541441	High
FALSE	High	Master Protein	Q16629	Serine/arginine-rich splicing factor 7 OS=Homo sapiens OX=9606 GN=SRSF7 PE=1 SV=1	0	10.199	9	2	4	1	1	238	27.4	11.82	14.08	2	1	620500580	High
FALSE	High	Master Protein	Q9H857-2	Isoform 2 of 5'-nucleotidase domain-containing protein 2 OS=Homo sapiens OX=9606 GN=NT5DC2	0	10.197	6	2	2	2	1	557	64.1	7.74	7.4	2	0	15975060	High
FALSE	High	Master Protein	A0A0U1RRM6	Protein enabled homolog OS=Homo sapiens OX=9606 GN=ENAH PE=1 SV=1	0	10.174	5	2	2	2	1	802	87.3	7.77	6.61	2	0	21075981	High
FALSE	High	Master Protein	P14678-3	Isoform SM-B1 of Small nuclear ribonucleoprotein-associated proteins B and B' OS=Homo sapiens OX=9606 GN=SNRPB	0	10.124	15	3	4	3	1	289	30	10.18	13.19	3	0	285135202	High
FALSE	High	Master Protein	A0A140VJW2	Stathmin OS=Homo sapiens OX=9606 PE=2 SV=1	0	10.099	14	2	3	2	1	174	19.8	7.02	9.32	2	0	438344084	High
FALSE	High	Master Protein	A0A024QYS2	Transmembrane 9 superfamily member OS=Homo sapiens OX=9606 PE=2 SV=1	0	10.047	5	2	3	2	1	589	67.8	7.21	9.38	2	0	2.62849e+07	High
FALSE	High	Master Protein	Q6P2E9	Enhancer of mRNA-decapping protein 4 OS=Homo sapiens OX=9606 GN=EDC4 PE=1 SV=1	0	10.044	2	2	2	2	1	1401	151.6	5.86	6.55	2	0	15234218	High
FALSE	High	Master Protein	Q6NVC0	ADP/ATP translocase (Fragment) OS=Homo sapiens OX=9606 GN=SLC25A5 PE=2 SV=1	0	10.041	18	5	5	2	1	323	35.3	9.82	10.47	5	0	377790271	High
FALSE	High	Master Protein	O75489	NADH dehydrogenase [ubiquinone] iron-sulfur protein 3, mitochondrial OS=Homo sapiens OX=9606 GN=NDUFS3 PE=1 SV=1	0	10.028	10	2	3	2	1	264	30.2	7.5	8.58	2	0	155347626	High
FALSE	High	Master Protein	A0A2S1PH20	Methylmalonyl-CoA isomerase OS=Homo sapiens OX=9606 GN=MUT PE=2 SV=1	0	9.987	5	2	3	2	1	750	83.1	6.93	10.07	2	0	2.53735e+07	High
FALSE	High	Master Protein	O95864	Acyl-CoA 6-desaturase OS=Homo sapiens OX=9606 GN=FADS2 PE=1 SV=1	0	9.983	8	2	3	2	1	444	52.2	8.82	7.8	2	0	107512238	High
FALSE	High	Master Protein	Q2Q1W2	E3 ubiquitin-protein ligase TRIM71 OS=Homo sapiens OX=9606 GN=TRIM71 PE=1 SV=1	0	9.976	7	3	4	3	1	868	93.3	7.61	8.31	3	0	124439139	High
FALSE	High	Master Protein	A8K3A8	Glutaminyl-tRNA synthetase OS=Homo sapiens OX=9606 PE=2 SV=1	0	9.964	8	4	5	4	1	775	87.8	7.15	10.28	4	0	32141954	High
FALSE	High	Master Protein	B2RD79	Ubiquitin carboxyl-terminal hydrolase OS=Homo sapiens OX=9606 PE=2 SV=1	0	9.95	10	3	3	3	1	494	56	5.3	6.02	3	0	6.48296e+07	High
FALSE	High	Master Protein	J3KQ32	Obg-like ATPase 1 OS=Homo sapiens OX=9606 GN=OLA1 PE=1 SV=1	0	9.946	6	2	2	2	1	416	46.9	8.06	6.09	2	0	61861688	High
FALSE	High	Master Protein	Q9NTJ3	Structural maintenance of chromosomes protein 4 OS=Homo sapiens OX=9606 GN=SMC4 PE=1 SV=2	0	9.893	4	3	3	3	1	1288	147.1	6.79	7.67	3	0	8934065	High
FALSE	High	Master Protein	A8K905	Nucleolar complex protein 3 homolog OS=Homo sapiens OX=9606 PE=2 SV=1	0	9.837	3	1	2	1	1	800	92.5	9.1	8.11	1	0	11992465	High
FALSE	High	Master Protein	A0A384NKJ3	Epididymis secretory sperm binding protein OS=Homo sapiens OX=9606 PE=2 SV=1	0	9.75	12	2	2	2	1	302	32.8	8.54	7.32	2	0	49667284	High
FALSE	High	Master Protein	Q96QK1	Vacuolar protein sorting-associated protein 35 OS=Homo sapiens OX=9606 GN=VPS35 PE=1 SV=2	0	9.746	4	2	3	2	1	796	91.6	5.49	7.78	2	0	3.79918e+07	High
FALSE	High	Master Protein	P67775	Serine/threonine-protein phosphatase 2A catalytic subunit alpha isoform OS=Homo sapiens OX=9606 GN=PPP2CA PE=1 SV=1	0	9.737	15	3	3	3	1	309	35.6	5.54	7.99	3	0	131268374	High
FALSE	High	Master Protein	B5MCA4	Epithelial cell adhesion molecule OS=Homo sapiens OX=9606 GN=EPCAM PE=1 SV=1	0	9.729	12	2	2	2	1	342	37.9	8.47	8.93	2	0		High
FALSE	High	Master Protein	O95433	Activator of 90 kDa heat shock protein ATPase homolog 1 OS=Homo sapiens OX=9606 GN=AHSA1 PE=1 SV=1	0	9.717	10	2	3	2	1	338	38.3	5.53	9.52	2	0	106808192	High
FALSE	High	Master Protein	B2R802	U1 small nuclear ribonucleoprotein A OS=Homo sapiens OX=9606 PE=2 SV=1	0	9.709	17	2	2	2	1	282	31.3	9.86	8.85	2	0	35990808	High
FALSE	High	Master Protein	D6RFF8	Glucosamine-6-phosphate isomerase (Fragment) OS=Homo sapiens OX=9606 GN=GNPDA1 PE=1 SV=1	0	9.697	17	2	2	2	1	290	32.4	6.46	3.97	2	0	5.12294e+06	High
FALSE	High	Master Protein	P23434	Glycine cleavage system H protein, mitochondrial OS=Homo sapiens OX=9606 GN=GCSH PE=1 SV=2	0	9.664	39	3	4	3	1	173	18.9	4.88	6.99	3	0		High
FALSE	High	Master Protein	Q9NYU2	UDP-glucose:glycoprotein glucosyltransferase 1 OS=Homo sapiens OX=9606 GN=UGGT1 PE=1 SV=3	0	9.661	3	3	5	3	1	1555	177.1	5.63	7	3	0	26853716	High
FALSE	High	Master Protein	Q13085-4	Isoform 4 of Acetyl-CoA carboxylase 1 OS=Homo sapiens OX=9606 GN=ACACA	0	9.594	2	3	4	3	1	2383	269.8	6.52	8.16	3	0	19368007	High
FALSE	High	Master Protein	Q15363	Transmembrane emp24 domain-containing protein 2 OS=Homo sapiens OX=9606 GN=TMED2 PE=1 SV=1	0	9.557	12	2	4	2	1	201	22.7	5.17	3.59	2	0	6.12361e+07	High
FALSE	High	Master Protein	P61289-2	Isoform 2 of Proteasome activator complex subunit 3 OS=Homo sapiens OX=9606 GN=PSME3	0	9.521	12	3	3	3	1	267	30.9	6.11	4.79	3	0	6.21591e+07	High
FALSE	High	Master Protein	P04003	C4b-binding protein alpha chain OS=Homo sapiens OX=9606 GN=C4BPA PE=1 SV=2	0	9.515	8	3	3	3	1	597	67	7.3	9.55	3	0	145153849	High
FALSE	High	Master Protein	Q02539	Histone H1.1 OS=Homo sapiens OX=9606 GN=H1-1 PE=1 SV=3	0	9.51	14	2	2	1	1	215	21.8	10.99	6.54	2	0	30949148	High
FALSE	High	Master Protein	P20674	Cytochrome c oxidase subunit 5A, mitochondrial OS=Homo sapiens OX=9606 GN=COX5A PE=1 SV=2	0	9.508	41	3	4	3	1	150	16.8	6.79	8.44	3	0	159318312	High
FALSE	High	Master Protein	P20618	Proteasome subunit beta type-1 OS=Homo sapiens OX=9606 GN=PSMB1 PE=1 SV=2	0	9.482	12	2	3	2	1	241	26.5	8.13	4.08	2	0	1.41383e+06	High
FALSE	High	Master Protein	P84090	Enhancer of rudimentary homolog OS=Homo sapiens OX=9606 GN=ERH PE=1 SV=1	0	9.459	16	1	2	1	1	104	12.3	5.92	7.06	1	0	77881792	High
FALSE	High	Master Protein	H6VRG1	Cytokeratin-1 OS=Homo sapiens OX=9606 GN=KRT1 PE=1 SV=1	0	9.44	5	3	3	2	1	645	66.1	8.12	8.21	3	0	64977382	High
FALSE	High	Master Protein	V9GYM3	Apolipoprotein A-II OS=Homo sapiens OX=9606 GN=APOA2 PE=1 SV=1	0	9.405	15	1	2	1	1	133	14.9	8.27	6.25	1	0	11535412	High
FALSE	High	Master Protein	Q14165	Malectin OS=Homo sapiens OX=9606 GN=MLEC PE=1 SV=1	0	9.39	10	2	2	2	1	292	32.2	5.41	6.76	2	0	43278332	High
FALSE	High	Master Protein	P49916	DNA ligase 3 OS=Homo sapiens OX=9606 GN=LIG3 PE=1 SV=2	0	9.356	3	3	3	3	1	1009	112.8	9.01	7.93	3	0	34802508	High
FALSE	High	Master Protein	V9HWK4	Spermatid perinuclear RNA-binding protein OS=Homo sapiens OX=9606 GN=HEL162 PE=2 SV=1	0	9.271	7	4	4	2	1	672	73.6	8.72	10.18	4	0	16206014	High
FALSE	High	Master Protein	A0A384P5U2	Epididymis secretory sperm binding protein OS=Homo sapiens OX=9606 PE=2 SV=1	0	9.231	11	2	2	2	1	249	28.6	4.09	6.16	2	0	56483433	High
FALSE	High	Master Protein	G3V5Z7	Proteasome subunit alpha type OS=Homo sapiens OX=9606 GN=PSMA6 PE=1 SV=1	0	9.216	19	3	3	3	1	252	28.1	6.76	9.6	3	0	117893012	High
FALSE	High	Master Protein	B2RBE0	cDNA, FLJ95462, highly similar to Homo sapiens fatty-acid-Coenzyme A ligase, long-chain 3 (FACL3),mRNA OS=Homo sapiens OX=9606 PE=2 SV=1	0	9.185	9	4	4	4	1	720	80.3	8.46	8.2	4	0	135681254	High
FALSE	High	Master Protein	Q16881	Thioredoxin reductase 1, cytoplasmic OS=Homo sapiens OX=9606 GN=TXNRD1 PE=1 SV=3	0	9.165	8	2	5	2	1	649	70.9	7.39	11.05	2	0		High
FALSE	High	Master Protein	Q03701	CCAAT/enhancer-binding protein zeta OS=Homo sapiens OX=9606 GN=CEBPZ PE=1 SV=3	0	9.164	3	2	3	2	1	1054	120.9	5.94	11.44	2	0	6.94626e+06	High
FALSE	High	Master Protein	P54727	UV excision repair protein RAD23 homolog B OS=Homo sapiens OX=9606 GN=RAD23B PE=1 SV=1	0	9.15	8	2	3	2	1	409	43.1	4.84	8.34	2	0	72262077	High
FALSE	High	Master Protein	P12532-2	Isoform 2 of Creatine kinase U-type, mitochondrial OS=Homo sapiens OX=9606 GN=CKMT1A	0	9.149	10	2	2	2	1	448	50.4	8.62	7.23	2	0	67952262	High
FALSE	High	Master Protein	Q15050	Ribosome biogenesis regulatory protein homolog OS=Homo sapiens OX=9606 GN=RRS1 PE=1 SV=2	0	9.11	13	3	3	3	1	365	41.2	10.7	9.16	3	0	36672541	High
FALSE	High	Master Protein	B2R960	cDNA, FLJ94230, highly similar to Homo sapiens thioredoxin-like 1 (TXNL1), mRNA OS=Homo sapiens OX=9606 PE=2 SV=1	0	9.086	13	2	2	2	1	289	32.2	4.96	8.44	2	0	50417700	High
FALSE	High	Master Protein	A0A3B3IUB5	Minor histocompatibility antigen H13 OS=Homo sapiens OX=9606 GN=HM13 PE=1 SV=1	0	9.003	8	2	2	2	1	420	46.3	8.03	5.49	2	0	80914478	High
FALSE	High	Master Protein	D6RFN0	COP9 signalosome complex subunit 4 OS=Homo sapiens OX=9606 GN=COPS4 PE=1 SV=1	0	8.998	11	3	3	3	1	438	49.7	5.81	8.9	3	0	22784764	High
FALSE	High	Master Protein	A0A5C2GT13	IG c655_light_IGKV1D-13_IGKJ5 (Fragment) OS=Homo sapiens OX=9606 PE=2 SV=1	0	8.978	32	2	2	2	1	107	11.5	8.48	6.09	2	0	47747913	High
FALSE	High	Master Protein	E5RHG6	Tubulin-specific chaperone A OS=Homo sapiens OX=9606 GN=TBCA PE=1 SV=2	0	8.966	22	3	4	3	1	131	15.1	5.16	7.15	3	0	1.09755e+06	High
FALSE	High	Master Protein	Q658U4	Peptidylprolyl isomerase OS=Homo sapiens OX=9606 GN=DKFZp666D193 PE=2 SV=1	0	8.951	7	3	3	3	1	582	64.1	5.55	8.17	3	0	106205604	High
FALSE	High	Master Protein	Q08J23	RNA cytosine C(5)-methyltransferase NSUN2 OS=Homo sapiens OX=9606 GN=NSUN2 PE=1 SV=2	0	8.909	7	3	3	3	1	767	86.4	6.77	6.95	3	0	15405376	High
FALSE	High	Master Protein	A0A024R718	Nicotinamide phosphoribosyltransferase OS=Homo sapiens OX=9606 GN=PBEF1 PE=3 SV=1	0	8.887	7	2	2	2	1	491	55.5	7.15	4.36	2	0	1.35231e+07	High
FALSE	High	Master Protein	Q59ES3	Amino acid transporter (Fragment) OS=Homo sapiens OX=9606 PE=2 SV=1	0	8.88	8	3	3	1	1	548	57.4	5.38	8.4	3	1	41118116	High
FALSE	High	Master Protein	Q96KP4	Cytosolic non-specific dipeptidase OS=Homo sapiens OX=9606 GN=CNDP2 PE=1 SV=2	0	8.88	8	2	2	2	1	475	52.8	5.97	6.32	2	0	57264726	High
FALSE	High	Master Protein	A0MNP2	CDW11/WDR57 OS=Homo sapiens OX=9606 GN=WDR57 PE=2 SV=1	0	8.823	16	2	2	2	1	357	39.3	8.1	8.19	2	0	29215169	High
FALSE	High	Master Protein	O95299-2	Isoform 2 of NADH dehydrogenase [ubiquinone] 1 alpha subcomplex subunit 10, mitochondrial OS=Homo sapiens OX=9606 GN=NDUFA10	0	8.812	13	2	4	2	1	429	48.5	7.21	7.21	2	0	31643298	High
FALSE	High	Master Protein	A0A5C2GVB6	IG c459_light_IGKV3-20_IGKJ3 (Fragment) OS=Homo sapiens OX=9606 PE=2 SV=1	0	8.791	31	2	2	1	1	109	11.8	7.97	6.46	2	0	15288995	High
FALSE	High	Master Protein	B2RE40	cDNA, FLJ96911, highly similar to Homo sapiens nucleosomal binding protein 1 (NSBP1), mRNA OS=Homo sapiens OX=9606 PE=2 SV=1	0	8.772	9	1	2	1	1	282	31.5	4.59	10.52	1	0	1.68678e+07	High
FALSE	High	Master Protein	A2A274	Aconitate hydratase, mitochondrial OS=Homo sapiens OX=9606 GN=ACO2 PE=1 SV=1	0	8.769	10	4	5	4	1	805	87.8	7.37	9.48	4	0	3.2548e+07	High
FALSE	High	Master Protein	A8K9T8	cDNA FLJ76106, highly similar to Homo sapiens neurolysin (metallopeptidase M3 family) (NLN), mRNA OS=Homo sapiens OX=9606 PE=2 SV=1	0	8.76	7	3	3	3	1	704	80.6	6.6	5.17	3	0	4.9591e+07	High
FALSE	High	Master Protein	Q92552-2	Isoform 2 of 28S ribosomal protein S27, mitochondrial OS=Homo sapiens OX=9606 GN=MRPS27	0	8.722	9	3	3	3	1	428	49.1	6.33	8.7	3	0	51122136	High
FALSE	High	Master Protein	Q9NUD5	Zinc finger CCHC domain-containing protein 3 OS=Homo sapiens OX=9606 GN=ZCCHC3 PE=1 SV=2	0	8.72	9	1	3	1	1	403	43.5	8.53	4.92	1	0	4.77645e+06	High
FALSE	High	Master Protein	Q8TA92	Similar to AFG3 ATPase family gene 3-like 2 (Yeast) (Fragment) OS=Homo sapiens OX=9606 PE=2 SV=1	0	8.709	6	2	2	2	1	812	90.1	9.11	4.19	2	0	22666228	High
FALSE	High	Master Protein	A0A0S2Z5M8	ElaC homolog protein 2 (Fragment) OS=Homo sapiens OX=9606 GN=ELAC2 PE=2 SV=1	0	8.681	3	1	2	1	1	826	92.2	7.9	4.91	1	0	3.11492e+06	High
FALSE	High	Master Protein	A6NIZ1	Ras-related protein Rap-1b-like protein OS=Homo sapiens OX=9606 PE=2 SV=1	0	8.678	15	2	2	2	1	184	20.9	5.48	7.67	2	0	37929933	High
FALSE	High	Master Protein	B2R6X6	Peptidyl-prolyl cis-trans isomerase OS=Homo sapiens OX=9606 PE=2 SV=1	0	8.632	24	2	2	2	1	207	22	9.5	6.18	2	0	86709994	High
FALSE	High	Master Protein	O95782	AP-2 complex subunit alpha-1 OS=Homo sapiens OX=9606 GN=AP2A1 PE=1 SV=3	0	8.624	6	5	5	5	1	977	107.5	7.03	6.75	5	0	33503662	High
FALSE	High	Master Protein	F8WAR4	MICOS complex subunit MIC19 OS=Homo sapiens OX=9606 GN=CHCHD3 PE=1 SV=1	0	8.591	13	3	3	3	1	241	27.7	6.64	6.88	3	0	6.14341e+06	High
FALSE	High	Master Protein	A0A024RAM4	Microtubule-associated protein 1B, isoform CRA_b OS=Homo sapiens OX=9606 GN=MAP1B PE=4 SV=1	0	8.59	2	2	2	2	1	2468	270.5	4.81	7.53	2	0	16451380	High
FALSE	High	Master Protein	P35268	60S ribosomal protein L22 OS=Homo sapiens OX=9606 GN=RPL22 PE=1 SV=2	0	8.575	20	1	2	1	1	128	14.8	9.19	5.16	1	0	73375070	High
FALSE	High	Master Protein	P48735	Isocitrate dehydrogenase [NADP], mitochondrial OS=Homo sapiens OX=9606 GN=IDH2 PE=1 SV=2	0	8.508	10	4	4	4	1	452	50.9	8.69	9.42	4	0	1.01027e+08	High
FALSE	High	Master Protein	H0Y449	Y-box-binding protein 1 (Fragment) OS=Homo sapiens OX=9606 GN=YBX1 PE=1 SV=1	0	8.505	10	2	2	2	1	374	42	10.43	5.41	2	0	2.82132e+08	High
FALSE	High	Master Protein	O15371	Eukaryotic translation initiation factor 3 subunit D OS=Homo sapiens OX=9606 GN=EIF3D PE=1 SV=1	0	8.469	6	2	2	2	1	548	63.9	6.05	4.67	2	0	20458346	High
FALSE	High	Master Protein	Q15031	Probable leucine--tRNA ligase, mitochondrial OS=Homo sapiens OX=9606 GN=LARS2 PE=1 SV=2	0	8.429	3	1	2	1	1	903	101.9	8.22	4.43	1	0	1.54134e+07	High
FALSE	High	Master Protein	Q9BQ95	Evolutionarily conserved signaling intermediate in Toll pathway, mitochondrial OS=Homo sapiens OX=9606 GN=ECSIT PE=1 SV=1	0	8.421	13	2	2	2	1	431	49.1	6.29	7.42	2	0		High
FALSE	High	Master Protein	Q13011	Delta(3,5)-Delta(2,4)-dienoyl-CoA isomerase, mitochondrial OS=Homo sapiens OX=9606 GN=ECH1 PE=1 SV=2	0	8.416	11	2	2	2	1	328	35.8	8	5.64	2	0	70534930	High
FALSE	High	Master Protein	J3QQ67	60S ribosomal protein L18 (Fragment) OS=Homo sapiens OX=9606 GN=RPL18 PE=1 SV=1	0	8.405	14	2	2	2	1	190	21.8	11.72	6.83	2	0	468799356	High
FALSE	High	Master Protein	Q12972	Nuclear inhibitor of protein phosphatase 1 OS=Homo sapiens OX=9606 GN=PPP1R8 PE=1 SV=2	0	8.391	11	2	2	2	1	351	38.5	7.37	4.3	2	0	13337917	High
FALSE	High	Master Protein	D3DUW5	Dynamin-1-like protein OS=Homo sapiens OX=9606 GN=DNM1L PE=3 SV=1	0	8.373	6	2	3	2	1	789	87.8	8.78	4.73	2	0	8797880	High
FALSE	High	Master Protein	Q8WVX7	40S ribosomal protein S19 (Fragment) OS=Homo sapiens OX=9606 PE=2 SV=1	0	8.369	17	3	3	3	1	157	17.3	10.52	7.44	3	0	78631023	High
FALSE	High	Master Protein	Q96RS6	NudC domain-containing protein 1 OS=Homo sapiens OX=9606 GN=NUDCD1 PE=1 SV=2	0	8.364	6	2	2	2	1	583	66.7	5.11	5.77	2	0		High
FALSE	High	Master Protein	A0A024R0R4	SUMO-1 activating enzyme subunit 1, isoform CRA_b OS=Homo sapiens OX=9606 GN=SAE1 PE=3 SV=1	0	8.307	6	1	2	1	1	346	38.4	5.3	8.76	1	0	12125624	High
FALSE	High	Master Protein	O95373	Importin-7 OS=Homo sapiens OX=9606 GN=IPO7 PE=1 SV=1	0	8.302	5	4	4	4	1	1038	119.4	4.82	7.6	4	0	15060020	High
FALSE	High	Master Protein	P51571	Translocon-associated protein subunit delta OS=Homo sapiens OX=9606 GN=SSR4 PE=1 SV=1	0	8.301	17	2	2	2	1	173	19	6.15	6.12	2	0	40258548	High
FALSE	High	Master Protein	Q9UNX4	WD repeat-containing protein 3 OS=Homo sapiens OX=9606 GN=WDR3 PE=1 SV=1	0	8.299	4	3	3	3	1	943	106	6.64	8.95	3	0		High
FALSE	High	Master Protein	P10909-2	Isoform 2 of Clusterin OS=Homo sapiens OX=9606 GN=CLU	0	8.232	5	2	2	2	1	501	57.8	6.68	4.63	2	0	1.39762e+06	High
FALSE	High	Master Protein	Q53XC0	Eukaryotic translation initiation factor 2 subunit 1 OS=Homo sapiens OX=9606 GN=EIF2S1 PE=2 SV=1	0	8.222	10	2	2	2	1	315	36.1	5.08	9.01	2	0		High
FALSE	High	Master Protein	O60884	DnaJ homolog subfamily A member 2 OS=Homo sapiens OX=9606 GN=DNAJA2 PE=1 SV=1	0	8.21	24	4	5	4	1	412	45.7	6.48	7.82	4	0		High
FALSE	High	Master Protein	Q9BRX8	Peroxiredoxin-like 2A OS=Homo sapiens OX=9606 GN=PRXL2A PE=1 SV=3	0	8.161	17	3	3	3	1	229	25.7	8.84	8.43	3	0	68390918	High
FALSE	High	Master Protein	B2R679	cDNA, FLJ92825, highly similar to Homo sapiens SAR1a gene homolog 1 (S. cerevisiae) (SARA1), mRNA OS=Homo sapiens OX=9606 PE=2 SV=1	0	8.05	17	2	2	2	1	198	22.3	7.03	5.86	2	0	50246340	High
FALSE	High	Master Protein	P11233	Ras-related protein Ral-A OS=Homo sapiens OX=9606 GN=RALA PE=1 SV=1	0	7.999	11	2	3	2	1	206	23.6	7.11	10.67	2	0	133915324	High
FALSE	High	Master Protein	Q13561-2	Isoform 2 of Dynactin subunit 2 OS=Homo sapiens OX=9606 GN=DCTN2	0	7.998	16	3	4	3	1	406	44.8	5.17	5.29	3	0	17692914	High
FALSE	High	Master Protein	Q15056	Eukaryotic translation initiation factor 4H OS=Homo sapiens OX=9606 GN=EIF4H PE=1 SV=5	0	7.951	26	3	5	3	1	248	27.4	7.23	5.8	3	0	76498866	High
FALSE	High	Master Protein	A0A6Q8PH09	Fanconi anemia group I protein OS=Homo sapiens OX=9606 GN=FANCI PE=1 SV=1	0	7.92	2	1	1	1	1	1372	154.3	6.89	6.23	1	0		High
FALSE	High	Master Protein	O15540-2	Isoform 2 of Fatty acid-binding protein, brain OS=Homo sapiens OX=9606 GN=FABP7	0	7.84	13	1	2	1	1	166	18.8	5.88	7.09	1	0	3759639	High
FALSE	High	Master Protein	A8K5Y7	cDNA FLJ78655, highly similar to Homo sapiens exportin 5 (XPO5), mRNA OS=Homo sapiens OX=9606 PE=2 SV=1	0	7.835	4	4	4	4	1	1204	136.2	5.9	8.65	4	0	30310910	High
FALSE	High	Master Protein	P02649	Apolipoprotein E OS=Homo sapiens OX=9606 GN=APOE PE=1 SV=1	0	7.827	10	2	2	2	1	317	36.1	5.73	4.24	2	0		High
FALSE	High	Master Protein	V9HW44	Epididymis secretory protein Li 303 OS=Homo sapiens OX=9606 GN=HEL-S-303 PE=2 SV=1	0	7.822	12	2	2	2	1	229	25.6	5.92	7	2	0	85280824	High
FALSE	High	Master Protein	P16402	Histone H1.3 OS=Homo sapiens OX=9606 GN=H1-3 PE=1 SV=2	0	7.813	15	3	3	2	1	221	22.3	11.02	6.97	3	1	2.27964e+07	High
FALSE	High	Master Protein	Q15334	Lethal(2) giant larvae protein homolog 1 OS=Homo sapiens OX=9606 GN=LLGL1 PE=1 SV=3	0	7.795	2	1	1	1	1	1064	115.3	6.29	6.62	1	0	7698097	High
FALSE	High	Master Protein	Q59GK9	60S ribosomal protein L21 (Fragment) OS=Homo sapiens OX=9606 PE=2 SV=1	0	7.793	20	2	6	2	1	163	18.9	10.54	9.12	2	0	7.85047e+07	High
FALSE	High	Master Protein	E5KSU5	Mitochondrial transcription factor A OS=Homo sapiens OX=9606 GN=TFAM PE=4 SV=1	0	7.777	15	3	5	3	1	246	29.1	9.72	9.33	3	0	8.02252e+07	High
FALSE	High	Master Protein	Q9ULW0-2	Isoform 2 of Targeting protein for Xklp2 OS=Homo sapiens OX=9606 GN=TPX2	0	7.77	5	2	2	2	1	783	89.3	9.2	6.44	2	0	1.16951e+07	High
FALSE	High	Master Protein	A8K964	Pinin OS=Homo sapiens OX=9606 PE=2 SV=1	0	7.76	4	2	2	2	1	717	81.5	7.37	5.88	2	0	52648578	High
FALSE	High	Master Protein	Q09028	Histone-binding protein RBBP4 OS=Homo sapiens OX=9606 GN=RBBP4 PE=1 SV=3	0	7.757	14	3	3	2	1	425	47.6	4.89	6.01	3	0		High
FALSE	High	Master Protein	A0A024R5K1	Coronin OS=Homo sapiens OX=9606 GN=CORO1B PE=3 SV=1	0	7.755	16	2	3	2	1	489	54.2	5.88	2.76	2	0	3.74112e+06	High
FALSE	High	Master Protein	P63173	60S ribosomal protein L38 OS=Homo sapiens OX=9606 GN=RPL38 PE=1 SV=2	0	7.723	33	2	3	2	1	70	8.2	10.1	8.43	2	0	171981672	High
FALSE	High	Master Protein	O00217	NADH dehydrogenase [ubiquinone] iron-sulfur protein 8, mitochondrial OS=Homo sapiens OX=9606 GN=NDUFS8 PE=1 SV=1	0	7.721	13	2	2	2	1	210	23.7	6.34	4.51	2	0	35052749	High
FALSE	High	Master Protein	A0A7P0T9U7	Splicing factor 1 OS=Homo sapiens OX=9606 GN=SF1 PE=4 SV=1	0	7.713	5	2	3	2	1	764	80.3	9.2	4.9	2	0	62818032	High
FALSE	High	Master Protein	B3KY60	cDNA FLJ16777 fis, clone BRHIP2029567, highly similar to Cell division cycle 5-like protein OS=Homo sapiens OX=9606 PE=2 SV=1	0	7.695	4	2	3	2	1	802	92.2	8.18	6.01	2	0	9865465	High
FALSE	High	Master Protein	Q5BKZ1	DBIRD complex subunit ZNF326 OS=Homo sapiens OX=9606 GN=ZNF326 PE=1 SV=2	0	7.657	9	3	3	3	1	582	65.6	5.15	8.72	3	0	4.55515e+07	High
FALSE	High	Master Protein	Q9H9Z2	Protein lin-28 homolog A OS=Homo sapiens OX=9606 GN=LIN28A PE=1 SV=1	0	7.635	30	3	4	3	1	209	22.7	8.07	11.97	3	0	2.0753e+08	High
FALSE	High	Master Protein	P35249	Replication factor C subunit 4 OS=Homo sapiens OX=9606 GN=RFC4 PE=1 SV=2	0	7.635	13	3	3	3	1	363	39.7	8.02	4.76	3	0	45585344	High
FALSE	High	Master Protein	H7BZJ3	Protein disulfide-isomerase A3 (Fragment) OS=Homo sapiens OX=9606 GN=PDIA3 PE=1 SV=1	0	7.616	33	3	3	1	1	123	13.5	7.3	3.61	3	0	412385600	High
FALSE	High	Master Protein	O75487	Glypican-4 OS=Homo sapiens OX=9606 GN=GPC4 PE=1 SV=4	0	7.6	3	1	2	1	1	556	62.4	6.68	5.66	1	0	15248675	High
FALSE	High	Master Protein	Q5T4S7-2	Isoform 2 of E3 ubiquitin-protein ligase UBR4 OS=Homo sapiens OX=9606 GN=UBR4	0	7.594	1	2	3	2	1	5204	575.6	6.01	4.65	2	0	9216435	High
FALSE	High	Master Protein	B2R6F3	Epididymis secretory sperm binding protein OS=Homo sapiens OX=9606 GN=SFRS3 PE=2 SV=1	0	7.579	13	2	4	1	1	164	19.3	11.65	10.04	2	0	98982178	High
FALSE	High	Master Protein	Q9Y5L4	Mitochondrial import inner membrane translocase subunit Tim13 OS=Homo sapiens OX=9606 GN=TIMM13 PE=1 SV=1	0	7.578	26	2	2	2	1	95	10.5	8.18	6.07	2	0	181968176	High
FALSE	High	Master Protein	P09496-2	Isoform Non-brain of Clathrin light chain A OS=Homo sapiens OX=9606 GN=CLTA	0	7.577	10	1	1	1	1	218	23.6	4.53	4.97	1	0		High
FALSE	High	Master Protein	A0A024R814	Ribosomal protein L7, isoform CRA_a OS=Homo sapiens OX=9606 GN=RPL7 PE=3 SV=1	0	7.561	13	3	3	3	1	259	30.4	10.71	6.68	3	0	275397064	High
FALSE	High	Master Protein	Q08257	Quinone oxidoreductase OS=Homo sapiens OX=9606 GN=CRYZ PE=1 SV=1	0	7.527	12	2	2	2	1	329	35.2	8.44	6.82	2	0	110147838	High
FALSE	High	Master Protein	Q96EY7	Pentatricopeptide repeat domain-containing protein 3, mitochondrial OS=Homo sapiens OX=9606 GN=PTCD3 PE=1 SV=3	0	7.508	8	3	3	3	1	689	78.5	6.42	6.35	3	0		High
FALSE	High	Master Protein	B2R6U8	Cleavage and polyadenylation specificity factor subunit 5 OS=Homo sapiens OX=9606 PE=2 SV=1	0	7.493	14	2	3	2	1	227	26.2	8.82	8.67	2	0	49625910	High
FALSE	High	Master Protein	Q7Z460	CLIP-associating protein 1 OS=Homo sapiens OX=9606 GN=CLASP1 PE=1 SV=1	0	7.483	1	1	1	1	1	1538	169.3	9.03	4.96	1	0	6672641	High
FALSE	High	Master Protein	A0A024R7E3	DNA (cytosine-5)-methyltransferase OS=Homo sapiens OX=9606 GN=DNMT1 PE=3 SV=1	0	7.471	1	2	2	2	1	1678	189.4	8.02	6.01	2	0	22883288	High
FALSE	High	Master Protein	B5BU08	U2 small nuclear RNA auxillary factor 1 isoform a OS=Homo sapiens OX=9606 GN=U2AF1 PE=2 SV=1	0	7.451	8	1	4	1	1	240	27.9	8.54	7.35	1	0	75967596	High
FALSE	High	Master Protein	C9J7E5	Transportin-3 OS=Homo sapiens OX=9606 GN=TNPO3 PE=1 SV=1	0	7.449	2	1	2	1	1	957	108	5.71	9.76	1	0		High
FALSE	High	Master Protein	Q92896-2	Isoform 2 of Golgi apparatus protein 1 OS=Homo sapiens OX=9606 GN=GLG1	0	7.437	3	2	2	2	1	1203	137.1	6.9	8.13	2	0	61717752	High
FALSE	High	Master Protein	A0A140VJY7	Thioredoxin domain-containing protein 17 OS=Homo sapiens OX=9606 PE=2 SV=1	0	7.423	20	2	2	2	1	123	13.9	5.52	6.4	2	0	64561740	High
FALSE	High	Master Protein	Q9UBS4	DnaJ homolog subfamily B member 11 OS=Homo sapiens OX=9606 GN=DNAJB11 PE=1 SV=1	0	7.4	9	2	2	2	1	358	40.5	6.18	3.84	2	0		High
FALSE	High	Master Protein	B4DT31	cDNA FLJ53425, highly similar to Far upstream element-binding protein 1 OS=Homo sapiens OX=9606 PE=2 SV=1	0	7.396	5	3	3	2	1	665	69.8	7.36	4.72	3	1	80018214	High
FALSE	High	Master Protein	A0A0S2Z3Q4	V-crk sarcoma virus CT10 oncogene-like protein isoform 1 (Fragment) OS=Homo sapiens OX=9606 GN=CRK PE=2 SV=1	0	7.389	10	1	3	1	1	304	33.8	5.55	8.09	1	0	6.97798e+06	High
FALSE	High	Master Protein	O94905	Erlin-2 OS=Homo sapiens OX=9606 GN=ERLIN2 PE=1 SV=1	0	7.38	8	2	2	2	1	339	37.8	5.62	5.75	2	0	55152815	High
FALSE	High	Master Protein	P49711	Transcriptional repressor CTCF OS=Homo sapiens OX=9606 GN=CTCF PE=1 SV=1	0	7.379	6	2	3	2	1	727	82.7	6.96	5.92	2	0	18946846	High
FALSE	High	Master Protein	P13797	Plastin-3 OS=Homo sapiens OX=9606 GN=PLS3 PE=1 SV=4	0	7.377	6	3	3	3	1	630	70.8	5.6	8.73	3	0	47945613	High
FALSE	High	Master Protein	Q9BZE1	39S ribosomal protein L37, mitochondrial OS=Homo sapiens OX=9606 GN=MRPL37 PE=1 SV=2	0	7.374	8	2	2	2	1	423	48.1	8.59	7.89	2	0	37296205	High
FALSE	High	Master Protein	Q9NZW5	Protein PALS2 OS=Homo sapiens OX=9606 GN=PALS2 PE=1 SV=2	0	7.349	8	3	3	3	1	540	61.1	6.18	5.2	3	0	24046364	High
FALSE	High	Master Protein	A0A059RUZ1	Cytochrome c oxidase subunit 2 (Fragment) OS=Homo sapiens OX=9606 GN=COX2 PE=3 SV=1	0	7.33	20	3	5	3	1	228	25.6	4.79	6.95	3	0	137456942	High
FALSE	High	Master Protein	Q53GF0	CMP-N-acetylneuraminic acid synthase (Fragment) OS=Homo sapiens OX=9606 PE=2 SV=1	0	7.295	6	1	1	1	1	434	48.3	7.93	5.71	1	0		High
FALSE	High	Master Protein	Q7L190	Developmental pluripotency-associated protein 4 OS=Homo sapiens OX=9606 GN=DPPA4 PE=1 SV=2	0	7.282	16	2	3	2	1	304	33.5	9.52	9.85	2	0	157506268	High
FALSE	High	Master Protein	Q9Y263	Phospholipase A-2-activating protein OS=Homo sapiens OX=9606 GN=PLAA PE=1 SV=2	0	7.259	2	1	2	1	1	795	87.1	6.37	5.01	1	0	14950764	High
FALSE	High	Master Protein	V9GZ56	U6 snRNA-associated Sm-like protein LSm4 (Fragment) OS=Homo sapiens OX=9606 GN=LSM4 PE=1 SV=1	0	7.241	7	2	3	2	1	238	25.7	10.15	9.29	2	0	69672742	High
FALSE	High	Master Protein	P53621-2	Isoform 2 of Coatomer subunit alpha OS=Homo sapiens OX=9606 GN=COPA	0	7.233	4	4	4	4	1	1233	139.2	7.59	7.38	4	0	103992436	High
FALSE	High	Master Protein	P62316	Small nuclear ribonucleoprotein Sm D2 OS=Homo sapiens OX=9606 GN=SNRPD2 PE=1 SV=1	0	7.177	16	1	2	1	1	118	13.5	9.91	7.95	1	0	252528024	High
FALSE	High	Master Protein	O00193	Small acidic protein OS=Homo sapiens OX=9606 GN=SMAP PE=1 SV=1	0	7.174	13	1	2	1	1	183	20.3	4.72	7.71	1	0	2.41526e+06	High
FALSE	High	Master Protein	A0A140VK73	Inositol-3-phosphate synthase 1 OS=Homo sapiens OX=9606 PE=2 SV=1	0	7.172	11	3	3	3	1	558	61	5.76	8.25	3	0	59868175	High
FALSE	High	Master Protein	Q9NVI7	ATPase family AAA domain-containing protein 3A OS=Homo sapiens OX=9606 GN=ATAD3A PE=1 SV=2	0	7.162	8	3	3	3	1	634	71.3	8.98	6.69	3	0		High
FALSE	High	Master Protein	A0A0C4DFL7	Lanosterol 14-alpha demethylase OS=Homo sapiens OX=9606 GN=CYP51A1 PE=1 SV=1	0	7.118	8	2	4	2	1	509	57.2	8.53	15.34	2	0	63639586	High
FALSE	High	Master Protein	Q9NX40	OCIA domain-containing protein 1 OS=Homo sapiens OX=9606 GN=OCIAD1 PE=1 SV=1	0	7.112	11	2	2	2	1	245	27.6	7.49	3.17	2	0	2.90252e+07	High
FALSE	High	Master Protein	A0A1B0GVF3	Carnitine O-palmitoyltransferase 2, mitochondrial OS=Homo sapiens OX=9606 GN=CPT2 PE=1 SV=1	0	7.108	4	2	2	2	1	670	75.2	8.5	6.33	2	0	1.9801e+07	High
FALSE	High	Master Protein	A0A140VJE3	Methionine aminopeptidase 2 OS=Homo sapiens OX=9606 GN=METAP2 PE=2 SV=1	0	7.092	8	2	2	2	1	478	52.9	5.82	7.5	2	0	22127974	High
FALSE	High	Master Protein	B4DQK8	Pyrroline-5-carboxylate reductase OS=Homo sapiens OX=9606 PE=2 SV=1	0	7.081	8	2	2	1	1	359	36.7	11.37	6.56	2	1	126338420	High
FALSE	High	Master Protein	B2RDD7	Protein arginine N-methyltransferase 5 OS=Homo sapiens OX=9606 PE=2 SV=1	0	7.067	13	4	4	4	1	637	72.7	6.29	8.51	4	0	89936988	High
FALSE	High	Master Protein	O95104	SR-related and CTD-associated factor 4 OS=Homo sapiens OX=9606 GN=SCAF4 PE=1 SV=3	0	7.048	4	2	2	2	1	1147	125.8	9.55	7.18	2	0	24273700	High
FALSE	High	Master Protein	Q14473	GLOBIN domain-containing protein OS=Homo sapiens OX=9606 PE=3 SV=1	0	7.045	26	3	3	3	1	175	18.9	6.79	6.87	3	0	102799284	High
FALSE	High	Master Protein	O60508	Pre-mRNA-processing factor 17 OS=Homo sapiens OX=9606 GN=CDC40 PE=1 SV=1	0	7.036	4	1	2	1	1	579	65.5	7.06	9.01	1	0	6.39713e+06	High
FALSE	High	Master Protein	P46087-4	Isoform 4 of Probable 28S rRNA (cytosine(4447)-C(5))-methyltransferase OS=Homo sapiens OX=9606 GN=NOP2	0	7.036	3	2	2	2	1	845	92.8	9.19	5.29	2	0	108238976	High
FALSE	High	Master Protein	A8K5M4	Non-specific serine/threonine protein kinase OS=Homo sapiens OX=9606 PE=2 SV=1	0	7.005	9	2	2	2	1	524	58	5.85	6.36	2	0	21475485	High
FALSE	High	Master Protein	Q9P035	Very-long-chain (3R)-3-hydroxyacyl-CoA dehydratase 3 OS=Homo sapiens OX=9606 GN=HACD3 PE=1 SV=2	0	7.002	6	1	1	1	1	362	43.1	8.94	3.92	1	0	54000804	High
FALSE	High	Master Protein	Q00796	Sorbitol dehydrogenase OS=Homo sapiens OX=9606 GN=SORD PE=1 SV=4	0	6.988	15	3	3	3	1	357	38.3	7.97	6.87	3	0	60431850	High
FALSE	High	Master Protein	O14561	Acyl carrier protein, mitochondrial OS=Homo sapiens OX=9606 GN=NDUFAB1 PE=1 SV=3	0	6.967	10	2	2	2	1	156	17.4	4.93	5.92	2	0	97445610	High
FALSE	High	Master Protein	P23526	Adenosylhomocysteinase OS=Homo sapiens OX=9606 GN=AHCY PE=1 SV=4	0	6.958	8	4	5	4	1	432	47.7	6.34	7.49	4	0	349727680	High
FALSE	High	Master Protein	Q6ZRY4	RNA-binding protein with multiple splicing 2 OS=Homo sapiens OX=9606 GN=RBPMS2 PE=1 SV=1	0	6.935	22	3	3	3	1	209	22.5	8.6	2.49	3	0	46282000	High
FALSE	High	Master Protein	P37837	Transaldolase OS=Homo sapiens OX=9606 GN=TALDO1 PE=1 SV=2	0	6.922	7	2	2	2	1	337	37.5	6.81	5.49	2	0	133135152	High
FALSE	High	Master Protein	D9HTE9	Plasma membrane citrate carrier OS=Homo sapiens OX=9606 GN=SLC25A1 PE=2 SV=1	0	6.894	15	3	3	3	1	318	35	9.99	5.35	3	0	117524000	High
FALSE	High	Master Protein	Q02750	Dual specificity mitogen-activated protein kinase kinase 1 OS=Homo sapiens OX=9606 GN=MAP2K1 PE=1 SV=2	0	6.881	8	1	1	1	1	393	43.4	6.62	5.19	1	0	6714576	High
FALSE	High	Master Protein	Q15758	Neutral amino acid transporter B(0) OS=Homo sapiens OX=9606 GN=SLC1A5 PE=1 SV=2	0	6.87	8	3	3	1	1	541	56.6	5.48	6.31	3	0	27651368	High
FALSE	High	Master Protein	O00116	Alkyldihydroxyacetonephosphate synthase, peroxisomal OS=Homo sapiens OX=9606 GN=AGPS PE=1 SV=1	0	6.866	7	3	3	3	1	658	72.9	7.34	7.31	3	0	44974168	High
FALSE	High	Master Protein	P08754	Guanine nucleotide-binding protein G(i) subunit alpha-3 OS=Homo sapiens OX=9606 GN=GNAI3 PE=1 SV=3	0	6.845	8	2	3	1	1	354	40.5	5.69	5.9	2	0	37645220	High
FALSE	High	Master Protein	I3L0E3	HCG1984214, isoform CRA_a OS=Homo sapiens OX=9606 GN=hCG_1984214 PE=3 SV=1	0	6.831	17	2	2	2	1	225	25.7	6.07	5.46	2	0	29188204	High
FALSE	High	Master Protein	P35606	Coatomer subunit beta' OS=Homo sapiens OX=9606 GN=COPB2 PE=1 SV=2	0	6.815	8	3	4	3	1	906	102.4	5.27	3.29	3	0	20758764	High
FALSE	High	Master Protein	A0A140VJP2	Methionine adenosyltransferase 2 subunit beta OS=Homo sapiens OX=9606 PE=2 SV=1	0	6.808	10	2	2	2	1	334	37.5	7.36	5.27	2	0	8819545	High
FALSE	High	Master Protein	A8K4A8	cDNA FLJ76156, highly similar to Homo sapiens aspartyl-tRNA synthetase 2 (DARS2), mRNA OS=Homo sapiens OX=9606 PE=2 SV=1	0	6.805	8	3	5	3	1	645	73.5	7.84	8.47	3	0	4.40799e+07	High
FALSE	High	Master Protein	O15347	High mobility group protein B3 OS=Homo sapiens OX=9606 GN=HMGB3 PE=1 SV=4	0	6.79	13	2	2	2	1	200	23	8.37	5.49	2	0	56124104	High
FALSE	High	Master Protein	Q8N5K1	CDGSH iron-sulfur domain-containing protein 2 OS=Homo sapiens OX=9606 GN=CISD2 PE=1 SV=1	0	6.78	19	2	2	2	1	135	15.3	9.61	3.06	2	0	41247804	High
FALSE	High	Master Protein	P46937-9	Isoform 9 of Transcriptional coactivator YAP1 OS=Homo sapiens OX=9606 GN=YAP1	0	6.721	7	1	1	1	1	508	54.9	5.24	5.2	1	0	13737645	High
FALSE	High	Master Protein	Q6IPH7	60S ribosomal protein L14 OS=Homo sapiens OX=9606 GN=RPL14 PE=2 SV=1	0	6.718	10	2	2	2	1	220	23.8	10.93	5.82	2	0	432559840	High
FALSE	High	Master Protein	B4E0Y9	Serine/threonine-protein kinase 26 OS=Homo sapiens OX=9606 GN=STK26 PE=1 SV=1	0	6.701	6	2	2	2	1	438	49.2	5.68	4.69	2	0		High
FALSE	High	Master Protein	Q13442	28 kDa heat- and acid-stable phosphoprotein OS=Homo sapiens OX=9606 GN=PDAP1 PE=1 SV=1	0	6.682	9	1	1	1	1	181	20.6	8.87	4.05	1	0	33900096	High
FALSE	High	Master Protein	E5RJR5	S-phase kinase-associated protein 1 OS=Homo sapiens OX=9606 GN=SKP1 PE=1 SV=1	0	6.665	16	3	3	3	1	163	18.7	4.7	4.29	3	0	3.89599e+07	High
FALSE	High	Master Protein	O75940	Survival of motor neuron-related-splicing factor 30 OS=Homo sapiens OX=9606 GN=SMNDC1 PE=1 SV=1	0	6.655	16	2	2	2	1	238	26.7	7.24	6	2	0		High
FALSE	High	Master Protein	A8K7H3	40S ribosomal protein S15a OS=Homo sapiens OX=9606 PE=2 SV=1	0	6.649	15	1	1	1	1	130	14.8	10.13	4.92	1	0	43793324	High
FALSE	High	Master Protein	P15121	Aldo-keto reductase family 1 member B1 OS=Homo sapiens OX=9606 GN=AKR1B1 PE=1 SV=3	0	6.634	10	2	3	1	1	316	35.8	6.98	7.52	2	0	1.4748e+06	High
FALSE	High	Master Protein	A0A140VJE8	AP complex subunit beta OS=Homo sapiens OX=9606 GN=AP2B1 PE=2 SV=1	0	6.607	4	2	2	2	1	951	105.6	5.34	5.65	2	0	24309742	High
FALSE	High	Master Protein	Q9Y678	Coatomer subunit gamma-1 OS=Homo sapiens OX=9606 GN=COPG1 PE=1 SV=1	0	6.569	3	2	2	2	1	874	97.7	5.47	5.55	2	0	49932162	High
FALSE	High	Master Protein	Q68CP9	AT-rich interactive domain-containing protein 2 OS=Homo sapiens OX=9606 GN=ARID2 PE=1 SV=2	0	6.566	2	1	2	1	1	1835	197.3	7.42	3.84	1	0	5.33905e+06	High
FALSE	High	Master Protein	A0A024R7L8	UPF1 regulator of nonsense transcripts homolog (Yeast), isoform CRA_a OS=Homo sapiens OX=9606 GN=UPF1 PE=3 SV=1	0	6.557	3	2	2	2	1	1129	124.3	6.61	8.28	2	0	17042226	High
FALSE	High	Master Protein	P23229	Integrin alpha-6 OS=Homo sapiens OX=9606 GN=ITGA6 PE=1 SV=5	0	6.556	3	2	2	2	1	1130	126.5	6.61	7.25	2	0	28930347	High
FALSE	High	Master Protein	Q9UDW1	Cytochrome b-c1 complex subunit 9 OS=Homo sapiens OX=9606 GN=UQCR10 PE=1 SV=3	0	6.547	38	2	2	2	1	63	7.3	9.47	5.95	2	0	24887586	High
FALSE	High	Master Protein	A8KAE0	cDNA FLJ78476, highly similar to Homo sapiens WD repeat and HMG-box DNA binding protein 1 (WDHD1), transcript variant 1, mRNA OS=Homo sapiens OX=9606 PE=2 SV=1	0	6.534	2	1	1	1	1	1129	125.9	5.62	4.8	1	0	8693629	High
FALSE	High	Master Protein	P54687-5	Isoform 5 of Branched-chain-amino-acid aminotransferase, cytosolic OS=Homo sapiens OX=9606 GN=BCAT1	0	6.53	7	2	2	2	1	398	44.1	5.39	5.65	2	0	73053428	High
FALSE	High	Master Protein	Q13363	C-terminal-binding protein 1 OS=Homo sapiens OX=9606 GN=CTBP1 PE=1 SV=2	0	6.511	12	2	2	2	1	440	47.5	6.77	5.41	2	0		High
FALSE	High	Master Protein	Q96T76-8	Isoform 5 of MMS19 nucleotide excision repair protein homolog OS=Homo sapiens OX=9606 GN=MMS19	0	6.5	4	2	2	2	1	1051	115.6	6.52	6.5	2	0	21877915	High
FALSE	High	Master Protein	A0A109NGN6	Proteasome subunit alpha type OS=Homo sapiens OX=9606 PE=2 SV=1	0	6.491	13	2	2	2	1	241	26.4	4.79	5.68	2	0	5.96451e+07	High
FALSE	High	Master Protein	P0C0S5	Histone H2A.Z OS=Homo sapiens OX=9606 GN=H2AZ1 PE=1 SV=2	0	6.477	20	3	4	1	1	128	13.5	10.58	6.01	3	0	32108060	High
FALSE	High	Master Protein	B4DZF2	cDNA FLJ59571, highly similar to Eukaryotic translation initiation factor 4gamma 2 OS=Homo sapiens OX=9606 PE=2 SV=1	0	6.477	4	3	3	3	1	980	110.2	7.94	4.74	3	0	94941112	High
FALSE	High	Master Protein	Q86XR7-2	Isoform 2 of TIR domain-containing adapter molecule 2 OS=Homo sapiens OX=9606 GN=TICAM2	0	6.451	15	2	2	2	1	404	46.1	5.12	3.14	2	0	39011704	High
FALSE	High	Master Protein	P28074	Proteasome subunit beta type-5 OS=Homo sapiens OX=9606 GN=PSMB5 PE=1 SV=3	0	6.444	11	2	2	2	1	263	28.5	6.92	2.79	2	0	1.84893e+07	High
FALSE	High	Master Protein	A0A024R565	Multifunctional methyltransferase subunit TRM112-like protein OS=Homo sapiens OX=9606 GN=HSPC152 PE=3 SV=1	0	6.444	22	2	2	2	1	125	14.2	5.26	3.12	2	0	35295244	High
FALSE	High	Master Protein	A0A024R6K8	T1-TrpRS OS=Homo sapiens OX=9606 GN=WARS PE=2 SV=1	0	6.441	10	3	4	3	1	471	53.1	6.23	5.88	3	0	78961810	High
FALSE	High	Master Protein	A8K9A1	cDNA FLJ77639 OS=Homo sapiens OX=9606 PE=2 SV=1	0	6.414	9	3	3	3	1	610	68	9.72	4.57	3	0	20851463	High
FALSE	High	Master Protein	Q9UNZ2-5	Isoform 3 of NSFL1 cofactor p47 OS=Homo sapiens OX=9606 GN=NSFL1C	0	6.392	8	2	2	2	1	372	40.8	5.15	5.77	2	0	36531121	High
FALSE	High	Master Protein	A0A087WUT6	Eukaryotic translation initiation factor 5B OS=Homo sapiens OX=9606 GN=EIF5B PE=1 SV=1	0	6.38	5	3	3	3	1	1220	138.6	5.58	6.03	3	0	53231862	High
FALSE	High	Master Protein	A0A7I2YQG2	Ribosomal protein L19 OS=Homo sapiens OX=9606 GN=RPL19 PE=1 SV=1	0	6.358	8	1	1	1	1	216	25.7	11.27	4.19	1	0	34735788	High
FALSE	High	Master Protein	P62249	40S ribosomal protein S16 OS=Homo sapiens OX=9606 GN=RPS16 PE=1 SV=2	0	6.356	20	3	4	3	1	146	16.4	10.21	9.17	3	0	7.27994e+08	High
FALSE	High	Master Protein	Q9BSJ8-2	Isoform 2 of Extended synaptotagmin-1 OS=Homo sapiens OX=9606 GN=ESYT1	0	6.354	4	3	3	3	1	1114	123.9	5.78	7.85	3	0	98434785	High
FALSE	High	Master Protein	P37108	Signal recognition particle 14 kDa protein OS=Homo sapiens OX=9606 GN=SRP14 PE=1 SV=2	0	6.348	15	2	2	2	1	136	14.6	10.04	5.07	2	0	11203793	High
FALSE	High	Master Protein	Q96JM2-3	Isoform 3 of Zinc finger protein 462 OS=Homo sapiens OX=9606 GN=ZNF462	0	6.346	1	1	1	1	1	2566	290.9	7.37	4.46	1	0		High
FALSE	High	Master Protein	Q6MZP3	Uncharacterized protein DKFZp686I05169 OS=Homo sapiens OX=9606 GN=DKFZp686I05169 PE=2 SV=1	0	6.323	2	2	2	2	1	1268	145.6	5.52	4.31	2	0	8446235	High
FALSE	High	Master Protein	P17858-2	Isoform 2 of ATP-dependent 6-phosphofructokinase, liver type OS=Homo sapiens OX=9606 GN=PFKL	0	6.313	4	2	2	2	1	827	90.1	7.83	5.7	2	0	27295100	High
FALSE	High	Master Protein	P30876	DNA-directed RNA polymerase II subunit RPB2 OS=Homo sapiens OX=9606 GN=POLR2B PE=1 SV=1	0	6.291	4	2	2	2	1	1174	133.8	6.87	6.89	2	0	38554115	High
FALSE	High	Master Protein	A0A5C2FYV6	IGL c1854_light_IGKV4-1_IGKJ2 (Fragment) OS=Homo sapiens OX=9606 PE=2 SV=1	0	6.289	16	1	1	1	1	113	12.5	9.1	3.93	1	0	62341268	High
FALSE	High	Master Protein	Q9NS69	Mitochondrial import receptor subunit TOM22 homolog OS=Homo sapiens OX=9606 GN=TOMM22 PE=1 SV=3	0	6.281	25	2	4	2	1	142	15.5	4.34	7.04	2	0	5.77293e+07	High
FALSE	High	Master Protein	B4E0L0	cDNA FLJ54030, highly similar to Polymerase delta-interacting protein 3 OS=Homo sapiens OX=9606 PE=2 SV=1	0	6.278	10	2	2	2	1	438	48.1	9.92	5.12	2	0	17371472	High
FALSE	High	Master Protein	O94906	Pre-mRNA-processing factor 6 OS=Homo sapiens OX=9606 GN=PRPF6 PE=1 SV=1	0	6.269	3	2	2	2	1	941	106.9	8.25	4.62	2	0	2.55926e+06	High
FALSE	High	Master Protein	Q53G34	Mitochondrial carrier homolog 2 variant (Fragment) OS=Homo sapiens OX=9606 PE=2 SV=1	0	6.267	7	1	1	1	1	303	33.3	7.97	4.12	1	0	40789884	High
FALSE	High	Master Protein	A0A024RDQ8	Replication factor C (Activator 1) 3, 38kDa, isoform CRA_a OS=Homo sapiens OX=9606 GN=RFC3 PE=4 SV=1	0	6.267	5	1	1	1	1	356	40.5	8.34	5.58	1	0	29474664	High
FALSE	High	Master Protein	Q9BZZ5	Apoptosis inhibitor 5 OS=Homo sapiens OX=9606 GN=API5 PE=1 SV=3	0	6.265	3	1	1	1	1	524	59	7.34	4.05	1	0	20719406	High
FALSE	High	Master Protein	Q12904-2	Isoform 2 of Aminoacyl tRNA synthase complex-interacting multifunctional protein 1 OS=Homo sapiens OX=9606 GN=AIMP1	0	6.255	10	2	2	2	1	336	37	8.65	5.97	2	0	18402356	High
FALSE	High	Master Protein	A0A0A6YYJ8	Putative RNA-binding protein Luc7-like 2 OS=Homo sapiens OX=9606 GN=LUC7L2 PE=3 SV=1	0	6.229	7	2	2	1	1	458	54.2	10.13	4.03	2	0	5.30565e+06	High
FALSE	High	Master Protein	A8K4T6	26S proteasome non-ATPase regulatory subunit 5 OS=Homo sapiens OX=9606 PE=2 SV=1	0	6.218	3	1	2	1	1	504	56.2	5.57	6.51	1	0		High
FALSE	High	Master Protein	B4DZF8	Serine/threonine-protein phosphatase 2A activator OS=Homo sapiens OX=9606 PE=2 SV=1	0	6.201	10	2	2	2	1	374	42.1	5.8	6.72	2	0	20236012	High
FALSE	High	Master Protein	P32322-3	Isoform 3 of Pyrroline-5-carboxylate reductase 1, mitochondrial OS=Homo sapiens OX=9606 GN=PYCR1	0	6.184	10	2	2	1	1	346	36	7.61	5.74	2	0	23525298	High
FALSE	High	Master Protein	A0A1K0GXZ1	Globin C1 OS=Homo sapiens OX=9606 GN=GLNC1 PE=3 SV=1	0	6.158	14	2	3	2	1	177	19.2	9.77	4.77	2	0	36469900	High
FALSE	High	Master Protein	Q7Z7H5	Transmembrane emp24 domain-containing protein 4 OS=Homo sapiens OX=9606 GN=TMED4 PE=1 SV=1	0	6.155	9	1	2	1	1	227	25.9	8.28	7.74	1	0	7.08554e+06	High
FALSE	High	Master Protein	P30049	ATP synthase subunit delta, mitochondrial OS=Homo sapiens OX=9606 GN=ATP5F1D PE=1 SV=2	0	6.14	8	1	2	1	1	168	17.5	5.49	3.97	1	0	5.86335e+06	High
FALSE	High	Master Protein	Q9NQ29	Putative RNA-binding protein Luc7-like 1 OS=Homo sapiens OX=9606 GN=LUC7L PE=1 SV=1	0	6.136	11	3	3	2	1	371	43.7	9.92	3.22	3	1	18274184	High
FALSE	High	Master Protein	B1AKR6	Dynein light chain roadblock-type 1 OS=Homo sapiens OX=9606 GN=DYNLRB1 PE=1 SV=1	0	6.132	19	2	2	2	1	148	16.2	7.02	5.61	2	0	26531028	High
FALSE	High	Master Protein	F8W031	DUF3456 domain-containing protein (Fragment) OS=Homo sapiens OX=9606 PE=1 SV=1	0	6.121	10	2	2	2	1	263	29.2	7.01	2.82	2	0	2.51131e+07	High
FALSE	High	Master Protein	O60888-2	Isoform A of Protein CutA OS=Homo sapiens OX=9606 GN=CUTA	0	6.053	16	2	2	2	1	198	20.9	5.48	5.34	2	0	48651979	High
FALSE	High	Master Protein	A0A024R9D3	60S ribosomal protein L30 OS=Homo sapiens OX=9606 GN=RPL30 PE=3 SV=1	0	6.034	24	2	4	2	1	115	12.8	9.63	9.18	2	0	244762680	High
FALSE	High	Master Protein	P62495	Eukaryotic peptide chain release factor subunit 1 OS=Homo sapiens OX=9606 GN=ETF1 PE=1 SV=3	0	6.031	9	2	2	2	1	437	49	5.71	2.93	2	0	56338644	High
FALSE	High	Master Protein	Q01813	ATP-dependent 6-phosphofructokinase, platelet type OS=Homo sapiens OX=9606 GN=PFKP PE=1 SV=2	0	6.018	2	1	1	1	1	784	85.5	7.55	3.48	1	0	26270782	High
FALSE	High	Master Protein	Q13724	Mannosyl-oligosaccharide glucosidase OS=Homo sapiens OX=9606 GN=MOGS PE=1 SV=5	0	5.992	4	2	2	2	1	837	91.9	8.9	3.65	2	0	59224400	High
FALSE	High	Master Protein	A0A024R6H0	Cleavage and polyadenylation specificity factor subunit 2 OS=Homo sapiens OX=9606 GN=CPSF2 PE=3 SV=1	0	5.985	2	1	2	1	1	782	88.4	5.11	2.43	1	0	874669	High
FALSE	High	Master Protein	A0A0S2Z569	DAZ associated protein 1 isoform 1 (Fragment) OS=Homo sapiens OX=9606 GN=DAZAP1 PE=2 SV=1	0	5.98	15	2	3	2	1	407	43.4	8.56	4	2	0	37412588	High
FALSE	High	Master Protein	A0A024R9D7	2,4-dienoyl CoA reductase 1, mitochondrial, isoform CRA_b OS=Homo sapiens OX=9606 GN=DECR1 PE=4 SV=1	0	5.943	7	1	1	1	1	335	36	9.28	5.04	1	0	14390617	High
FALSE	High	Master Protein	Q96GE9	Distal membrane-arm assembly complex protein 1 OS=Homo sapiens OX=9606 GN=DMAC1 PE=1 SV=1	0	5.927	33	1	1	1	1	116	12.2	9.77	5.09	1	0	29835178	High
FALSE	High	Master Protein	Q8N4N4	PC4 and SFRS1 interacting protein 1, isoform CRA_a OS=Homo sapiens OX=9606 GN=PSIP1 PE=2 SV=1	0	5.924	44	2	3	1	1	50	5.7	8.59	8.06	2	0	25072248	High
FALSE	High	Master Protein	B2R7C2	cDNA, FLJ93375, highly similar to Homo sapiens ZW10, kinetochore associated, homolog (Drosophila) (ZW10), mRNA OS=Homo sapiens OX=9606 PE=2 SV=1	0	5.885	3	1	1	1	1	779	88.8	6.27	2.87	1	0		High
FALSE	High	Master Protein	V9HWB7	Citrate hydro-lyase OS=Homo sapiens OX=9606 GN=HEL60 PE=2 SV=1	0	5.879	4	2	2	2	1	889	98.3	6.68	4.81	2	0	16262022	High
FALSE	High	Master Protein	A0A024R4M0	40S ribosomal protein S9 OS=Homo sapiens OX=9606 GN=RPS9 PE=1 SV=1	0	5.855	11	4	5	4	1	194	22.6	10.65	10.51	4	0	415993096	High
FALSE	High	Master Protein	E7EPK1	Septin OS=Homo sapiens OX=9606 GN=SEPTIN7 PE=1 SV=2	0	5.853	6	2	2	2	1	437	50.7	8.63	5.92	2	0	35182500	High
FALSE	High	Master Protein	A0A024QYY3	Phosphoribosyl pyrophosphate synthetase-associated protein 2, isoform CRA_a OS=Homo sapiens OX=9606 GN=PRPSAP2 PE=3 SV=1	0	5.826	9	2	2	2	1	369	40.9	7.44	6.76	2	0	31824856	High
FALSE	High	Master Protein	P61086	Ubiquitin-conjugating enzyme E2 K OS=Homo sapiens OX=9606 GN=UBE2K PE=1 SV=3	0	5.822	20	2	2	2	1	200	22.4	5.44	3.13	2	0	49343848	High
FALSE	High	Master Protein	Q96GK7	Fumarylacetoacetate hydrolase domain-containing protein 2A OS=Homo sapiens OX=9606 GN=FAHD2A PE=1 SV=1	0	5.809	8	2	2	2	1	314	34.6	8.24	6.49	2	0	48201746	High
FALSE	High	Master Protein	B3KTT0	cDNA FLJ38675 fis, clone IMR322000243, highly similar to Nucleoporin Nup43 OS=Homo sapiens OX=9606 PE=2 SV=1	0	5.753	4	1	1	1	1	380	42.1	5.54	3.97	1	0	15751124	High
FALSE	High	Master Protein	A8K666	Phenylalanyl-tRNA synthetase beta subunit OS=Homo sapiens OX=9606 PE=2 SV=1	0	5.738	5	3	3	3	1	589	66	6.98	6.12	3	0	94561636	High
FALSE	High	Master Protein	O43181	NADH dehydrogenase [ubiquinone] iron-sulfur protein 4, mitochondrial OS=Homo sapiens OX=9606 GN=NDUFS4 PE=1 SV=1	0	5.736	9	1	2	1	1	175	20.1	10.3	5.75	1	0	12995557	High
FALSE	High	Master Protein	A0A087X1Z3	Proteasome activator complex subunit 2 OS=Homo sapiens OX=9606 GN=PSME2 PE=1 SV=1	0	5.736	9	1	2	1	1	254	29.1	6.71	5.69	1	0	4.94225e+06	High
FALSE	High	Master Protein	F5H423	Uncharacterized protein OS=Homo sapiens OX=9606 PE=3 SV=1	0	5.724	21	3	3	2	1	210	23.3	8.6	7.38	3	1	110186108	High
FALSE	High	Master Protein	A0A1L2BU40	Anti-staphylococcal enterotoxin E variable region lambda chain (Fragment) OS=Homo sapiens OX=9606 PE=2 SV=1	0	5.703	17	1	1	1	1	110	11.8	4.56	3.33	1	0	37863092	High
FALSE	High	Master Protein	A0MNN4	CDW3/SMU1 OS=Homo sapiens OX=9606 GN=SMU1 PE=2 SV=1	0	5.702	8	3	4	3	1	513	57.5	7.18	5.84	3	0	45072768	High
FALSE	High	Master Protein	O75964	ATP synthase subunit g, mitochondrial OS=Homo sapiens OX=9606 GN=ATP5MG PE=1 SV=3	0	5.701	21	2	2	2	1	103	11.4	9.64	4.96	2	0	331262496	High
FALSE	High	Master Protein	Q9H8Y1	Vertnin OS=Homo sapiens OX=9606 GN=VRTN PE=1 SV=1	0	5.665	4	1	1	1	1	702	78.2	9.01	5.2	1	0		High
FALSE	High	Master Protein	J3KN16	Proteasome adapter and scaffold protein ECM29 OS=Homo sapiens OX=9606 GN=ECPAS PE=1 SV=1	0	5.646	2	3	3	3	1	2017	223.6	8.75	4.12	3	0	4.04874e+07	High
FALSE	High	Master Protein	A0A384MEE7	Epididymis secretory sperm binding protein OS=Homo sapiens OX=9606 PE=2 SV=1	0	5.614	3	1	2	1	1	406	46.9	5.26	6.82	1	0	44433152	High
FALSE	High	Master Protein	Q13409	Cytoplasmic dynein 1 intermediate chain 2 OS=Homo sapiens OX=9606 GN=DYNC1I2 PE=1 SV=3	0	5.578	5	1	3	1	1	638	71.4	5.2	6.69	1	0	2682779	High
FALSE	High	Master Protein	Q9H6R4	Nucleolar protein 6 OS=Homo sapiens OX=9606 GN=NOL6 PE=1 SV=2	0	5.573	3	2	2	2	1	1146	127.5	7.64	5.1	2	0	12145617	High
FALSE	High	Master Protein	Q15042-3	Isoform 2 of Rab3 GTPase-activating protein catalytic subunit OS=Homo sapiens OX=9606 GN=RAB3GAP1	0	5.567	2	1	1	1	1	988	111.2	5.45	3.59	1	0	5465443	High
FALSE	High	Master Protein	A0A024RC55	Milk fat globule-EGF factor 8 protein, isoform CRA_a OS=Homo sapiens OX=9606 GN=MFGE8 PE=4 SV=1	0	5.561	10	3	3	3	1	387	43.1	8.15	7.54	3	0	120014249	High
FALSE	High	Master Protein	V9HWB5	Inorganic diphosphatase OS=Homo sapiens OX=9606 GN=HEL-S-66p PE=2 SV=1	0	5.551	13	2	2	2	1	289	32.6	5.86	5.16	2	0	23958124	High
FALSE	High	Master Protein	P62070-4	Isoform 4 of Ras-related protein R-Ras2 OS=Homo sapiens OX=9606 GN=RRAS2	0	5.512	13	2	2	2	1	210	24.2	6.01	3.19	2	0		High
FALSE	High	Master Protein	A0A024RBA9	Ras-related protein Rab-21 OS=Homo sapiens OX=9606 GN=RAB21 PE=3 SV=1	0	5.51	8	1	1	1	1	225	24.3	7.94	4.48	1	0	10731715	High
FALSE	High	Master Protein	O95777	U6 snRNA-associated Sm-like protein LSm8 OS=Homo sapiens OX=9606 GN=LSM8 PE=1 SV=3	0	5.503	17	1	1	1	1	96	10.4	4.48	3.62	1	0		High
FALSE	High	Master Protein	Q9NZL4-3	Isoform 3 of Hsp70-binding protein 1 OS=Homo sapiens OX=9606 GN=HSPBP1	0	5.492	5	1	2	1	1	402	44.3	6.47	4.25	1	0	1.0179e+07	High
FALSE	High	Master Protein	P47755	F-actin-capping protein subunit alpha-2 OS=Homo sapiens OX=9606 GN=CAPZA2 PE=1 SV=3	0	5.489	12	2	3	1	1	286	32.9	5.85	5.63	2	0	14695381	High
FALSE	High	Master Protein	A0A024R753	RNA binding motif protein 28 isoform 1 OS=Homo sapiens OX=9606 GN=RBM28 PE=2 SV=1	0	5.488	2	1	1	1	1	759	85.7	9.22	3.6	1	0		High
FALSE	High	Master Protein	Q9H9B4	Sideroflexin-1 OS=Homo sapiens OX=9606 GN=SFXN1 PE=1 SV=4	0	5.487	5	1	1	1	1	322	35.6	9.07	3.15	1	0		High
FALSE	High	Master Protein	Q9Y2Z4	Tyrosine--tRNA ligase, mitochondrial OS=Homo sapiens OX=9606 GN=YARS2 PE=1 SV=2	0	5.486	6	2	2	2	1	477	53.2	8.98	4.94	2	0		High
FALSE	High	Master Protein	Q86XP3	ATP-dependent RNA helicase DDX42 OS=Homo sapiens OX=9606 GN=DDX42 PE=1 SV=1	0	5.478	4	2	3	2	1	938	102.9	7.02	2.83	2	0		High
FALSE	High	Master Protein	A8K6Q8	Transferrin receptor protein 1 OS=Homo sapiens OX=9606 PE=2 SV=1	0	5.475	3	2	2	2	1	760	84.8	6.61	4.67	2	0	41512522	High
FALSE	High	Master Protein	Q9UPT8	Zinc finger CCCH domain-containing protein 4 OS=Homo sapiens OX=9606 GN=ZC3H4 PE=1 SV=3	0	5.449	2	1	3	1	1	1303	140.2	6.27	2.78	1	0		High
FALSE	High	Master Protein	Q14847-2	Isoform 2 of LIM and SH3 domain protein 1 OS=Homo sapiens OX=9606 GN=LASP1	0	5.439	14	1	2	1	1	323	36	8.62	4.65	1	0	12103830	High
FALSE	High	Master Protein	P80723	Brain acid soluble protein 1 OS=Homo sapiens OX=9606 GN=BASP1 PE=1 SV=2	0	5.424	13	1	1	1	1	227	22.7	4.63	5.08	1	0	4974542	High
FALSE	High	Master Protein	A0A024R8A7	HCG31253, isoform CRA_a OS=Homo sapiens OX=9606 GN=hCG_31253 PE=4 SV=1	0	5.417	6	2	2	1	1	572	61.6	8.38	1.93	2	0	35301516	High
FALSE	High	Master Protein	A0A024R0Q4	Phospholipase D family, member 3, isoform CRA_b OS=Homo sapiens OX=9606 GN=PLD3 PE=3 SV=1	0	5.414	9	3	3	3	1	490	54.7	6.47	5.25	3	0	74344634	High
FALSE	High	Master Protein	Q9NQG5	Regulation of nuclear pre-mRNA domain-containing protein 1B OS=Homo sapiens OX=9606 GN=RPRD1B PE=1 SV=1	0	5.413	5	1	1	1	1	326	36.9	5.97	3.37	1	0	12299129	High
FALSE	High	Master Protein	Q7Z7H8-2	Isoform 2 of 39S ribosomal protein L10, mitochondrial OS=Homo sapiens OX=9606 GN=MRPL10	0	5.408	7	1	1	1	1	271	30.3	9.25	3.2	1	0	11036578	High
FALSE	High	Master Protein	Q5SRQ6	Casein kinase II subunit beta OS=Homo sapiens OX=9606 GN=CSNK2B PE=1 SV=2	0	5.397	13	2	2	2	1	234	26.9	5.96	6.01	2	0	2.13468e+07	High
FALSE	High	Master Protein	O14737	Programmed cell death protein 5 OS=Homo sapiens OX=9606 GN=PDCD5 PE=1 SV=3	0	5.39	19	2	2	2	1	125	14.3	6.04	4.82	2	0		High
FALSE	High	Master Protein	A8K5T7	cDNA FLJ75365, highly similar to Homo sapiens SUGT1B (SUGT1) mRNA OS=Homo sapiens OX=9606 PE=2 SV=1	0	5.385	10	2	3	2	1	365	41	5.16	5.02	2	0		High
FALSE	High	Master Protein	P61163	Alpha-centractin OS=Homo sapiens OX=9606 GN=ACTR1A PE=1 SV=1	0	5.371	8	2	2	2	1	376	42.6	6.64	5.29	2	0		High
FALSE	High	Master Protein	B3KQA0	cDNA FLJ90015 fis, clone HEMBA1000634, highly similar to Homo sapiens Mof4 family associated protein 1 (MRFAP1), mRNA OS=Homo sapiens OX=9606 PE=2 SV=1	0	5.364	19	1	1	1	1	127	14.5	4.64	3.51	1	0	7.16536e+06	High
FALSE	High	Master Protein	P42785-2	Isoform 2 of Lysosomal Pro-X carboxypeptidase OS=Homo sapiens OX=9606 GN=PRCP	0	5.355	6	2	2	2	1	517	58.1	7.4	3.12	2	0	29125230	High
FALSE	High	Master Protein	M0QYS1	60S ribosomal protein L13a (Fragment) OS=Homo sapiens OX=9606 GN=RPL13A PE=1 SV=2	0	5.355	9	2	2	2	1	210	24.2	10.86	2.55	2	0	8204177	High
FALSE	High	Master Protein	A0A024R663	Kinectin 1 (Kinesin receptor), isoform CRA_a OS=Homo sapiens OX=9606 GN=KTN1 PE=4 SV=1	0	5.348	2	2	2	2	1	1357	156.2	5.64	5.95	2	0	29084126	High
FALSE	High	Master Protein	P62304	Small nuclear ribonucleoprotein E OS=Homo sapiens OX=9606 GN=SNRPE PE=1 SV=1	0	5.322	25	2	3	2	1	92	10.8	9.44	8.03	2	0	538370512	High
FALSE	High	Master Protein	A0A7N4I394	Pre-mRNA-processing factor 40 homolog A OS=Homo sapiens OX=9606 GN=PRPF40A PE=1 SV=1	0	5.302	2	2	2	2	1	994	112.3	7.96	2.74	2	0	59919331	High
FALSE	High	Master Protein	B7ZM99	Formyltetrahydrofolate synthetase OS=Homo sapiens OX=9606 GN=MTHFD1L PE=1 SV=1	0	5.297	4	3	3	3	1	979	105.8	8.06	6.34	3	0	48687238	High
FALSE	High	Master Protein	Q9BXP5	Serrate RNA effector molecule homolog OS=Homo sapiens OX=9606 GN=SRRT PE=1 SV=1	0	5.296	3	1	1	1	1	876	100.6	5.96	3.82	1	0	15959087	High
FALSE	High	Master Protein	B2RDF2	Pescadillo homolog OS=Homo sapiens OX=9606 GN=PES1 PE=2 SV=1	0	5.294	3	2	2	2	1	588	68	7.33	4.2	2	0	62390952	High
FALSE	High	Master Protein	A0A0S2Z4Z0	RNA binding motif protein 14 isoform 1 (Fragment) OS=Homo sapiens OX=9606 GN=RBM14 PE=2 SV=1	0	5.283	5	2	2	2	1	669	69.4	9.67	2.42	2	0	1.57186e+06	High
FALSE	High	Master Protein	A8MWD9	Putative small nuclear ribonucleoprotein G-like protein 15 OS=Homo sapiens OX=9606 GN=SNRPGP15 PE=5 SV=2	0	5.279	16	1	2	1	1	76	8.5	8.84	5.64	1	0	78329100	High
FALSE	High	Master Protein	Q9Y3E8	Glyoxalase domain-containing protein 4 OS=Homo sapiens OX=9606 PE=2 SV=1	0	5.274	5	2	2	2	1	504	55	8.7	4.54	2	0	81343699	High
FALSE	High	Master Protein	Q5STZ8	ATP-binding cassette sub-family F member 1 OS=Homo sapiens OX=9606 GN=ABCF1 PE=1 SV=10	0	5.268	7	4	4	4	1	846	96	6.8	5.29	4	0	4.47347e+07	High
FALSE	High	Master Protein	Q8WY07	Cationic amino acid transporter 3 OS=Homo sapiens OX=9606 GN=SLC7A3 PE=1 SV=1	0	5.245	4	2	2	2	1	619	67.1	6.19	5.15	2	0	66780926	High
FALSE	High	Master Protein	A0A087WT44	Heme oxygenase (biliverdin-producing) OS=Homo sapiens OX=9606 GN=HMOX2 PE=1 SV=1	0	5.239	8	2	2	2	1	370	41.6	5.44	5.02	2	0	8288159	High
FALSE	High	Master Protein	O75494	Serine/arginine-rich splicing factor 10 OS=Homo sapiens OX=9606 GN=SRSF10 PE=1 SV=1	0	5.236	10	2	2	2	1	262	31.3	11.27	5.92	2	0	57201956	High
FALSE	High	Master Protein	Q5JRA6	Transport and Golgi organization protein 1 homolog OS=Homo sapiens OX=9606 GN=MIA3 PE=1 SV=1	0	5.216	1	1	1	1	1	1907	213.6	4.84	3.38	1	0	7595281	High
FALSE	High	Master Protein	P19784	Casein kinase II subunit alpha' OS=Homo sapiens OX=9606 GN=CSNK2A2 PE=1 SV=1	0	5.204	3	1	1	1	1	350	41.2	8.56	2.45	1	0	28227618	High
FALSE	High	Master Protein	B0YIW6	Coatomer subunit delta OS=Homo sapiens OX=9606 GN=ARCN1 PE=1 SV=1	0	5.191	4	2	2	2	1	552	61.6	5.85	5.08	2	0	102064168	High
FALSE	High	Master Protein	E7ESC6	Exportin-7 OS=Homo sapiens OX=9606 GN=XPO7 PE=1 SV=1	0	5.171	2	1	1	1	1	1088	124	6.48	4.42	1	0	10376401	High
FALSE	High	Master Protein	A0A6Q8PGB0	DNA-directed RNA polymerase subunit OS=Homo sapiens OX=9606 GN=POLR2A PE=1 SV=2	0	5.167	2	2	2	2	1	1970	217.1	7.37	5.14	2	0	15654987	High
FALSE	High	Master Protein	A0A384MDT9	Epididymis secretory sperm binding protein OS=Homo sapiens OX=9606 PE=2 SV=1	0	5.163	12	1	1	1	1	157	16.6	6.79	2.73	1	0	35060200	High
FALSE	High	Master Protein	B7Z1D1	Alkaline phosphatase OS=Homo sapiens OX=9606 PE=2 SV=1	0	5.146	5	2	2	2	1	472	51.7	6.52	2.92	2	0	2.63658e+07	High
FALSE	High	Master Protein	P49756	RNA-binding protein 25 OS=Homo sapiens OX=9606 GN=RBM25 PE=1 SV=3	0	5.146	4	2	3	2	1	843	100.1	6.32	6.07	2	0	58870113	High
FALSE	High	Master Protein	Q14137	Ribosome biogenesis protein BOP1 OS=Homo sapiens OX=9606 GN=BOP1 PE=1 SV=2	0	5.133	6	2	2	2	1	746	83.6	6.19	4.54	2	0		High
FALSE	High	Master Protein	P07919	Cytochrome b-c1 complex subunit 6, mitochondrial OS=Homo sapiens OX=9606 GN=UQCRH PE=1 SV=2	0	5.111	20	1	1	1	1	91	10.7	4.44	4.49	1	0	41779608	High
FALSE	High	Master Protein	A0A7I2V3L8	Complex I subunit B13 OS=Homo sapiens OX=9606 GN=NDUFA5 PE=1 SV=1	0	5.108	25	2	3	2	1	145	16.6	5.6	6.76	2	0	62403932	High
FALSE	High	Master Protein	H0YHG0	Uncharacterized protein (Fragment) OS=Homo sapiens OX=9606 PE=1 SV=1	0	5.099	8	1	1	1	1	523	59.1	8.59	5.93	1	0	15171690	High
FALSE	High	Master Protein	A0A3R5W301	UBA2/WTIP fusion protein OS=Homo sapiens OX=9606 PE=2 SV=1	0	5.065	4	2	2	2	1	788	87.4	6.46	5.02	2	0	64077560	High
FALSE	High	Master Protein	Q5VWC4	26S proteasome non-ATPase regulatory subunit 4 OS=Homo sapiens OX=9606 GN=PSMD4 PE=1 SV=1	0	5.058	12	2	2	1	1	380	41.1	4.81	6.14	2	0	2.43961e+06	High
FALSE	High	Master Protein	Q9NQ50	39S ribosomal protein L40, mitochondrial OS=Homo sapiens OX=9606 GN=MRPL40 PE=1 SV=1	0	5.044	15	2	2	2	1	206	24.5	9.63	4.76	2	0	11144028	High
FALSE	High	Master Protein	A0A669KBL1	Ubiquitin carboxyl-terminal hydrolase 7 OS=Homo sapiens OX=9606 GN=USP7 PE=1 SV=1	0	5.041	2	1	1	1	1	1137	132.2	6.05	4.55	1	0	41976984	High
FALSE	High	Master Protein	Q92804	TATA-binding protein-associated factor 2N OS=Homo sapiens OX=9606 GN=TAF15 PE=1 SV=1	0	5.037	5	2	2	1	1	592	61.8	8.02	4.8	2	0		High
FALSE	High	Master Protein	B7ZKQ8	Podocalyxin OS=Homo sapiens OX=9606 GN=PODXL PE=2 SV=1	0	5.031	5	1	5	1	1	560	58.8	5.49	3.79	1	0	55698540	High
FALSE	High	Master Protein	Q9BQI0-2	Isoform 2 of Allograft inflammatory factor 1-like OS=Homo sapiens OX=9606 GN=AIF1L	0	5.03	14	2	2	2	1	176	20	7.77	4.16	2	0	41715629	High
FALSE	High	Master Protein	Q96SQ9-2	Isoform 2 of Cytochrome P450 2S1 OS=Homo sapiens OX=9606 GN=CYP2S1	0	5.02	2	1	2	1	1	564	62.2	9.38	4.9	1	0	141110000	High
FALSE	High	Master Protein	A0A6Q8PFJ0	Prelamin-A/C OS=Homo sapiens OX=9606 GN=LMNA PE=1 SV=1	0	5.02	2	1	1	1	1	729	80.9	8.27	3.43	1	0	26021118	High
FALSE	High	Master Protein	Q92520	Protein FAM3C OS=Homo sapiens OX=9606 GN=FAM3C PE=1 SV=1	0	5.013	7	1	1	1	1	227	24.7	8.29	3.05	1	0	23181204	High
FALSE	High	Master Protein	B4DPD5	Ubiquitin thioesterase OS=Homo sapiens OX=9606 PE=2 SV=1	0	5.012	10	2	2	2	1	308	35.2	5.59	3.66	2	0	20160424	High
FALSE	High	Master Protein	A0A0A1HAV6	Ras-related protein Rab-3 OS=Homo sapiens OX=9606 PE=2 SV=1	0	5.001	8	1	1	1	1	219	24.7	5.11	3.07	1	0		High
FALSE	High	Master Protein	O00178	GTP-binding protein 1 OS=Homo sapiens OX=9606 GN=GTPBP1 PE=1 SV=3	0	4.999	5	2	2	2	1	669	72.4	8.34	3.29	2	0	28447882	High
FALSE	High	Master Protein	Q9Y2V2	Calcium-regulated heat-stable protein 1 OS=Homo sapiens OX=9606 GN=CARHSP1 PE=1 SV=2	0	4.996	11	1	1	1	1	147	15.9	8.21	4.28	1	0	99420128	High
FALSE	High	Master Protein	A6QKW0	SHINC3 OS=Homo sapiens OX=9606 GN=SHINC3 PE=2 SV=1	0	4.994	16	3	3	3	1	247	27.9	9.7	5.92	3	0	1.05622e+08	High
FALSE	High	Master Protein	P31153	S-adenosylmethionine synthase isoform type-2 OS=Homo sapiens OX=9606 GN=MAT2A PE=1 SV=1	0	4.984	4	1	1	1	1	395	43.6	6.48	3.38	1	0	42825636	High
FALSE	High	Master Protein	B5ME19	Eukaryotic translation initiation factor 3 subunit C-like protein OS=Homo sapiens OX=9606 GN=EIF3CL PE=1 SV=1	0	4.957	2	2	2	2	1	914	105.4	5.64	4.58	2	0	113989376	High
FALSE	High	Master Protein	O76003	Glutaredoxin-3 OS=Homo sapiens OX=9606 GN=GLRX3 PE=1 SV=2	0	4.952	10	2	2	2	1	335	37.4	5.39	3.74	2	0	7006452	High
FALSE	High	Master Protein	B3KM95	Phosphatidate cytidylyltransferase OS=Homo sapiens OX=9606 PE=2 SV=1	0	4.951	4	1	1	1	1	445	51.3	7.09	4.24	1	0	20763210	High
FALSE	High	Master Protein	A0A024R4E5	High density lipoprotein binding protein (Vigilin), isoform CRA_a OS=Homo sapiens OX=9606 GN=HDLBP PE=1 SV=1	0	4.941	2	2	2	2	1	1268	141.4	6.87	5.69	2	0	1177229	High
FALSE	High	Master Protein	P15313	V-type proton ATPase subunit B, kidney isoform OS=Homo sapiens OX=9606 GN=ATP6V1B1 PE=1 SV=3	0	4.938	4	1	1	1	1	513	56.8	5.66	3.96	1	0	26196020	High
FALSE	High	Master Protein	B4DEA8	cDNA FLJ56425, highly similar to Very-long-chain specific acyl-CoAdehydrogenase, mitochondrial OS=Homo sapiens OX=9606 PE=2 SV=1	0	4.927	2	1	1	1	1	701	75.2	8.88	2.92	1	0	25749978	High
FALSE	High	Master Protein	F8W727	60S ribosomal protein L32 OS=Homo sapiens OX=9606 GN=RPL32 PE=1 SV=1	0	4.909	9	1	1	1	1	153	18	10.59	3.17	1	0		High
FALSE	High	Master Protein	B2R5Y4	cDNA, FLJ92684, highly similar to Homo sapiens IK cytokine, down-regulator of HLA II (IK), mRNA OS=Homo sapiens OX=9606 PE=2 SV=1	0	4.888	12	4	4	4	1	557	65.6	6.64	4.68	4	0	3.16959e+07	High
FALSE	High	Master Protein	Q9Y3Y2-3	Isoform 2 of Chromatin target of PRMT1 protein OS=Homo sapiens OX=9606 GN=CHTOP	0	4.88	5	1	1	1	1	249	26.5	12.23	2.84	1	0		High
FALSE	High	Master Protein	Q13501	Sequestosome-1 OS=Homo sapiens OX=9606 GN=SQSTM1 PE=1 SV=1	0	4.874	7	1	1	1	1	440	47.7	5.22	3.98	1	0	4346872	High
FALSE	High	Master Protein	Q14126	Desmoglein-2 OS=Homo sapiens OX=9606 GN=DSG2 PE=1 SV=2	0	4.872	5	3	3	3	1	1118	122.2	5.24	4.66	3	0	18048586	High
FALSE	High	Master Protein	K7ELC2	40S ribosomal protein S15 OS=Homo sapiens OX=9606 GN=RPS15 PE=1 SV=1	0	4.872	13	1	3	1	1	152	17.7	10.39	6.5	1	0	58787688	High
FALSE	High	Master Protein	I6L9E8	Family with sequence similarity 98, member A OS=Homo sapiens OX=9606 GN=FAM98A PE=2 SV=1	0	4.851	3	1	1	1	1	518	55.1	8.88	2.72	1	0		High
FALSE	High	Master Protein	Q6FIE5	14 kDa phosphohistidine phosphatase OS=Homo sapiens OX=9606 GN=PHP14 PE=2 SV=1	0	4.838	17	1	1	1	1	125	13.8	6.07	3.64	1	0	3.4308e+06	High
FALSE	High	Master Protein	A0A024R2C5	Vesicle-fusing ATPase OS=Homo sapiens OX=9606 GN=VPS4B PE=3 SV=1	0	4.822	6	2	2	2	1	444	49.3	7.23	4.37	2	0	39739560	High
FALSE	High	Master Protein	A0A024R608	Ribosomal protein, large, P1, isoform CRA_a OS=Homo sapiens OX=9606 GN=RPLP1 PE=3 SV=1	0	4.818	52	2	2	2	1	114	11.5	4.32	3.67	2	0	557624684	High
FALSE	High	Master Protein	Q5HYL6	Uncharacterized protein DKFZp686E1899 OS=Homo sapiens OX=9606 GN=DKFZp686E1899 PE=2 SV=1	0	4.801	12	2	2	2	1	352	39.5	5.19	4.65	2	0	21112798	High
FALSE	High	Master Protein	Q9Y6W5	Wiskott-Aldrich syndrome protein family member 2 OS=Homo sapiens OX=9606 GN=WASF2 PE=1 SV=3	0	4.798	4	1	1	1	1	498	54.3	5.53	3.88	1	0		High
FALSE	High	Master Protein	O43157	Plexin-B1 OS=Homo sapiens OX=9606 GN=PLXNB1 PE=1 SV=3	0	4.79	1	1	1	1	1	2135	232.2	5.49	4.29	1	0		High
FALSE	High	Master Protein	Q9BTW9-4	Isoform 4 of Tubulin-specific chaperone D OS=Homo sapiens OX=9606 GN=TBCD	0	4.786	2	2	2	2	1	1248	138.6	6.37	3.75	2	0		High
FALSE	High	Master Protein	H3BMD8	cAMP-regulated phosphoprotein 19 OS=Homo sapiens OX=9606 GN=ARPP19 PE=1 SV=1	0	4.783	20	1	2	1	1	131	14.5	8.31	5.44	1	0	26668502	High
FALSE	High	Master Protein	Q9NX24	H/ACA ribonucleoprotein complex subunit 2 OS=Homo sapiens OX=9606 GN=NHP2 PE=1 SV=1	0	4.763	19	2	2	2	1	153	17.2	8.22	4.04	2	0	45686872	High
FALSE	High	Master Protein	Q0VDC6	Peptidylprolyl isomerase OS=Homo sapiens OX=9606 GN=FKBP1A PE=1 SV=1	0	4.749	10	1	1	1	1	145	15.7	9.17	3.82	1	0	44279352	High
FALSE	High	Master Protein	A0A5C2GJB3	IG c628_light_IGKV3-15_IGKJ1 (Fragment) OS=Homo sapiens OX=9606 PE=2 SV=1	0	4.747	17	1	1	1	1	109	11.9	9.25	4.74	1	0	37548496	High
FALSE	High	Master Protein	Q9UNL2-2	Isoform 2 of Translocon-associated protein subunit gamma OS=Homo sapiens OX=9606 GN=SSR3	0	4.746	7	1	1	1	1	198	22.6	9.63	3.59	1	0	28294942	High
FALSE	High	Master Protein	A0A090N900	Ras homolog enriched in brain OS=Homo sapiens OX=9606 GN=RHEB PE=4 SV=1	0	4.736	9	1	1	1	1	184	20.5	5.92	3.45	1	0	19593196	High
FALSE	High	Master Protein	Q9Y295	Developmentally-regulated GTP-binding protein 1 OS=Homo sapiens OX=9606 GN=DRG1 PE=1 SV=1	0	4.736	7	2	2	2	1	367	40.5	8.9	4.13	2	0	43424348	High
FALSE	High	Master Protein	A0A024R2Q4	Ribosomal protein L15 OS=Homo sapiens OX=9606 GN=RPL15 PE=3 SV=1	0	4.706	11	2	2	2	1	204	24.1	11.62	3.89	2	0	9.61807e+07	High
FALSE	High	Master Protein	P18085	ADP-ribosylation factor 4 OS=Homo sapiens OX=9606 GN=ARF4 PE=1 SV=3	0	4.705	21	3	3	2	1	180	20.5	7.14	7.04	3	0	89717472	High
FALSE	High	Master Protein	H7BZW6	Histone deacetylase complex subunit SAP18 (Fragment) OS=Homo sapiens OX=9606 GN=SAP18 PE=1 SV=2	0	4.704	22	2	2	2	1	143	16	9.13	3.09	2	0	43939844	High
FALSE	High	Master Protein	A0A024RB14	40S ribosomal protein S26 OS=Homo sapiens OX=9606 GN=RPS26 PE=3 SV=1	0	4.691	13	1	1	1	1	115	13	11	3.47	1	0	98986752	High
FALSE	High	Master Protein	Q9BTV4	Transmembrane protein 43 OS=Homo sapiens OX=9606 GN=TMEM43 PE=1 SV=1	0	4.685	7	1	1	1	1	400	44.8	8.13	3.66	1	0	23752046	High
FALSE	High	Master Protein	Q9BRJ6	Uncharacterized protein C7orf50 OS=Homo sapiens OX=9606 GN=C7orf50 PE=1 SV=1	0	4.685	11	1	1	1	1	194	22.1	9.64	3.99	1	0	19723384	High
FALSE	High	Master Protein	P13473-3	Isoform LAMP-2C of Lysosome-associated membrane glycoprotein 2 OS=Homo sapiens OX=9606 GN=LAMP2	0	4.674	5	2	2	2	1	411	45.1	5.91	4.31	2	0	43715336	High
FALSE	High	Master Protein	A8K6Q6	cDNA FLJ78639 OS=Homo sapiens OX=9606 PE=2 SV=1	0	4.67	3	1	1	1	1	534	57.3	4.91	3.06	1	0	1.21986e+06	High
FALSE	High	Master Protein	A0A0S2Z5M1	SEC63-like (S. cerevisiae) (Fragment) OS=Homo sapiens OX=9606 GN=SEC63 PE=2 SV=1	0	4.668	2	1	1	1	1	760	87.9	5.31	3.95	1	0	16103873	High
FALSE	High	Master Protein	Q969G3	SWI/SNF-related matrix-associated actin-dependent regulator of chromatin subfamily E member 1 OS=Homo sapiens OX=9606 GN=SMARCE1 PE=1 SV=2	0	4.661	4	1	1	1	1	411	46.6	4.88	2.92	1	0	18830358	High
FALSE	High	Master Protein	Q96EV2	RNA-binding protein 33 OS=Homo sapiens OX=9606 GN=RBM33 PE=1 SV=3	0	4.659	2	1	1	1	1	1170	129.9	6.93	2.86	1	0	5015518	High
FALSE	High	Master Protein	E9PI68	Microsomal signal peptidase 25 kDa subunit OS=Homo sapiens OX=9606 GN=SPCS2 PE=1 SV=1	0	4.656	7	1	1	1	1	257	28.5	8.79	3.49	1	0	32576702	High
FALSE	High	Master Protein	Q15043	Metal cation symporter ZIP14 OS=Homo sapiens OX=9606 GN=SLC39A14 PE=1 SV=3	0	4.655	4	1	3	1	1	492	54.2	5.33	2.01	1	0	5.3044e+06	High
FALSE	High	Master Protein	Q5TDH0-3	Isoform 3 of Protein DDI1 homolog 2 OS=Homo sapiens OX=9606 GN=DDI2	0	4.655	7	1	1	1	1	419	46.5	5.1	4.39	1	0		High
FALSE	High	Master Protein	P22059	Oxysterol-binding protein 1 OS=Homo sapiens OX=9606 GN=OSBP PE=1 SV=1	0	4.643	2	1	1	1	1	807	89.4	7.3	3.87	1	0		High
FALSE	High	Master Protein	O75935	Dynactin subunit 3 OS=Homo sapiens OX=9606 GN=DCTN3 PE=1 SV=1	0	4.64	11	1	1	1	1	186	21.1	5.47	4.21	1	0	2146842	High
FALSE	High	Master Protein	Q5VV89	Microsomal glutathione S-transferase 3 OS=Homo sapiens OX=9606 GN=MGST3 PE=1 SV=1	0	4.629	8	1	1	1	1	166	18.4	9.96	3.23	1	0	34633696	High
FALSE	High	Master Protein	M0R2N5	Very-long-chain enoyl-CoA reductase OS=Homo sapiens OX=9606 GN=TECR PE=1 SV=1	0	4.618	5	1	2	1	1	346	39.9	9.61	3.1	1	0		High
FALSE	High	Master Protein	P23368	NAD-dependent malic enzyme, mitochondrial OS=Homo sapiens OX=9606 GN=ME2 PE=1 SV=1	0	4.608	11	2	2	2	1	584	65.4	7.61	5.99	2	0		High
FALSE	High	Master Protein	Q9P287-2	Isoform 2 of BRCA2 and CDKN1A-interacting protein OS=Homo sapiens OX=9606 GN=BCCIP	0	4.589	10	2	2	2	1	322	36.2	4.69	4.2	2	0	66580028	High
FALSE	High	Master Protein	B2R4R9	40S ribosomal protein S28 OS=Homo sapiens OX=9606 GN=RPS28 PE=2 SV=1	0	4.587	17	1	1	1	1	69	7.8	10.7	3.71	1	0	54683968	High
FALSE	High	Master Protein	D3DUE7	Glyoxylate reductase 1 homolog OS=Homo sapiens OX=9606 GN=N-PAC PE=3 SV=1	0	4.574	7	2	2	2	1	569	62.1	9.42	3.73	2	0	17759958	High
FALSE	High	Master Protein	Q9UJQ4	Sal-like protein 4 OS=Homo sapiens OX=9606 GN=SALL4 PE=1 SV=1	0	4.568	6	3	3	3	1	1053	112.2	7.47	2.81	3	0	13314598	High
FALSE	High	Master Protein	Q13895	Bystin OS=Homo sapiens OX=9606 GN=BYSL PE=1 SV=3	0	4.555	4	2	2	2	1	437	49.6	8.12	4.63	2	0	16864300	High
FALSE	High	Master Protein	H7C2Q8	EBNA1 binding protein 2, isoform CRA_d OS=Homo sapiens OX=9606 GN=EBNA1BP2 PE=1 SV=1	0	4.554	4	1	1	1	1	361	40.7	9.98	4.38	1	0	26519648	High
FALSE	High	Master Protein	Q8TCJ2	Dolichyl-diphosphooligosaccharide--protein glycosyltransferase subunit STT3B OS=Homo sapiens OX=9606 GN=STT3B PE=1 SV=1	0	4.542	3	2	2	2	1	826	93.6	8.91	4.3	2	0	26455378	High
FALSE	High	Master Protein	Q53HG1	NADH dehydrogenase [ubiquinone] 1 alpha subcomplex subunit 12 (Fragment) OS=Homo sapiens OX=9606 PE=2 SV=1	0	4.533	12	1	1	1	1	146	17.2	9.63	3.01	1	0	20705362	High
FALSE	High	Master Protein	P08243	Asparagine synthetase [glutamine-hydrolyzing] OS=Homo sapiens OX=9606 GN=ASNS PE=1 SV=4	0	4.527	4	1	1	1	1	561	64.3	6.86	3.74	1	0		High
FALSE	High	Master Protein	Q9NXF1	Testis-expressed protein 10 OS=Homo sapiens OX=9606 GN=TEX10 PE=1 SV=2	0	4.523	4	2	2	2	1	929	105.6	9.36	3.17	2	0	35450200	High
FALSE	High	Master Protein	O60341-2	Isoform 2 of Lysine-specific histone demethylase 1A OS=Homo sapiens OX=9606 GN=KDM1A	0	4.499	5	3	3	3	1	876	95.1	6.25	4.25	3	0	30376246	High
FALSE	High	Master Protein	P57740	Nuclear pore complex protein Nup107 OS=Homo sapiens OX=9606 GN=NUP107 PE=1 SV=1	0	4.481	5	3	4	3	1	925	106.3	5.43	2.1	3	0	31133820	High
FALSE	High	Master Protein	H0UI06	Cytochrome c oxidase subunit 7A2, mitochondrial OS=Homo sapiens OX=9606 GN=COX7A2 PE=1 SV=1	0	4.471	11	1	1	1	1	115	12.8	9.13	3.15	1	0	40157192	High
FALSE	High	Master Protein	A0A494C028	Protein DEK OS=Homo sapiens OX=9606 GN=DEK PE=1 SV=1	0	4.467	6	2	2	2	1	380	43.2	8.57	4.74	2	0	209594272	High
FALSE	High	Master Protein	O75607	Nucleoplasmin-3 OS=Homo sapiens OX=9606 GN=NPM3 PE=1 SV=3	0	4.462	12	1	2	1	1	178	19.3	4.63	2.31	1	0		High
FALSE	High	Master Protein	M0R1T5	Charged multivesicular body protein 2a (Fragment) OS=Homo sapiens OX=9606 GN=CHMP2A PE=1 SV=1	0	4.459	8	1	1	1	1	227	24.9	5.27	3.57	1	0		High
FALSE	High	Master Protein	Q92769	Histone deacetylase 2 OS=Homo sapiens OX=9606 GN=HDAC2 PE=1 SV=2	0	4.456	9	2	3	2	1	488	55.3	5.91	5.9	2	0	25769618	High
FALSE	High	Master Protein	Q53GS9	U4/U6.U5 tri-snRNP-associated protein 2 OS=Homo sapiens OX=9606 GN=USP39 PE=1 SV=2	0	4.456	3	2	2	2	1	565	65.3	8.91	4.37	2	0	32889295	High
FALSE	High	Master Protein	J3KQ48	Aminoacyl-tRNA hydrolase OS=Homo sapiens OX=9606 GN=PTRH2 PE=1 SV=1	0	4.447	8	1	1	1	1	180	19.3	8.73	3.61	1	0	34602404	High
FALSE	High	Master Protein	A0A0S2Z4X9	Glutamine--fructose-6-phosphate transaminase (isomerizing) (Fragment) OS=Homo sapiens OX=9606 GN=GFPT2 PE=2 SV=1	0	4.443	4	2	2	2	1	682	76.9	7.37	2.8	2	0	732480	High
FALSE	High	Master Protein	Q5HYG7	Medium-chain specific acyl-CoA dehydrogenase, mitochondrial OS=Homo sapiens OX=9606 GN=DKFZp686M24262 PE=2 SV=1	0	4.431	7	1	3	1	1	454	50.3	7.8	5.06	1	0	5.6398e+06	High
FALSE	High	Master Protein	Q6NUL7	SPTLC1 protein OS=Homo sapiens OX=9606 GN=SPTLC1 PE=1 SV=1	0	4.43	8	2	2	2	1	513	57.4	7.46	3.88	2	0	28171966	High
FALSE	High	Master Protein	X5DNI1	Collapsin response mediator protein 1 isoform A (Fragment) OS=Homo sapiens OX=9606 GN=CRMP1 PE=2 SV=1	0	4.428	7	1	1	1	1	686	74.2	6.86	3.63	1	0		High
FALSE	High	Master Protein	Q53GL6	RNA binding protein (Autoantigenic, hnRNP-associated with lethal yellow) long isoform variant (Fragment) OS=Homo sapiens OX=9606 GN=RALY PE=2 SV=1	0	4.426	11	2	2	2	1	307	32.5	9.17	0	2	0	8.62957e+07	High
FALSE	High	Master Protein	A0A024R9W5	HECT-type E3 ubiquitin transferase OS=Homo sapiens OX=9606 GN=HUWE1 PE=4 SV=1	0	4.42	2	4	4	4	1	4374	481.6	5.22	3.83	4	0	15140576	High
FALSE	High	Master Protein	Q14008-3	Isoform 3 of Cytoskeleton-associated protein 5 OS=Homo sapiens OX=9606 GN=CKAP5	0	4.41	2	3	3	3	1	2039	226.1	7.77	4.19	3	0	5.22392e+07	High
FALSE	High	Master Protein	Q9NVV4-2	Isoform 2 of Poly(A) RNA polymerase, mitochondrial OS=Homo sapiens OX=9606 GN=MTPAP	0	4.41	5	2	2	1	1	712	78.8	8.28	3.77	2	0		High
FALSE	High	Master Protein	B4DU42	cDNA FLJ56153, highly similar to Homo sapiens transforming growth factor beta regulator 4 (TBRG4), transcript variant 1, mRNA OS=Homo sapiens OX=9606 PE=2 SV=1	0	4.405	3	1	1	1	1	642	71.8	7.3	3.87	1	0	24828558	High
FALSE	High	Master Protein	P13995	Bifunctional methylenetetrahydrofolate dehydrogenase/cyclohydrolase, mitochondrial OS=Homo sapiens OX=9606 GN=MTHFD2 PE=1 SV=2	0	4.405	6	1	1	1	1	350	37.9	8.73	2.85	1	0		High
FALSE	High	Master Protein	A0A1W2PPZ5	Transcription elongation factor A protein 1 OS=Homo sapiens OX=9606 GN=TCEA1 PE=1 SV=1	0	4.403	4	1	1	1	1	301	33.9	8.38	2.64	1	0	29363954	High
FALSE	High	Master Protein	Q9HAV7	GrpE protein homolog 1, mitochondrial OS=Homo sapiens OX=9606 GN=GRPEL1 PE=1 SV=2	0	4.383	19	3	3	3	1	217	24.3	8.12	2.53	3	0	60046204	High
FALSE	High	Master Protein	Q5JPH6-2	Isoform 2 of Probable glutamate--tRNA ligase, mitochondrial OS=Homo sapiens OX=9606 GN=EARS2	0	4.37	3	1	1	1	1	534	60	8.07	2.48	1	0	11433132	High
FALSE	High	Master Protein	P36405	ADP-ribosylation factor-like protein 3 OS=Homo sapiens OX=9606 GN=ARL3 PE=1 SV=2	0	4.363	13	2	2	2	1	182	20.4	7.24	4.36	2	0	20467864	High
FALSE	High	Master Protein	P25789	Proteasome subunit alpha type-4 OS=Homo sapiens OX=9606 GN=PSMA4 PE=1 SV=1	0	4.362	13	2	2	2	1	261	29.5	7.72	2.46	2	0	78492336	High
FALSE	High	Master Protein	O95071	E3 ubiquitin-protein ligase UBR5 OS=Homo sapiens OX=9606 GN=UBR5 PE=1 SV=2	0	4.358	1	1	2	1	1	2799	309.2	5.85	2.64	1	0	4.41548e+06	High
FALSE	High	Master Protein	Q9UBW8	COP9 signalosome complex subunit 7a OS=Homo sapiens OX=9606 GN=COPS7A PE=1 SV=1	0	4.346	11	1	1	1	1	275	30.3	8.22	4.95	1	0	2.16495e+06	High
FALSE	High	Master Protein	B2R4A2	Cytochrome b-c1 complex subunit 7 OS=Homo sapiens OX=9606 PE=2 SV=1	0	4.34	12	1	1	1	1	111	13.5	8.27	3.62	1	0		High
FALSE	High	Master Protein	P08240	Signal recognition particle receptor subunit alpha OS=Homo sapiens OX=9606 GN=SRPRA PE=1 SV=2	0	4.313	2	1	1	1	1	638	69.8	8.95	2.52	1	0		High
FALSE	High	Master Protein	A0A5F9ZHB6	DNA primase OS=Homo sapiens OX=9606 GN=PRIM1 PE=1 SV=1	0	4.3	5	1	1	1	1	459	54	8.32	3.92	1	0		High
FALSE	High	Master Protein	A0A7I2YQX2	NADH dehydrogenase [ubiquinone] 1 alpha subcomplex assembly factor 2 OS=Homo sapiens OX=9606 GN=NDUFAF2 PE=1 SV=1	0	4.29	10	1	1	1	1	177	20.8	9.33	2.99	1	0		High
FALSE	High	Master Protein	Q15417	Calponin-3 OS=Homo sapiens OX=9606 GN=CNN3 PE=1 SV=1	0	4.269	12	3	3	2	1	329	36.4	6.05	4.6	3	0	2.90142e+07	Medium
FALSE	High	Master Protein	V9HW01	Epididymis secretory protein Li 310 OS=Homo sapiens OX=9606 GN=HEL-S-310 PE=2 SV=1	0	4.265	14	2	2	2	1	157	17.8	11.25	6.23	2	0	457210480	High
FALSE	High	Master Protein	C3UMV2	EWSR1/NFATC2 fusion protein OS=Homo sapiens OX=9606 PE=2 SV=1	0	4.26	3	1	1	1	1	859	93.2	8.19	3.22	1	0	1.19256e+06	High
FALSE	High	Master Protein	B3KM47	cDNA FLJ10273 fis, clone HEMBB1001137, highly similar to SEC23-interacting protein OS=Homo sapiens OX=9606 PE=2 SV=1	0	4.245	2	1	2	1	1	1000	111	5.45	4.46	1	0		High
FALSE	High	Master Protein	P30626	Sorcin OS=Homo sapiens OX=9606 GN=SRI PE=1 SV=1	0	4.243	6	1	1	1	1	198	21.7	5.59	2.33	1	0		High
FALSE	High	Master Protein	Q00688	Peptidyl-prolyl cis-trans isomerase FKBP3 OS=Homo sapiens OX=9606 GN=FKBP3 PE=1 SV=1	0	4.238	10	2	2	2	1	224	25.2	9.28	4.81	2	0	121323300	High
FALSE	High	Master Protein	Q15631	Translin OS=Homo sapiens OX=9606 GN=TSN PE=1 SV=1	0	4.233	7	1	1	1	1	228	26.2	6.44	4.19	1	0	25481788	High
FALSE	High	Master Protein	P61221	ATP-binding cassette sub-family E member 1 OS=Homo sapiens OX=9606 GN=ABCE1 PE=1 SV=1	0	4.225	3	1	2	1	1	599	67.3	8.34	5.38	1	0	44407028	High
FALSE	High	Master Protein	K7ER00	Phenylalanine--tRNA ligase OS=Homo sapiens OX=9606 GN=FARSA PE=1 SV=1	0	4.224	3	1	1	1	1	548	62.4	7.84	2.9	1	0	15451061	High
FALSE	High	Master Protein	B4DJ38	cDNA FLJ56092, highly similar to Pentatricopeptide repeat protein 1 OS=Homo sapiens OX=9606 PE=2 SV=1	0	4.224	1	1	2	1	1	749	84.1	8.57	4.82	1	0	32920686	High
FALSE	High	Master Protein	Q05519	Serine/arginine-rich splicing factor 11 OS=Homo sapiens OX=9606 GN=SRSF11 PE=1 SV=1	0	4.221	5	2	2	2	1	484	53.5	10.52	2.41	2	0	35513984	High
FALSE	High	Master Protein	Q9UNM6-2	Isoform 2 of 26S proteasome non-ATPase regulatory subunit 13 OS=Homo sapiens OX=9606 GN=PSMD13	0	4.214	3	1	1	1	1	378	42.9	6.54	2.57	1	0	24815642	High
FALSE	High	Master Protein	Q9UM00	Calcium load-activated calcium channel OS=Homo sapiens OX=9606 GN=TMCO1 PE=1 SV=2	0	4.189	6	1	1	1	1	239	27.1	10.26	3.58	1	0	25826994	High
FALSE	High	Master Protein	A8K984	Structural maintenance of chromosomes protein OS=Homo sapiens OX=9606 PE=2 SV=1	0	4.186	1	1	1	1	1	1197	135.5	8.43	2.83	1	0	21169144	High
FALSE	High	Master Protein	O00629	Importin subunit alpha-3 OS=Homo sapiens OX=9606 GN=KPNA4 PE=1 SV=1	0	4.183	6	2	2	1	1	521	57.9	4.96	2.35	2	1	1.8215e+07	High
FALSE	High	Master Protein	B7Z6F7	cDNA FLJ61705, highly similar to Symplekin OS=Homo sapiens OX=9606 PE=2 SV=1	0	4.181	2	2	2	2	1	1274	141	6.13	2.73	2	0	23138955	High
FALSE	High	Master Protein	P38117-2	Isoform 2 of Electron transfer flavoprotein subunit beta OS=Homo sapiens OX=9606 GN=ETFB	0	4.18	8	2	2	2	1	346	37.4	7.17	4.97	2	0	46964218	High
FALSE	High	Master Protein	P25685	DnaJ homolog subfamily B member 1 OS=Homo sapiens OX=9606 GN=DNAJB1 PE=1 SV=4	0	4.18	5	1	1	1	1	340	38	8.63	3.07	1	0	22214400	High
FALSE	High	Master Protein	Q9NUJ1	Palmitoyl-protein thioesterase ABHD10, mitochondrial OS=Homo sapiens OX=9606 GN=ABHD10 PE=1 SV=1	0	4.151	4	1	1	1	1	306	33.9	8.57	2.63	1	0	26045002	High
FALSE	High	Master Protein	P00167	Cytochrome b5 OS=Homo sapiens OX=9606 GN=CYB5A PE=1 SV=2	0	4.149	16	1	1	1	1	134	15.3	4.96	3.17	1	0	767993	High
FALSE	High	Master Protein	Q13330	Metastasis-associated protein MTA1 OS=Homo sapiens OX=9606 GN=MTA1 PE=1 SV=2	0	4.139	3	1	1	1	1	715	80.7	9.26	3.19	1	0		High
FALSE	High	Master Protein	Q9BSD7	Cancer-related nucleoside-triphosphatase OS=Homo sapiens OX=9606 GN=NTPCR PE=1 SV=1	0	4.139	17	2	2	2	1	190	20.7	9.54	2.98	2	0	29066098	High
FALSE	High	Master Protein	O00487	26S proteasome non-ATPase regulatory subunit 14 OS=Homo sapiens OX=9606 GN=PSMD14 PE=1 SV=1	0	4.139	8	1	3	1	1	310	34.6	6.52	3.92	1	0	26104766	High
FALSE	High	Master Protein	Q9UKD2	mRNA turnover protein 4 homolog OS=Homo sapiens OX=9606 GN=MRTO4 PE=1 SV=2	0	4.134	5	1	1	1	1	239	27.5	8.29	2.57	1	0		High
FALSE	High	Master Protein	Q8NBS9	Thioredoxin domain-containing protein 5 OS=Homo sapiens OX=9606 GN=TXNDC5 PE=1 SV=2	0	4.123	12	3	4	3	1	432	47.6	5.97	5.45	3	0	100816352	High
FALSE	High	Master Protein	P19623	Spermidine synthase OS=Homo sapiens OX=9606 GN=SRM PE=1 SV=1	0	4.1	6	2	2	2	1	302	33.8	5.49	4.5	2	0	51509680	High
FALSE	High	Master Protein	A0A024R866	60S ribosomal protein L35 OS=Homo sapiens OX=9606 GN=RPL35 PE=3 SV=1	0	4.094	8	1	2	1	1	169	17.8	10.21	5.03	1	0	46052609	High
FALSE	High	Master Protein	Q12765-2	Isoform 2 of Secernin-1 OS=Homo sapiens OX=9606 GN=SCRN1	0	4.078	3	1	1	1	1	434	48.7	4.78	2.77	1	0	18780364	High
FALSE	High	Master Protein	Q13595	Transformer-2 protein homolog alpha OS=Homo sapiens OX=9606 GN=TRA2A PE=1 SV=1	0	4.073	5	1	1	1	1	282	32.7	11.27	2.49	1	0	33183722	High
FALSE	High	Master Protein	Q8N806	Putative E3 ubiquitin-protein ligase UBR7 OS=Homo sapiens OX=9606 GN=UBR7 PE=1 SV=2	0	4.072	8	1	3	1	1	425	48	4.81	4.11	1	0		High
FALSE	High	Master Protein	P59998-2	Isoform 2 of Actin-related protein 2/3 complex subunit 4 OS=Homo sapiens OX=9606 GN=ARPC4	0	4.062	3	2	2	2	1	625	71.7	5.88	4.72	2	0	71305784	High
FALSE	High	Master Protein	A6NHR9	Structural maintenance of chromosomes flexible hinge domain-containing protein 1 OS=Homo sapiens OX=9606 GN=SMCHD1 PE=1 SV=2	0	4.059	1	1	1	1	1	2005	226.2	7.3	3.8	1	0		High
FALSE	High	Master Protein	Q53G19	Mitochondrial ribosomal protein L11 isoform a variant (Fragment) OS=Homo sapiens OX=9606 PE=2 SV=1	0	4.053	9	1	1	1	1	192	20.6	9.91	3.2	1	0		High
FALSE	High	Master Protein	A0A7I2V383	BCL2L2-PABPN1 readthrough OS=Homo sapiens OX=9606 GN=BCL2L2-PABPN1 PE=1 SV=1	0	4.043	11	2	2	2	1	365	40.5	5.78	2.92	2	0	89511588	High
FALSE	High	Master Protein	P21912	Succinate dehydrogenase [ubiquinone] iron-sulfur subunit, mitochondrial OS=Homo sapiens OX=9606 GN=SDHB PE=1 SV=3	0	4.041	8	2	2	2	1	280	31.6	8.76	2.21	2	0	4.69813e+07	High
FALSE	High	Master Protein	Q96G21	U3 small nucleolar ribonucleoprotein protein IMP4 OS=Homo sapiens OX=9606 GN=IMP4 PE=1 SV=1	0	4.035	8	1	1	1	1	291	33.7	9.47	2.86	1	0	2.06182e+06	High
FALSE	High	Master Protein	A0A494C1N0	Peptidylprolyl isomerase OS=Homo sapiens OX=9606 GN=FKBP2 PE=1 SV=1	0	4.033	7	1	1	1	1	171	18.6	8.88	2.42	1	0	23829534	High
FALSE	High	Master Protein	Q7Z7K6	Centromere protein V OS=Homo sapiens OX=9606 GN=CENPV PE=1 SV=1	0	4.027	5	1	1	1	1	275	29.9	9.73	3.48	1	0	41672976	High
FALSE	High	Master Protein	B3KPZ2	Microsomal prostaglandin E synthase 2 OS=Homo sapiens OX=9606 PE=2 SV=1	0	4.027	4	1	1	1	1	377	41.9	9.16	4.29	1	0	16183286	High
FALSE	High	Master Protein	A0A384NPU2	Epididymis secretory sperm binding protein OS=Homo sapiens OX=9606 GN=HINT1 PE=2 SV=1	0	4.013	19	1	1	1	1	126	13.8	6.95	3.98	1	0		High
FALSE	High	Master Protein	A0A0K0K1K7	6-phosphogluconolactonase OS=Homo sapiens OX=9606 GN=HEL-S-304 PE=2 SV=1	0	4.001	4	1	1	1	1	258	27.5	6.05	2.53	1	0	12608326	High
FALSE	High	Master Protein	Q16706	Alpha-mannosidase 2 OS=Homo sapiens OX=9606 GN=MAN2A1 PE=1 SV=2	0	3.993	1	1	1	1	1	1144	131.1	7.58	3.66	1	0		High
FALSE	High	Master Protein	B2R9T9	cDNA, FLJ94551 OS=Homo sapiens OX=9606 PE=2 SV=1	0	3.969	5	1	1	1	1	243	26.2	10.67	2.48	1	0	57982224	High
FALSE	High	Master Protein	O43324	Eukaryotic translation elongation factor 1 epsilon-1 OS=Homo sapiens OX=9606 GN=EEF1E1 PE=1 SV=1	0	3.967	14	1	3	1	1	174	19.8	8.54	3.31	1	0		High
FALSE	High	Master Protein	B4DMN1	cDNA FLJ61136, highly similar to Ras-related protein Rab-11A OS=Homo sapiens OX=9606 PE=2 SV=1	0	3.965	5	1	1	1	1	261	28.8	8.38	3.75	1	0	63135884	High
FALSE	High	Master Protein	P60866-2	Isoform 2 of 40S ribosomal protein S20 OS=Homo sapiens OX=9606 GN=RPS20	0	3.964	16	2	2	2	1	142	16	9.32	2.08	2	0	3.05928e+06	High
FALSE	High	Master Protein	A0A0C4DGV4	Late endosomal/lysosomal adaptor and MAPK and MTOR activator 5 OS=Homo sapiens OX=9606 GN=LAMTOR5 PE=1 SV=1	0	3.962	12	1	1	1	1	173	18.1	5.5	3.23	1	0	21687298	High
FALSE	High	Master Protein	O14907	Tax1-binding protein 3 OS=Homo sapiens OX=9606 GN=TAX1BP3 PE=1 SV=2	0	3.962	14	1	1	1	1	124	13.7	8.48	3.44	1	0	16087766	High
FALSE	High	Master Protein	Q9UK61	Protein TASOR OS=Homo sapiens OX=9606 GN=TASOR PE=1 SV=3	0	3.94	2	1	2	1	1	1670	188.9	5.8	4	1	0	16946402	High
FALSE	High	Master Protein	Q53T99	Ribosome biogenesis protein WDR12 OS=Homo sapiens OX=9606 GN=WDR12 PE=2 SV=1	0	3.934	5	1	1	1	1	423	47.7	5.9	3.77	1	0	12858691	High
FALSE	High	Master Protein	Q9Y3B4	Splicing factor 3B subunit 6 OS=Homo sapiens OX=9606 GN=SF3B6 PE=1 SV=1	0	3.932	11	1	1	1	1	125	14.6	9.38	3	1	0	22019542	High
FALSE	High	Master Protein	H0Y858	Toll-like receptor 9 (Fragment) OS=Homo sapiens OX=9606 PE=3 SV=1	0	3.931	2	1	1	1	1	1186	133.5	8.09	4.77	1	0	27099546	High
FALSE	High	Master Protein	Q56VL3	OCIA domain-containing protein 2 OS=Homo sapiens OX=9606 GN=OCIAD2 PE=1 SV=1	0	3.925	8	1	1	1	1	154	16.9	9.03	3.53	1	0	56374928	High
FALSE	High	Master Protein	A0A024R240	Epididymis secretory sperm binding protein OS=Homo sapiens OX=9606 GN=GNAQ PE=2 SV=1	0	3.907	5	1	1	1	1	359	42.1	5.68	3.51	1	0	5.73004e+06	High
FALSE	High	Master Protein	Q8NI36	WD repeat-containing protein 36 OS=Homo sapiens OX=9606 GN=WDR36 PE=1 SV=1	0	3.894	3	2	2	2	1	951	105.3	7.53	4.03	2	0	29932506	High
FALSE	High	Master Protein	A8K3M9	cDNA FLJ76387, highly similar to Homo sapiens splicing factor, arginine/serine-rich 9 (SFRS9), mRNA OS=Homo sapiens OX=9606 PE=2 SV=1	0	3.89	6	1	1	1	1	221	25.5	8.65	3.02	1	0	20696882	High
FALSE	High	Master Protein	C9JIF9	Acyl-peptide hydrolase OS=Homo sapiens OX=9606 GN=APEH PE=1 SV=1	0	3.884	4	2	2	2	1	737	81.6	5.54	4.04	2	0	17063858	High
FALSE	High	Master Protein	P48739-3	Isoform 3 of Phosphatidylinositol transfer protein beta isoform OS=Homo sapiens OX=9606 GN=PITPNB	0	3.864	8	1	1	1	1	273	31.7	6.65	4.03	1	0	15498106	High
FALSE	High	Master Protein	Q59GX2	Glucose transporter type 1, erythrocyte/brain (Fragment) OS=Homo sapiens OX=9606 PE=2 SV=1	0	3.859	3	1	1	1	1	517	57	9.47	4.64	1	0	62075456	High
FALSE	High	Master Protein	A0A7I2V588	Small glutamine-rich tetratricopeptide repeat-containing protein alpha OS=Homo sapiens OX=9606 GN=SGTA PE=1 SV=1	0	3.853	4	1	1	1	1	360	39.2	5.47	2.48	1	0		High
FALSE	High	Master Protein	A0A140VJG8	Catechol O-methyltransferase OS=Homo sapiens OX=9606 PE=2 SV=1	0	3.847	6	1	1	1	1	271	30	5.47	2.32	1	0	9423644	High
FALSE	High	Master Protein	E9PHZ5	Cathepsin B OS=Homo sapiens OX=9606 GN=CTSB PE=1 SV=9	0	3.838	5	1	1	1	1	371	41.3	6.58	3.54	1	0	16268322	High
FALSE	High	Master Protein	B2R6A3	Na(+)/H(+) exchange regulatory cofactor NHE-RF OS=Homo sapiens OX=9606 PE=2 SV=1	0	3.832	5	1	1	1	1	358	38.9	5.77	3.29	1	0	19371566	High
FALSE	High	Master Protein	A0A2R8Y891	ATP-dependent 6-phosphofructokinase OS=Homo sapiens OX=9606 GN=PFKM PE=1 SV=1	0	3.825	4	2	2	2	1	883	96.8	8.12	3.4	2	0	14418303	High
FALSE	High	Master Protein	Q5T3I0-3	Isoform 3 of G patch domain-containing protein 4 OS=Homo sapiens OX=9606 GN=GPATCH4	0	3.822	5	1	1	1	1	451	50.9	9.63	3.69	1	0		High
FALSE	High	Master Protein	P51398	28S ribosomal protein S29, mitochondrial OS=Homo sapiens OX=9606 GN=DAP3 PE=1 SV=1	0	3.796	3	1	1	1	1	398	45.5	8.88	2.57	1	0	17660028	High
FALSE	High	Master Protein	A4D1G5	40S ribosomal protein S27 OS=Homo sapiens OX=9606 GN=LOC392748 PE=3 SV=1	0	3.761	9	1	1	1	1	148	16.9	9.55	2.97	1	0	159001568	High
FALSE	High	Master Protein	Q96GQ7	Probable ATP-dependent RNA helicase DDX27 OS=Homo sapiens OX=9606 GN=DDX27 PE=1 SV=2	0	3.744	1	1	1	1	1	796	89.8	9.28	3.3	1	0	21845454	High
FALSE	High	Master Protein	Q5VTR2	E3 ubiquitin-protein ligase BRE1A OS=Homo sapiens OX=9606 GN=RNF20 PE=1 SV=2	0	3.737	4	1	1	1	1	975	113.6	5.94	4.28	1	0		High
FALSE	High	Master Protein	Q9BVK6	Transmembrane emp24 domain-containing protein 9 OS=Homo sapiens OX=9606 GN=TMED9 PE=1 SV=2	0	3.735	4	1	2	1	1	235	27.3	8.02	3.73	1	0	65196008	High
FALSE	High	Master Protein	A0A024R7M8	Uncharacterized protein OS=Homo sapiens OX=9606 GN=LOC115098 PE=3 SV=1	0	3.734	6	1	1	1	1	223	25.8	9.54	2.75	1	0	22848536	High
FALSE	High	Master Protein	Q14203	Dynactin subunit 1 OS=Homo sapiens OX=9606 GN=DCTN1 PE=1 SV=3	0	3.719	2	1	1	1	1	1278	141.6	5.81	4.51	1	0	4436299	High
FALSE	High	Master Protein	A0A0C4DG89	RNA helicase OS=Homo sapiens OX=9606 GN=DDX46 PE=1 SV=1	0	3.716	5	4	4	4	1	1032	117.4	9.29	4.08	4	0	2.27976e+07	High
FALSE	High	Master Protein	O43488	Aflatoxin B1 aldehyde reductase member 2 OS=Homo sapiens OX=9606 GN=AKR7A2 PE=1 SV=3	0	3.713	5	1	1	1	1	359	39.6	7.17	3.55	1	0		High
FALSE	High	Master Protein	B0QZ18	Copine-1 OS=Homo sapiens OX=9606 GN=CPNE1 PE=1 SV=1	0	3.697	4	1	2	1	1	542	59.7	6.04	4.78	1	0		High
FALSE	High	Master Protein	Q6ZS38	cDNA FLJ45860 fis, clone OCBBF2036019, moderately similar to NADH-ubiquinone oxidoreductase 20 kDa subunit, mitochondrial OS=Homo sapiens OX=9606 PE=2 SV=1	0	3.692	3	1	1	1	1	294	32	8.53	2.21	1	0	31734844	High
FALSE	High	Master Protein	P13073	Cytochrome c oxidase subunit 4 isoform 1, mitochondrial OS=Homo sapiens OX=9606 GN=COX4I1 PE=1 SV=1	0	3.691	7	1	1	1	1	169	19.6	9.51	3.63	1	0	69326392	High
FALSE	High	Master Protein	A0A7P0Z494	Lipoamide acyltransferase component of branched-chain alpha-keto acid dehydrogenase complex, mitochondrial OS=Homo sapiens OX=9606 GN=DBT PE=4 SV=1	0	3.691	3	1	1	1	1	524	58.2	9.04	2.35	1	0	8854311	High
FALSE	High	Master Protein	O15260	Surfeit locus protein 4 OS=Homo sapiens OX=9606 GN=SURF4 PE=1 SV=3	0	3.687	5	1	1	1	1	269	30.4	7.78	2.72	1	0		High
FALSE	High	Master Protein	Q9NY12	H/ACA ribonucleoprotein complex subunit 1 OS=Homo sapiens OX=9606 GN=GAR1 PE=1 SV=1	0	3.687	8	1	1	1	1	217	22.3	10.92	3.18	1	0	56225664	High
FALSE	High	Master Protein	A8K5J1	OMPdecase OS=Homo sapiens OX=9606 GN=UMPS PE=2 SV=1	0	3.685	4	1	1	1	1	480	52.2	7.24	2.73	1	0	20969844	High
FALSE	High	Master Protein	Q15813-2	Isoform 2 of Tubulin-specific chaperone E OS=Homo sapiens OX=9606 GN=TBCE	0	3.683	2	1	1	1	1	578	64.8	7.27	2.93	1	0		High
FALSE	High	Master Protein	Q5T5H1	Alpha-endosulfine OS=Homo sapiens OX=9606 GN=ENSA PE=1 SV=1	0	3.677	9	1	1	1	1	187	21	7.87	2.57	1	0	38227532	High
FALSE	High	Master Protein	Q9Y512	Sorting and assembly machinery component 50 homolog OS=Homo sapiens OX=9606 GN=SAMM50 PE=1 SV=3	0	3.675	2	1	1	1	1	469	51.9	6.9	2.9	1	0	32816676	High
FALSE	High	Master Protein	G3V1L9	Tight junction protein ZO-1 OS=Homo sapiens OX=9606 GN=TJP1 PE=1 SV=2	0	3.672	1	1	1	1	1	1861	208.2	7.25	3.7	1	0	4.16444e+06	High
FALSE	High	Master Protein	A0A3B3ITK7	Phosphoglucomutase-1 OS=Homo sapiens OX=9606 GN=PGM1 PE=1 SV=1	0	3.67	2	1	1	1	1	584	63.9	6.76	2.76	1	0		High
FALSE	High	Master Protein	A0A3B3IUC4	Alpha-galactosidase OS=Homo sapiens OX=9606 GN=GLA PE=1 SV=1	0	3.667	4	1	1	1	1	470	53.2	5.86	3.92	1	0		High
FALSE	High	Master Protein	Q5QJE6	Deoxynucleotidyltransferase terminal-interacting protein 2 OS=Homo sapiens OX=9606 GN=DNTTIP2 PE=1 SV=2	0	3.647	2	1	1	1	1	756	84.4	6.16	2.79	1	0	1.48334e+06	High
FALSE	High	Master Protein	Q9BV38	WD repeat-containing protein 18 OS=Homo sapiens OX=9606 GN=WDR18 PE=1 SV=2	0	3.626	5	2	2	2	1	432	47.4	6.7	2.57	2	0	48642390	High
FALSE	High	Master Protein	Q9NRP0-2	Isoform 2 of Oligosaccharyltransferase complex subunit OSTC OS=Homo sapiens OX=9606 GN=OSTC	0	3.624	7	1	1	1	1	171	19.2	9.19	3.18	1	0	139024368	High
FALSE	High	Master Protein	Q5HYL4	Uncharacterized protein DKFZp686E1893 OS=Homo sapiens OX=9606 GN=DKFZp686E1893 PE=2 SV=1	0	3.595	3	1	1	1	1	636	69.4	7.28	2.8	1	0	8416972	High
FALSE	High	Master Protein	Q8TDD1-2	Isoform 2 of ATP-dependent RNA helicase DDX54 OS=Homo sapiens OX=9606 GN=DDX54	0	3.593	3	1	1	1	1	882	98.6	10.02	2.89	1	0	5251149	High
FALSE	High	Master Protein	B5BU01	Eukaryotic translation initiation factor 2 beta OS=Homo sapiens OX=9606 GN=EIF2S2 PE=2 SV=1	0	3.588	4	1	1	1	1	333	38.3	5.94	2.64	1	0		High
FALSE	High	Master Protein	P23921	Ribonucleoside-diphosphate reductase large subunit OS=Homo sapiens OX=9606 GN=RRM1 PE=1 SV=1	0	3.586	6	2	2	2	1	792	90	7.15	3.42	2	0	14595398	High
FALSE	High	Master Protein	E5KN59	Peptidyl-prolyl cis-trans isomerase D OS=Homo sapiens OX=9606 PE=4 SV=1	0	3.575	5	2	2	2	1	370	40.7	7.21	3.8	2	0	64176418	High
FALSE	High	Master Protein	Q59GM9	Alpha-1,4 glucan phosphorylase (Fragment) OS=Homo sapiens OX=9606 PE=2 SV=1	0	3.575	2	1	1	1	1	865	98.8	6.96	2.37	1	0		High
FALSE	High	Master Protein	Q9Y2R4	Probable ATP-dependent RNA helicase DDX52 OS=Homo sapiens OX=9606 GN=DDX52 PE=1 SV=3	0	3.568	2	1	1	1	1	599	67.5	9.67	2.59	1	0		High
FALSE	High	Master Protein	J3QLS3	28S ribosomal protein S7, mitochondrial OS=Homo sapiens OX=9606 GN=MRPS7 PE=1 SV=1	0	3.566	5	1	2	1	1	271	31.7	9.86	0	1	0	867338	High
FALSE	High	Master Protein	A0A024R5F7	7-dehydrocholesterol reductase isoform 1 OS=Homo sapiens OX=9606 GN=DHCR7 PE=2 SV=1	0	3.563	2	1	1	1	1	475	54.5	8.7	2.86	1	0	36672184	High
FALSE	High	Master Protein	B4DSS8	cDNA FLJ55936, highly similar to Polypyrimidine tract-binding protein 2 OS=Homo sapiens OX=9606 PE=2 SV=1	0	3.56	13	3	3	3	1	548	59.6	9.23	3.46	3	0	15038958	High
FALSE	High	Master Protein	Q6IAT9	Proteasome subunit beta OS=Homo sapiens OX=9606 GN=PSMB6 PE=2 SV=1	0	3.558	5	1	1	1	1	239	25.3	4.92	2.2	1	0	445240	High
FALSE	High	Master Protein	Q8WUM0	Nuclear pore complex protein Nup133 OS=Homo sapiens OX=9606 GN=NUP133 PE=1 SV=2	0	3.555	1	1	1	1	1	1156	128.9	5.1	3.07	1	0	9795709	High
FALSE	High	Master Protein	P49721	Proteasome subunit beta type-2 OS=Homo sapiens OX=9606 GN=PSMB2 PE=1 SV=1	0	3.552	14	2	3	2	1	201	22.8	7.02	5.76	2	0	57917044	High
FALSE	High	Master Protein	M0QXB4	Coatomer subunit epsilon OS=Homo sapiens OX=9606 GN=COPE PE=1 SV=1	0	3.546	6	1	1	1	1	331	36.9	5.16	3.7	1	0		High
FALSE	High	Master Protein	O75955	Flotillin-1 OS=Homo sapiens OX=9606 GN=FLOT1 PE=1 SV=3	0	3.532	3	1	1	1	1	427	47.3	7.49	3.02	1	0		High
FALSE	High	Master Protein	Q9BYG3	MKI67 FHA domain-interacting nucleolar phosphoprotein OS=Homo sapiens OX=9606 GN=NIFK PE=1 SV=1	0	3.53	11	2	2	2	1	293	34.2	9.88	0	2	0	7.65057e+06	High
FALSE	High	Master Protein	P78362-2	Isoform 2 of SRSF protein kinase 2 OS=Homo sapiens OX=9606 GN=SRPK2	0	3.527	4	1	1	1	1	699	79	5.22	3.62	1	0	2.06351e+06	High
FALSE	High	Master Protein	A8K566	cDNA FLJ78246, highly similar to Homo sapiens splicing factor 3a, subunit 3, 60kDa (SF3A3), mRNA OS=Homo sapiens OX=9606 PE=2 SV=1	0	3.519	2	1	1	1	1	501	58.8	5.43	3.02	1	0	43804408	High
FALSE	High	Master Protein	Q14692	Ribosome biogenesis protein BMS1 homolog OS=Homo sapiens OX=9606 GN=BMS1 PE=1 SV=1	0	3.516	2	2	2	2	1	1282	145.7	6.44	2.19	2	0	16552324	High
FALSE	High	Master Protein	A0A1B0GUA3	KIF-binding protein OS=Homo sapiens OX=9606 GN=KIFBP PE=1 SV=1	0	3.516	3	1	1	1	1	646	74.7	5.76	3.42	1	0	10598748	High
FALSE	High	Master Protein	P62851	40S ribosomal protein S25 OS=Homo sapiens OX=9606 GN=RPS25 PE=1 SV=1	0	3.509	9	2	2	2	1	125	13.7	10.11	5.31	2	0	49658964	High
FALSE	High	Master Protein	O15511-2	Isoform 2 of Actin-related protein 2/3 complex subunit 5 OS=Homo sapiens OX=9606 GN=ARPC5	0	3.498	23	1	1	1	1	154	16.6	6.02	3.23	1	0		High
FALSE	High	Master Protein	Q9H2P1	DC16 OS=Homo sapiens OX=9606 PE=2 SV=1	0	3.498	9	1	1	1	1	190	21.5	9.36	2.53	1	0	43350272	High
FALSE	High	Master Protein	Q14978-2	Isoform Beta of Nucleolar and coiled-body phosphoprotein 1 OS=Homo sapiens OX=9606 GN=NOLC1	0	3.488	2	1	2	1	1	709	74.7	9.47	4.56	1	0	57152436	High
FALSE	High	Master Protein	Q7L1Q6-3	Isoform 3 of Basic leucine zipper and W2 domain-containing protein 1 OS=Homo sapiens OX=9606 GN=BZW1	0	3.482	6	1	1	1	1	451	51.2	6.62	2.79	1	0		High
FALSE	High	Master Protein	B2RAH7	Prolyl endopeptidase OS=Homo sapiens OX=9606 PE=2 SV=1	0	3.474	4	2	2	2	1	710	80.7	5.86	2.69	2	0	45678920	High
FALSE	High	Master Protein	P46531	Neurogenic locus notch homolog protein 1 OS=Homo sapiens OX=9606 GN=NOTCH1 PE=1 SV=4	0	3.466	1	1	1	1	1	2555	272.3	5.12	2.45	1	0		High
FALSE	High	Master Protein	Q59GX7	Stearoyl-CoA desaturase variant (Fragment) OS=Homo sapiens OX=9606 PE=2 SV=1	0	3.45	4	1	1	1	1	366	42.3	9.25	2.27	1	0	51382960	High
FALSE	High	Master Protein	A0A1U9X8F1	E3 ubiquitin-protein ligase RING1 OS=Homo sapiens OX=9606 PE=4 SV=1	0	3.443	3	1	1	1	1	406	42.3	5.74	3.24	1	0		High
FALSE	High	Master Protein	O95219	Sorting nexin-4 OS=Homo sapiens OX=9606 GN=SNX4 PE=1 SV=1	0	3.428	3	1	1	1	1	450	51.9	5.99	2.43	1	0	2324231	High
FALSE	High	Master Protein	Q96P16	Regulation of nuclear pre-mRNA domain-containing protein 1A OS=Homo sapiens OX=9606 GN=RPRD1A PE=1 SV=1	0	3.426	4	1	1	1	1	312	35.7	7.55	2.01	1	0	12299683	High
FALSE	High	Master Protein	P36542	ATP synthase subunit gamma, mitochondrial OS=Homo sapiens OX=9606 GN=ATP5F1C PE=1 SV=1	0	3.421	4	1	1	1	1	298	33	9.22	3.11	1	0	91943768	High
FALSE	High	Master Protein	A0A7D5Q2L7	NAD(P) dependent steroid dehydrogenase-like protein transcript variant OS=Homo sapiens OX=9606 PE=3 SV=1	0	3.419	6	2	2	2	1	373	41.9	8.06	3.64	2	0	54219210	High
FALSE	High	Master Protein	A0A140VJL0	3-hydroxyisobutyryl-CoA hydrolase, mitochondrial OS=Homo sapiens OX=9606 PE=2 SV=1	0	3.418	3	1	1	1	1	386	43.5	8.19	2.55	1	0	26076434	High
FALSE	High	Master Protein	Q9UKN8	General transcription factor 3C polypeptide 4 OS=Homo sapiens OX=9606 GN=GTF3C4 PE=1 SV=2	0	3.413	1	1	1	1	1	822	91.9	6.65	2.04	1	0		High
FALSE	High	Master Protein	O14874	[3-methyl-2-oxobutanoate dehydrogenase [lipoamide]] kinase, mitochondrial OS=Homo sapiens OX=9606 GN=BCKDK PE=1 SV=2	0	3.402	5	1	1	1	1	412	46.3	8.82	2.53	1	0		High
FALSE	High	Master Protein	B4DIS3	Dpy-30-like protein, isoform CRA_b OS=Homo sapiens OX=9606 GN=LOC84661 PE=2 SV=1	0	3.398	17	1	2	1	1	120	13.9	7.5	3.32	1	0	29665798	High
FALSE	High	Master Protein	P35908	Keratin, type II cytoskeletal 2 epidermal OS=Homo sapiens OX=9606 GN=KRT2 PE=1 SV=2	0	3.398	2	1	1	1	1	639	65.4	8	2.73	1	0		High
FALSE	High	Master Protein	Q13868	Exosome complex component RRP4 OS=Homo sapiens OX=9606 GN=EXOSC2 PE=1 SV=2	0	3.391	4	1	1	1	1	293	32.8	7.5	1.88	1	0	682034	High
FALSE	High	Master Protein	Q8N2K0-2	Isoform 2 of Lysophosphatidylserine lipase ABHD12 OS=Homo sapiens OX=9606 GN=ABHD12	0	3.365	7	2	2	2	1	404	45.5	8.65	2.51	2	0	11129263	High
FALSE	High	Master Protein	P53671-3	Isoform 3 of LIM domain kinase 2 OS=Homo sapiens OX=9606 GN=LIMK2	0	3.362	3	1	1	1	1	686	77.8	7.05	2.66	1	0		High
FALSE	High	Master Protein	Q2NL82	Pre-rRNA-processing protein TSR1 homolog OS=Homo sapiens OX=9606 GN=TSR1 PE=1 SV=1	0	3.361	2	1	1	1	1	804	91.8	7.42	2.74	1	0		High
FALSE	High	Master Protein	Q9UIL1	Short coiled-coil protein OS=Homo sapiens OX=9606 GN=SCOC PE=1 SV=2	0	3.356	11	1	1	1	1	159	18	8.85	3.25	1	0	6824222	High
FALSE	High	Master Protein	Q96DV4	39S ribosomal protein L38, mitochondrial OS=Homo sapiens OX=9606 GN=MRPL38 PE=1 SV=2	0	3.337	6	2	2	2	1	380	44.6	7.53	4.43	2	0	31907105	High
FALSE	High	Master Protein	Q96A35	39S ribosomal protein L24, mitochondrial OS=Homo sapiens OX=9606 GN=MRPL24 PE=1 SV=1	0	3.334	6	1	1	1	1	216	24.9	9.29	2.76	1	0	50443112	High
FALSE	High	Master Protein	Q9BUT1	3-hydroxybutyrate dehydrogenase type 2 OS=Homo sapiens OX=9606 GN=BDH2 PE=1 SV=2	0	3.33	5	1	1	1	1	245	26.7	7.65	2.6	1	0		High
FALSE	High	Master Protein	Q9NRL3-3	Isoform 3 of Striatin-4 OS=Homo sapiens OX=9606 GN=STRN4	0	3.33	5	1	1	1	1	760	81.2	5.4	2.41	1	0		High
FALSE	High	Master Protein	A0A384MDL3	Epididymis secretory sperm binding protein OS=Homo sapiens OX=9606 PE=2 SV=1	0	3.328	16	1	1	1	1	161	17.9	6.1	3.18	1	0		High
FALSE	High	Master Protein	O15446-2	Isoform 2 of DNA-directed RNA polymerase I subunit RPA34 OS=Homo sapiens OX=9606 GN=POLR1G	0	3.324	5	1	1	1	1	512	55.1	8.37	3.1	1	0	31200944	High
FALSE	High	Master Protein	Q53GW1	Vesicle transport-related protein isoform a variant (Fragment) OS=Homo sapiens OX=9606 PE=2 SV=1	0	3.319	2	1	1	1	1	642	72.3	6.38	3.19	1	0	27094224	High
FALSE	High	Master Protein	P04179	Superoxide dismutase [Mn], mitochondrial OS=Homo sapiens OX=9606 GN=SOD2 PE=1 SV=3	0	3.316	6	1	1	1	1	222	24.7	8.25	3.04	1	0	23362030	High
FALSE	High	Master Protein	Q53GN7	Mitochondrial ribosomal protein S30 variant (Fragment) OS=Homo sapiens OX=9606 PE=2 SV=1	0	3.313	5	1	2	1	1	439	50.3	8.12	5.48	1	0	7.63207e+06	High
FALSE	High	Master Protein	Q06265-2	Isoform 2 of Exosome complex component RRP45 OS=Homo sapiens OX=9606 GN=EXOSC9	0	3.311	2	1	1	1	1	456	50.8	5.3	2.47	1	0	16282030	High
FALSE	High	Master Protein	Q9BXY0	Protein MAK16 homolog OS=Homo sapiens OX=9606 GN=MAK16 PE=1 SV=2	0	3.311	10	2	2	2	1	300	35.3	5.38	4.47	2	0	5.99746e+06	High
FALSE	High	Master Protein	P52788	Spermine synthase OS=Homo sapiens OX=9606 GN=SMS PE=1 SV=2	0	3.303	7	2	2	2	1	366	41.2	5.02	3.92	2	0	33633968	High
FALSE	High	Master Protein	Q9H3N1	Thioredoxin-related transmembrane protein 1 OS=Homo sapiens OX=9606 GN=TMX1 PE=1 SV=1	0	3.298	5	1	1	1	1	280	31.8	4.98	3.1	1	0	59257620	High
FALSE	High	Master Protein	Q13601	KRR1 small subunit processome component homolog OS=Homo sapiens OX=9606 GN=KRR1 PE=1 SV=4	0	3.298	4	1	1	1	1	381	43.6	9.77	3.02	1	0	19430910	High
FALSE	High	Master Protein	A0A4P8J535	IgG4_IGHV3-30 (Fragment) OS=Homo sapiens OX=9606 PE=2 SV=1	0	3.288	12	1	1	1	1	192	20.7	7.72	3.22	1	0		High
FALSE	High	Master Protein	P82933	28S ribosomal protein S9, mitochondrial OS=Homo sapiens OX=9606 GN=MRPS9 PE=1 SV=2	0	3.283	3	1	1	1	1	396	45.8	9.51	3.08	1	0	18874316	High
FALSE	High	Master Protein	Q53YD8	ADP-ribosylation factor-like 2 OS=Homo sapiens OX=9606 GN=hCG_23373 PE=2 SV=1	0	3.279	7	1	1	1	1	184	20.9	6.34	2.51	1	0	14252360	High
FALSE	High	Master Protein	Q96SK2	Transmembrane protein 209 OS=Homo sapiens OX=9606 GN=TMEM209 PE=1 SV=2	0	3.263	4	1	1	1	1	561	62.9	8.63	3.52	1	0		High
FALSE	High	Master Protein	A0A384NKM6	Apolipoprotein H OS=Homo sapiens OX=9606 GN=APOH PE=2 SV=1	0	3.259	4	1	1	1	1	345	38.3	7.97	2.58	1	0	17442358	High
FALSE	High	Master Protein	P19525	Interferon-induced, double-stranded RNA-activated protein kinase OS=Homo sapiens OX=9606 GN=EIF2AK2 PE=1 SV=2	0	3.258	4	1	2	1	1	551	62.1	8.4	3.34	1	0	7.18776e+06	High
FALSE	High	Master Protein	Q8IWS0	PHD finger protein 6 OS=Homo sapiens OX=9606 GN=PHF6 PE=1 SV=1	0	3.254	7	1	2	1	1	365	41.3	8.68	2.11	1	0	6168679	High
FALSE	High	Master Protein	Q59FT7	Mitogen-activated protein kinase kinase kinase 7 interacting protein 1 isoform alpha variant (Fragment) OS=Homo sapiens OX=9606 PE=2 SV=1	0	3.251	3	1	1	1	1	648	70.2	5.34	3.31	1	0	10888853	High
FALSE	High	Master Protein	A0A024R913	3-keto-steroid reductase OS=Homo sapiens OX=9606 GN=hCG_2024989 PE=3 SV=1	0	3.235	4	1	1	1	1	341	38.2	8.1	2.69	1	0	19995004	High
FALSE	High	Master Protein	E9PFW3	AP-2 complex subunit mu OS=Homo sapiens OX=9606 GN=AP2M1 PE=1 SV=1	0	3.226	8	3	3	3	1	460	52.3	9.5	3.68	3	0	58824026	High
FALSE	High	Master Protein	Q53GS0	Nucleolar GTP-binding protein 1 (Fragment) OS=Homo sapiens OX=9606 PE=2 SV=1	0	3.215	4	2	2	2	1	634	73.8	9.47	2	2	0	2.10679e+07	High
FALSE	High	Master Protein	O14646	Chromodomain-helicase-DNA-binding protein 1 OS=Homo sapiens OX=9606 GN=CHD1 PE=1 SV=2	0	3.213	1	2	2	1	1	1710	196.6	7.14	4.31	2	0	19818248	High
FALSE	High	Master Protein	O43447	Peptidyl-prolyl cis-trans isomerase H OS=Homo sapiens OX=9606 GN=PPIH PE=1 SV=1	0	3.21	11	2	2	2	1	177	19.2	8.07	4.34	2	0	38567066	High
FALSE	High	Master Protein	K7EM18	Eukaryotic translation initiation factor 1 OS=Homo sapiens OX=9606 GN=EIF1 PE=1 SV=1	0	3.208	20	1	1	1	1	121	13.6	7.9	4.3	1	0	36701800	High
FALSE	High	Master Protein	O95881	Thioredoxin domain-containing protein 12 OS=Homo sapiens OX=9606 GN=TXNDC12 PE=1 SV=1	0	3.199	9	1	2	1	1	172	19.2	5.4	5.66	1	0	105268912	High
FALSE	High	Master Protein	A0A024RAW9	WW domain binding protein 11, isoform CRA_a OS=Homo sapiens OX=9606 GN=WBP11 PE=4 SV=1	0	3.193	2	1	1	1	1	641	70	8.38	2.4	1	0		High
FALSE	High	Master Protein	A0A0S2Z3H6	Cleft lip and palate associated transmembrane protein 1 isoform 1 (Fragment) OS=Homo sapiens OX=9606 GN=CLPTM1 PE=2 SV=1	0	3.186	1	1	1	1	1	686	77.9	6.29	2.14	1	0	15866547	High
FALSE	High	Master Protein	P61803	Dolichyl-diphosphooligosaccharide--protein glycosyltransferase subunit DAD1 OS=Homo sapiens OX=9606 GN=DAD1 PE=1 SV=3	0	3.17	11	1	1	1	1	113	12.5	7.08	2.55	1	0	79710288	High
FALSE	High	Master Protein	A0A7P0T8N8	Transcription elongation regulator 1 OS=Homo sapiens OX=9606 GN=TCERG1 PE=4 SV=1	0	3.166	1	1	1	1	1	1115	125.9	8.92	2.61	1	0	23292216	High
FALSE	High	Master Protein	Q9HD20	Endoplasmic reticulum transmembrane helix translocase OS=Homo sapiens OX=9606 GN=ATP13A1 PE=1 SV=2	0	3.151	3	2	2	2	1	1204	132.9	8.13	2.15	2	0	2.18564e+06	High
FALSE	High	Master Protein	Q8WV22	Non-structural maintenance of chromosomes element 1 homolog OS=Homo sapiens OX=9606 GN=NSMCE1 PE=1 SV=5	0	3.15	8	1	3	1	1	266	30.8	7.47	4.45	1	0		High
FALSE	High	Master Protein	P55084	Trifunctional enzyme subunit beta, mitochondrial OS=Homo sapiens OX=9606 GN=HADHB PE=1 SV=3	0	3.149	5	2	2	2	1	474	51.3	9.41	0	2	0	36174904	High
FALSE	High	Master Protein	A0A384NPY7	Epididymis secretory sperm binding protein OS=Homo sapiens OX=9606 GN=LMAN2 PE=2 SV=1	0	3.146	4	1	1	1	1	356	40.2	6.95	3.89	1	0	18795320	High
FALSE	High	Master Protein	G3V0E4	Beta-MPP OS=Homo sapiens OX=9606 GN=PMPCB PE=1 SV=1	0	3.14	2	1	1	1	1	490	54.2	6.83	1.95	1	0	421532	High
FALSE	High	Master Protein	Q9Y3A4	Ribosomal RNA-processing protein 7 homolog A OS=Homo sapiens OX=9606 GN=RRP7A PE=1 SV=2	0	3.14	5	1	1	1	1	280	32.3	9.58	3.06	1	0	16073786	High
FALSE	High	Master Protein	Q53GF9	Full-length cDNA 5-PRIME end of clone CS0DF013YM24 of Fetal brain of Homo sapiens (Human) variant (Fragment) OS=Homo sapiens OX=9606 PE=2 SV=1	0	3.133	5	1	1	1	1	225	25.6	6.7	3.47	1	0	71663344	High
FALSE	High	Master Protein	A0A384MTI6	Vesicle-fusing ATPase OS=Homo sapiens OX=9606 PE=2 SV=1	0	3.127	3	1	1	1	1	744	82.5	6.95	2.71	1	0		High
FALSE	High	Master Protein	M0QYZ2	AP complex subunit sigma OS=Homo sapiens OX=9606 GN=AP2S1 PE=1 SV=1	0	3.126	8	1	1	1	1	158	18.9	7.81	2.33	1	0	2.77332e+06	High
FALSE	High	Master Protein	O60885	Bromodomain-containing protein 4 OS=Homo sapiens OX=9606 GN=BRD4 PE=1 SV=2	0	3.12	2	1	1	1	1	1362	152.1	9.19	3.35	1	0	4.45336e+06	High
FALSE	High	Master Protein	Q53H12	Acylglycerol kinase, mitochondrial OS=Homo sapiens OX=9606 GN=AGK PE=1 SV=2	0	3.115	9	2	2	2	1	422	47.1	8.09	2.11	2	0	40895443	High
FALSE	High	Master Protein	P27816	Microtubule-associated protein 4 OS=Homo sapiens OX=9606 GN=MAP4 PE=1 SV=3	0	3.104	3	1	2	1	1	1152	120.9	5.43	0	1	0	3.40514e+06	High
FALSE	High	Master Protein	Q14694-2	Isoform 2 of Ubiquitin carboxyl-terminal hydrolase 10 OS=Homo sapiens OX=9606 GN=USP10	0	3.098	3	2	2	2	1	846	92.5	5.69	2.57	2	0	36251653	High
FALSE	High	Master Protein	P55735-3	Isoform 3 of Protein SEC13 homolog OS=Homo sapiens OX=9606 GN=SEC13	0	3.09	6	1	1	1	1	368	40.7	5.85	2.88	1	0		High
FALSE	High	Master Protein	Q9UNY4	Transcription termination factor 2 OS=Homo sapiens OX=9606 GN=TTF2 PE=1 SV=2	0	3.085	3	1	3	1	1	1162	129.5	8.37	0	1	0		High
FALSE	High	Master Protein	Q59G24	Activated RNA polymerase II transcriptional coactivator p15 (Fragment) OS=Homo sapiens OX=9606 PE=2 SV=1	0	3.082	10	1	1	1	1	134	15.1	9.38	2.95	1	0	97462768	High
FALSE	High	Master Protein	P16401	Histone H1.5 OS=Homo sapiens OX=9606 GN=H1-5 PE=1 SV=3	0	3.073	5	1	1	1	1	226	22.6	10.92	2.15	1	0	4.72794e+06	High
FALSE	High	Master Protein	A0A0S2Z4R1	Tyrosine--tRNA ligase (Fragment) OS=Homo sapiens OX=9606 GN=YARS PE=2 SV=1	0	3.066	2	1	1	1	1	528	59.1	7.05	2.46	1	0	51592276	High
FALSE	High	Master Protein	Q92878-2	Isoform 2 of DNA repair protein RAD50 OS=Homo sapiens OX=9606 GN=RAD50	0	3.065	2	2	2	2	1	1318	154.5	6.89	2.39	2	0		High
FALSE	High	Master Protein	Q9NQZ2	Something about silencing protein 10 OS=Homo sapiens OX=9606 GN=UTP3 PE=1 SV=1	0	3.058	5	1	1	1	1	479	54.5	5.62	4.58	1	0	4.81515e+06	High
FALSE	High	Master Protein	A5YKK6	CCR4-NOT transcription complex subunit 1 OS=Homo sapiens OX=9606 GN=CNOT1 PE=1 SV=2	0	3.041	1	2	2	2	1	2376	266.8	7.11	4.2	2	0	20342056	High
FALSE	High	Master Protein	A0A0G2JNW7	Solute carrier family 12 member 7 OS=Homo sapiens OX=9606 GN=SLC12A7 PE=1 SV=1	0	3.037	2	1	1	1	1	1083	119.1	6.71	2.48	1	0		High
FALSE	High	Master Protein	F5GXR3	Parathymosin OS=Homo sapiens OX=9606 GN=PTMS PE=1 SV=1	0	3.034	11	1	1	1	1	104	12.1	11	2.65	1	0	6301930	High
FALSE	High	Master Protein	Q96EE3-1	Isoform B of Nucleoporin SEH1 OS=Homo sapiens OX=9606 GN=SEH1L	0	3.02	5	1	1	1	1	421	46.5	7.9	0	1	0		High
FALSE	High	Master Protein	A0A140VJC9	Lysophospholipase II, isoform CRA_f OS=Homo sapiens OX=9606 GN=LYPLA2 PE=2 SV=1	0	3.007	8	1	1	1	1	231	24.7	7.23	2.78	1	0	24008294	High
FALSE	High	Master Protein	A8K6Q9	cDNA FLJ75882, highly similar to Homo sapiens spastic paraplegia 20, spartin (Troyer syndrome) (SPG20), mRNA OS=Homo sapiens OX=9606 PE=2 SV=1	0	3.003	4	1	2	1	1	666	72.8	6	0	1	0	3990440	High
FALSE	High	Master Protein	A8KA19	Exportin-T OS=Homo sapiens OX=9606 PE=2 SV=1	0	3.003	2	1	1	1	1	962	109.8	5.39	2.88	1	0	14345514	High
FALSE	High	Master Protein	A0A024R719	Solute carrier family 7 (Cationic amino acid transporter, y+ system), member 6, isoform CRA_a OS=Homo sapiens OX=9606 GN=SLC7A6 PE=4 SV=1	0	2.999	6	1	1	1	1	515	56.8	5.88	3.14	1	0	2.39418e+06	High
FALSE	High	Master Protein	P38432	Coilin OS=Homo sapiens OX=9606 GN=COIL PE=1 SV=1	0	2.993	2	1	1	1	1	576	62.6	9.07	2.23	1	0	33534124	High
FALSE	High	Master Protein	Q9H074	Polyadenylate-binding protein-interacting protein 1 OS=Homo sapiens OX=9606 GN=PAIP1 PE=1 SV=1	0	2.979	4	1	1	1	1	479	53.5	4.81	3	1	0	2.40216e+06	High
FALSE	High	Master Protein	A0A0A0MQV6	Fibroblast growth factor OS=Homo sapiens OX=9606 GN=FGF2 PE=1 SV=1	0	2.975	3	1	1	1	1	288	30.7	11.18	1.87	1	0		High
FALSE	High	Master Protein	O00483	Cytochrome c oxidase subunit NDUFA4 OS=Homo sapiens OX=9606 GN=NDUFA4 PE=1 SV=1	0	2.963	15	1	1	1	1	81	9.4	9.38	2.21	1	0	63342884	High
FALSE	High	Master Protein	B3KMC9	5'-3' exoribonuclease OS=Homo sapiens OX=9606 PE=2 SV=1	0	2.962	2	1	1	1	1	950	108.5	7.47	3.06	1	0	12530594	High
FALSE	High	Master Protein	A0A7P0T954	Cullin-4B OS=Homo sapiens OX=9606 GN=CUL4B PE=4 SV=1	0	2.949	1	1	1	1	1	933	106.8	8.37	2.07	1	0		High
FALSE	High	Master Protein	P46063	ATP-dependent DNA helicase Q1 OS=Homo sapiens OX=9606 GN=RECQL PE=1 SV=3	0	2.948	3	1	2	1	1	649	73.4	7.88	2.84	1	0		High
FALSE	High	Master Protein	Q9BRR6	ADP-dependent glucokinase OS=Homo sapiens OX=9606 GN=ADPGK PE=1 SV=1	0	2.945	3	1	1	1	1	497	54.1	6.2	2.18	1	0	484936	High
FALSE	High	Master Protein	Q59GQ0	Actin related protein 2/3 complex subunit 1A variant (Fragment) OS=Homo sapiens OX=9606 PE=2 SV=1	0	2.942	6	1	1	1	1	401	45	8.6	2.53	1	0		High
FALSE	High	Master Protein	Q7Z4X0	MO25-like protein OS=Homo sapiens OX=9606 PE=2 SV=1	0	2.937	3	1	1	1	1	341	39.7	7.47	2.28	1	0		High
FALSE	High	Master Protein	B2R983	Glutathione-dependent dehydroascorbate reductase OS=Homo sapiens OX=9606 PE=2 SV=1	0	2.926	4	1	1	1	1	241	27.5	6.6	2.38	1	0	47131400	High
FALSE	High	Master Protein	A0A5C2G0F4	IGL c2659_light_IGKV1D-16_IGKJ5 (Fragment) OS=Homo sapiens OX=9606 PE=2 SV=1	0	2.925	17	1	1	1	1	107	11.8	8.31	2.83	1	0		High
FALSE	High	Master Protein	Q9UIG0	Tyrosine-protein kinase BAZ1B OS=Homo sapiens OX=9606 GN=BAZ1B PE=1 SV=2	0	2.918	1	1	1	1	1	1483	170.8	8.48	2.87	1	0	16533719	High
FALSE	High	Master Protein	B2R9W9	Craniofacial development protein 1 OS=Homo sapiens OX=9606 PE=2 SV=1	0	2.906	7	1	1	1	1	299	33.6	4.81	2.77	1	0	21415798	High
FALSE	High	Master Protein	A0A384MR33	Structural maintenance of chromosomes protein OS=Homo sapiens OX=9606 GN=SMC1L1 PE=2 SV=1	0	2.885	1	1	1	1	1	1233	143.1	7.64	3.49	1	0		High
FALSE	High	Master Protein	B2RDG1	Fatty acyl-CoA reductase OS=Homo sapiens OX=9606 PE=2 SV=1	0	2.884	3	1	1	1	1	515	59.3	9.17	3.03	1	0	41789980	High
FALSE	High	Master Protein	P49821	NADH dehydrogenase [ubiquinone] flavoprotein 1, mitochondrial OS=Homo sapiens OX=9606 GN=NDUFV1 PE=1 SV=4	0	2.88	8	2	2	2	1	464	50.8	8.21	5.88	2	0	22720300	High
FALSE	High	Master Protein	Q02127	Dihydroorotate dehydrogenase (quinone), mitochondrial OS=Homo sapiens OX=9606 GN=DHODH PE=1 SV=3	0	2.871	5	1	1	1	1	395	42.8	9.67	2.18	1	0	8957176	High
FALSE	High	Master Protein	A0A024RAS3	RNA helicase OS=Homo sapiens OX=9606 GN=hCG_27698 PE=3 SV=1	0	2.867	8	2	2	2	1	455	50.6	9.1	2.9	2	0	32945246	High
FALSE	High	Master Protein	Q9BTC8	Metastasis-associated protein MTA3 OS=Homo sapiens OX=9606 GN=MTA3 PE=1 SV=2	0	2.867	2	1	1	1	1	594	67.5	8.57	2.29	1	0	6695407	High
FALSE	High	Master Protein	O60502	Protein O-GlcNAcase OS=Homo sapiens OX=9606 GN=OGA PE=1 SV=2	0	2.864	1	1	1	1	1	916	102.8	4.91	2.7	1	0	32288464	High
FALSE	High	Master Protein	Q53HB7	Diablo homolog, mitochondrial (Fragment) OS=Homo sapiens OX=9606 PE=2 SV=1	0	2.857	5	1	1	1	1	239	27.1	6.4	1.82	1	0	533896	High
FALSE	High	Master Protein	P67936-2	Isoform 2 of Tropomyosin alpha-4 chain OS=Homo sapiens OX=9606 GN=TPM4	0	2.837	7	1	1	1	1	284	32.7	4.73	4.94	1	0	29091354	High
FALSE	High	Master Protein	A0A087WYV9	Cytochrome c oxidase assembly protein COX16 homolog, mitochondrial OS=Homo sapiens OX=9606 GN=SYNJ2BP-COX16 PE=3 SV=1	0	2.831	7	1	1	1	1	182	20.5	6.1	2.77	1	0		High
FALSE	High	Master Protein	O15212	Prefoldin subunit 6 OS=Homo sapiens OX=9606 GN=PFDN6 PE=1 SV=1	0	2.827	9	1	1	1	1	129	14.6	8.88	3.42	1	0	28662790	High
FALSE	High	Master Protein	A8K3Y5	cDNA FLJ78186 OS=Homo sapiens OX=9606 PE=2 SV=1	0	2.813	3	1	1	1	1	379	43.6	9.57	2.57	1	0		High
FALSE	High	Master Protein	P17152	Transmembrane protein 11, mitochondrial OS=Homo sapiens OX=9606 GN=TMEM11 PE=1 SV=1	0	2.812	8	1	1	1	1	192	21.5	7.36	2.27	1	0	18025224	High
FALSE	High	Master Protein	Q8TDN6	Ribosome biogenesis protein BRX1 homolog OS=Homo sapiens OX=9606 GN=BRIX1 PE=1 SV=2	0	2.805	6	2	2	2	1	353	41.4	9.92	3.16	2	0	23192458	High
FALSE	High	Master Protein	A8K4W2	ATP synthase subunit b OS=Homo sapiens OX=9606 PE=2 SV=1	0	2.798	5	1	1	1	1	256	28.9	9.36	3.23	1	0		High
FALSE	High	Master Protein	P37198	Nuclear pore glycoprotein p62 OS=Homo sapiens OX=9606 GN=NUP62 PE=1 SV=3	0	2.784	5	2	2	2	1	522	53.2	5.31	2.64	2	0	12030956	High
FALSE	High	Master Protein	B2RDI5	Calcium-activated neutral proteinase 1 OS=Homo sapiens OX=9606 PE=2 SV=1	0	2.781	6	2	2	2	1	714	81.8	5.54	5.93	2	0	31153928	High
FALSE	High	Master Protein	P49959-3	Isoform 3 of Double-strand break repair protein MRE11 OS=Homo sapiens OX=9606 GN=MRE11	0	2.779	3	2	2	2	1	711	81	6.15	1.96	2	0	34314541	High
FALSE	High	Master Protein	Q5RI15-2	Isoform 2 of Cytochrome c oxidase assembly protein COX20, mitochondrial OS=Homo sapiens OX=9606 GN=COX20	0	2.777	11	1	1	1	1	130	14.7	8.81	2.96	1	0		High
FALSE	High	Master Protein	P56270-2	Isoform 2 of Myc-associated zinc finger protein OS=Homo sapiens OX=9606 GN=MAZ	0	2.773	6	1	1	1	1	493	51	9.1	3.43	1	0	12397091	High
FALSE	High	Master Protein	A0A669KB89	Protein scribble homolog OS=Homo sapiens OX=9606 GN=SCRIB PE=1 SV=1	0	2.771	1	1	1	1	1	1658	177.7	5.14	2.09	1	0	17360902	High
FALSE	High	Master Protein	Q59EL4	PRPF4 protein variant (Fragment) OS=Homo sapiens OX=9606 PE=2 SV=1	0	2.759	7	2	2	2	1	537	60	7.56	4.38	2	0		High
FALSE	High	Master Protein	Q6IAA8	Ragulator complex protein LAMTOR1 OS=Homo sapiens OX=9606 GN=LAMTOR1 PE=1 SV=2	0	2.759	8	1	1	1	1	161	17.7	5.15	2.21	1	0	21596674	High
FALSE	High	Master Protein	Q5H9N4	Uncharacterized protein DKFZp686L20222 OS=Homo sapiens OX=9606 GN=DKFZp686L20222 PE=3 SV=1	0	2.75	5	1	1	1	1	303	34.8	8.95	2.39	1	0	14806178	High
FALSE	High	Master Protein	P13674	Prolyl 4-hydroxylase subunit alpha-1 OS=Homo sapiens OX=9606 GN=P4HA1 PE=1 SV=2	0	2.744	5	2	2	2	1	534	61	6.01	0	2	0	11373161	High
FALSE	High	Master Protein	A0A140VJJ2	S-formylglutathione hydrolase OS=Homo sapiens OX=9606 GN=ESD PE=2 SV=1	0	2.725	6	1	1	1	1	282	31.4	7.02	2.62	1	0	32815412	High
FALSE	High	Master Protein	P49458	Signal recognition particle 9 kDa protein OS=Homo sapiens OX=9606 GN=SRP9 PE=1 SV=2	0	2.724	13	1	1	1	1	86	10.1	7.97	3.21	1	0	161404272	High
FALSE	High	Master Protein	A0A024R7V7	DNA helicase OS=Homo sapiens OX=9606 GN=CHD7 PE=4 SV=1	0	2.724	1	2	2	1	1	3011	337.4	6.42	2.09	2	0	12439044	Medium
FALSE	High	Master Protein	P24752	Acetyl-CoA acetyltransferase, mitochondrial OS=Homo sapiens OX=9606 GN=ACAT1 PE=1 SV=1	0	2.722	21	4	4	4	1	427	45.2	8.85	5.23	4	0	5.34578e+07	High
FALSE	High	Master Protein	P04626	Receptor tyrosine-protein kinase erbB-2 OS=Homo sapiens OX=9606 GN=ERBB2 PE=1 SV=1	0	2.717	2	1	1	1	1	1255	137.8	5.91	2.71	1	0	2.50649e+06	High
FALSE	High	Master Protein	A0A068L529	TBLR1-RARA fusion protein OS=Homo sapiens OX=9606 GN=TBLR1-RARA fusion PE=2 SV=1	0	2.713	5	1	1	1	1	545	59.8	6.47	4.26	1	0		High
FALSE	High	Master Protein	E5KLL9	Dynamin-like 120 kDa protein, form S1 OS=Homo sapiens OX=9606 PE=4 SV=1	0	2.706	1	1	1	1	1	1015	117.7	7.77	2.26	1	0		High
FALSE	High	Master Protein	Q8N7X1	RNA-binding motif protein, X-linked-like-3 OS=Homo sapiens OX=9606 GN=RBMXL3 PE=2 SV=2	0	2.686	1	1	1	1	1	1067	114.9	9.1	2.7	1	0	128464328	High
FALSE	High	Master Protein	Q9NPJ3	Acyl-coenzyme A thioesterase 13 OS=Homo sapiens OX=9606 GN=ACOT13 PE=1 SV=1	0	2.685	9	1	1	1	1	140	15	9.14	2.22	1	0	25180392	High
FALSE	High	Master Protein	Q9UHY7	Enolase-phosphatase E1 OS=Homo sapiens OX=9606 GN=ENOPH1 PE=1 SV=1	0	2.683	5	1	1	1	1	261	28.9	4.78	2.29	1	0	1.28607e+06	High
FALSE	High	Master Protein	A0A090N7U0	Cullin 1 OS=Homo sapiens OX=9606 GN=CUL1 PE=3 SV=1	0	2.677	2	1	1	1	1	776	89.6	8	0	1	0	371566	High
FALSE	High	Master Protein	Q9Y3U8	60S ribosomal protein L36 OS=Homo sapiens OX=9606 GN=RPL36 PE=1 SV=3	0	2.672	10	1	1	1	1	105	12.2	11.59	2.97	1	0	103839424	High
FALSE	High	Master Protein	A0A6Q8PGK1	Heat shock 27 kDa protein OS=Homo sapiens OX=9606 GN=HSPB1 PE=1 SV=1	0	2.661	7	1	1	1	1	215	23.7	6.4	3.03	1	0	25898372	High
FALSE	High	Master Protein	P36551	Oxygen-dependent coproporphyrinogen-III oxidase, mitochondrial OS=Homo sapiens OX=9606 GN=CPOX PE=1 SV=3	0	2.66	5	2	2	2	1	454	50.1	8.25	2.08	2	0	15222081	High
FALSE	High	Master Protein	A8MUH2	ATP synthase-coupling factor 6, mitochondrial OS=Homo sapiens OX=9606 GN=ATP5PF PE=1 SV=1	0	2.652	13	1	1	1	1	119	13.9	9.41	2.16	1	0	11777925	High
FALSE	High	Master Protein	A0A494C165	Xaa-Pro dipeptidase (Fragment) OS=Homo sapiens OX=9606 GN=PEPD PE=1 SV=1	0	2.638	2	1	1	1	1	522	57.7	6.52	2.41	1	0	27782812	High
FALSE	High	Master Protein	Q9Y266	Nuclear migration protein nudC OS=Homo sapiens OX=9606 GN=NUDC PE=1 SV=1	0	2.626	5	1	1	1	1	331	38.2	5.38	2.86	1	0	57723048	High
FALSE	High	Master Protein	P62633	Cellular nucleic acid-binding protein OS=Homo sapiens OX=9606 GN=CNBP PE=1 SV=1	0	2.626	8	1	1	1	1	177	19.5	7.71	2.07	1	0	440821	High
FALSE	High	Master Protein	P46109	Crk-like protein OS=Homo sapiens OX=9606 GN=CRKL PE=1 SV=1	0	2.625	5	1	1	1	1	303	33.8	6.74	3.48	1	0	29222898	High
FALSE	High	Master Protein	P57678	Gem-associated protein 4 OS=Homo sapiens OX=9606 GN=GEMIN4 PE=1 SV=2	0	2.612	3	1	5	1	1	1058	120	6.04	2.18	1	0		High
FALSE	High	Master Protein	O14602	Eukaryotic translation initiation factor 1A, Y-chromosomal OS=Homo sapiens OX=9606 GN=EIF1AY PE=1 SV=4	0	2.606	11	1	1	1	1	144	16.4	5.24	3.86	1	0	40050392	High
FALSE	High	Master Protein	Q9NRR5	Ubiquilin-4 OS=Homo sapiens OX=9606 GN=UBQLN4 PE=1 SV=2	0	2.603	3	1	1	1	1	601	63.8	5.22	3	1	0	28911440	High
FALSE	High	Master Protein	Q8IZQ5	Selenoprotein H OS=Homo sapiens OX=9606 GN=SELENOH PE=1 SV=2	0	2.602	11	1	1	1	1	122	13.4	9.74	3.09	1	0	11879691	High
FALSE	High	Master Protein	B0YIW2	Apolipoprotein C-III OS=Homo sapiens OX=9606 GN=APOC3 PE=1 SV=1	0	2.589	9	1	1	1	1	117	12.8	8.18	2.81	1	0	77914232	High
FALSE	High	Master Protein	G3V1D3	Dipeptidyl peptidase 3 OS=Homo sapiens OX=9606 GN=DPP3 PE=1 SV=1	0	2.588	8	2	2	2	1	756	84.3	5.03	2.34	2	0	43590698	High
FALSE	High	Master Protein	O60232	Protein ZNRD2 OS=Homo sapiens OX=9606 GN=ZNRD2 PE=1 SV=1	0	2.572	18	1	2	1	1	199	21.5	5.24	0	1	0	428570	High
FALSE	High	Master Protein	Q8IZ83	Aldehyde dehydrogenase family 16 member A1 OS=Homo sapiens OX=9606 GN=ALDH16A1 PE=1 SV=2	0	2.565	1	1	1	1	1	802	85.1	6.79	1.84	1	0		High
FALSE	High	Master Protein	Q1HDL3	HBeAg-binding protein 2 binding protein A OS=Homo sapiens OX=9606 GN=HBEBP2BPA PE=1 SV=1	0	2.557	3	1	1	1	1	299	32	7.62	2.67	1	0	54176644	High
FALSE	High	Master Protein	Q7Z4Q2	HEAT repeat-containing protein 3 OS=Homo sapiens OX=9606 GN=HEATR3 PE=1 SV=2	0	2.556	2	1	1	1	1	680	74.5	5.11	1.67	1	0		High
FALSE	High	Master Protein	P61160-2	Isoform 2 of Actin-related protein 2 OS=Homo sapiens OX=9606 GN=ACTR2	0	2.555	3	1	1	1	1	399	45.3	7.2	2.45	1	0	20435466	High
FALSE	High	Master Protein	B2R665	cDNA, FLJ92810, highly similar to Homo sapiens protein phosphatase 1G (formerly 2C), magnesium-dependent, gamma isoform (PPM1G), mRNA OS=Homo sapiens OX=9606 PE=2 SV=1	0	2.551	3	1	1	1	1	546	59.2	4.36	2.42	1	0	34093616	High
FALSE	High	Master Protein	U3KQ56	Glyoxylate reductase/hydroxypyruvate reductase OS=Homo sapiens OX=9606 GN=GRHPR PE=1 SV=1	0	2.538	5	1	1	1	1	358	38.7	8.02	1.87	1	0		High
FALSE	High	Master Protein	P63000-2	Isoform B of Ras-related C3 botulinum toxin substrate 1 OS=Homo sapiens OX=9606 GN=RAC1	0	2.538	7	1	1	1	1	211	23.5	8.63	2.03	1	0		High
FALSE	High	Master Protein	M0R2C6	Seryl-tRNA synthetase (Fragment) OS=Homo sapiens OX=9606 PE=3 SV=1	0	2.535	6	2	2	2	1	588	65.7	6.54	0	2	0	7621702	High
FALSE	High	Master Protein	A6NFX8	ADP-sugar pyrophosphatase OS=Homo sapiens OX=9606 GN=NUDT5 PE=1 SV=1	0	2.535	6	1	1	1	1	232	25.9	5.19	2.39	1	0	20303226	High
FALSE	High	Master Protein	E5KMT5	Mitochondrial tRNA pseudouridine synthase A OS=Homo sapiens OX=9606 PE=3 SV=1	0	2.533	3	1	1	1	1	427	47.4	8.41	2.17	1	0	15016769	High
FALSE	High	Master Protein	Q9HCS4	Transcription factor 7-like 1 OS=Homo sapiens OX=9606 GN=TCF7L1 PE=2 SV=1	0	2.531	4	1	1	1	1	588	62.6	8.94	0	1	0		High
FALSE	High	Master Protein	Q99747	Gamma-soluble NSF attachment protein OS=Homo sapiens OX=9606 GN=NAPG PE=1 SV=1	0	2.526	10	1	1	1	1	312	34.7	5.41	3.24	1	0		High
FALSE	High	Master Protein	E7EPT4	NADH dehydrogenase [ubiquinone] flavoprotein 2, mitochondrial OS=Homo sapiens OX=9606 GN=NDUFV2 PE=1 SV=1	0	2.522	5	1	1	1	1	252	27.9	8	3.27	1	0	41447348	High
FALSE	High	Master Protein	O14929	Histone acetyltransferase type B catalytic subunit OS=Homo sapiens OX=9606 GN=HAT1 PE=1 SV=1	0	2.521	6	1	1	1	1	419	49.5	5.69	2.76	1	0		High
FALSE	High	Master Protein	O43290	U4/U6.U5 tri-snRNP-associated protein 1 OS=Homo sapiens OX=9606 GN=SART1 PE=1 SV=1	0	2.509	3	1	1	1	1	800	90.2	6.13	0	1	0	3.13572e+06	High
FALSE	High	Master Protein	A0A024R1U0	Ran GTPase activating protein 1, isoform CRA_d OS=Homo sapiens OX=9606 GN=RANGAP1 PE=4 SV=1	0	2.506	2	1	1	1	1	587	63.5	4.68	2.63	1	0	11554399	High
FALSE	High	Master Protein	A0A384NL93	Cytochrome c oxidase polypeptide Vb OS=Homo sapiens OX=9606 PE=2 SV=1	0	2.499	15	2	2	2	1	129	13.7	8.81	2.4	2	0	4.38022e+07	High
FALSE	High	Master Protein	P38606	V-type proton ATPase catalytic subunit A OS=Homo sapiens OX=9606 GN=ATP6V1A PE=1 SV=2	0	2.496	3	1	1	1	1	617	68.3	5.52	2.62	1	0		High
FALSE	High	Master Protein	P25325-2	Isoform 2 of 3-mercaptopyruvate sulfurtransferase OS=Homo sapiens OX=9606 GN=MPST	0	2.494	4	1	1	1	1	317	35.2	6.61	1.88	1	0		High
FALSE	High	Master Protein	M0R2B7	DNA polymerase OS=Homo sapiens OX=9606 GN=POLD1 PE=1 SV=1	0	2.493	1	1	1	1	1	1133	126.3	7.21	2.15	1	0		High
FALSE	High	Master Protein	Q9BRJ7-2	Isoform 2 of Tudor-interacting repair regulator protein OS=Homo sapiens OX=9606 GN=NUDT16L1	0	2.484	4	1	1	1	1	247	26	9.13	2.47	1	0		High
FALSE	High	Master Protein	O43252	Bifunctional 3'-phosphoadenosine 5'-phosphosulfate synthase 1 OS=Homo sapiens OX=9606 GN=PAPSS1 PE=1 SV=2	0	2.483	3	1	1	1	1	624	70.8	6.86	1.88	1	0	4.7484e+06	High
FALSE	High	Master Protein	O75534-4	Isoform 4 of Cold shock domain-containing protein E1 OS=Homo sapiens OX=9606 GN=CSDE1	0	2.48	2	1	1	1	1	844	93.7	6.52	2.2	1	0		High
FALSE	High	Master Protein	O00505	Importin subunit alpha-4 OS=Homo sapiens OX=9606 GN=KPNA3 PE=1 SV=2	0	2.48	8	2	2	1	1	521	57.8	4.94	2.35	2	0		Medium
FALSE	High	Master Protein	P61081	NEDD8-conjugating enzyme Ubc12 OS=Homo sapiens OX=9606 GN=UBE2M PE=1 SV=1	0	2.474	6	1	1	1	1	183	20.9	7.69	2.86	1	0	27563470	High
FALSE	High	Master Protein	B4E3T4	HCG2043421, isoform CRA_c OS=Homo sapiens OX=9606 GN=RBPMS PE=1 SV=1	0	2.471	16	2	2	2	1	224	25	9.23	0	2	0	28262559	High
FALSE	High	Master Protein	A0A1S5UZH5	Mitochondrial thioredoxin OS=Homo sapiens OX=9606 GN=TXN PE=2 SV=1	0	2.466	10	1	1	1	1	205	22.8	8.47	2.53	1	0	23378354	High
FALSE	High	Master Protein	Q92621	Nuclear pore complex protein Nup205 OS=Homo sapiens OX=9606 GN=NUP205 PE=1 SV=3	0	2.459	1	2	2	2	1	2012	227.8	6.19	3.82	2	0	15616979	High
FALSE	High	Master Protein	Q5VZK9	F-actin-uncapping protein LRRC16A OS=Homo sapiens OX=9606 GN=CARMIL1 PE=1 SV=1	0	2.458	1	1	1	1	1	1371	151.5	7.85	2.51	1	0	2.67397e+06	High
FALSE	High	Master Protein	A0A1U9XBB2	Mediator of DNA damage checkpoint protein 1 OS=Homo sapiens OX=9606 PE=4 SV=1	0	2.452	3	2	2	2	1	2089	226.6	5.49	2.84	2	0	7938673	High
FALSE	High	Master Protein	Q9NRF8	CTP synthase 2 OS=Homo sapiens OX=9606 GN=CTPS2 PE=1 SV=1	0	2.45	2	1	1	1	1	586	65.6	6.9	2.51	1	0		High
FALSE	High	Master Protein	Q9H8H0	Nucleolar protein 11 OS=Homo sapiens OX=9606 GN=NOL11 PE=1 SV=1	0	2.448	2	1	1	1	1	719	81.1	6.07	2.48	1	0	18210002	High
FALSE	High	Master Protein	Q9Y3A6	Transmembrane emp24 domain-containing protein 5 OS=Homo sapiens OX=9606 GN=TMED5 PE=1 SV=1	0	2.441	5	1	1	1	1	229	26	4.84	3.04	1	0		High
FALSE	High	Master Protein	Q9Y2P8	RNA 3'-terminal phosphate cyclase-like protein OS=Homo sapiens OX=9606 GN=RCL1 PE=1 SV=3	0	2.432	2	1	1	1	1	373	40.8	9.26	2.19	1	0	23643542	High
FALSE	High	Master Protein	Q9NV31	U3 small nucleolar ribonucleoprotein protein IMP3 OS=Homo sapiens OX=9606 GN=IMP3 PE=1 SV=1	0	2.428	10	1	1	1	1	184	21.8	9.5	0	1	0		High
FALSE	High	Master Protein	A0A024QYR8	Transmembrane 9 superfamily member OS=Homo sapiens OX=9606 GN=TM9SF2 PE=2 SV=1	0	2.426	2	1	1	1	1	663	75.7	7.44	2.62	1	0	27176796	High
FALSE	High	Master Protein	A5PL27	CP protein OS=Homo sapiens OX=9606 GN=CP PE=2 SV=1	0	2.412	1	1	1	1	1	1065	122.1	5.72	2.38	1	0	34961008	High
FALSE	High	Master Protein	Q96EK6	Glucosamine 6-phosphate N-acetyltransferase OS=Homo sapiens OX=9606 GN=GNPNAT1 PE=1 SV=1	0	2.411	6	1	1	1	1	184	20.7	7.99	1.61	1	0		High
FALSE	High	Master Protein	Q9UBQ5	Eukaryotic translation initiation factor 3 subunit K OS=Homo sapiens OX=9606 GN=EIF3K PE=1 SV=1	0	2.397	6	1	1	1	1	218	25	4.93	3.16	1	0	34676596	High
FALSE	High	Master Protein	B2Z4U9	ATP synthase subunit a OS=Homo sapiens OX=9606 GN=ATP6 PE=3 SV=1	0	2.39	4	1	1	1	1	236	26	10.1	2.76	1	0		High
FALSE	High	Master Protein	Q9BVI4	Nucleolar complex protein 4 homolog OS=Homo sapiens OX=9606 GN=NOC4L PE=1 SV=1	0	2.385	4	1	1	1	1	516	58.4	7.49	2.58	1	0		High
FALSE	High	Master Protein	P05026	Sodium/potassium-transporting ATPase subunit beta-1 OS=Homo sapiens OX=9606 GN=ATP1B1 PE=1 SV=1	0	2.379	5	1	1	1	1	303	35	8.53	2.15	1	0	38770792	High
FALSE	High	Master Protein	Q4KMR3	MYO1E variant protein OS=Homo sapiens OX=9606 GN=MYO1E PE=2 SV=1	0	2.376	2	1	1	1	1	1108	127	8.92	2.47	1	0		High
FALSE	High	Master Protein	Q9Y6G9	Cytoplasmic dynein 1 light intermediate chain 1 OS=Homo sapiens OX=9606 GN=DYNC1LI1 PE=1 SV=3	0	2.355	3	1	2	1	1	523	56.5	6.42	2.24	1	0	104155828	High
FALSE	High	Master Protein	A0A2R8YDH4	Uncharacterized protein OS=Homo sapiens OX=9606 PE=1 SV=1	0	2.354	2	1	1	1	1	1319	147.8	8.18	2.2	1	0	3754194	High
FALSE	High	Master Protein	Q12959-2	Isoform 2 of Disks large homolog 1 OS=Homo sapiens OX=9606 GN=DLG1	0	2.353	2	1	1	1	1	926	103.3	5.92	2.72	1	0		High
FALSE	High	Master Protein	Q12830	Nucleosome-remodeling factor subunit BPTF OS=Homo sapiens OX=9606 GN=BPTF PE=1 SV=3	0	2.352	2	2	2	2	1	3046	338.1	6.54	2.17	2	0		High
FALSE	High	Master Protein	Q14444	Caprin-1 OS=Homo sapiens OX=9606 GN=CAPRIN1 PE=1 SV=2	0	2.349	2	1	1	1	1	709	78.3	5.25	2.94	1	0	38473700	High
FALSE	High	Master Protein	A0A024RD36	Ribosomal protein L7-like 1, isoform CRA_b OS=Homo sapiens OX=9606 GN=RPL7L1 PE=3 SV=1	0	2.331	5	1	1	1	1	255	29.7	10.52	2.41	1	0	27711768	High
FALSE	High	Master Protein	Q06210	Glutamine--fructose-6-phosphate aminotransferase [isomerizing] 1 OS=Homo sapiens OX=9606 GN=GFPT1 PE=1 SV=3	0	2.318	5	2	2	2	1	699	78.8	7.11	1.82	2	0		High
FALSE	High	Master Protein	Q99808-2	Isoform 2 of Equilibrative nucleoside transporter 1 OS=Homo sapiens OX=9606 GN=SLC29A1	0	2.306	2	1	1	1	1	535	58.9	8.15	1.66	1	0	23301386	High
FALSE	High	Master Protein	A0A3B3ISG8	Ricin B-type lectin domain-containing protein OS=Homo sapiens OX=9606 PE=1 SV=1	0	2.301	2	1	1	1	1	567	64.2	9.28	2.58	1	0	8120322	High
FALSE	High	Master Protein	Q0VF96	Cingulin-like protein 1 OS=Homo sapiens OX=9606 GN=CGNL1 PE=1 SV=2	0	2.281	1	1	1	1	1	1302	149	5.67	2.06	1	0		High
FALSE	High	Master Protein	P61026	Ras-related protein Rab-10 OS=Homo sapiens OX=9606 GN=RAB10 PE=1 SV=1	0	2.279	6	1	1	1	1	200	22.5	8.38	2.49	1	0	94788096	High
FALSE	High	Master Protein	B2RBB2	cDNA, FLJ95416, highly similar to Homo sapiens phosphatidylinositol glycan, class S (PIGS), mRNA OS=Homo sapiens OX=9606 PE=2 SV=1	0	2.265	3	1	1	1	1	555	61.6	6.49	2.53	1	0		High
FALSE	High	Master Protein	A0A024R184	Alpha-1,3/1,6-mannosyltransferase ALG2 OS=Homo sapiens OX=9606 GN=ALG2 PE=3 SV=1	0	2.263	3	1	1	1	1	416	47.1	7.05	2.43	1	0		High
FALSE	High	Master Protein	A8KAQ3	cDNA FLJ76489, highly similar to Homo sapiens sortilin 1 (SORT1), mRNA OS=Homo sapiens OX=9606 PE=2 SV=1	0	2.259	1	1	1	1	1	831	92	5.74	1.65	1	0	914389	High
FALSE	High	Master Protein	Q9H773	dCTP pyrophosphatase 1 OS=Homo sapiens OX=9606 GN=DCTPP1 PE=1 SV=1	0	2.259	6	1	1	1	1	170	18.7	5.03	2.29	1	0		High
FALSE	High	Master Protein	Q12769	Nuclear pore complex protein Nup160 OS=Homo sapiens OX=9606 GN=NUP160 PE=1 SV=3	0	2.253	1	1	1	1	1	1436	162	5.5	2.03	1	0	9699171	High
FALSE	High	Master Protein	Q12788	Transducin beta-like protein 3 OS=Homo sapiens OX=9606 GN=TBL3 PE=1 SV=2	0	2.25	1	1	1	1	1	808	89	6.9	2.97	1	0	28392686	High
FALSE	High	Master Protein	E5KND7	Elongation factor G, mitochondrial OS=Homo sapiens OX=9606 GN=GFM1 PE=3 SV=1	0	2.243	3	2	2	2	1	751	83.4	7.01	1.94	2	0	243708	High
FALSE	High	Master Protein	A0A140VJL3	Hypoxanthine phosphoribosyltransferase OS=Homo sapiens OX=9606 PE=2 SV=1	0	2.234	18	2	2	2	1	218	24.6	6.68	2.09	2	0		High
FALSE	High	Master Protein	Q9H2P9-5	Isoform 5 of Diphthine methyl ester synthase OS=Homo sapiens OX=9606 GN=DPH5	0	2.232	6	1	1	1	1	297	33	5.53	3.27	1	0	9727091	High
FALSE	High	Master Protein	Q96CN7	Isochorismatase domain-containing protein 1 OS=Homo sapiens OX=9606 GN=ISOC1 PE=1 SV=3	0	2.231	5	1	1	1	1	298	32.2	7.39	2.43	1	0	474449	High
FALSE	High	Master Protein	Q14157-5	Isoform 5 of Ubiquitin-associated protein 2-like OS=Homo sapiens OX=9606 GN=UBAP2L	0	2.222	1	1	1	1	1	1104	116.6	7.02	3.12	1	0		High
FALSE	High	Master Protein	Q07954	Prolow-density lipoprotein receptor-related protein 1 OS=Homo sapiens OX=9606 GN=LRP1 PE=1 SV=2	0	2.211	0	1	1	1	1	4544	504.3	5.39	0	1	0	3.3686e+06	High
FALSE	High	Master Protein	O00442-2	Isoform 2 of RNA 3'-terminal phosphate cyclase OS=Homo sapiens OX=9606 GN=RTCA	0	2.21	3	1	1	1	1	379	40.7	8.34	2.02	1	0		High
FALSE	High	Master Protein	B2R4D5	Actin-related protein 2/3 complex subunit 3 OS=Homo sapiens OX=9606 PE=2 SV=1	0	2.205	6	1	1	1	1	178	20.5	8.59	2.92	1	0	64915744	High
FALSE	High	Master Protein	J3KN66	Torsin-1A-interacting protein 1 OS=Homo sapiens OX=9606 GN=TOR1AIP1 PE=1 SV=1	0	2.205	2	1	1	1	1	599	67.8	7.9	2.08	1	0		High
FALSE	High	Master Protein	A0A024R5H8	RAB6A, member RAS oncogene family, isoform CRA_b OS=Homo sapiens OX=9606 GN=RAB6A PE=4 SV=1	0	2.204	6	1	1	1	1	208	23.5	5.54	3.07	1	0		High
FALSE	High	Master Protein	P20020-1	Isoform D of Plasma membrane calcium-transporting ATPase 1 OS=Homo sapiens OX=9606 GN=ATP2B1	0	2.203	2	1	1	1	1	1258	138.7	6.04	0	1	0		High
FALSE	High	Master Protein	B7ZLW8	Methionine synthase OS=Homo sapiens OX=9606 GN=MTR PE=2 SV=1	0	2.198	2	1	1	1	1	1265	140.5	5.55	3.03	1	0	13814203	High
FALSE	High	Master Protein	Q9Y5B0	RNA polymerase II subunit A C-terminal domain phosphatase OS=Homo sapiens OX=9606 GN=CTDP1 PE=1 SV=3	0	2.193	4	1	1	1	1	961	104.3	5.27	2.86	1	0	4687818	High
FALSE	High	Master Protein	P11717	Cation-independent mannose-6-phosphate receptor OS=Homo sapiens OX=9606 GN=IGF2R PE=1 SV=3	0	2.176	1	1	1	1	1	2491	274.2	5.94	2.29	1	0	11934147	High
FALSE	High	Master Protein	Q05209	Tyrosine-protein phosphatase non-receptor type 12 OS=Homo sapiens OX=9606 GN=PTPN12 PE=1 SV=3	0	2.168	4	1	1	1	1	780	88.1	5.62	0	1	0		High
FALSE	High	Master Protein	Q53H29	Nucleoporin 54kDa variant (Fragment) OS=Homo sapiens OX=9606 PE=2 SV=1	0	2.159	3	1	1	1	1	508	55.5	7.02	2.59	1	0		High
FALSE	High	Master Protein	Q9NPA8	Transcription and mRNA export factor ENY2 OS=Homo sapiens OX=9606 GN=ENY2 PE=1 SV=1	0	2.14	17	1	1	1	1	101	11.5	9.33	2.27	1	0	11512738	High
FALSE	High	Master Protein	A0A0S2Z5J4	Adaptor-related protein complex 3 beta 1 subunit isoform 1 (Fragment) OS=Homo sapiens OX=9606 GN=AP3B1 PE=2 SV=1	0	2.137	1	1	1	1	1	1094	121.2	6.04	2.36	1	0		High
FALSE	High	Master Protein	Q9H488	GDP-fucose protein O-fucosyltransferase 1 OS=Homo sapiens OX=9606 GN=POFUT1 PE=1 SV=1	0	2.136	3	1	1	1	1	388	43.9	8.53	0	1	0	12837701	High
FALSE	High	Master Protein	Q5HYM3	Oxysterol-binding protein OS=Homo sapiens OX=9606 GN=DKFZp686C0249 PE=2 SV=1	0	2.129	1	1	1	1	1	890	101.2	7.06	2.02	1	0	32458492	High
FALSE	High	Master Protein	A0A024R9G4	Family with sequence similarity 49, member B, isoform CRA_a OS=Homo sapiens OX=9606 GN=FAM49B PE=3 SV=1	0	2.119	6	1	1	1	1	324	36.7	6.06	0	1	0		High
FALSE	High	Master Protein	H0Y8P4	U3 small nucleolar RNA-associated protein 15 homolog (Fragment) OS=Homo sapiens OX=9606 GN=UTP15 PE=1 SV=1	0	2.099	3	1	1	1	1	545	61.4	9.04	2.26	1	0	8.22495e+06	High
FALSE	High	Master Protein	Q6FHX6	Flap endonuclease 1 OS=Homo sapiens OX=9606 GN=FEN1 PE=2 SV=1	0	2.093	5	1	1	1	1	380	42.6	8.62	2.96	1	0	39024864	High
FALSE	High	Master Protein	P48723	Heat shock 70 kDa protein 13 OS=Homo sapiens OX=9606 GN=HSPA13 PE=1 SV=1	0	2.092	2	1	1	1	1	471	51.9	5.76	0	1	0	27890454	High
FALSE	High	Master Protein	A8K2T6	Receptor protein-tyrosine kinase OS=Homo sapiens OX=9606 PE=2 SV=1	0	2.064	3	1	1	1	1	976	108	6.64	0	1	0		High
FALSE	High	Master Protein	A3KMH1	von Willebrand factor A domain-containing protein 8 OS=Homo sapiens OX=9606 GN=VWA8 PE=1 SV=2	0	2.063	1	1	1	1	1	1905	214.7	7.4	0	1	0		High
FALSE	High	Master Protein	A0A384NL22	Proteasome subunit beta OS=Homo sapiens OX=9606 GN=PSMB3 PE=2 SV=1	0	2.057	8	1	1	1	1	205	22.9	6.55	2.92	1	0	28778050	High
FALSE	High	Master Protein	Q5TEC6	Histone HIST2H3PS2 OS=Homo sapiens OX=9606 GN=H3-2 PE=1 SV=1	0	2.053	18	3	3	1	1	136	15.4	11.27	4.18	3	0	7.74843e+06	Medium
FALSE	High	Master Protein	A0A087WUB9	Beta-catenin-like protein 1 OS=Homo sapiens OX=9606 GN=CTNNBL1 PE=1 SV=1	0	2.039	1	1	1	1	1	568	65.7	5.02	2.22	1	0	24423292	High
FALSE	High	Master Protein	Q6ZXV5	Protein O-mannosyl-transferase TMTC3 OS=Homo sapiens OX=9606 GN=TMTC3 PE=1 SV=2	0	2.03	2	1	1	1	1	915	103.9	8.87	0	1	0	7.43386e+06	High
FALSE	High	Master Protein	P50570	Dynamin-2 OS=Homo sapiens OX=9606 GN=DNM2 PE=1 SV=2	0	2.026	4	2	2	2	1	870	98	7.44	0	2	0	17574878	High
FALSE	High	Master Protein	Q969L2	Protein MAL2 OS=Homo sapiens OX=9606 GN=MAL2 PE=1 SV=1	0	2.017	6	1	1	1	1	176	19.1	6.24	1.98	1	0	42799464	High
FALSE	High	Master Protein	A0A3B3IUA2	Ribonucloprotein OS=Homo sapiens OX=9606 GN=SNU13 PE=1 SV=1	0	2.016	6	1	1	1	1	272	30.1	9.55	0	1	0	1824025	High
FALSE	High	Master Protein	P82921	28S ribosomal protein S21, mitochondrial OS=Homo sapiens OX=9606 GN=MRPS21 PE=1 SV=3	0	2.01	14	1	1	1	1	87	10.7	9.92	2.11	1	0	32288200	High
FALSE	High	Master Protein	B2R673	Dihydrolipoamide acetyltransferase component of pyruvate dehydrogenase complex OS=Homo sapiens OX=9606 PE=2 SV=1	0	2	4	1	1	1	1	501	54	8.76	1.99	1	0		High
FALSE	High	Master Protein	B7Z4U8	cDNA FLJ52707, highly similar to SWI/SNF-related matrix-associatedactin-dependent regulator of chromatin subfamily D member 3 OS=Homo sapiens OX=9606 PE=2 SV=1	0	1.98	12	2	2	2	1	347	38.9	9.88	2.24	2	0		High
FALSE	High	Master Protein	Q9NVH1	DnaJ homolog subfamily C member 11 OS=Homo sapiens OX=9606 GN=DNAJC11 PE=1 SV=2	0	1.976	2	1	1	1	1	559	63.2	8.4	2.25	1	0	22860786	High
FALSE	High	Master Protein	P28838	Cytosol aminopeptidase OS=Homo sapiens OX=9606 GN=LAP3 PE=1 SV=3	0	1.951	4	1	1	1	1	519	56.1	7.93	2.2	1	0		High
FALSE	High	Master Protein	A0A024R0L6	Epididymis secretory sperm binding protein OS=Homo sapiens OX=9606 GN=PAFAH1B3 PE=2 SV=1	0	1.939	4	1	1	1	1	231	25.7	6.84	2.42	1	0	77882080	High
FALSE	High	Master Protein	Q9Y520-7	Isoform 7 of Protein PRRC2C OS=Homo sapiens OX=9606 GN=PRRC2C	0	1.936	1	1	1	1	1	2898	316.9	9.13	2.42	1	0	4.65133e+06	High
FALSE	High	Master Protein	Q9BW27	Nuclear pore complex protein Nup85 OS=Homo sapiens OX=9606 GN=NUP85 PE=1 SV=1	0	1.926	2	1	1	1	1	656	75	5.55	2.34	1	0	3.15617e+06	High
FALSE	High	Master Protein	O00411	DNA-directed RNA polymerase, mitochondrial OS=Homo sapiens OX=9606 GN=POLRMT PE=1 SV=2	0	1.924	2	1	1	1	1	1230	138.5	8.98	0	1	0	7.30074e+06	High
FALSE	High	Master Protein	Q6MZT3	Uncharacterized protein DKFZp686C1054 OS=Homo sapiens OX=9606 GN=DKFZp686C1054 PE=2 SV=1	0	1.907	10	1	2	1	1	439	48.5	8.92	0	1	0	1850895	High
FALSE	High	Master Protein	A0A024RCT9	High mobility group AT-hook 1, isoform CRA_b OS=Homo sapiens OX=9606 GN=HMGA1 PE=3 SV=1	0	1.899	8	1	2	1	1	328	34.3	10.37	0	1	0	1.74624e+06	High
FALSE	High	Master Protein	Q8ND56	Protein LSM14 homolog A OS=Homo sapiens OX=9606 GN=LSM14A PE=1 SV=3	0	1.897	8	1	2	1	1	463	50.5	9.52	2.73	1	0		High
FALSE	High	Master Protein	Q9Y305-4	Isoform 4 of Acyl-coenzyme A thioesterase 9, mitochondrial OS=Homo sapiens OX=9606 GN=ACOT9	0	1.889	2	1	1	1	1	448	50.8	8.53	2.53	1	0	6385914	High
FALSE	High	Master Protein	P07686	Beta-hexosaminidase subunit beta OS=Homo sapiens OX=9606 GN=HEXB PE=1 SV=3	0	1.883	3	1	1	1	1	556	63.1	6.76	2.35	1	0		High
FALSE	High	Master Protein	A0A024R7X0	ADP-ribosylation factor guanine nucleotide-exchange factor 1(Brefeldin A-inhibited), isoform CRA_a OS=Homo sapiens OX=9606 GN=ARFGEF1 PE=4 SV=1	0	1.875	2	1	5	1	1	1849	208.6	5.85	2.79	1	0	904934	High
FALSE	High	Master Protein	Q7LBC6	Lysine-specific demethylase 3B OS=Homo sapiens OX=9606 GN=KDM3B PE=1 SV=2	0	1.872	2	1	1	1	1	1761	191.5	7.18	2.54	1	0		High
FALSE	High	Master Protein	A0A1U9X819	28S ribosomal protein S18-2, mitochondrial OS=Homo sapiens OX=9606 PE=3 SV=1	0	1.862	6	1	1	1	1	258	29.4	9.38	2.57	1	0	10593055	High
FALSE	High	Master Protein	Q9UBL6	Copine-7 OS=Homo sapiens OX=9606 GN=CPNE7 PE=1 SV=1	0	1.861	1	1	1	1	1	633	70.2	6.38	2.32	1	0	34392644	High
FALSE	High	Master Protein	B3KTA5	cDNA FLJ37943 fis, clone CTONG2008621, highly similar to Syntaxin-17 OS=Homo sapiens OX=9606 PE=2 SV=1	0	1.842	7	1	1	1	1	302	33.4	6.57	3.16	1	0	3.98254e+06	High
FALSE	High	Master Protein	Q96EY1	DnaJ homolog subfamily A member 3, mitochondrial OS=Homo sapiens OX=9606 GN=DNAJA3 PE=1 SV=2	0	1.839	3	1	1	1	1	480	52.5	9.26	2.18	1	0	18832606	High
FALSE	High	Master Protein	P25391	Laminin subunit alpha-1 OS=Homo sapiens OX=9606 GN=LAMA1 PE=1 SV=2	0	1.835	0	1	1	1	1	3075	336.9	6.35	1.72	1	0		High
FALSE	High	Master Protein	B4DEG7	SNW domain-containing protein 1 OS=Homo sapiens OX=9606 PE=2 SV=1	0.001	1.829	2	1	1	1	1	571	65.4	9.69	2.28	1	0	14496922	High
FALSE	High	Master Protein	A0A024R179	Nuclear cap binding protein subunit 1, 80kDa, isoform CRA_a OS=Homo sapiens OX=9606 GN=NCBP1 PE=3 SV=1	0.001	1.828	4	2	2	2	1	790	91.8	6.43	0	2	0		High
FALSE	High	Master Protein	Q9BXW7	Haloacid dehalogenase-like hydrolase domain-containing 5 OS=Homo sapiens OX=9606 GN=HDHD5 PE=1 SV=1	0.001	1.801	3	1	1	1	1	423	46.3	8.13	0	1	0	11720409	High
FALSE	High	Master Protein	C1PHA2	Tyrosine-protein kinase receptor OS=Homo sapiens OX=9606 GN=KIF5B-ALK PE=2 SV=1	0.001	1.798	1	1	1	1	1	1483	167.8	6.64	0	1	0	10517827	High
FALSE	High	Master Protein	K7ELC7	60S ribosomal protein L27 (Fragment) OS=Homo sapiens OX=9606 GN=RPL27 PE=1 SV=1	0.001	1.791	17	1	1	1	1	144	16.5	10.58	0	1	0	6.91128e+06	High
FALSE	High	Master Protein	Q08379	Golgin subfamily A member 2 OS=Homo sapiens OX=9606 GN=GOLGA2 PE=1 SV=3	0.001	1.79	2	2	2	1	1	1002	113	5.02	0	2	1	15014285	High
FALSE	High	Master Protein	D6RBT3	NADH dehydrogenase [ubiquinone] iron-sulfur protein 6, mitochondrial OS=Homo sapiens OX=9606 GN=NDUFS6 PE=1 SV=1	0.001	1.789	14	1	1	1	1	172	18.7	8.72	2.24	1	0		High
FALSE	High	Master Protein	Q93008-3	Isoform 2 of Probable ubiquitin carboxyl-terminal hydrolase FAF-X OS=Homo sapiens OX=9606 GN=USP9X	0.001	1.78	0	1	1	1	1	2570	292.1	5.8	2.35	1	0	21367804	High
FALSE	High	Master Protein	Q15118-2	Isoform 2 of [Pyruvate dehydrogenase (acetyl-transferring)] kinase isozyme 1, mitochondrial OS=Homo sapiens OX=9606 GN=PDK1	0.001	1.779	2	1	1	1	1	456	51.6	8.98	1.9	1	0	12366683	High
FALSE	High	Master Protein	A8K2G0	Secretory carrier-associated membrane protein OS=Homo sapiens OX=9606 PE=2 SV=1	0.001	1.779	8	1	1	1	1	338	37.8	7.11	2.27	1	0		High
FALSE	High	Master Protein	A8MU27	Small ubiquitin-related modifier 3 OS=Homo sapiens OX=9606 GN=SUMO3 PE=1 SV=1	0.001	1.764	8	1	1	1	1	147	16.9	9.67	0	1	0	645050	High
FALSE	High	Master Protein	E9PAU2	Ribonucleoprotein PTB-binding 1 OS=Homo sapiens OX=9606 GN=RAVER1 PE=1 SV=1	0.001	1.761	5	2	2	2	1	756	79.5	8.92	0	2	0	18851118	High
FALSE	High	Master Protein	Q9ULC4-3	Isoform 3 of Malignant T-cell-amplified sequence 1 OS=Homo sapiens OX=9606 GN=MCTS1	0.001	1.758	9	1	1	1	1	182	20.5	8.82	0	1	0		High
FALSE	High	Master Protein	A0A7P0Z472	Adenylosuccinate lyase OS=Homo sapiens OX=9606 GN=ADSL PE=4 SV=1	0.001	1.757	2	1	1	1	1	526	59.3	7.09	2.11	1	0	28767540	High
FALSE	High	Master Protein	Q16186	Proteasomal ubiquitin receptor ADRM1 OS=Homo sapiens OX=9606 GN=ADRM1 PE=1 SV=2	0.001	1.743	2	1	1	1	1	407	42.1	5.07	1.78	1	0	18529998	High
FALSE	High	Master Protein	Q9NSE4	Isoleucine--tRNA ligase, mitochondrial OS=Homo sapiens OX=9606 GN=IARS2 PE=1 SV=2	0.001	1.737	1	1	1	1	1	1012	113.7	7.2	0	1	0		High
FALSE	High	Master Protein	A0A0C4DGQ5	Calcium-activated neutral proteinase small subunit OS=Homo sapiens OX=9606 GN=CAPNS1 PE=1 SV=1	0.001	1.736	7	1	1	1	1	322	33.8	6.23	2.12	1	0	16836758	High
FALSE	High	Master Protein	A0A669KB53	Signal transducer and activator of transcription OS=Homo sapiens OX=9606 GN=STAT1 PE=1 SV=1	0.001	1.734	2	1	1	1	1	791	91.1	6.14	2.43	1	0		High
FALSE	High	Master Protein	H0YI09	Methyltransferase-like protein 7A (Fragment) OS=Homo sapiens OX=9606 GN=METTL7A PE=1 SV=1	0.001	1.724	6	1	1	1	1	244	28.3	8.38	1.95	1	0		High
FALSE	High	Master Protein	P50213	Isocitrate dehydrogenase [NAD] subunit alpha, mitochondrial OS=Homo sapiens OX=9606 GN=IDH3A PE=1 SV=1	0.001	1.722	3	1	1	1	1	366	39.6	6.92	1.97	1	0	20263984	High
FALSE	High	Master Protein	A0A024RD07	Trinucleotide repeat containing 5, isoform CRA_c OS=Homo sapiens OX=9606 GN=TNRC5 PE=4 SV=1	0.001	1.72	6	1	1	1	1	278	30.8	5.49	2.64	1	0		High
FALSE	High	Master Protein	A0A0G2JK64	Histone-lysine N-methyltransferase EHMT2 OS=Homo sapiens OX=9606 GN=EHMT2 PE=1 SV=1	0.001	1.72	2	1	1	1	1	1267	138.7	6.04	0	1	0		High
FALSE	High	Master Protein	Q8IXT5	RNA-binding protein 12B OS=Homo sapiens OX=9606 GN=RBM12B PE=1 SV=2	0.001	1.719	1	1	1	1	1	1001	118	6.81	1.82	1	0	19845274	High
FALSE	High	Master Protein	G3V3D1	Epididymal secretory protein E1 (Fragment) OS=Homo sapiens OX=9606 GN=NPC2 PE=1 SV=1	0.001	1.697	10	1	1	1	1	221	23.7	6.73	3.56	1	0	28232668	High
FALSE	High	Master Protein	P17174	Aspartate aminotransferase, cytoplasmic OS=Homo sapiens OX=9606 GN=GOT1 PE=1 SV=3	0.001	1.696	5	1	1	1	1	413	46.2	7.01	1.86	1	0	11445259	High
FALSE	High	Master Protein	Q86WJ1	Chromodomain-helicase-DNA-binding protein 1-like OS=Homo sapiens OX=9606 GN=CHD1L PE=1 SV=3	0.001	1.695	1	1	1	1	1	897	100.9	6.9	0	1	0		High
FALSE	High	Master Protein	Q7Z2Z2	Elongation factor-like GTPase 1 OS=Homo sapiens OX=9606 GN=EFL1 PE=1 SV=2	0.002	1.685	1	1	1	1	1	1120	125.4	5.91	0	1	0		High
FALSE	High	Master Protein	Q5SSJ5	Heterochromatin protein 1-binding protein 3 OS=Homo sapiens OX=9606 GN=HP1BP3 PE=1 SV=1	0.002	1.676	2	1	1	1	1	553	61.2	9.67	2.07	1	0	21313906	High
FALSE	High	Master Protein	H7C417	Mitochondrial 18 kDa protein (Fragment) OS=Homo sapiens OX=9606 PE=3 SV=1	0.002	1.653	3	1	1	1	1	338	37.4	8.19	2.26	1	0	24428404	High
FALSE	High	Master Protein	J3QR71	Developmentally-regulated GTP-binding protein 2 (Fragment) OS=Homo sapiens OX=9606 GN=DRG2 PE=1 SV=1	0.002	1.643	39	2	2	2	1	158	16.9	9.06	2.1	2	0		High
FALSE	High	Master Protein	D6RE79	Major facilitator superfamily domain-containing protein 10 OS=Homo sapiens OX=9606 GN=MFSD10 PE=1 SV=1	0.002	1.641	3	1	1	1	1	480	50.4	9.69	2.65	1	0	17361020	High
FALSE	High	Master Protein	E9PQY2	Prefoldin subunit 4 OS=Homo sapiens OX=9606 GN=PFDN4 PE=1 SV=1	0.003	1.613	8	1	1	1	1	136	15.6	4.58	2.19	1	0	1403677	High
FALSE	High	Master Protein	Q9BVJ6	U3 small nucleolar RNA-associated protein 14 homolog A OS=Homo sapiens OX=9606 GN=UTP14A PE=1 SV=1	0.003	1.612	1	1	1	1	1	771	87.9	7.87	1.63	1	0	56112252	High
FALSE	High	Master Protein	O14617-5	Isoform 5 of AP-3 complex subunit delta-1 OS=Homo sapiens OX=9606 GN=AP3D1	0.003	1.61	1	1	1	1	1	1215	136.6	7.64	1.96	1	0		High
FALSE	High	Master Protein	Q69YJ7	Uncharacterized protein DKFZp667H197 (Fragment) OS=Homo sapiens OX=9606 GN=DKFZp667H197 PE=2 SV=1	0.003	1.609	1	1	1	1	1	954	100.1	8.91	2.06	1	0	13534152	High
FALSE	High	Master Protein	Q9Y5J1	U3 small nucleolar RNA-associated protein 18 homolog OS=Homo sapiens OX=9606 GN=UTP18 PE=1 SV=3	0.003	1.591	5	1	1	1	1	556	62	8.76	0	1	0	5.87349e+06	High
FALSE	High	Master Protein	P62269	40S ribosomal protein S18 OS=Homo sapiens OX=9606 GN=RPS18 PE=1 SV=3	0.003	1.573	5	1	1	1	1	152	17.7	10.99	2.21	1	0	516607360	High
FALSE	High	Master Protein	H0YIS7	RNASEK-C17orf49 readthrough (Fragment) OS=Homo sapiens OX=9606 GN=RNASEK-C17orf49 PE=4 SV=1	0.003	1.565	13	1	1	1	1	233	24.9	5.48	2.75	1	0	4730993	High
FALSE	High	Master Protein	A0A2X0SFX5	ARHGEF16 (Fragment) OS=Homo sapiens OX=9606 GN=ARHGEF16 PE=4 SV=1	0.003	1.552	2	1	1	1	1	711	80.3	7.36	2.17	1	0		High
FALSE	High	Master Protein	P49454	Centromere protein F OS=Homo sapiens OX=9606 GN=CENPF PE=1 SV=3	0.003	1.55	1	1	1	1	1	3114	357.3	5.1	0	1	0	6.23155e+06	High
FALSE	High	Master Protein	Q9HDC9	Adipocyte plasma membrane-associated protein OS=Homo sapiens OX=9606 GN=APMAP PE=1 SV=2	0.003	1.546	2	1	1	1	1	416	46.5	6.16	2.04	1	0	30915536	High
FALSE	High	Master Protein	Q9H9J2	39S ribosomal protein L44, mitochondrial OS=Homo sapiens OX=9606 GN=MRPL44 PE=1 SV=1	0.003	1.538	4	1	1	1	1	332	37.5	8.4	2.26	1	0	21393956	High
FALSE	High	Master Protein	P62487	DNA-directed RNA polymerase II subunit RPB7 OS=Homo sapiens OX=9606 GN=POLR2G PE=1 SV=1	0.003	1.527	11	1	1	1	1	172	19.3	5.54	2.5	1	0	2.90649e+06	High
FALSE	High	Master Protein	A0A1B0GVS8	Kinesin-like protein KIF16B (Fragment) OS=Homo sapiens OX=9606 GN=KIF16B PE=1 SV=1	0.003	1.524	3	1	1	1	1	723	80.5	6.32	0	1	0	2.27124e+06	High
FALSE	High	Master Protein	O96000	NADH dehydrogenase [ubiquinone] 1 beta subcomplex subunit 10 OS=Homo sapiens OX=9606 GN=NDUFB10 PE=1 SV=3	0.003	1.524	8	1	1	1	1	172	20.8	8.48	2.28	1	0	28324382	High
FALSE	High	Master Protein	B4DJV9	cDNA FLJ60607, highly similar to Acyl-protein thioesterase 1 OS=Homo sapiens OX=9606 PE=2 SV=1	0.003	1.523	10	1	1	1	1	263	28.3	7.64	2.23	1	0		High
FALSE	High	Master Protein	Q9HCC0	Methylcrotonoyl-CoA carboxylase beta chain, mitochondrial OS=Homo sapiens OX=9606 GN=MCCC2 PE=1 SV=1	0.003	1.521	3	1	1	1	1	563	61.3	7.68	1.81	1	0		High
FALSE	High	Master Protein	B2RBE5	cDNA, FLJ95468, highly similar to Homo sapiens transcriptional coactivator tubedown-100 (TBDN100),transcript variant 1, mRNA OS=Homo sapiens OX=9606 PE=2 SV=1	0.003	1.51	1	1	1	1	1	866	101.2	7.42	0	1	0	21084430	High
FALSE	High	Master Protein	A0A7I2V508	BCL2-associated athanogene 6 OS=Homo sapiens OX=9606 GN=BAG6 PE=1 SV=1	0.003	1.504	1	1	1	1	1	1173	123.4	5.69	0	1	0		High
FALSE	High	Master Protein	B2RAQ9	Proteasome subunit beta OS=Homo sapiens OX=9606 PE=2 SV=1	0.003	1.5	11	2	2	2	1	277	29.9	7.68	4.51	2	0	33336328	High
FALSE	High	Master Protein	A0A024R897	Actin-related protein 2/3 complex subunit 5 OS=Homo sapiens OX=9606 GN=ARPC5L PE=2 SV=1	0.003	1.481	8	1	1	1	1	153	16.9	6.6	0	1	0	20658808	High
FALSE	High	Master Protein	Q4VC31	Protein MIX23 OS=Homo sapiens OX=9606 GN=MIX23 PE=1 SV=1	0.003	1.48	6	1	1	1	1	144	16.6	7.81	2.07	1	0	61836764	High
FALSE	High	Master Protein	Q8IXB1	DnaJ homolog subfamily C member 10 OS=Homo sapiens OX=9606 GN=DNAJC10 PE=1 SV=2	0.003	1.469	1	1	1	1	1	793	91	7.18	0	1	0		High
FALSE	High	Master Protein	Q96CS3	FAS-associated factor 2 OS=Homo sapiens OX=9606 GN=FAF2 PE=1 SV=2	0.004	1.461	10	2	2	2	1	445	52.6	5.62	0	2	0		High
FALSE	High	Master Protein	P60981	Destrin OS=Homo sapiens OX=9606 GN=DSTN PE=1 SV=3	0.004	1.454	10	1	1	1	1	165	18.5	7.85	2.03	1	0	12986204	High
FALSE	High	Master Protein	Q9Y6M7-7	Isoform 7 of Sodium bicarbonate cotransporter 3 OS=Homo sapiens OX=9606 GN=SLC4A7	0.004	1.426	1	1	1	1	1	1259	140.7	6.62	1.65	1	0		High
FALSE	High	Master Protein	Q92930	Ras-related protein Rab-8B OS=Homo sapiens OX=9606 GN=RAB8B PE=1 SV=2	0.004	1.421	7	1	1	1	1	207	23.6	9.07	1.69	1	0		High
FALSE	High	Master Protein	A0A6Q8PFU3	Platelet-activating factor acetylhydrolase IB subunit alpha OS=Homo sapiens OX=9606 GN=PAFAH1B1 PE=1 SV=1	0.004	1.415	4	1	1	1	1	428	48.7	7.06	0	1	0		High
FALSE	High	Master Protein	Q7RU04	Aminopeptidase B OS=Homo sapiens OX=9606 GN=RNPEP PE=3 SV=1	0.004	1.411	2	1	1	1	1	658	73.5	6.11	1.78	1	0	16233107	High
FALSE	High	Master Protein	B3KNC3	Nucleolar complex protein 2 homolog OS=Homo sapiens OX=9606 PE=2 SV=1	0.004	1.392	1	1	1	1	1	749	84.9	5.62	2.05	1	0		High
FALSE	High	Master Protein	P82673	28S ribosomal protein S35, mitochondrial OS=Homo sapiens OX=9606 GN=MRPS35 PE=1 SV=1	0.004	1.391	4	1	1	1	1	323	36.8	8.24	0	1	0	19892922	High
FALSE	High	Master Protein	A0A024R6U3	Ubiquinone biosynthesis protein OS=Homo sapiens OX=9606 GN=hCG_2025883 PE=3 SV=1	0.004	1.39	6	1	1	1	1	318	35.5	5.94	1.74	1	0	7985370	High
FALSE	High	Master Protein	Q12797	Aspartyl/asparaginyl beta-hydroxylase OS=Homo sapiens OX=9606 GN=ASPH PE=1 SV=3	0.004	1.388	5	1	1	1	1	758	85.8	5.01	2.06	1	0		High
FALSE	High	Master Protein	P10599	Thioredoxin OS=Homo sapiens OX=9606 GN=TXN PE=1 SV=3	0.004	1.377	9	1	1	1	1	105	11.7	4.92	1.67	1	0		High
FALSE	High	Master Protein	Q9Y5V3-2	Isoform 2 of Melanoma-associated antigen D1 OS=Homo sapiens OX=9606 GN=MAGED1	0.004	1.363	1	1	1	1	1	834	91.9	5.82	1.85	1	0	38401180	High
FALSE	High	Master Protein	B2R5H5	U6 snRNA-associated Sm-like protein LSm3 OS=Homo sapiens OX=9606 GN=LSM3 PE=2 SV=1	0.004	1.362	8	1	1	1	1	102	11.8	4.7	1.77	1	0	42916420	High
FALSE	High	Master Protein	A8K940	cDNA FLJ77630, highly similar to Homo sapiens BPY2 interacting protein 1, mRNA OS=Homo sapiens OX=9606 PE=1 SV=1	0.004	1.361	2	1	1	1	1	1059	112.2	7.3	1.64	1	0		High
FALSE	High	Master Protein	B2RAM6	cDNA, FLJ95005, highly similar to Homo sapiens kinesin family member 11 (KIF11), mRNA OS=Homo sapiens OX=9606 PE=2 SV=1	0.004	1.357	1	1	1	1	1	1056	119.1	5.72	2.25	1	0	22086124	High
FALSE	High	Master Protein	P82932	28S ribosomal protein S6, mitochondrial OS=Homo sapiens OX=9606 GN=MRPS6 PE=1 SV=3	0.004	1.356	6	1	1	1	1	125	14.2	9.26	1.61	1	0		High
FALSE	High	Master Protein	A8K5K5	Eukaryotic translation initiation factor 3 subunit G OS=Homo sapiens OX=9606 GN=EIF3G PE=2 SV=1	0.004	1.35	5	1	1	1	1	320	35.6	6.13	2.93	1	0	92502448	High
FALSE	High	Master Protein	Q13825	Methylglutaconyl-CoA hydratase, mitochondrial OS=Homo sapiens OX=9606 GN=AUH PE=1 SV=1	0.004	1.347	6	1	1	1	1	339	35.6	9.48	0	1	0	15529021	High
FALSE	High	Master Protein	Q6IN84	rRNA methyltransferase 1, mitochondrial OS=Homo sapiens OX=9606 GN=MRM1 PE=1 SV=1	0.004	1.33	3	1	1	1	1	353	38.6	7.94	2.22	1	0	15107770	High
FALSE	High	Master Protein	Q12841	Follistatin-related protein 1 OS=Homo sapiens OX=9606 GN=FSTL1 PE=1 SV=1	0.004	1.308	3	1	1	1	1	308	35	5.52	1.73	1	0		High
FALSE	High	Master Protein	A0A0B4J1V8	HCG2039996 OS=Homo sapiens OX=9606 GN=PPAN-P2RY11 PE=3 SV=1	0.004	1.293	5	1	2	1	1	794	87.9	9.51	0	1	0		High
FALSE	High	Master Protein	O75844	CAAX prenyl protease 1 homolog OS=Homo sapiens OX=9606 GN=ZMPSTE24 PE=1 SV=2	0.004	1.293	4	2	2	2	1	475	54.8	7.49	0	2	0	441332	High
FALSE	High	Master Protein	Q9Y3D9	28S ribosomal protein S23, mitochondrial OS=Homo sapiens OX=9606 GN=MRPS23 PE=1 SV=2	0.004	1.29	5	1	1	1	1	190	21.8	8.9	0	1	0	21476148	High
FALSE	High	Master Protein	Q5H9R7-5	Isoform 5 of Serine/threonine-protein phosphatase 6 regulatory subunit 3 OS=Homo sapiens OX=9606 GN=PPP6R3	0.004	1.285	3	1	1	1	1	879	98.4	4.64	2.96	1	0	2.27185e+06	High
FALSE	High	Master Protein	O60763-2	Isoform 2 of General vesicular transport factor p115 OS=Homo sapiens OX=9606 GN=USO1	0.004	1.277	1	1	1	1	1	973	109.1	4.89	1.74	1	0		High
FALSE	High	Master Protein	A0A0B4J203	FIP1-like 1 protein OS=Homo sapiens OX=9606 PE=3 SV=1	0.004	1.274	4	1	2	1	1	849	94.6	4.96	0	1	0	1.82325e+06	High
FALSE	High	Master Protein	B4DW13	Cysteine-S-conjugate beta-lyase 2 OS=Homo sapiens OX=9606 GN=hCG_23341 PE=2 SV=1	0.004	1.268	3	1	1	1	1	454	51.4	8.19	1.76	1	0	19194146	High
FALSE	High	Master Protein	C9JJ19	28S ribosomal protein S34, mitochondrial OS=Homo sapiens OX=9606 GN=MRPS34 PE=1 SV=2	0.004	1.266	4	1	1	1	1	225	26.3	9.89	1.94	1	0	49175392	High
FALSE	High	Master Protein	A0A024R8M0	Guanine nucleotide binding protein (G protein), alpha 13, isoform CRA_a OS=Homo sapiens OX=9606 GN=GNA13 PE=3 SV=1	0.004	1.264	3	1	1	1	1	377	44	8	2.2	1	0	24328018	High
FALSE	High	Master Protein	Q9H993	Damage-control phosphatase ARMT1 OS=Homo sapiens OX=9606 GN=ARMT1 PE=1 SV=1	0.004	1.259	4	1	1	1	1	441	51.1	5.76	0	1	0		High
FALSE	High	Master Protein	Q6IE81	Protein Jade-1 OS=Homo sapiens OX=9606 GN=JADE1 PE=1 SV=1	0.004	1.259	2	1	1	1	1	842	95.5	7.91	1.74	1	0		High
FALSE	High	Master Protein	A0A024R9K7	ER membrane protein complex subunit 7 OS=Homo sapiens OX=9606 GN=C15orf24 PE=3 SV=1	0.004	1.254	5	1	1	1	1	320	35.4	9.6	2.38	1	0	17492886	High
FALSE	High	Master Protein	A0A3B3ISG5	Insulin-degrading enzyme OS=Homo sapiens OX=9606 GN=IDE PE=1 SV=1	0.004	1.252	1	1	1	1	1	1019	117.9	6.92	2.01	1	0	21272552	High
FALSE	High	Master Protein	A0A5C2GFU3	IGL c269_light_IGKV3-15_IGKJ3 (Fragment) OS=Homo sapiens OX=9606 PE=2 SV=1	0.004	1.252	17	1	1	1	1	107	11.6	9.35	2.48	1	0	18732288	High
FALSE	High	Master Protein	H0Y6T8	Ras-related protein Rab-18 (Fragment) OS=Homo sapiens OX=9606 GN=RAB18 PE=1 SV=1	0.004	1.248	7	1	1	1	1	291	33	8.95	1.68	1	0		High
FALSE	High	Master Protein	Q9UIF9	Bromodomain adjacent to zinc finger domain protein 2A OS=Homo sapiens OX=9606 GN=BAZ2A PE=1 SV=4	0.004	1.239	1	1	1	1	1	1905	211.1	6.64	2.01	1	0		High
FALSE	High	Master Protein	O75436	Vacuolar protein sorting-associated protein 26A OS=Homo sapiens OX=9606 GN=VPS26A PE=1 SV=2	0.004	1.234	5	1	1	1	1	327	38.1	6.57	2.55	1	0	7.32715e+06	High
FALSE	High	Master Protein	D3DPK5	SH3 domain binding glutamic acid-rich protein like 3, isoform CRA_a (Fragment) OS=Homo sapiens OX=9606 GN=SH3BGRL3 PE=3 SV=1	0.004	1.234	7	1	1	1	1	257	26.8	8.38	2.27	1	0	12394311	High
FALSE	High	Master Protein	A0A024R8E4	Chromosome 9 open reading frame 32, isoform CRA_a OS=Homo sapiens OX=9606 GN=C9orf32 PE=3 SV=1	0.004	1.219	3	1	1	1	1	223	25.4	5.52	1.72	1	0		High
FALSE	High	Master Protein	B3KN94	cDNA FLJ13982 fis, clone Y79AA1001711, highly similar to 60 kDa SS-A/Ro ribonucleoprotein OS=Homo sapiens OX=9606 PE=2 SV=1	0.004	1.213	2	1	1	1	1	557	62	9.22	2.13	1	0	22586928	High
FALSE	High	Master Protein	Q96IR7	4-hydroxyphenylpyruvate dioxygenase-like protein OS=Homo sapiens OX=9606 GN=HPDL PE=1 SV=1	0.004	1.212	3	1	1	1	1	371	39.4	7.03	1.99	1	0	13080254	High
FALSE	High	Master Protein	A0A5C2GIW7	IG c259_light_IGLV1-40_IGLJ1 (Fragment) OS=Homo sapiens OX=9606 PE=2 SV=1	0.004	1.21	15	1	2	1	1	112	11.7	7.12	2.39	1	0	30499326	High
FALSE	High	Master Protein	A0A7I2YQG7	Complex I-49kD OS=Homo sapiens OX=9606 GN=NDUFS2 PE=1 SV=1	0.004	1.207	7	2	2	2	1	484	54.7	7.77	2.15	2	0	2.59235e+07	High
FALSE	High	Master Protein	A0A024QZD5	U1 small nuclear ribonucleoprotein 70 kDa OS=Homo sapiens OX=9606 GN=SNRP70 PE=4 SV=1	0.004	1.203	3	1	1	1	1	437	51.5	9.94	1.99	1	0	166830272	High
FALSE	High	Master Protein	Q15427	Splicing factor 3B subunit 4 OS=Homo sapiens OX=9606 GN=SF3B4 PE=1 SV=1	0.004	1.197	5	1	1	1	1	424	44.4	8.56	2.35	1	0		High
FALSE	High	Master Protein	B4DWX3	Importin subunit alpha OS=Homo sapiens OX=9606 PE=2 SV=1	0.004	1.181	3	1	2	1	1	541	60.5	5.02	1.63	1	0	23214040	High
FALSE	High	Master Protein	Q92643	GPI-anchor transamidase OS=Homo sapiens OX=9606 GN=PIGK PE=1 SV=2	0.004	1.179	3	1	1	1	1	395	45.2	6.16	0	1	0		High
FALSE	High	Master Protein	P67812-3	Isoform 3 of Signal peptidase complex catalytic subunit SEC11A OS=Homo sapiens OX=9606 GN=SEC11A	0.004	1.177	6	1	1	1	1	185	21.4	9.42	1.73	1	0		High
FALSE	High	Master Protein	Q8TEM1	Nuclear pore membrane glycoprotein 210 OS=Homo sapiens OX=9606 GN=NUP210 PE=1 SV=3	0.004	1.162	1	1	1	1	1	1887	205	6.81	0	1	0	17540362	High
FALSE	High	Master Protein	Q59EH3	Low molecular weight cytosolic acid phosphatase (Fragment) OS=Homo sapiens OX=9606 PE=2 SV=1	0.004	1.153	7	1	1	1	1	165	18.7	7.88	2.09	1	0	35505568	High
FALSE	High	Master Protein	B7Z5R4	Clusterin OS=Homo sapiens OX=9606 PE=2 SV=1	0.005	1.13	4	1	1	1	1	518	60.1	5.35	0	1	0		High
FALSE	High	Master Protein	O75179	Ankyrin repeat domain-containing protein 17 OS=Homo sapiens OX=9606 GN=ANKRD17 PE=1 SV=3	0.005	1.123	2	1	2	1	1	2603	274.1	6.52	0	1	0		High
FALSE	High	Master Protein	Q5JSZ2	Transducin-like enhancer protein 4 (Fragment) OS=Homo sapiens OX=9606 GN=TLE4 PE=1 SV=1	0.005	1.12	20	1	7	1	1	128	14.9	7.97	0	1	0		High
FALSE	High	Master Protein	Q9NXG6	Transmembrane prolyl 4-hydroxylase OS=Homo sapiens OX=9606 GN=P4HTM PE=1 SV=2	0.005	1.119	5	1	1	1	1	502	56.6	6.06	2.01	1	0	112619888	High
FALSE	High	Master Protein	A0A2R8Y5P7	Histidine--tRNA ligase OS=Homo sapiens OX=9606 GN=HARS2 PE=1 SV=1	0.005	1.106	2	1	1	1	1	512	57.5	8.02	1.89	1	0	23419676	High
FALSE	High	Master Protein	Q32P28-3	Isoform 3 of Prolyl 3-hydroxylase 1 OS=Homo sapiens OX=9606 GN=P3H1	0.006	1.082	2	1	1	1	1	804	90.6	5.71	2.41	1	0	2795084	High
FALSE	High	Master Protein	O14530	Thioredoxin domain-containing protein 9 OS=Homo sapiens OX=9606 GN=TXNDC9 PE=1 SV=2	0.006	1.081	4	1	1	1	1	226	26.5	5.88	1.75	1	0		High
FALSE	High	Master Protein	Q6ZU69	Protein FAM205A OS=Homo sapiens OX=9606 GN=FAM205A PE=2 SV=4	0.006	1.074	2	1	1	1	1	1335	148	8.29	0	1	0		High
FALSE	High	Master Protein	P56747	Claudin-6 OS=Homo sapiens OX=9606 GN=CLDN6 PE=1 SV=2	0.006	1.062	5	1	1	1	1	220	23.3	8	0	1	0	251871	High
FALSE	High	Master Protein	Q13505	Metaxin-1 OS=Homo sapiens OX=9606 GN=MTX1 PE=1 SV=3	0.006	1.053	3	1	1	1	1	466	51.4	9.79	2.32	1	0	41006452	High
FALSE	High	Master Protein	A0A2R8Y7R8	Ribonuclease H2 subunit B OS=Homo sapiens OX=9606 GN=RNASEH2B PE=1 SV=1	0.006	1.041	6	1	1	1	1	355	40.1	8.88	0	1	0		High
FALSE	High	Master Protein	A5PLN9-4	Isoform 3 of Trafficking protein particle complex subunit 13 OS=Homo sapiens OX=9606 GN=TRAPPC13	0.006	1.029	7	1	4	1	1	412	46	5.72	0	1	0	38416956	High
FALSE	High	Master Protein	P26373	60S ribosomal protein L13 OS=Homo sapiens OX=9606 GN=RPL13 PE=1 SV=4	0.006	1.025	9	2	2	2	1	211	24.2	11.65	0	2	0	190511	High
FALSE	High	Master Protein	H0YMW4	Annexin OS=Homo sapiens OX=9606 GN=ANXA2 PE=1 SV=2	0.006	1.02	5	1	1	1	1	367	41.9	8.13	0	1	0		High
FALSE	High	Master Protein	O00154	Cytosolic acyl coenzyme A thioester hydrolase OS=Homo sapiens OX=9606 GN=ACOT7 PE=1 SV=3	0.006	1.018	3	1	1	1	1	380	41.8	8.54	0	1	0		High
FALSE	High	Master Protein	A0A669KBH5	Alpha-synuclein OS=Homo sapiens OX=9606 GN=SNCA PE=1 SV=1	0.007	1.009	14	1	1	1	1	159	16.4	4.64	2.27	1	0		High
FALSE	High	Master Protein	A0A3B3ISE7	ATP synthase subunit g, mitochondrial OS=Homo sapiens OX=9606 GN=ATP5MG PE=4 SV=1	0.007	1.008	65	1	1	1	1	37	4.1	7.99	0	1	0	9820497	High
FALSE	High	Master Protein	A0A0S2Z5H0	Mitochondrial ribosomal protein S28 isoform 2 (Fragment) OS=Homo sapiens OX=9606 GN=MRPS28 PE=2 SV=1	0.007	1.003	13	1	1	1	1	192	21.4	9.1	0	1	0		High
FALSE	High	Master Protein	A5YM53	ITGAV protein OS=Homo sapiens OX=9606 GN=ITGAV PE=2 SV=1	0.007	0.988	1	1	1	1	1	1048	116	5.74	0	1	0		High
FALSE	High	Master Protein	O15173-2	Isoform 2 of Membrane-associated progesterone receptor component 2 OS=Homo sapiens OX=9606 GN=PGRMC2	0.007	0.986	3	1	1	1	1	247	26.2	5.31	2.04	1	0		High
FALSE	High	Master Protein	Q96PU8	Protein quaking OS=Homo sapiens OX=9606 GN=QKI PE=1 SV=1	0.007	0.986	4	1	1	1	1	341	37.6	8.56	1.68	1	0	27256226	High
FALSE	High	Master Protein	Q6UW68	Transmembrane protein 205 OS=Homo sapiens OX=9606 GN=TMEM205 PE=1 SV=1	0.007	0.982	7	1	1	1	1	189	21.2	8.62	1.71	1	0	28016642	High
FALSE	High	Master Protein	Q86XN8-3	Isoform 3 of RNA-binding protein MEX3D OS=Homo sapiens OX=9606 GN=MEX3D	0.007	0.972	1	1	1	1	1	666	66.4	5.3	0	1	0	999785	High
FALSE	High	Master Protein	A8K9U6	cDNA FLJ76121, highly similar to Homo sapiens zinc finger CCCH-type, antiviral 1 (ZC3HAV1), transcript variant 1, mRNA OS=Homo sapiens OX=9606 PE=2 SV=1	0.008	0.959	2	1	1	1	1	902	101.4	8.35	0	1	0		High
FALSE	High	Master Protein	B3KQ21	cDNA FLJ32640 fis, clone SYNOV2001033, highly similar to U3 small nucleolar RNA-associated protein 6 homolog OS=Homo sapiens OX=9606 PE=2 SV=1	0.008	0.941	2	1	1	1	1	597	70.2	7.46	2.02	1	0	12780370	High
FALSE	High	Master Protein	A0A140VJD0	Leucine-rich repeat and WD repeat-containing protein 1 OS=Homo sapiens OX=9606 PE=2 SV=1	0.008	0.926	1	1	1	1	1	647	70.8	7.21	0	1	0		High
FALSE	High	Master Protein	A0A1U9X7R2	GNL1 OS=Homo sapiens OX=9606 PE=4 SV=1	0.008	0.924	2	1	1	1	1	607	68.6	5.95	0	1	0		High
FALSE	High	Master Protein	O43660	Pleiotropic regulator 1 OS=Homo sapiens OX=9606 GN=PLRG1 PE=1 SV=1	0.008	0.912	5	1	1	1	1	514	57.2	9.17	0	1	0		High
FALSE	High	Master Protein	Q9Y5S9	RNA-binding protein 8A OS=Homo sapiens OX=9606 GN=RBM8A PE=1 SV=1	0.009	0.906	16	1	3	1	1	174	19.9	5.72	0	1	0		High
FALSE	High	Master Protein	A8K5N3	Palmitoyltransferase OS=Homo sapiens OX=9606 PE=2 SV=1	0.009	0.904	2	1	1	1	1	622	70.8	8.06	0	1	0	14411711	High
FALSE	High	Master Protein	A8MX76	Calpain-14 OS=Homo sapiens OX=9606 GN=CAPN14 PE=2 SV=2	0.009	0.891	2	1	1	1	1	684	79.5	8.62	1.78	1	0		High
FALSE	High	Master Protein	Q53FP0	Pyridoxal 5'-phosphate synthase (Fragment) OS=Homo sapiens OX=9606 PE=2 SV=1	0.009	0.882	8	1	1	1	1	261	29.9	7.4	2.09	1	0	3.15669e+06	High
FALSE	High	Master Protein	A0A1B5BA05	KIR2DL5 OS=Homo sapiens OX=9606 GN=KIR2DL5 PE=4 SV=1	0.009	0.879	11	1	1	1	1	375	40.6	7.9	0	1	0		High
FALSE	High	Master Protein	Q5R3I4	Tetratricopeptide repeat protein 38 OS=Homo sapiens OX=9606 GN=TTC38 PE=1 SV=1	0.009	0.869	2	1	1	1	1	469	52.8	5.99	2.31	1	0	9786711	High
FALSE	High	Master Protein	A8MPX8	Protein phosphatase 2C-like domain-containing protein 1 OS=Homo sapiens OX=9606 GN=PP2D1 PE=2 SV=2	0.01	0.849	7	1	1	1	1	630	71.6	8.72	0	1	0		High
FALSE	High	Master Protein	Q15274	Nicotinate-nucleotide pyrophosphorylase [carboxylating] OS=Homo sapiens OX=9606 GN=QPRT PE=1 SV=3	0.01	0.843	13	1	1	1	1	297	30.8	6.21	0	1	0		High
FALSE	High	Master Protein	A0A024R219	Zinc finger, A20 domain containing 2, isoform CRA_a OS=Homo sapiens OX=9606 GN=ZA20D2 PE=4 SV=1	0.01	0.842	16	1	1	1	1	213	23.1	8.51	0	1	0		High
FALSE	High	Master Protein	P42858	Huntingtin OS=Homo sapiens OX=9606 GN=HTT PE=1 SV=2	0.01	0.832	1	1	1	1	1	3142	347.4	6.2	0	1	0		High
FALSE	High	Master Protein	Q9NP77	RNA polymerase II subunit A C-terminal domain phosphatase SSU72 OS=Homo sapiens OX=9606 GN=SSU72 PE=1 SV=1	0.01	0.823	6	1	1	1	1	194	22.6	5.33	0	1	0		High
FALSE	High	Master Protein	Q9H910-3	Isoform 3 of Jupiter microtubule associated homolog 2 OS=Homo sapiens OX=9606 GN=JPT2	0.01	0.821	8	1	1	1	1	218	23	9.57	0	1	0		High
FALSE	High	Master Protein	P18583-9	Isoform I of Protein SON OS=Homo sapiens OX=9606 GN=SON	0.01	0.816	1	1	1	1	1	2466	267.9	5.57	0	1	0		High
FALSE	High	Master Protein	Q8WYP5-2	Isoform 2 of Protein ELYS OS=Homo sapiens OX=9606 GN=AHCTF1	0.01	0.815	2	2	2	2	1	2301	255.8	6.58	0	2	0	62814844	High
FALSE	High	Master Protein	O00186	Syntaxin-binding protein 3 OS=Homo sapiens OX=9606 GN=STXBP3 PE=1 SV=2	0.01	0.813	2	1	1	1	1	592	67.7	7.8	1.85	1	0	23243040	High
FALSE	Medium	Master Protein	B7Z6Q5	Beta-galactosidase OS=Homo sapiens OX=9606 PE=2 SV=1	0.01	0.803	3	1	1	1	1	725	81.8	7.94	2.37	1	0		High
FALSE	Medium	Master Protein	A8K962	cDNA FLJ77827, highly similar to Human upstream binding factor (hUBF) OS=Homo sapiens OX=9606 PE=2 SV=1	0.01	0.801	2	1	1	1	1	764	89.4	5.71	0	1	0	32458544	High
FALSE	Medium	Master Protein	A0A384MR57	Epididymis secretory sperm binding protein OS=Homo sapiens OX=9606 PE=2 SV=1	0.01	0.795	10	1	1	1	1	378	41.6	10.52	0	1	0		High
FALSE	Medium	Master Protein	B2R713	TRMT1-like protein OS=Homo sapiens OX=9606 PE=2 SV=1	0.01	0.789	3	1	1	1	1	733	81.7	7.97	2.24	1	0		High
FALSE	Medium	Master Protein	P25490	Transcriptional repressor protein YY1 OS=Homo sapiens OX=9606 GN=YY1 PE=1 SV=2	0.01	0.786	2	1	1	1	1	414	44.7	6.25	0	1	0	21707730	High
FALSE	Medium	Master Protein	A0A0A0MTH3	59 kDa serine/threonine-protein kinase OS=Homo sapiens OX=9606 GN=ILK PE=1 SV=1	0.01	0.773	2	1	1	1	1	483	54.6	7.97	1.6	1	0		High
FALSE	Medium	Master Protein	Q96AC1-3	Isoform 3 of Fermitin family homolog 2 OS=Homo sapiens OX=9606 GN=FERMT2	0.01	0.768	2	1	1	1	1	687	78.6	6.7	0	1	0		High
FALSE	Medium	Master Protein	Q7L2E3-2	Isoform 2 of ATP-dependent RNA helicase DHX30 OS=Homo sapiens OX=9606 GN=DHX30	0.01	0.759	1	1	1	1	1	1222	136	8.6	0	1	0		High
FALSE	Medium	Master Protein	A0A075EKM8	Tyrosine-protein kinase receptor OS=Homo sapiens OX=9606 PE=2 SV=1	0.01	0.757	1	1	1	1	1	1253	141	6.13	0	1	0		High
FALSE	Medium	Master Protein	Q9HCG8	Pre-mRNA-splicing factor CWC22 homolog OS=Homo sapiens OX=9606 GN=CWC22 PE=1 SV=3	0.011	0.75	4	1	1	1	1	908	105.4	7.03	0	1	0		High
FALSE	Medium	Master Protein	A6NM36	Leucine-rich repeat-containing protein 30 OS=Homo sapiens OX=9606 GN=LRRC30 PE=4 SV=1	0.011	0.743	14	1	1	1	1	301	34	9.33	0	1	0		High
FALSE	Medium	Master Protein	Q9P1F3	Costars family protein ABRACL OS=Homo sapiens OX=9606 GN=ABRACL PE=1 SV=1	0.011	0.739	16	1	1	1	1	81	9.1	6.29	0	1	0	13807002	High
FALSE	Medium	Master Protein	Q9GZS3	WD repeat-containing protein 61 OS=Homo sapiens OX=9606 GN=WDR61 PE=1 SV=1	0.011	0.734	6	1	1	1	1	305	33.6	5.47	0	1	0		High
FALSE	Medium	Master Protein	P29353	SHC-transforming protein 1 OS=Homo sapiens OX=9606 GN=SHC1 PE=1 SV=4	0.012	0.719	5	1	2	1	1	583	62.8	6.44	2.43	1	0	6.35053e+06	High
FALSE	Medium	Master Protein	P37802-2	Isoform 2 of Transgelin-2 OS=Homo sapiens OX=9606 GN=TAGLN2	0.012	0.705	6	1	1	1	1	220	24.4	8.25	0	1	0	12400206	High
FALSE	Medium	Master Protein	H3BQK9	Microtubule-actin cross-linking factor 1, isoforms 1/2/3/5 OS=Homo sapiens OX=9606 GN=MACF1 PE=1 SV=1	0.013	0.699	0	1	1	1	1	7592	860.5	5.38	0	1	0	9919921	High
FALSE	Medium	Master Protein	Q16572	Vesicular acetylcholine transporter OS=Homo sapiens OX=9606 GN=SLC18A3 PE=1 SV=2	0.013	0.699	8	1	2	1	1	532	56.9	6.19	0	1	0		High
FALSE	Medium	Master Protein	Q9H336	Cysteine-rich secretory protein LCCL domain-containing 1 OS=Homo sapiens OX=9606 GN=CRISPLD1 PE=2 SV=1	0.013	0.694	4	1	1	1	1	500	56.9	8.12	0	1	0	13161696	High
FALSE	Medium	Master Protein	P31937	3-hydroxyisobutyrate dehydrogenase, mitochondrial OS=Homo sapiens OX=9606 GN=HIBADH PE=1 SV=2	0.013	0.694	5	1	1	1	1	336	35.3	8.13	0	1	0		High
FALSE	Medium	Master Protein	P49189-3	Isoform 3 of 4-trimethylaminobutyraldehyde dehydrogenase OS=Homo sapiens OX=9606 GN=ALDH9A1	0.013	0.694	3	1	1	1	1	518	56.3	6.57	0	1	0		High
FALSE	Medium	Master Protein	Q6ZMI0	Protein phosphatase 1 regulatory subunit 21 OS=Homo sapiens OX=9606 GN=PPP1R21 PE=1 SV=1	0.014	0.683	4	1	1	1	1	780	88.3	6.84	0	1	0	5.8062e+06	High
FALSE	Medium	Master Protein	Q9UHB9	Signal recognition particle subunit SRP68 OS=Homo sapiens OX=9606 GN=SRP68 PE=1 SV=2	0.014	0.679	2	1	1	1	1	627	70.7	8.56	0	1	0		High
FALSE	Medium	Master Protein	Q96FJ2	Dynein light chain 2, cytoplasmic OS=Homo sapiens OX=9606 GN=DYNLL2 PE=1 SV=1	0.014	0.679	25	1	1	1	1	89	10.3	7.37	0	1	0		High
FALSE	Medium	Master Protein	A6NN06	Putative UPF0633 protein MGC21881 OS=Homo sapiens OX=9606 PE=5 SV=1	0.014	0.674	7	1	1	1	1	94	10.6	11.9	1.71	1	0		High
FALSE	Medium	Master Protein	Q9ULL1	Pleckstrin homology domain-containing family G member 1 OS=Homo sapiens OX=9606 GN=PLEKHG1 PE=1 SV=2	0.014	0.672	3	1	1	1	1	1385	155.3	6.24	0	1	0		High
FALSE	Medium	Master Protein	A8KAL2	Golgin subfamily A member 5 OS=Homo sapiens OX=9606 PE=2 SV=1	0.014	0.671	3	1	1	1	1	731	82.9	5.83	0	1	0		High
FALSE	Medium	Master Protein	A0A024R9L1	RNA helicase aquarius OS=Homo sapiens OX=9606 GN=AQR PE=3 SV=1	0.015	0.668	1	1	1	1	1	1485	171.2	6.37	0	1	0	23189488	High
FALSE	Medium	Master Protein	Q96BW9	Phosphatidate cytidylyltransferase, mitochondrial OS=Homo sapiens OX=9606 GN=TAMM41 PE=1 SV=2	0.015	0.663	3	1	2	1	1	452	51	7.94	0	1	0	12904781	High
FALSE	Medium	Master Protein	Q8NBU5	Outer mitochondrial transmembrane helix translocase OS=Homo sapiens OX=9606 GN=ATAD1 PE=1 SV=1	0.015	0.659	4	1	1	1	1	361	40.7	6.9	1.69	1	0		High
FALSE	Medium	Master Protein	Q562F6	Shugoshin 2 OS=Homo sapiens OX=9606 GN=SGO2 PE=1 SV=2	0.015	0.65	2	1	1	1	1	1265	144.7	7.91	0	1	0	185740	High
FALSE	Medium	Master Protein	P06132	Uroporphyrinogen decarboxylase OS=Homo sapiens OX=9606 GN=UROD PE=1 SV=2	0.015	0.646	4	1	1	1	1	367	40.8	6.14	2.1	1	0	14420483	High
FALSE	Medium	Master Protein	P49207	60S ribosomal protein L34 OS=Homo sapiens OX=9606 GN=RPL34 PE=1 SV=3	0.015	0.639	6	1	1	1	1	117	13.3	11.47	0	1	0	710763	High
FALSE	Medium	Master Protein	E9PL93	Lysosomal amino acid transporter 1 homolog OS=Homo sapiens OX=9606 GN=SLC66A1 PE=2 SV=1	0.016	0.63	100	1	1	1	1	35	3.9	3.69	0	1	0		High
FALSE	Medium	Master Protein	B4DTN0	cDNA FLJ51085, highly similar to Retinoblastoma-associated protein OS=Homo sapiens OX=9606 PE=2 SV=1	0.018	0.613	3	1	1	1	1	907	104.1	7.94	0	1	0		High
FALSE	Medium	Master Protein	B4DJ79	cDNA FLJ55847 OS=Homo sapiens OX=9606 PE=2 SV=1	0.018	0.595	13	1	1	1	1	210	22.6	4.94	0	1	0	6.83533e+06	High
FALSE	Medium	Master Protein	Q7Z4I3	LIM-like protein 2F OS=Homo sapiens OX=9606 PE=2 SV=1	0.018	0.587	6	1	1	1	1	236	26.8	8.56	0	1	0	1.05891e+06	High
FALSE	Medium	Master Protein	P78346-2	Isoform 2 of Ribonuclease P protein subunit p30 OS=Homo sapiens OX=9606 GN=RPP30	0.02	0.576	5	1	1	1	1	322	35.5	9.61	0	1	0		High
FALSE	Medium	Master Protein	Q5T655	Cilia- and flagella-associated protein 58 OS=Homo sapiens OX=9606 GN=CFAP58 PE=1 SV=1	0.02	0.569	1	1	1	1	1	872	103.4	8.41	0	1	0		High
FALSE	Medium	Master Protein	Q01826-2	Isoform 2 of DNA-binding protein SATB1 OS=Homo sapiens OX=9606 GN=SATB1	0.02	0.567	5	1	2	1	1	795	89.1	6.61	0	1	0		High
FALSE	Medium	Master Protein	A0A1D8GZ55	NUP98/NSD1 fusion protein OS=Homo sapiens OX=9606 GN=NUP98 PE=2 SV=1	0.021	0.551	2	1	1	1	1	1853	199.3	8.68	0	1	0		High
FALSE	Medium	Master Protein	A8MVW0	Protein FAM171A2 OS=Homo sapiens OX=9606 GN=FAM171A2 PE=1 SV=1	0.021	0.547	1	1	1	1	1	826	87.4	8.05	0	1	0	145006480	High
FALSE	Medium	Master Protein	Q59ED5	Tetraspanin (Fragment) OS=Homo sapiens OX=9606 PE=2 SV=1	0.021	0.543	9	1	1	1	1	285	31.7	8.37	0	1	0		High
FALSE	Medium	Master Protein	Q8WWQ8	Stabilin-2 OS=Homo sapiens OX=9606 GN=STAB2 PE=1 SV=3	0.021	0.543	1	1	1	1	1	2551	276.8	6.4	0	1	0		High
FALSE	Medium	Master Protein	Q2M1P5	Kinesin-like protein KIF7 OS=Homo sapiens OX=9606 GN=KIF7 PE=1 SV=2	0.022	0.536	1	1	2	1	1	1343	150.5	6.79	0	1	0	5507056	High
FALSE	Medium	Master Protein	Q96BP3	Peptidylprolyl isomerase domain and WD repeat-containing protein 1 OS=Homo sapiens OX=9606 GN=PPWD1 PE=1 SV=1	0.022	0.535	4	1	1	1	1	646	73.5	7.15	0	1	0		High
FALSE	Medium	Master Protein	E9PLP8	Cleavage stimulation factor subunit 3 OS=Homo sapiens OX=9606 GN=CSTF3 PE=1 SV=2	0.022	0.534	3	1	1	1	1	749	86.2	7.65	1.8	1	0		High
FALSE	Medium	Master Protein	B4DQP1	Complex I-B16.6 OS=Homo sapiens OX=9606 PE=2 SV=1	0.022	0.532	12	2	2	2	1	273	30.1	6.9	0	2	0	20690872	Medium
FALSE	Medium	Master Protein	O60613	Selenoprotein F OS=Homo sapiens OX=9606 GN=SELENOF PE=1 SV=4	0.022	0.53	18	1	1	1	1	165	18.1	5.03	0	1	0		High
FALSE	Medium	Master Protein	A0A5C2FT54	IGL c118_light_IGKV3-20_IGKJ1 (Fragment) OS=Homo sapiens OX=9606 PE=2 SV=1	0.022	0.53	10	1	1	1	1	109	12	6.57	0	1	0	1.05539e+06	High
FALSE	Medium	Master Protein	A0A7S5EWG0	IGH c1933_heavy_IGHV3-33_IGHD2-15_IGHJ5 (Fragment) OS=Homo sapiens OX=9606 PE=2 SV=1	0.022	0.529	7	1	1	1	1	126	14	8.16	0	1	0	12742553	High
FALSE	Medium	Master Protein	E9PK22	Synaptotagmin-like protein 2 (Fragment) OS=Homo sapiens OX=9606 GN=SYTL2 PE=1 SV=8	0.022	0.527	52	1	1	1	1	69	7.3	4.72	0	1	0		High
FALSE	Medium	Master Protein	B7Z6C9	Transmembrane 9 superfamily member OS=Homo sapiens OX=9606 PE=2 SV=1	0.022	0.524	3	1	1	1	1	815	92.4	6.29	0	1	0	2.5464e+06	High
FALSE	Medium	Master Protein	Q5TAH7	CUB and Sushi multiple domains 2, isoform CRA_c OS=Homo sapiens OX=9606 GN=CSMD2 PE=1 SV=1	0.024	0.508	20	1	1	1	1	225	24.4	6.28	0	1	0		Medium
FALSE	Medium	Master Protein	B3KX20	cDNA FLJ44510 fis, clone UTERU3001652, highly similar to Leiomodin-1 OS=Homo sapiens OX=9606 PE=2 SV=1	0.024	0.496	3	1	1	1	1	491	55	9.06	0	1	0		Medium
FALSE	Medium	Master Protein	Q8IXM3	39S ribosomal protein L41, mitochondrial OS=Homo sapiens OX=9606 GN=MRPL41 PE=1 SV=1	0.024	0.495	11	1	1	1	1	137	15.4	9.57	1.72	1	0	15251506	Medium
FALSE	Medium	Master Protein	A6NLF2	Elongin-A3 member D OS=Homo sapiens OX=9606 GN=ELOA3DP PE=3 SV=1	0.024	0.494	9	1	1	1	1	546	59.7	9.85	2.53	1	0		Medium
FALSE	Medium	Master Protein	A0A2K4Z9Y1	GlcNAc-PI synthesis protein OS=Homo sapiens OX=9606 GN=PIGA PE=4 SV=1	0.024	0.492	7	1	1	1	1	484	54.2	8.22	0	1	0		Medium
FALSE	Medium	Master Protein	A0A024QZY5	PRP4 pre-mRNA-processing factor 4 homolog OS=Homo sapiens OX=9606 GN=PRPF4B PE=3 SV=1	0.024	0.488	1	1	1	1	1	1007	116.9	10.26	0	1	0		Medium
FALSE	Medium	Master Protein	O60331-3	Isoform 3 of Phosphatidylinositol 4-phosphate 5-kinase type-1 gamma OS=Homo sapiens OX=9606 GN=PIP5K1C	0.025	0.479	6	1	2	1	1	707	77.4	5.82	0	1	0		Medium
FALSE	Medium	Master Protein	P51570	Galactokinase OS=Homo sapiens OX=9606 GN=GALK1 PE=1 SV=1	0.025	0.478	6	1	1	1	1	392	42.2	6.46	0	1	0		Medium
FALSE	Medium	Master Protein	B4DNC0	cDNA FLJ61141, highly similar to Ras-related protein Rab-34 OS=Homo sapiens OX=9606 PE=2 SV=1	0.025	0.473	6	1	1	1	1	274	30.6	8.37	0	1	0		Medium
FALSE	Medium	Master Protein	A0A7S5EWJ5	IGH c513_heavy_IGHV4-34_IGHD3-10_IGHJ4 (Fragment) OS=Homo sapiens OX=9606 PE=2 SV=1	0.025	0.472	21	1	1	1	1	122	13	5.31	0	1	0		Medium
FALSE	Medium	Master Protein	O75445-3	Isoform 3 of Usherin OS=Homo sapiens OX=9606 GN=USH2A	0.025	0.472	1	1	1	1	1	5226	577.9	6.8	0	1	0		Medium
FALSE	Medium	Master Protein	A0A0A0MTI1	Delta(24)-sterol reductase OS=Homo sapiens OX=9606 GN=DHCR24 PE=1 SV=1	0.025	0.47	2	1	1	1	1	528	61.4	8.13	0	1	0	26263676	Medium
FALSE	Medium	Master Protein	Q9Y225-2	Isoform 2 of RING finger protein 24 OS=Homo sapiens OX=9606 GN=RNF24	0.025	0.467	14	1	1	1	1	169	19.4	8.68	0	1	0		Medium
FALSE	Medium	Master Protein	Q9GZN8-2	Isoform 2 of UPF0687 protein C20orf27 OS=Homo sapiens OX=9606 GN=C20orf27	0.025	0.465	7	1	1	1	1	199	21.6	7.37	1.74	1	0		Medium
FALSE	Medium	Master Protein	A0A7I2V5Y5	Kinesin-like protein OS=Homo sapiens OX=9606 GN=KIF23 PE=1 SV=1	0.026	0.464	3	1	1	1	1	974	111.6	8.5	0	1	0		Medium
FALSE	Medium	Master Protein	Q5UIP0	Telomere-associated protein RIF1 OS=Homo sapiens OX=9606 GN=RIF1 PE=1 SV=2	0.026	0.464	1	1	1	1	1	2472	274.3	5.52	1.8	1	0		Medium
FALSE	Medium	Master Protein	Q8IZS8	Voltage-dependent calcium channel subunit alpha-2/delta-3 OS=Homo sapiens OX=9606 GN=CACNA2D3 PE=1 SV=1	0.026	0.46	4	1	1	1	1	1091	122.9	5.78	0	1	0		Medium
FALSE	Medium	Master Protein	Q59GW7	Replication factor C 5 isoform 1 variant (Fragment) OS=Homo sapiens OX=9606 PE=2 SV=1	0.027	0.455	5	1	1	1	1	351	39.6	7.81	0	1	0	394632	Medium
FALSE	Medium	Master Protein	Q8N4V1-2	Isoform 2 of ER membrane protein complex subunit 5 OS=Homo sapiens OX=9606 GN=MMGT1	0.027	0.455	5	1	1	1	1	196	21.9	9.54	0	1	0		Medium
FALSE	Medium	Master Protein	Q8TDZ2-4	Isoform 4 of [F-actin]-monooxygenase MICAL1 OS=Homo sapiens OX=9606 GN=MICAL1	0.028	0.448	4	1	1	1	1	1086	119.7	6.38	0	1	0		Medium
FALSE	Medium	Master Protein	Q9NQS7	Inner centromere protein OS=Homo sapiens OX=9606 GN=INCENP PE=1 SV=3	0.028	0.446	2	1	1	1	1	918	105.4	9.44	0	1	0		Medium
FALSE	Medium	Master Protein	G9BAV9	Lens epithelium-derived protein OS=Homo sapiens OX=9606 GN=LEDP/132 PE=2 SV=1	0.029	0.442	2	1	1	1	1	1121	131.2	6.58	0	1	0	5.75979e+06	Medium
FALSE	Medium	Master Protein	P05997	Collagen alpha-2(V) chain OS=Homo sapiens OX=9606 GN=COL5A2 PE=1 SV=3	0.029	0.438	2	1	2	1	1	1499	144.8	6.46	0	1	0		Medium
FALSE	Medium	Master Protein	P50748	Kinetochore-associated protein 1 OS=Homo sapiens OX=9606 GN=KNTC1 PE=1 SV=1	0.029	0.433	2	1	9	1	1	2209	250.6	5.97	0	1	0		Medium
FALSE	Medium	Master Protein	A0A5C2G715	IGL c127_light_IGKV1-27_IGKJ1 (Fragment) OS=Homo sapiens OX=9606 PE=2 SV=1	0.03	0.425	13	1	1	1	1	107	11.7	8.79	0	1	0		Medium
FALSE	Medium	Master Protein	Q13753	Laminin subunit gamma-2 OS=Homo sapiens OX=9606 GN=LAMC2 PE=1 SV=2	0.032	0.421	4	1	1	1	1	1193	130.9	6.19	0	1	0		Medium
FALSE	Medium	Master Protein	E7EW31	Proline-rich basic protein 1 OS=Homo sapiens OX=9606 GN=PROB1 PE=2 SV=2	0.033	0.415	2	1	1	1	1	1015	106.9	9.63	0	1	0	33604808	Medium
FALSE	Medium	Master Protein	Q4VCS5	Angiomotin OS=Homo sapiens OX=9606 GN=AMOT PE=1 SV=1	0.034	0.413	4	1	1	1	1	1084	118	7.64	0	1	0		Medium
FALSE	Medium	Master Protein	K7ERD6	Zinc finger protein 317 (Fragment) OS=Homo sapiens OX=9606 GN=ZNF317 PE=1 SV=1	0.034	0.412	77	1	1	1	1	44	4.9	5.67	0	1	0		Medium
FALSE	Medium	Master Protein	A0A075B6Z2	T cell receptor alpha joining 56 (Fragment) OS=Homo sapiens OX=9606 GN=TRAJ56 PE=4 SV=1	0.034	0.411	38	1	1	1	1	21	2.2	10.29	0	1	0	14123489	Medium
FALSE	Medium	Master Protein	A0A669KBF1	Periaxin OS=Homo sapiens OX=9606 GN=PRX PE=1 SV=1	0.034	0.409	2	1	1	1	1	1556	164.7	8.03	0	1	0	1.23403e+06	Medium
FALSE	Medium	Master Protein	L8EAN5	Alternative protein ODZ1 OS=Homo sapiens OX=9606 GN=ODZ1 PE=4 SV=1	0.034	0.409	45	1	1	1	1	99	10.6	7.08	0	1	0	158565	Medium
FALSE	Medium	Master Protein	Q9UN73	Protocadherin alpha-6 OS=Homo sapiens OX=9606 GN=PCDHA6 PE=2 SV=1	0.034	0.409	4	1	1	1	1	950	102.7	5.06	0	1	0		Medium
FALSE	Medium	Master Protein	Q14014	PR310 c-K-ras protein (Fragment) OS=Homo sapiens OX=9606 PE=2 SV=1	0.034	0.408	8	1	1	1	1	150	16.9	5.21	0	1	0	36554364	Medium
FALSE	Medium	Master Protein	Q8N7E8	cDNA FLJ25713 fis, clone TST05089 OS=Homo sapiens OX=9606 PE=2 SV=1	0.034	0.406	13	1	1	1	1	130	14.5	9.52	2.04	1	0	6471110	Medium
FALSE	Medium	Master Protein	Q5H9R4	Armadillo repeat-containing X-linked protein 4 OS=Homo sapiens OX=9606 GN=ARMCX4 PE=1 SV=3	0.034	0.406	2	1	2	1	1	2290	235.8	5.83	0	1	0		Medium
FALSE	Medium	Master Protein	B3KS98	Eukaryotic translation initiation factor 3 subunit H OS=Homo sapiens OX=9606 GN=EIF3H PE=1 SV=1	0.036	0.399	3	1	1	1	1	366	41.6	7.33	0	1	0		Medium
FALSE	Medium	Master Protein	Q7RTU9	Stereocilin OS=Homo sapiens OX=9606 GN=STRC PE=2 SV=1	0.037	0.397	2	1	1	1	1	1775	192.8	5.41	0	1	0		Medium
FALSE	Medium	Master Protein	B7ZKJ5	ZFX protein OS=Homo sapiens OX=9606 GN=ZFX PE=2 SV=1	0.038	0.396	5	1	2	1	1	844	94.3	6.19	0	1	0		Medium
FALSE	Medium	Master Protein	A0A1B0GWK2	Kazrin OS=Homo sapiens OX=9606 GN=KAZN PE=1 SV=1	0.038	0.396	4	1	1	1	1	863	96	6.95	0	1	0		Medium
FALSE	Medium	Master Protein	A0A5F9ZHW1	AP complex subunit sigma OS=Homo sapiens OX=9606 GN=AP1S2 PE=1 SV=1	0.038	0.395	11	1	1	1	1	160	18.9	5.48	0	1	0	18394448	Medium
FALSE	Medium	Master Protein	Q9ULJ7	Ankyrin repeat domain-containing protein 50 OS=Homo sapiens OX=9606 GN=ANKRD50 PE=1 SV=4	0.038	0.393	2	1	2	1	1	1429	155.8	6.6	0	1	0		Medium
FALSE	Medium	Master Protein	B4DEW1	Alternative protein FUT9 OS=Homo sapiens OX=9606 GN=FUT9 PE=2 SV=1	0.038	0.39	15	1	1	1	1	104	11.9	9.09	1.66	1	0	6625309	Medium
FALSE	Medium	Master Protein	A0A7P0Z413	tRNA-splicing endonuclease subunit Sen54 OS=Homo sapiens OX=9606 GN=TSEN54 PE=4 SV=1	0.038	0.39	6	1	1	1	1	597	66.5	7.56	0	1	0		Medium
FALSE	Medium	Master Protein	J3KQ66	Reelin OS=Homo sapiens OX=9606 GN=RELN PE=1 SV=2	0.038	0.389	1	1	2	1	1	3469	388.7	5.74	0	1	0		Medium
FALSE	Medium	Master Protein	Q9BV19	Uncharacterized protein C1orf50 OS=Homo sapiens OX=9606 GN=C1orf50 PE=1 SV=2	0.038	0.388	14	1	2	1	1	199	21.9	5.88	0	1	0		Medium
FALSE	Medium	Master Protein	B4DF44	G protein-activated inward rectifier potassium channel 1 OS=Homo sapiens OX=9606 PE=2 SV=1	0.04	0.382	8	1	1	1	1	268	30	5.29	0	1	0	33284874	Medium
FALSE	Medium	Master Protein	Q9Y4F3	Meiosis regulator and mRNA stability factor 1 OS=Homo sapiens OX=9606 GN=MARF1 PE=1 SV=6	0.04	0.379	0	1	1	1	1	1742	192.7	7.87	1.74	1	0		Medium
FALSE	Medium	Master Protein	Q14558-2	Isoform 2 of Phosphoribosyl pyrophosphate synthase-associated protein 1 OS=Homo sapiens OX=9606 GN=PRPSAP1	0.04	0.379	3	1	1	1	1	385	42.4	8.47	1.74	1	0		Medium
FALSE	Medium	Master Protein	P11802	Cyclin-dependent kinase 4 OS=Homo sapiens OX=9606 GN=CDK4 PE=1 SV=2	0.04	0.377	10	1	1	1	1	303	33.7	7.01	0	1	0		Medium
FALSE	Medium	Master Protein	P62273	40S ribosomal protein S29 OS=Homo sapiens OX=9606 GN=RPS29 PE=1 SV=2	0.041	0.375	14	1	1	1	1	56	6.7	10.13	0	1	0		Medium
FALSE	Medium	Master Protein	Q01668-2	Isoform Beta-cell-type of Voltage-dependent L-type calcium channel subunit alpha-1D OS=Homo sapiens OX=9606 GN=CACNA1D	0.041	0.375	2	1	2	1	1	2181	247.4	6.98	0	1	0		Medium
FALSE	Medium	Master Protein	A8K813	cDNA FLJ77763, highly similar to Homo sapiens prolactin regulatory element binding (PREB), mRNA OS=Homo sapiens OX=9606 PE=2 SV=1	0.041	0.373	9	1	1	1	1	417	45.5	8.05	2.98	1	0		Medium
FALSE	Medium	Master Protein	A0A0B4J1S8	Phosphatidylinositol 4-kinase beta OS=Homo sapiens OX=9606 GN=PI4KB PE=1 SV=1	0.043	0.368	4	1	1	1	1	828	92.7	6.32	2.39	1	0		Medium
FALSE	Medium	Master Protein	A0A024R5Q9	HCG1982563 OS=Homo sapiens OX=9606 GN=hCG_1982563 PE=4 SV=1	0.043	0.366	16	1	1	1	1	122	14.2	9.47	0	1	0	18075388	Medium
FALSE	Medium	Master Protein	P31323	cAMP-dependent protein kinase type II-beta regulatory subunit OS=Homo sapiens OX=9606 GN=PRKAR2B PE=1 SV=3	0.043	0.366	4	1	1	1	1	418	46.3	4.92	2.06	1	0	15806288	Medium
FALSE	Medium	Master Protein	A4D1F6	Leucine-rich repeat and death domain-containing protein 1 OS=Homo sapiens OX=9606 GN=LRRD1 PE=2 SV=2	0.043	0.364	3	1	1	1	1	860	98	7.46	0	1	0		Medium
FALSE	Medium	Master Protein	Q8ND30	Liprin-beta-2 OS=Homo sapiens OX=9606 GN=PPFIBP2 PE=1 SV=3	0.043	0.361	2	1	1	1	1	876	98.5	6.27	0	1	0		Medium
FALSE	Medium	Master Protein	Q8TF68	Zinc finger protein 384 OS=Homo sapiens OX=9606 GN=ZNF384 PE=1 SV=2	0.044	0.357	6	1	1	1	1	577	63.2	8.95	0	1	0		Medium
FALSE	Medium	Master Protein	C9JW01	Pumilio homolog 2 (Fragment) OS=Homo sapiens OX=9606 GN=PUM2 PE=1 SV=1	0.044	0.354	9	1	1	1	1	293	32	4.82	0	1	0		Medium
FALSE	Medium	Master Protein	B3KQB4	PRA1 family protein OS=Homo sapiens OX=9606 PE=2 SV=1	0.044	0.352	10	1	1	1	1	188	21.5	9.77	2.25	1	0	32001922	Medium
FALSE	Medium	Master Protein	A0A5C2GFL5	IGL c118_light_IGLV2-8_IGLJ2 (Fragment) OS=Homo sapiens OX=9606 PE=2 SV=1	0.044	0.352	36	1	1	1	1	112	11.7	5.29	0	1	0		Medium
FALSE	Medium	Master Protein	A0A024R4R9	Leukocyte receptor cluster (LRC) member 8, isoform CRA_a OS=Homo sapiens OX=9606 GN=LENG8 PE=4 SV=1	0.045	0.348	4	1	1	1	1	800	88.1	9.11	0	1	0		Medium
FALSE	Medium	Master Protein	A0A140VKC8	GDP-4-keto-6-deoxy-D-mannose-3,5-epimerase-4-reductase OS=Homo sapiens OX=9606 PE=2 SV=1	0.045	0.348	4	1	1	1	1	321	35.9	6.6	1.89	1	0		Medium
FALSE	Medium	Master Protein	Q8WYF2	Dystrophin (Fragment) OS=Homo sapiens OX=9606 GN=DMD PE=4 SV=1	0.045	0.347	47	1	1	1	1	57	6.5	9.99	0	1	0		Medium
FALSE	Medium	Master Protein	Q15652	Probable JmjC domain-containing histone demethylation protein 2C OS=Homo sapiens OX=9606 GN=JMJD1C PE=1 SV=2	0.045	0.347	1	1	2	1	1	2540	284.3	7.87	0	1	0		Medium
FALSE	Medium	Master Protein	Q03252	Lamin-B2 OS=Homo sapiens OX=9606 GN=LMNB2 PE=1 SV=4	0.046	0.343	2	1	1	1	1	620	69.9	5.59	0	1	0	35980856	Medium
FALSE	Medium	Master Protein	C9JVW9	Propionyl-CoA carboxylase beta chain, mitochondrial (Fragment) OS=Homo sapiens OX=9606 GN=PCCB PE=1 SV=8	0.046	0.342	26	1	1	1	1	133	13.9	6.52	0	1	0		Medium
FALSE	Medium	Master Protein	Q9BPX1	17-beta-hydroxysteroid dehydrogenase 14 OS=Homo sapiens OX=9606 GN=HSD17B14 PE=1 SV=1	0.046	0.342	16	1	1	1	1	270	28.3	6.06	0	1	0		Medium
FALSE	Medium	Master Protein	G3V0I8	Sterol regulatory element binding transcription factor 2, isoform CRA_b OS=Homo sapiens OX=9606 GN=SREBF2 PE=1 SV=1	0.046	0.342	4	1	1	1	1	684	73.4	6.89	0	1	0		Medium
FALSE	Medium	Master Protein	B2RAU1	cDNA, FLJ95117, highly similar to Homo sapiens sarcospan (Kras oncogene-associated gene) (SSPN), mRNA OS=Homo sapiens OX=9606 PE=2 SV=1	0.046	0.338	16	1	1	1	1	243	26.5	7.8	0	1	0		Medium
FALSE	Medium	Master Protein	A0A7I2SVS4	Histone deacetylase OS=Homo sapiens OX=9606 GN=HDAC4 PE=1 SV=1	0.046	0.338	3	1	1	1	1	1089	119.6	6.92	0	1	0		Medium
FALSE	Medium	Master Protein	A0A386IN23	Truncated breast and ovarian cancer susceptibility protein 2 OS=Homo sapiens OX=9606 GN=BRCA2 PE=2 SV=1	0.047	0.331	1	1	1	1	1	3418	384.1	6.73	0	1	0		Medium
FALSE	Medium	Master Protein	A0A3B3ITT5	60S ribosomal protein L29 OS=Homo sapiens OX=9606 GN=RPL29 PE=1 SV=1	0.047	0.33	9	1	1	1	1	167	18.5	11.55	0	1	0	295835	Medium
FALSE	Medium	Master Protein	A0A6I8PU99	Serine protease 41 OS=Homo sapiens OX=9606 GN=PRSS41 PE=1 SV=1	0.047	0.329	7	1	1	1	1	334	36.8	8.54	0	1	0		Medium
FALSE	Medium	Master Protein	Q9C0C2	182 kDa tankyrase-1-binding protein OS=Homo sapiens OX=9606 GN=TNKS1BP1 PE=1 SV=4	0.048	0.327	1	1	1	1	1	1729	181.7	4.86	0	1	0		Medium
FALSE	Medium	Master Protein	P56373	P2X purinoceptor 3 OS=Homo sapiens OX=9606 GN=P2RX3 PE=1 SV=2	0.048	0.327	8	1	3	1	1	397	44.3	7.71	0	1	0		Medium
FALSE	Medium	Master Protein	Q96ND8	Zinc finger protein 583 OS=Homo sapiens OX=9606 GN=ZNF583 PE=2 SV=2	0.048	0.325	2	1	1	1	1	569	66	8.82	0	1	0		Medium
FALSE	Medium	Master Protein	A8K7X9	cDNA FLJ76922, highly similar to Homo sapiens zinc finger protein 272 (ZNF272), mRNA OS=Homo sapiens OX=9606 PE=2 SV=1	0.048	0.325	4	1	1	1	1	562	63.7	7.06	0	1	0		Medium
FALSE	Medium	Master Protein	Q8IZF6-2	Isoform 2 of Adhesion G-protein coupled receptor G4 OS=Homo sapiens OX=9606 GN=ADGRG4	0.048	0.325	1	1	1	1	1	2804	301.4	6.25	0	1	0		Medium
FALSE	Medium	Master Protein	Q99865	Spindlin-2A OS=Homo sapiens OX=9606 GN=SPIN2A PE=1 SV=3	0.049	0.322	7	1	1	1	1	258	29.2	7.23	0	1	0	15579652	Medium
FALSE	Medium	Master Protein	A6MW56	Neuregulin 1 type IV fetal C beta 1a (Fragment) OS=Homo sapiens OX=9606 GN=NRG1 PE=2 SV=1	0.049	0.321	10	1	1	1	1	481	53.2	9	0	1	0		Medium
FALSE	Medium	Master Protein	A8K215	5-hydroxytryptamine receptor 1B OS=Homo sapiens OX=9606 PE=2 SV=1	0.049	0.316	9	1	3	1	1	390	43.6	8.69	0	1	0		Medium
FALSE	Low	Master Protein	Q9UBC9	Small proline-rich protein 3 OS=Homo sapiens OX=9606 GN=SPRR3 PE=1 SV=2	0.05	0.309	13	1	1	1	1	169	18.1	8.57	2.19	1	0	22801524	Medium
FALSE	Low	Master Protein	Q9NQ38-3	Isoform long of Serine protease inhibitor Kazal-type 5 OS=Homo sapiens OX=9606 GN=SPINK5	0.051	0.305	1	1	1	1	1	1094	124	8.09	0	1	0		Medium
FALSE	Low	Master Protein	A0A5A4M0F8	MHC class II antigen (Fragment) OS=Homo sapiens OX=9606 GN=HLA-DQB1 PE=4 SV=1	0.051	0.304	39	1	1	1	1	89	9.5	5.08	0	1	0		Medium
FALSE	Low	Master Protein	A0A126GW66	Olfactory receptor OS=Homo sapiens OX=9606 GN=OR8U8 PE=3 SV=1	0.052	0.299	12	1	1	1	1	319	36.3	8.4	0	1	0		Medium
FALSE	Low	Master Protein	A4GUB7	Cone-rod homeobox protein (Fragment) OS=Homo sapiens OX=9606 GN=CRX PE=2 SV=1	0.054	0.29	83	1	1	1	1	42	4.1	6.18	0	1	0		Medium
FALSE	Low	Master Protein	Q9HCM2	Plexin-A4 OS=Homo sapiens OX=9606 GN=PLXNA4 PE=1 SV=4	0.054	0.287	1	1	2	1	1	1894	212.3	6.86	0	1	0		Medium
FALSE	Low	Master Protein	B9A055	Galectin-related protein OS=Homo sapiens OX=9606 GN=LGALSL PE=1 SV=1	0.054	0.286	13	1	1	1	1	100	11.2	8.02	0	1	0		Medium
FALSE	Low	Master Protein	A0A7P0T9P2	MICAL-like protein 1 OS=Homo sapiens OX=9606 GN=MICALL1 PE=4 SV=1	0.054	0.286	4	1	1	1	1	920	99.5	6.92	0	1	0	434060	Medium
FALSE	Low	Master Protein	Q8ND23-2	Isoform 2 of Capping protein, Arp2/3 and myosin-I linker protein 3 OS=Homo sapiens OX=9606 GN=CARMIL3	0.055	0.283	4	1	1	1	1	425	46.2	9.94	0	1	0		Medium
FALSE	Low	Master Protein	Q86SI9-2	Isoform 2 of Protein CEI OS=Homo sapiens OX=9606 GN=C5orf38	0.057	0.277	9	1	1	1	1	226	24.4	12.03	0	1	0		Medium
FALSE	Low	Master Protein	Q9NZJ4	Sacsin OS=Homo sapiens OX=9606 GN=SACS PE=1 SV=2	0.058	0.275	0	1	1	1	1	4579	520.8	7.05	1.67	1	0	13600513	Medium
FALSE	Low	Master Protein	P0C7M8	C-type lectin domain family 2 member L OS=Homo sapiens OX=9606 GN=CLEC2L PE=3 SV=1	0.059	0.273	11	1	1	1	1	214	23.9	7.2	0	1	0		Medium
FALSE	Low	Master Protein	F8W9P4	Phosphatidylinositol-4,5-bisphosphate 3-kinase OS=Homo sapiens OX=9606 GN=PIK3CD PE=1 SV=1	0.059	0.273	2	1	1	1	1	1068	121.9	7.15	0	1	0	7719615	Medium
FALSE	Low	Master Protein	Q5VU08	Adducin 3 (Gamma), isoform CRA_a OS=Homo sapiens OX=9606 GN=ADD3 PE=2 SV=1	0.059	0.27	1	1	1	1	1	706	79.1	6.32	0	1	0		Medium
FALSE	Low	Master Protein	A2BEK1	E3 ubiquitin-protein ligase PPP1R11 OS=Homo sapiens OX=9606 GN=PPP1R11 PE=2 SV=1	0.059	0.269	21	1	1	1	1	126	13.9	7.01	0	1	0		Medium
FALSE	Low	Master Protein	C9J6B2	Tubulin epsilon and delta complex protein 1 (Fragment) OS=Homo sapiens OX=9606 GN=TEDC1 PE=1 SV=1	0.059	0.269	28	1	1	1	1	110	11.7	5.31	0	1	0		Medium
FALSE	Low	Master Protein	Q6PI47	BTB/POZ domain-containing protein KCTD18 OS=Homo sapiens OX=9606 GN=KCTD18 PE=2 SV=2	0.06	0.266	7	1	1	1	1	426	46.7	9.1	2.24	1	0	2771843	Medium
FALSE	Low	Master Protein	B4DX80	cDNA FLJ54504, highly similar to Homeobox and leucine zipper protein Homez OS=Homo sapiens OX=9606 PE=2 SV=1	0.06	0.265	7	1	2	1	1	545	60.9	5.08	0	1	0		Medium
FALSE	Low	Master Protein	O75044	SLIT-ROBO Rho GTPase-activating protein 2 OS=Homo sapiens OX=9606 GN=SRGAP2 PE=1 SV=3	0.06	0.263	3	1	1	1	1	1071	120.8	6.7	0	1	0		Medium
FALSE	Low	Master Protein	C9JQI7	Transmembrane protein 232 OS=Homo sapiens OX=9606 GN=TMEM232 PE=2 SV=2	0.06	0.262	6	1	1	1	1	657	76.4	8.06	0	1	0	2.0804e+06	Medium
FALSE	Low	Master Protein	Q9Y5T5	Ubiquitin carboxyl-terminal hydrolase 16 OS=Homo sapiens OX=9606 GN=USP16 PE=1 SV=1	0.062	0.255	5	1	2	1	1	823	93.5	6.93	0	1	0	861076	Medium
FALSE	Low	Master Protein	E0Z3H5	DUX4 OS=Homo sapiens OX=9606 GN=DUX4 PE=4 SV=1	0.062	0.25	7	1	1	1	1	424	44.9	8.13	0	1	0		Medium
FALSE	Low	Master Protein	Q9HBX3	Uncharacterized protein encoded by SND1-IT1 OS=Homo sapiens OX=9606 GN=SND1-IT1 PE=4 SV=1	0.063	0.248	32	1	1	1	1	110	12.9	8.56	0	1	0		Medium
FALSE	Low	Master Protein	Q96D71	RalBP1-associated Eps domain-containing protein 1 OS=Homo sapiens OX=9606 GN=REPS1 PE=1 SV=3	0.063	0.248	2	1	1	1	1	796	86.6	5.69	0	1	0		Medium
FALSE	Low	Master Protein	J3KSD0	CDK5 regulatory subunit-associated protein 3 OS=Homo sapiens OX=9606 GN=CDK5RAP3 PE=4 SV=1	0.063	0.247	69	1	1	1	1	48	5	6.39	0	1	0		Medium
FALSE	Low	Master Protein	A0A140VK53	Testicular secretory protein Li 53 OS=Homo sapiens OX=9606 PE=2 SV=1	0.063	0.247	1	1	1	1	1	2752	299.4	12.06	0	1	0		Medium
FALSE	Low	Master Protein	Q9H2W1	Membrane-spanning 4-domains subfamily A member 6A OS=Homo sapiens OX=9606 GN=MS4A6A PE=1 SV=1	0.063	0.245	15	1	1	1	1	248	26.9	7.06	0	1	0		Medium
FALSE	Low	Master Protein	A8K7Q1	Nucleobindin-1 OS=Homo sapiens OX=9606 PE=2 SV=1	0.063	0.245	2	1	1	1	1	461	53.9	5.25	0	1	0	10381269	Medium
FALSE	Low	Master Protein	P31152	Mitogen-activated protein kinase 4 OS=Homo sapiens OX=9606 GN=MAPK4 PE=1 SV=2	0.063	0.244	4	1	1	1	1	587	65.9	5.45	0	1	0		Medium
FALSE	Low	Master Protein	D3DU01	Transmembrane protein 49, isoform CRA_b OS=Homo sapiens OX=9606 GN=TMEM49 PE=4 SV=1	0.063	0.242	7	1	1	1	1	419	47.5	6.65	0	1	0		Medium
FALSE	Low	Master Protein	O94913	Pre-mRNA cleavage complex 2 protein Pcf11 OS=Homo sapiens OX=9606 GN=PCF11 PE=1 SV=3	0.065	0.238	1	1	1	1	1	1555	172.9	8.48	0	1	0	2793875	Medium
FALSE	Low	Master Protein	A0A5C2GUB4	IG c1469_heavy_IGHV3-49_IGHD3-3_IGHJ6 (Fragment) OS=Homo sapiens OX=9606 PE=2 SV=1	0.067	0.233	15	1	1	1	1	132	14.6	5.91	0	1	0	58148088	Medium
FALSE	Low	Master Protein	Q00653	Nuclear factor NF-kappa-B p100 subunit OS=Homo sapiens OX=9606 GN=NFKB2 PE=1 SV=4	0.067	0.233	2	1	1	1	1	900	96.7	6.25	0	1	0		Medium
FALSE	Low	Master Protein	Q8IX21-2	Isoform 2 of SMC5-SMC6 complex localization factor protein 2 OS=Homo sapiens OX=9606 GN=SLF2	0.067	0.231	2	1	1	1	1	1186	133.3	8.95	0	1	0		Medium
FALSE	Low	Master Protein	A6NH52	Golgi apparatus membrane protein TVP23 homolog A OS=Homo sapiens OX=9606 GN=TVP23A PE=1 SV=3	0.068	0.23	15	1	1	1	1	213	24.1	6.99	0	1	0		Medium
FALSE	Low	Master Protein	Q16659	Mitogen-activated protein kinase 6 OS=Homo sapiens OX=9606 GN=MAPK6 PE=1 SV=1	0.068	0.23	4	1	1	1	1	721	82.6	5.03	0	1	0	19450872	Medium
FALSE	Low	Master Protein	B4E1Z3	cDNA FLJ50948, highly similar to Synaptojanin-1 OS=Homo sapiens OX=9606 PE=2 SV=1	0.07	0.227	7	1	1	1	1	553	58.3	7.37	0	1	0		Medium
FALSE	Low	Master Protein	Q9GZR7	ATP-dependent RNA helicase DDX24 OS=Homo sapiens OX=9606 GN=DDX24 PE=1 SV=1	0.071	0.226	3	1	1	1	1	859	96.3	9.06	0	1	0		Medium
FALSE	Low	Master Protein	J7LCD9	Bestrophin OS=Homo sapiens OX=9606 PE=2 SV=1	0.072	0.223	4	1	1	1	1	525	60.4	6.71	1.76	1	0		Medium
FALSE	Low	Master Protein	P0DSN6	Putative taste receptor type 2 member 33 OS=Homo sapiens OX=9606 GN=TAS2R33 PE=5 SV=1	0.072	0.218	9	1	2	1	1	309	35.4	9.95	0	1	0		Medium
FALSE	Low	Master Protein	O14531	Dihydropyrimidinase-related protein 4 OS=Homo sapiens OX=9606 GN=DPYSL4 PE=1 SV=2	0.073	0.217	1	1	1	1	1	572	61.8	7.09	1.9	1	0	13254733	Medium
FALSE	Low	Master Protein	A8K872	cDNA FLJ77849, highly similar to Homo sapiens keratin, hair, basic, 6 (monilethrix) (KRTHB6), mRNA OS=Homo sapiens OX=9606 PE=2 SV=1	0.074	0.211	9	1	3	1	1	486	53.4	5.55	0	1	0		Medium
FALSE	Low	Master Protein	Q96EN8	Molybdenum cofactor sulfurase OS=Homo sapiens OX=9606 GN=MOCOS PE=1 SV=2	0.075	0.21	4	1	1	1	1	888	98.1	6.7	0	1	0		Medium
FALSE	Low	Master Protein	P57768	Sorting nexin-16 OS=Homo sapiens OX=9606 GN=SNX16 PE=1 SV=2	0.076	0.21	8	1	1	1	1	344	39.1	4.65	1.71	1	0		Medium
FALSE	Low	Master Protein	Q86WI1	Fibrocystin-L OS=Homo sapiens OX=9606 GN=PKHD1L1 PE=2 SV=2	0.076	0.209	1	1	2	1	1	4243	465.4	6.11	0	1	0	1214380	Medium
FALSE	Low	Master Protein	A0A5C2FVK4	IGL c939_light_IGLV1-47_IGLJ3 (Fragment) OS=Homo sapiens OX=9606 PE=2 SV=1	0.077	0.206	27	1	1	1	1	110	11.6	8	0	1	0		Medium
FALSE	Low	Master Protein	Q9P2K8	eIF-2-alpha kinase GCN2 OS=Homo sapiens OX=9606 GN=EIF2AK4 PE=1 SV=3	0.077	0.206	2	1	1	1	1	1649	186.8	6.28	0	1	0		Medium
FALSE	Low	Master Protein	P15086	Carboxypeptidase B OS=Homo sapiens OX=9606 GN=CPB1 PE=1 SV=4	0.078	0.2	5	1	1	1	1	417	47.3	6.61	0	1	0		Medium
FALSE	Low	Master Protein	Q6UXC1	Apical endosomal glycoprotein OS=Homo sapiens OX=9606 GN=MAMDC4 PE=2 SV=2	0.078	0.2	2	1	1	1	1	1216	131.4	6.07	0	1	0		Medium
FALSE	Low	Master Protein	K7ER74	Apolipoprotein C-II OS=Homo sapiens OX=9606 GN=APOC4-APOC2 PE=1 SV=1	0.078	0.2	12	1	1	1	1	178	20	6.64	0	1	0		Medium
FALSE	Low	Master Protein	Q13467	Frizzled-5 OS=Homo sapiens OX=9606 GN=FZD5 PE=1 SV=2	0.079	0.199	5	1	1	1	1	585	64.5	8.29	0	1	0		Medium
FALSE	Low	Master Protein	A0A024R899	RING-type E3 ubiquitin transferase OS=Homo sapiens OX=9606 GN=MNAB PE=4 SV=1	0.079	0.199	2	1	1	1	1	1191	131.6	6.89	0	1	0		Medium
FALSE	Low	Master Protein	Q9P2N4	A disintegrin and metalloproteinase with thrombospondin motifs 9 OS=Homo sapiens OX=9606 GN=ADAMTS9 PE=1 SV=4	0.079	0.198	1	1	1	1	1	1935	216.4	7.77	0	1	0	4.53111e+06	Medium
FALSE	Low	Master Protein	A8K869	G protein-coupled receptor kinase OS=Homo sapiens OX=9606 PE=2 SV=1	0.079	0.198	1	1	1	1	1	688	79.6	7.71	0	1	0	3818224	Medium
FALSE	Low	Master Protein	A0A1B0GVD3	Protein lin-28 homolog B OS=Homo sapiens OX=9606 GN=LIN28B PE=1 SV=1	0.081	0.195	13	1	1	1	1	258	27.9	9.13	0	1	0		Medium
FALSE	Low	Master Protein	A0A2R8YH03	Protein TASOR 2 OS=Homo sapiens OX=9606 GN=TASOR2 PE=1 SV=1	0.081	0.194	1	1	1	1	1	2645	293.4	5.95	3.07	1	0	32809976	Medium
FALSE	Low	Master Protein	L8E8K4	Alternative protein EIF5A2 OS=Homo sapiens OX=9606 GN=EIF5A2 PE=4 SV=1	0.082	0.193	40	1	1	1	1	48	5.4	6.76	0	1	0		Medium
FALSE	Low	Master Protein	P29992	Guanine nucleotide-binding protein subunit alpha-11 OS=Homo sapiens OX=9606 GN=GNA11 PE=1 SV=2	0.082	0.193	5	1	1	1	1	359	42.1	5.69	0	1	0		Medium
FALSE	Low	Master Protein	C9JP31	THUMP domain-containing protein 3 (Fragment) OS=Homo sapiens OX=9606 GN=THUMPD3 PE=1 SV=8	0.082	0.192	100	1	1	1	1	40	4.4	3.94	0	1	0		Medium
FALSE	Low	Master Protein	A7MBN3	Collagen, type IV, alpha 5 OS=Homo sapiens OX=9606 GN=COL4A5 PE=2 SV=1	0.082	0.191	2	1	1	1	1	1691	161.7	7.84	0	1	0		Medium
FALSE	Low	Master Protein	Q68CL5	Tubulin polyglutamylase complex subunit 2 OS=Homo sapiens OX=9606 GN=TPGS2 PE=1 SV=2	0.082	0.19	12	1	2	1	1	300	33.3	6.73	0	1	0		Medium
FALSE	Low	Master Protein	Q96T17-2	Isoform 2 of MAP7 domain-containing protein 2 OS=Homo sapiens OX=9606 GN=MAP7D2	0.082	0.189	3	1	1	1	1	773	86.3	8.9	0	1	0		Medium
FALSE	Low	Master Protein	Q8N9X3	Putative uncharacterized protein encoded by LINC01356 OS=Homo sapiens OX=9606 GN=LINC01356 PE=5 SV=1	0.082	0.188	20	1	3	1	1	169	18.9	11.31	0	1	0		Medium
FALSE	Low	Master Protein	A0A7S5BZM8	IGH c409_heavy_IGHV1-69_IGHD6-19_IGHJ4 (Fragment) OS=Homo sapiens OX=9606 PE=2 SV=1	0.082	0.188	21	1	1	1	1	119	12.7	9.1	0	1	0		Medium
FALSE	Low	Master Protein	Q9UQK1	Protein phosphatase 1 regulatory subunit 3C OS=Homo sapiens OX=9606 GN=PPP1R3C PE=1 SV=2	0.083	0.187	9	1	1	1	1	317	36.4	7.47	0	1	0		Medium
FALSE	Low	Master Protein	A0A0S2Z486	Necdin-like protein isoform 2 (Fragment) OS=Homo sapiens OX=9606 GN=NDN PE=2 SV=1	0.083	0.185	14	1	1	1	1	255	29.6	9.48	2.75	1	0	12107310	Medium
FALSE	Low	Master Protein	A0A1B0GVM0	Brain-enriched guanylate kinase-associated protein OS=Homo sapiens OX=9606 GN=BEGAIN PE=1 SV=1	0.083	0.184	5	1	1	1	1	812	87.6	6.64	0	1	0		Medium
FALSE	Low	Master Protein	P10828-2	Isoform Beta-2 of Thyroid hormone receptor beta OS=Homo sapiens OX=9606 GN=THRB	0.084	0.184	4	1	1	1	1	476	54.4	6.27	0	1	0		Medium
FALSE	Low	Master Protein	Q9NZQ3	NCK-interacting protein with SH3 domain OS=Homo sapiens OX=9606 GN=NCKIPSD PE=1 SV=1	0.084	0.179	4	1	1	1	1	722	78.9	6.38	0	1	0		Medium
FALSE	Low	Master Protein	Q75MS7	Uncharacterized protein ADAM22 (Fragment) OS=Homo sapiens OX=9606 GN=ADAM22 PE=4 SV=1	0.084	0.178	30	1	1	1	1	107	11.7	5.45	0	1	0		Medium
FALSE	Low	Master Protein	Q96DF8	Splicing factor ESS-2 homolog OS=Homo sapiens OX=9606 GN=ESS2 PE=1 SV=1	0.084	0.178	7	1	1	1	1	476	52.5	7.56	0	1	0	43752356	Medium
FALSE	Low	Master Protein	Q9Y4C0	Neurexin-3 OS=Homo sapiens OX=9606 GN=NRXN3 PE=1 SV=4	0.085	0.177	1	1	1	1	1	1643	180.5	5.54	0	1	0		Medium
FALSE	Low	Master Protein	Q96JA1-2	Isoform 2 of Leucine-rich repeats and immunoglobulin-like domains protein 1 OS=Homo sapiens OX=9606 GN=LRIG1	0.085	0.177	4	1	2	1	1	1070	116.3	7.34	0	1	0		Medium
FALSE	Low	Master Protein	Q59GT9	KIAA0590 gene product variant (Fragment) OS=Homo sapiens OX=9606 PE=2 SV=1	0.085	0.177	2	1	1	1	1	600	66.9	6.46	0	1	0	509170	Medium
FALSE	Low	Master Protein	A0A1W2PS94	Testis-expressed protein 15 OS=Homo sapiens OX=9606 GN=TEX15 PE=1 SV=1	0.085	0.176	1	1	1	1	1	3176	359	6.42	0	1	0		Medium
FALSE	Low	Master Protein	Q9NXE4-4	Isoform 4 of Sphingomyelin phosphodiesterase 4 OS=Homo sapiens OX=9606 GN=SMPD4	0.085	0.176	1	1	1	1	1	912	102.5	8.53	0	1	0		Medium
FALSE	Low	Master Protein	O60861-1	Isoform 1 of Growth arrest-specific protein 7 OS=Homo sapiens OX=9606 GN=GAS7	0.085	0.176	7	1	1	1	1	412	47.2	7.58	0	1	0		Medium
FALSE	Low	Master Protein	P98171-2	Isoform 2 of Rho GTPase-activating protein 4 OS=Homo sapiens OX=9606 GN=ARHGAP4	0.085	0.174	2	1	1	1	1	986	109.3	6.47	0	1	0		Medium
FALSE	Low	Master Protein	Q8N944	APC membrane recruitment protein 3 OS=Homo sapiens OX=9606 GN=AMER3 PE=1 SV=2	0.085	0.174	3	1	1	1	1	861	90.4	5.69	0	1	0		Medium
FALSE	Low	Master Protein	H0YKU6	SAFB-like transcription modulator (Fragment) OS=Homo sapiens OX=9606 GN=SLTM PE=1 SV=1	0.087	0.171	7	1	1	1	1	205	22.9	4.45	0	1	0	24670074	Medium
FALSE	Low	Master Protein	A0A5C2GBD4	IGH c555_heavy__IGHV1-69_IGHD3-22_IGHJ3 (Fragment) OS=Homo sapiens OX=9606 PE=2 SV=1	0.088	0.169	23	1	1	1	1	125	13.5	5.41	0	1	0		Medium
FALSE	Low	Master Protein	B7ZKJ3	Receptor protein-tyrosine kinase OS=Homo sapiens OX=9606 GN=EPHA5 PE=1 SV=1	0.088	0.169	2	1	1	1	1	1038	114.8	6.93	0	1	0		Medium
FALSE	Low	Master Protein	Q8IZS8-3	Isoform 3 of Voltage-dependent calcium channel subunit alpha-2/delta-3 OS=Homo sapiens OX=9606 GN=CACNA2D3	0.088	0.169	7	1	1	1	1	519	59.5	5.87	0	1	0		Medium
FALSE	Low	Master Protein	Q9Y2W1	Thyroid hormone receptor-associated protein 3 OS=Homo sapiens OX=9606 GN=THRAP3 PE=1 SV=2	0.089	0.166	3	1	1	1	1	955	108.6	10.15	0	1	0		Medium
FALSE	Low	Master Protein	A0A024RDL8	Argininosuccinate lyase isoform 1 OS=Homo sapiens OX=9606 GN=ASL PE=2 SV=1	0.09	0.162	4	1	1	1	1	464	51.6	6.48	0	1	0		Medium
FALSE	Low	Master Protein	A0A1B0GW05	Probable C-mannosyltransferase DPY19L1 OS=Homo sapiens OX=9606 GN=DPY19L1 PE=1 SV=1	0.092	0.158	3	1	1	1	1	748	84.5	9.25	0	1	0		Medium
FALSE	Low	Master Protein	A0A140VJK0	Testicular tissue protein Li 74 OS=Homo sapiens OX=9606 PE=2 SV=1	0.093	0.157	3	1	1	1	1	654	74.1	8.92	0	1	0		Medium
FALSE	Low	Master Protein	A0A384MTY2	Epididymis secretory sperm binding protein OS=Homo sapiens OX=9606 PE=2 SV=1	0.093	0.156	11	1	1	1	1	142	15.9	5.67	0	1	0		Medium
FALSE	Low	Master Protein	Q53ZR1	Bumetanide-sensitive Na-K-Cl cotransporter OS=Homo sapiens OX=9606 GN=SLC12A2 PE=2 SV=1	0.093	0.155	3	1	1	1	1	1212	131.4	6.4	0	1	0		Medium
FALSE	Low	Master Protein	M0QZN1	Homer protein homolog 3 (Fragment) OS=Homo sapiens OX=9606 GN=HOMER3 PE=1 SV=1	0.093	0.154	21	1	1	1	1	150	16.3	9.7	0	1	0		Medium
FALSE	Low	Master Protein	Q6PFW1	Inositol hexakisphosphate and diphosphoinositol-pentakisphosphate kinase 1 OS=Homo sapiens OX=9606 GN=PPIP5K1 PE=1 SV=1	0.093	0.154	3	1	1	1	1	1433	159.4	5.4	0	1	0		Medium
FALSE	Low	Master Protein	P53990-3	Isoform 3 of IST1 homolog OS=Homo sapiens OX=9606 GN=IST1	0.095	0.153	11	1	2	1	1	360	39.9	7.78	0	1	0		Medium
FALSE	Low	Master Protein	A0A5C2GS32	IG c181_light_IGKV3-20_IGKJ3 (Fragment) OS=Homo sapiens OX=9606 PE=2 SV=1	0.095	0.152	26	1	1	1	1	109	11.7	7.96	0	1	0		Medium
FALSE	Low	Master Protein	A0A494C004	Tafazzin family protein OS=Homo sapiens OX=9606 GN=TAZ PE=1 SV=1	0.095	0.151	8	1	2	1	1	311	35.5	9.04	0	1	0		Medium
FALSE	Low	Master Protein	K7EQ44	Transcription elongation factor 1 homolog OS=Homo sapiens OX=9606 GN=ELOF1 PE=1 SV=1	0.095	0.151	25	1	1	1	1	114	12.8	9.64	0	1	0		Medium
FALSE	Low	Master Protein	A0A024RCI6	Armadillo repeat containing, X-linked 1, isoform CRA_a OS=Homo sapiens OX=9606 GN=ARMCX1 PE=3 SV=1	0.096	0.15	5	1	1	1	1	453	49.2	9.22	0	1	0		Medium
FALSE	Low	Master Protein	Q9Y215-7	Isoform VII of Acetylcholinesterase collagenic tail peptide OS=Homo sapiens OX=9606 GN=COLQ	0.096	0.15	14	1	1	1	1	281	28.3	10.08	0	1	0		Medium
FALSE	Low	Master Protein	Q99567	Nuclear pore complex protein Nup88 OS=Homo sapiens OX=9606 GN=NUP88 PE=1 SV=2	0.096	0.15	3	1	1	1	1	741	83.5	5.69	0	1	0	14882415	Medium
