# Supplementary material for: Pharmacological inhibition of RE1 silencing transcription factor disrupts SOX2 expression and neurogenesis in human induced pluripotent stem cells derived neuronal models
Source: Metab Brain Dis. 2025 Nov 18;40(8):318. doi: 10.1007/s11011-025-01744-1 (PMC12627181; doi:10.1007/s11011-025-01744-1)
Supplement: Supplementary file 2 — Supplementary Material 2 [file 11011_2025_1744_MOESM2_ESM.zip › supplimentary file proteomic data/PROTEOMIC DATA SET 2 TREATED WITH X5050.xlsx]

## Sheet: Proteins
Checked	Protein FDR Confidence: Combined	Master	Accession	Description	Exp. q-value: Combined	Sum PEP Score	Coverage [%]	# Peptides	# PSMs	# Unique Peptides	# Protein Groups	# AAs	MW [kDa]	calc. pI	Score Sequest HT: Sequest HT	# Peptides (by Search Engine): Sequest HT	# Razor Peptides	Abundances (Normalized): F2: Sample	Found in Sample: [S2] F2: Sample	Modifications
FALSE	High	Master Protein	P49327	Fatty acid synthase OS=Homo sapiens OX=9606 GN=FASN PE=1 SV=3	0	674.099	50	86	228	86	1	2511	273.3	6.44	751.74	86	0	84928138261	High
	Checked	Confidence	Annotated Sequence	Modifications	Modifications in Master Proteins	Qvality PEP	Qvality q-value	# Protein Groups	# Proteins	# PSMs	Master Protein Accessions	Positions in Master Proteins	# Missed Cleavages	Theo. MH+ [Da]	# Razor Quan Results	Abundances (Normalized): F2: Sample	Quan Info	Found in Sample: [S2] F2: Sample	Confidence (by Search Engine): Sequest HT	Percolator q-Value (by Search Engine): Sequest HT	Percolator PEP (by Search Engine): Sequest HT	XCorr (by Search Engine): Sequest HT	Top Apex RT [min]	Sequence in Protein	Positions in Protein	Peptide Group Modifications in Protein	Quan Usage
	FALSE	High	[R].MASCLEVLDLFLNQPHMVLSSFVLAEK.[A]	1xCarbamidomethyl [C4]; 1xOxidation [M1]		2.09791e-05	0	1	2	1	P49327	P49327 [2088-2114]	0	3107.56	0	5297683		High	High	0	9.224e-06	5.14	97.61	R.MASCLEVLDLFLNQPHMVLSSFVLAEK.A	[2088-2114]		Used
		Checked	Confidence	Identifying Node	PSM Ambiguity	Annotated Sequence	Modifications	# Protein Groups	# Proteins	Master Protein Accessions	Protein Accessions	# Missed Cleavages	Charge	DeltaScore	DeltaCn	Rank	Search Engine Rank	m/z [Da]	MH+ [Da]	Theo. MH+ [Da]	DeltaM [ppm]	Deltam/z [Da]	Activation Type	MS Order	Isolation Interference [%]	Ion Inject Time [ms]	RT [min]	First Scan	Spectrum File	File ID	Quan Info	XCorr	Percolator q-Value	Percolator PEP	Precursor Abundance	Apex RT [min]
		FALSE	High	Sequest HT (A2)	Unambiguous	[R].mAScLEVLDLFLNQPHMVLSSFVLAEK.[A]	M1(Oxidation); C4(Carbamidomethyl)	1	2	P49327	P49327; A0A0U1RQF0	0	3	0.6245	0	1	1	1036.53	3107.57	3107.56	1.58	0.00164	HCD (High Energy Collision Dissociation)	MS2	18.6086	54	97.6102	53623	11022022_RID_3676_Test.raw	F2		5.14	0	9.224e-06	5297683	97.61
	FALSE	High	[R].LSIPTYGLQCTR.[AG]	1xCarbamidomethyl [C10]		0.000141595	0	1	3	1	P49327	P49327 [2264-2275]	0	1408.73	0	1138425216		High	High	0	7.055e-05	2.49	44.46	R.LSIPTYGLQCTR.A	[2264-2275]		Used
		Checked	Confidence	Identifying Node	PSM Ambiguity	Annotated Sequence	Modifications	# Protein Groups	# Proteins	Master Protein Accessions	Protein Accessions	# Missed Cleavages	Charge	DeltaScore	DeltaCn	Rank	Search Engine Rank	m/z [Da]	MH+ [Da]	Theo. MH+ [Da]	DeltaM [ppm]	Deltam/z [Da]	Activation Type	MS Order	Isolation Interference [%]	Ion Inject Time [ms]	RT [min]	First Scan	Spectrum File	File ID	Quan Info	XCorr	Percolator q-Value	Percolator PEP	Precursor Abundance	Apex RT [min]
		FALSE	High	Sequest HT (A2)	Unambiguous	[R].LSIPTYGLQcTR.[AG]	C10(Carbamidomethyl)	1	3	P49327	P49327; J3KTF0; A0A0U1RQF0	0	2	0.4699	0	1	1	704.867	1408.73	1408.73	0.36	0.00025	HCD (High Energy Collision Dissociation)	MS2	9.64794	3.914	44.3555	17163	11022022_RID_3676_Test.raw	F2		2.49	0	7.055e-05	1138425216	44.46
	FALSE	High	[R].LQVVDQPLPVR.[G]			0.000223893	0	1	2	1	P49327	P49327 [374-384]	0	1263.74	0	2399864320		High	High	0	0.000115	2.92	38.7	R.LQVVDQPLPVR.G	[374-384]		Used
		Checked	Confidence	Identifying Node	PSM Ambiguity	Annotated Sequence	Modifications	# Protein Groups	# Proteins	Master Protein Accessions	Protein Accessions	# Missed Cleavages	Charge	DeltaScore	DeltaCn	Rank	Search Engine Rank	m/z [Da]	MH+ [Da]	Theo. MH+ [Da]	DeltaM [ppm]	Deltam/z [Da]	Activation Type	MS Order	Isolation Interference [%]	Ion Inject Time [ms]	RT [min]	First Scan	Spectrum File	File ID	Quan Info	XCorr	Percolator q-Value	Percolator PEP	Precursor Abundance	Apex RT [min]
		FALSE	High	Sequest HT (A2)	Unambiguous	[R].LQVVDQPLPVR.[G]		1	2	P49327	P49327; A0A0U1RQF0	0	2	0.6849	0	1	1	632.374	1263.74	1263.74	-0.31	-0.0002	HCD (High Energy Collision Dissociation)	MS2	14.1766	3.086	38.6383	13188	11022022_RID_3676_Test.raw	F2		2.92	0	0.000115	2399864320	38.7
	FALSE	High	[K].LTPGCEAEAETEAICFFVQQFTDMEHNR.[V]	2xCarbamidomethyl [C5; C15]		7.37386e-09	0	1	2	2	P49327	P49327 [2355-2382]	0	3330.45	0	42127620		High	High	0	1.974e-09	4.78	95.22	K.LTPGCEAEAETEAICFFVQQFTDMEHNR.V	[2355-2382]		Used
		Checked	Confidence	Identifying Node	PSM Ambiguity	Annotated Sequence	Modifications	# Protein Groups	# Proteins	Master Protein Accessions	Protein Accessions	# Missed Cleavages	Charge	DeltaScore	DeltaCn	Rank	Search Engine Rank	m/z [Da]	MH+ [Da]	Theo. MH+ [Da]	DeltaM [ppm]	Deltam/z [Da]	Activation Type	MS Order	Isolation Interference [%]	Ion Inject Time [ms]	RT [min]	First Scan	Spectrum File	File ID	Quan Info	XCorr	Percolator q-Value	Percolator PEP	Precursor Abundance	Apex RT [min]
		FALSE	High	Sequest HT (A2)	Unambiguous	[K].LTPGcEAEAETEAIcFFVQQFTDMEHNR.[V]	C5(Carbamidomethyl); C15(Carbamidomethyl)	1	2	P49327	P49327; A0A0U1RQF0	0	3	0.6467	0	1	1	1110.82	3330.45	3330.45	-0.79	-0.00087	HCD (High Energy Collision Dissociation)	MS2	13.1305	54	95.4381	52170	11022022_RID_3676_Test.raw	F2		4.33	0	3.333e-07	42127620	95.22
		FALSE	High	Sequest HT (A2)	Unambiguous	[K].LTPGcEAEAETEAIcFFVQQFTDMEHNR.[V]	C5(Carbamidomethyl); C15(Carbamidomethyl)	1	2	P49327	P49327; A0A0U1RQF0	0	3	0.636	0	1	1	1110.82	3330.45	3330.45	0.3	0.00034	HCD (High Energy Collision Dissociation)	MS2	20.8785	54	95.1637	51986	11022022_RID_3676_Test.raw	F2		4.78	0	1.974e-09	42127620	95.22
	FALSE	High	[K].MVVPGLDGAQIPR.[D]			9.85139e-05	0	1	3	3	P49327	P49327 [1159-1171]	0	1352.74	0	1564096896		High	High	0	4.777e-05	2.54	49.5	K.MVVPGLDGAQIPR.D	[1159-1171]		Used
		Checked	Confidence	Identifying Node	PSM Ambiguity	Annotated Sequence	Modifications	# Protein Groups	# Proteins	Master Protein Accessions	Protein Accessions	# Missed Cleavages	Charge	DeltaScore	DeltaCn	Rank	Search Engine Rank	m/z [Da]	MH+ [Da]	Theo. MH+ [Da]	DeltaM [ppm]	Deltam/z [Da]	Activation Type	MS Order	Isolation Interference [%]	Ion Inject Time [ms]	RT [min]	First Scan	Spectrum File	File ID	Quan Info	XCorr	Percolator q-Value	Percolator PEP	Precursor Abundance	Apex RT [min]
		FALSE	High	Sequest HT (A2)	Unambiguous	[K].MVVPGLDGAQIPR.[D]		1	3	P49327	P49327; A0A0U1RQF0; Q6PJJ3	0	2	0.5663	0	1	1	676.871	1352.74	1352.74	-0.33	-0.00023	HCD (High Energy Collision Dissociation)	MS2	14.0825	0.424	49.6378	20834	11022022_RID_3676_Test.raw	F2		1.96	0	0.001133	1564096896	49.5
		FALSE	High	Sequest HT (A2)	Unambiguous	[K].MVVPGLDGAQIPR.[D]		1	3	P49327	P49327; A0A0U1RQF0; Q6PJJ3	0	2	0.4685	0	1	1	676.871	1352.74	1352.74	-0.25	-0.00017	HCD (High Energy Collision Dissociation)	MS2	44.518	4.369	49.3366	20626	11022022_RID_3676_Test.raw	F2		2.54	0	4.777e-05	1564096896	49.5
		FALSE	High	Sequest HT (A2)	Unambiguous	[K].MVVPGLDGAQIPR.[D]		1	3	P49327	P49327; A0A0U1RQF0; Q6PJJ3	0	2	0.4978	0	1	1	676.871	1352.74	1352.74	-0.06	-4e-05	HCD (High Energy Collision Dissociation)	MS2	7.12995	1.162	49.7207	20891	11022022_RID_3676_Test.raw	F2		2.31	6.758e-05	0.00617	1564096896	49.5
	FALSE	High	[K].MVVPGLDGAQIPR.[D]	1xOxidation [M1]		2.84757e-05	0	1	3	1	P49327	P49327 [1159-1171]	0	1368.73	0		Not Reliable	High	High	0	1.28e-05	2.25		K.MVVPGLDGAQIPR.D	[1159-1171]		Not Used
		Checked	Confidence	Identifying Node	PSM Ambiguity	Annotated Sequence	Modifications	# Protein Groups	# Proteins	Master Protein Accessions	Protein Accessions	# Missed Cleavages	Charge	DeltaScore	DeltaCn	Rank	Search Engine Rank	m/z [Da]	MH+ [Da]	Theo. MH+ [Da]	DeltaM [ppm]	Deltam/z [Da]	Activation Type	MS Order	Isolation Interference [%]	Ion Inject Time [ms]	RT [min]	First Scan	Spectrum File	File ID	Quan Info	XCorr	Percolator q-Value	Percolator PEP	Precursor Abundance	Apex RT [min]
		FALSE	High	Sequest HT (A2)	Unambiguous	[K].mVVPGLDGAQIPR.[D]	M1(Oxidation)	1	3	P49327	P49327; A0A0U1RQF0; Q6PJJ3	0	2	0.5822	0	1	1	684.869	1368.73	1368.73	-0.17	-0.00012	HCD (High Energy Collision Dissociation)	MS2	23.3174	3.387	40.9525	14801	11022022_RID_3676_Test.raw	F2	Not Reliable	2.25	0	1.28e-05
	FALSE	High	[R].LGMLSPEGTCK.[A]	1xCarbamidomethyl [C10]		0.00023709	0	1	2	1	P49327	P49327 [203-213]	0	1192.57	0	667617792		High	High	0	0.0001217	2.97	30.29	R.LGMLSPEGTCK.A	[203-213]		Used
		Checked	Confidence	Identifying Node	PSM Ambiguity	Annotated Sequence	Modifications	# Protein Groups	# Proteins	Master Protein Accessions	Protein Accessions	# Missed Cleavages	Charge	DeltaScore	DeltaCn	Rank	Search Engine Rank	m/z [Da]	MH+ [Da]	Theo. MH+ [Da]	DeltaM [ppm]	Deltam/z [Da]	Activation Type	MS Order	Isolation Interference [%]	Ion Inject Time [ms]	RT [min]	First Scan	Spectrum File	File ID	Quan Info	XCorr	Percolator q-Value	Percolator PEP	Precursor Abundance	Apex RT [min]
		FALSE	High	Sequest HT (A2)	Unambiguous	[R].LGMLSPEGTcK.[A]	C10(Carbamidomethyl)	1	2	P49327	P49327; A0A0U1RQF0	0	2	0.4209	0	1	1	596.789	1192.57	1192.57	0.22	0.00013	HCD (High Energy Collision Dissociation)	MS2	29.1904	1.246	30.2583	7337	11022022_RID_3676_Test.raw	F2		2.97	0	0.0001217	667617792	30.29
	FALSE	High	[R].LHLSGIDANPNALFPPVEFPAPR.[G]			7.97153e-10	0	1	2	3	P49327	P49327 [803-825]	0	2472.3	0	3236059616		High	High	0	9.486e-09	6.19	69.28	R.LHLSGIDANPNALFPPVEFPAPR.G	[803-825]		Used
		Checked	Confidence	Identifying Node	PSM Ambiguity	Annotated Sequence	Modifications	# Protein Groups	# Proteins	Master Protein Accessions	Protein Accessions	# Missed Cleavages	Charge	DeltaScore	DeltaCn	Rank	Search Engine Rank	m/z [Da]	MH+ [Da]	Theo. MH+ [Da]	DeltaM [ppm]	Deltam/z [Da]	Activation Type	MS Order	Isolation Interference [%]	Ion Inject Time [ms]	RT [min]	First Scan	Spectrum File	File ID	Quan Info	XCorr	Percolator q-Value	Percolator PEP	Precursor Abundance	Apex RT [min]
		FALSE	High	Sequest HT (A2)	Unambiguous	[R].LHLSGIDANPNALFPPVEFPAPR.[G]		1	2	P49327	P49327; A0A0U1RQF0	0	2	0.6834	0	1	1	1236.65	2472.29	2472.3	-6.15	-0.00761	HCD (High Energy Collision Dissociation)	MS2	0	13.24	69.1817	34301	11022022_RID_3676_Test.raw	F2		6.19	0	9.486e-09	290054880	69.28
		FALSE	High	Sequest HT (A2)	Unambiguous	[R].LHLSGIDANPNALFPPVEFPAPR.[G]		1	2	P49327	P49327; A0A0U1RQF0	0	3	0.5932	0	1	1	824.771	2472.3	2472.3	-1.89	-0.00156	HCD (High Energy Collision Dissociation)	MS2	1.80285	4.776	69.1212	34260	11022022_RID_3676_Test.raw	F2		5.26	0	1.846e-10	2946004736	69.28
		FALSE	High	Sequest HT (A2)	Unambiguous	[R].LHLSGIDANPNALFPPVEFPAPR.[G]		1	2	P49327	P49327; A0A0U1RQF0	0	3	0.4744	0	1	1	824.773	2472.3	2472.3	0.42	0.00034	HCD (High Energy Collision Dissociation)	MS2	6.05026	0.499	69.4225	34468	11022022_RID_3676_Test.raw	F2		2.34	0	0.001201	2946004736	69.28
	FALSE	High	[R].LHLSGIDANPNALFPPVEFPAPR.[G]	1xDeamidated [N]		3.7795e-09	0	1	2	2	P49327	P49327 [803-825]	0	2473.29	0	151471536		High	High	0	9.711e-10	6.1	70.12	R.LHLSGIDANPNALFPPVEFPAPR.G	[803-825]		Used
		Checked	Confidence	Identifying Node	PSM Ambiguity	Annotated Sequence	Modifications	# Protein Groups	# Proteins	Master Protein Accessions	Protein Accessions	# Missed Cleavages	Charge	DeltaScore	DeltaCn	Rank	Search Engine Rank	m/z [Da]	MH+ [Da]	Theo. MH+ [Da]	DeltaM [ppm]	Deltam/z [Da]	Activation Type	MS Order	Isolation Interference [%]	Ion Inject Time [ms]	RT [min]	First Scan	Spectrum File	File ID	Quan Info	XCorr	Percolator q-Value	Percolator PEP	Precursor Abundance	Apex RT [min]
		FALSE	High	Sequest HT (A2)	Unambiguous	[R].LHLSGIDAnPNALFPPVEFPAPR.[G]	N9(Deamidated)	1	2	P49327	P49327; A0A0U1RQF0	0	3		0.0426	2	2	825.102	2473.29	2473.29	1.91	0.00158	HCD (High Energy Collision Dissociation)	MS2	15.0108	17.115	70.1357	34963	11022022_RID_3676_Test.raw	F2		5.84	0	3.049e-08	151471536	70.12
		FALSE	High	Sequest HT (A2)	Unambiguous	[R].LHLSGIDANPnALFPPVEFPAPR.[G]	N11(Deamidated)	1	2	P49327	P49327; A0A0U1RQF0	0	3	0.0426	0	1	1	825.102	2473.29	2473.29	1.91	0.00158	HCD (High Energy Collision Dissociation)	MS2	15.0108	17.115	70.1357	34963	11022022_RID_3676_Test.raw	F2		6.1	0	9.711e-10	151471536	70.12
	FALSE	High	[R].LFDHPESPTPNPTEPLFLAQAEVYK.[E]			4.64847e-07	0	1	2	3	P49327	P49327 [968-992]	0	2840.41	0	1410277852		High	High	0	4.201e-07	6	64.18	R.LFDHPESPTPNPTEPLFLAQAEVYK.E	[968-992]		Used
		Checked	Confidence	Identifying Node	PSM Ambiguity	Annotated Sequence	Modifications	# Protein Groups	# Proteins	Master Protein Accessions	Protein Accessions	# Missed Cleavages	Charge	DeltaScore	DeltaCn	Rank	Search Engine Rank	m/z [Da]	MH+ [Da]	Theo. MH+ [Da]	DeltaM [ppm]	Deltam/z [Da]	Activation Type	MS Order	Isolation Interference [%]	Ion Inject Time [ms]	RT [min]	First Scan	Spectrum File	File ID	Quan Info	XCorr	Percolator q-Value	Percolator PEP	Precursor Abundance	Apex RT [min]
		FALSE	High	Sequest HT (A2)	Unambiguous	[R].LFDHPESPTPNPTEPLFLAQAEVYK.[E]		1	2	P49327	P49327; A0A0U1RQF0	0	3	0.5033	0	1	1	947.477	2840.42	2840.41	0.39	0.00037	HCD (High Energy Collision Dissociation)	MS2	2.2496	19.451	63.9053	30673	11022022_RID_3676_Test.raw	F2		6	0	4.201e-07	1350083200	64.18
		FALSE	High	Sequest HT (A2)	Unambiguous	[R].LFDHPESPTPNPTEPLFLAQAEVYK.[E]		1	2	P49327	P49327; A0A0U1RQF0	0	3	0.6018	0	1	1	947.476	2840.41	2840.41	-0.06	-6e-05	HCD (High Energy Collision Dissociation)	MS2	8.99326	1.105	64.1903	30872	11022022_RID_3676_Test.raw	F2		5.6	0	1.615e-07	1350083200	64.18
		FALSE	High	Sequest HT (A2)	Unambiguous	[R].LFDHPESPTPNPTEPLFLAQAEVYK.[E]		1	2	P49327	P49327; A0A0U1RQF0	0	2	0.6256	0	1	1	1420.71	2840.4	2840.41	-3.54	-0.00502	HCD (High Energy Collision Dissociation)	MS2	0	30.809	64.0334	30763	11022022_RID_3676_Test.raw	F2		2.03	6.758e-05	0.004767	60194652	64.12
	FALSE	High	[R].LNSVQSSERPLFLVHPIEGSTTVFHSLASR.[L]			3.39213e-07	0	1	2	1	P49327	P49327 [2234-2263]	0	3308.74	0	74739104		High	High	0	1.155e-07	8.38	52.03	R.LNSVQSSERPLFLVHPIEGSTTVFHSLASR.L	[2234-2263]		Used
		Checked	Confidence	Identifying Node	PSM Ambiguity	Annotated Sequence	Modifications	# Protein Groups	# Proteins	Master Protein Accessions	Protein Accessions	# Missed Cleavages	Charge	DeltaScore	DeltaCn	Rank	Search Engine Rank	m/z [Da]	MH+ [Da]	Theo. MH+ [Da]	DeltaM [ppm]	Deltam/z [Da]	Activation Type	MS Order	Isolation Interference [%]	Ion Inject Time [ms]	RT [min]	First Scan	Spectrum File	File ID	Quan Info	XCorr	Percolator q-Value	Percolator PEP	Precursor Abundance	Apex RT [min]
		FALSE	High	Sequest HT (A2)	Unambiguous	[R].LNSVQSSERPLFLVHPIEGSTTVFHSLASR.[L]		1	2	P49327	P49327; A0A0U1RQF0	0	4	0.6647	0	1	1	827.94	3308.74	3308.74	0.35	0.00029	HCD (High Energy Collision Dissociation)	MS2	6.25133	54	52.0034	22467	11022022_RID_3676_Test.raw	F2		8.38	0	1.155e-07	74739104	52.03
	FALSE	High	[K].LPEDPLLSGLLDSPALK.[A]			1.64951e-10	0	1	3	5	P49327	P49327 [1209-1225]	0	1777.99	0	2877214684		High	High	0	2.443e-10	5.41	79.88	K.LPEDPLLSGLLDSPALK.A	[1209-1225]		Used
		Checked	Confidence	Identifying Node	PSM Ambiguity	Annotated Sequence	Modifications	# Protein Groups	# Proteins	Master Protein Accessions	Protein Accessions	# Missed Cleavages	Charge	DeltaScore	DeltaCn	Rank	Search Engine Rank	m/z [Da]	MH+ [Da]	Theo. MH+ [Da]	DeltaM [ppm]	Deltam/z [Da]	Activation Type	MS Order	Isolation Interference [%]	Ion Inject Time [ms]	RT [min]	First Scan	Spectrum File	File ID	Quan Info	XCorr	Percolator q-Value	Percolator PEP	Precursor Abundance	Apex RT [min]
		FALSE	High	Sequest HT (A2)	Unambiguous	[K].LPEDPLLSGLLDSPALK.[A]		1	3	P49327	P49327; A0A0U1RQF0; Q6PJJ3	0	2	0.6174	0	1	1	889.502	1778	1777.99	0.98	0.00088	HCD (High Energy Collision Dissociation)	MS2	12.2347	54	80.3013	41941	11022022_RID_3676_Test.raw	F2		4.26	0	1.944e-08	2819483136	79.88
		FALSE	High	Sequest HT (A2)	Unambiguous	[K].LPEDPLLSGLLDSPALK.[A]		1	3	P49327	P49327; A0A0U1RQF0; Q6PJJ3	0	2	0.6167	0	1	1	889.494	1777.98	1777.99	-7.93	-0.00705	HCD (High Energy Collision Dissociation)	MS2	7.98273	4.873	80.0857	41792	11022022_RID_3676_Test.raw	F2		4.07	0	3.489e-11	2819483136	79.88
		FALSE	High	Sequest HT (A2)	Unambiguous	[K].LPEDPLLSGLLDSPALK.[A]		1	3	P49327	P49327; A0A0U1RQF0; Q6PJJ3	0	2	0.6691	0	1	1	889.501	1777.99	1777.99	-0.3	-0.00027	HCD (High Energy Collision Dissociation)	MS2	4.40132	4.546	79.6318	41480	11022022_RID_3676_Test.raw	F2		5.41	0	2.443e-10	2819483136	79.88
		FALSE	High	Sequest HT (A2)	Unambiguous	[K].LPEDPLLSGLLDSPALK.[A]		1	3	P49327	P49327; A0A0U1RQF0; Q6PJJ3	0	2	0.6712	0	1	1	889.503	1778	1777.99	2.51	0.00223	HCD (High Energy Collision Dissociation)	MS2	0.660449	14.704	79.9323	41689	11022022_RID_3676_Test.raw	F2		5.11	0	1.611e-10	2819483136	79.88
		FALSE	High	Sequest HT (A2)	Unambiguous	[K].LPEDPLLSGLLDSPALK.[A]		1	3	P49327	P49327; A0A0U1RQF0; Q6PJJ3	0	3	0.5435	0	1	1	593.337	1778	1777.99	0.68	0.0004	HCD (High Energy Collision Dissociation)	MS2	19.557	4.289	79.8105	41604	11022022_RID_3676_Test.raw	F2		2.76	0	0.0003457	57731548	79.8
	FALSE	High	[K].LPESENLQEFWDNLIGGVDMVTDDDRR.[W]			2.17912e-11	0	1	3	2	P49327	P49327 [13-39]	1	3163.46	0	114432972		High	High	0	1.611e-09	6.85	96.31	K.LPESENLQEFWDNLIGGVDMVTDDDRR.W	[13-39]		Used
		Checked	Confidence	Identifying Node	PSM Ambiguity	Annotated Sequence	Modifications	# Protein Groups	# Proteins	Master Protein Accessions	Protein Accessions	# Missed Cleavages	Charge	DeltaScore	DeltaCn	Rank	Search Engine Rank	m/z [Da]	MH+ [Da]	Theo. MH+ [Da]	DeltaM [ppm]	Deltam/z [Da]	Activation Type	MS Order	Isolation Interference [%]	Ion Inject Time [ms]	RT [min]	First Scan	Spectrum File	File ID	Quan Info	XCorr	Percolator q-Value	Percolator PEP	Precursor Abundance	Apex RT [min]
		FALSE	High	Sequest HT (A2)	Unambiguous	[K].LPESENLQEFWDNLIGGVDMVTDDDRR.[W]		1	3	P49327	P49327; A0A0U1RRG3; A0A0U1RQF0	1	3	0.7114	0	1	1	1055.16	3163.46	3163.46	0.28	0.00029	HCD (High Energy Collision Dissociation)	MS2	4.03062	54	95.9987	52545	11022022_RID_3676_Test.raw	F2		6.03	0	4.03e-12	36908780	96.07
		FALSE	High	Sequest HT (A2)	Unambiguous	[K].LPESENLQEFWDNLIGGVDMVTDDDRR.[W]		1	3	P49327	P49327; A0A0U1RRG3; A0A0U1RQF0	1	3	0.7051	0	1	1	1055.16	3163.46	3163.46	-1.68	-0.00177	HCD (High Energy Collision Dissociation)	MS2	0	54	96.3053	52749	11022022_RID_3676_Test.raw	F2		6.85	0	1.611e-09	77524192	96.31
	FALSE	High	[K].LPESENLQEFWDNLIGGVDMVTDDDRR.[W]	1xOxidation [M20]		6.25934e-08	0	1	3	2	P49327	P49327 [13-39]	1	3179.46	0	44936284		High	High	0	1.909e-08	6.01	91.58	K.LPESENLQEFWDNLIGGVDMVTDDDRR.W	[13-39]		Used
		Checked	Confidence	Identifying Node	PSM Ambiguity	Annotated Sequence	Modifications	# Protein Groups	# Proteins	Master Protein Accessions	Protein Accessions	# Missed Cleavages	Charge	DeltaScore	DeltaCn	Rank	Search Engine Rank	m/z [Da]	MH+ [Da]	Theo. MH+ [Da]	DeltaM [ppm]	Deltam/z [Da]	Activation Type	MS Order	Isolation Interference [%]	Ion Inject Time [ms]	RT [min]	First Scan	Spectrum File	File ID	Quan Info	XCorr	Percolator q-Value	Percolator PEP	Precursor Abundance	Apex RT [min]
		FALSE	High	Sequest HT (A2)	Unambiguous	[K].LPESENLQEFWDNLIGGVDmVTDDDRR.[W]	M20(Oxidation)	1	3	P49327	P49327; A0A0U1RRG3; A0A0U1RQF0	1	3	0.6606	0	1	1	1060.49	3179.46	3179.46	0.68	0.00072	HCD (High Energy Collision Dissociation)	MS2	4.46315	54	92.1499	49985	11022022_RID_3676_Test.raw	F2		6.01	0	1.909e-08	44936284	91.58
		FALSE	High	Sequest HT (A2)	Unambiguous	[K].LPESENLQEFWDNLIGGVDmVTDDDRR.[W]	M20(Oxidation)	1	3	P49327	P49327; A0A0U1RRG3; A0A0U1RQF0	1	3	0.4438	0	1	1	1060.49	3179.46	3179.46	1.71	0.00181	HCD (High Energy Collision Dissociation)	MS2	12.4337	54	91.8761	49801	11022022_RID_3676_Test.raw	F2		3.56	3.587e-05	0.002322	44936284	91.58
	FALSE	High	[R].LQLNGNLQLELAQVLAQERPK.[L]			1.73555e-12	0	1	3	2	P49327	P49327 [1188-1208]	0	2375.34	0	84565056		High	High	0	2.013e-11	6.77	68.67	R.LQLNGNLQLELAQVLAQERPK.L	[1188-1208]		Used
		Checked	Confidence	Identifying Node	PSM Ambiguity	Annotated Sequence	Modifications	# Protein Groups	# Proteins	Master Protein Accessions	Protein Accessions	# Missed Cleavages	Charge	DeltaScore	DeltaCn	Rank	Search Engine Rank	m/z [Da]	MH+ [Da]	Theo. MH+ [Da]	DeltaM [ppm]	Deltam/z [Da]	Activation Type	MS Order	Isolation Interference [%]	Ion Inject Time [ms]	RT [min]	First Scan	Spectrum File	File ID	Quan Info	XCorr	Percolator q-Value	Percolator PEP	Precursor Abundance	Apex RT [min]
		FALSE	High	Sequest HT (A2)	Unambiguous	[R].LQLNGNLQLELAQVLAQERPK.[L]		1	3	P49327	P49327; A0A0U1RQF0; Q6PJJ3	0	3	0.6765	0	1	1	792.444	2375.32	2375.34	-9.39	-0.00744	HCD (High Energy Collision Dissociation)	MS2	4.3742	4.638	68.5884	33899	11022022_RID_3676_Test.raw	F2		6.77	0	2.013e-11	84565056	68.67
		FALSE	High	Sequest HT (A2)	Unambiguous	[R].LQLNGNLQLELAQVLAQERPK.[L]		1	3	P49327	P49327; A0A0U1RQF0; Q6PJJ3	0	3	0.6796	0	1	1	792.453	2375.35	2375.34	2.02	0.0016	HCD (High Energy Collision Dissociation)	MS2	3.32672	23.246	68.7185	33988	11022022_RID_3676_Test.raw	F2		6.43	0	2.744e-13	84565056	68.67
	FALSE	High	[R].LQLNGNLQLELAQVLAQERPK.[L]	1xDeamidated [Q/N]		5.03305e-09	0	1	3	20	P49327	P49327 [1188-1208]	0	2376.32	0	2126544488		High	High	0	3.806e-09	7.39	74.47	R.LQLNGNLQLELAQVLAQERPK.L	[1188-1208]		Used
		Checked	Confidence	Identifying Node	PSM Ambiguity	Annotated Sequence	Modifications	# Protein Groups	# Proteins	Master Protein Accessions	Protein Accessions	# Missed Cleavages	Charge	DeltaScore	DeltaCn	Rank	Search Engine Rank	m/z [Da]	MH+ [Da]	Theo. MH+ [Da]	DeltaM [ppm]	Deltam/z [Da]	Activation Type	MS Order	Isolation Interference [%]	Ion Inject Time [ms]	RT [min]	First Scan	Spectrum File	File ID	Quan Info	XCorr	Percolator q-Value	Percolator PEP	Precursor Abundance	Apex RT [min]
		FALSE	High	Sequest HT (A2)	Unambiguous	[R].LQLNGNLqLELAQVLAQERPK.[L]	Q8(Deamidated)	1	3	P49327	P49327; A0A0U1RQF0; Q6PJJ3	0	3		0.0315	3	3	792.781	2376.33	2376.32	1.07	0.00085	HCD (High Energy Collision Dissociation)	MS2	5.65989	47.072	73.1535	37033	11022022_RID_3676_Test.raw	F2		6.14	0	3.336e-07	117157656	73.14
		FALSE	High	Sequest HT (A2)	Unambiguous	[R].LQLnGNLQLELAQVLAQERPK.[L]	N4(Deamidated)	1	3	P49327	P49327; A0A0U1RQF0; Q6PJJ3	0	3		0.0063	2	2	792.781	2376.33	2376.32	1.07	0.00085	HCD (High Energy Collision Dissociation)	MS2	5.65989	47.072	73.1535	37033	11022022_RID_3676_Test.raw	F2		6.3	0	7.839e-07	117157656	73.14
		FALSE	High	Sequest HT (A2)	Unambiguous	[R].LQLNGnLQLELAQVLAQERPK.[L]	N6(Deamidated)	1	3	P49327	P49327; A0A0U1RQF0; Q6PJJ3	0	3	0.0063	0	1	1	792.781	2376.33	2376.32	1.07	0.00085	HCD (High Energy Collision Dissociation)	MS2	5.65989	47.072	73.1535	37033	11022022_RID_3676_Test.raw	F2		6.34	0	1.45e-07	117157656	73.14
		FALSE	High	Sequest HT (A2)	Unambiguous	[R].LqLNGNLQLELAQVLAQERPK.[L]	Q2(Deamidated)	1	3	P49327	P49327; A0A0U1RQF0; Q6PJJ3	0	2		0.0325	3	3	1188.65	2376.3	2376.32	-9.51	-0.01129	HCD (High Energy Collision Dissociation)	MS2	0	23.81	74.4211	37911	11022022_RID_3676_Test.raw	F2		4.47	0	2.735e-06	173439024	74.56
		FALSE	High	Sequest HT (A2)	Unambiguous	[R].LQLnGNLQLELAQVLAQERPK.[L]	N4(Deamidated)	1	3	P49327	P49327; A0A0U1RQF0; Q6PJJ3	0	2		0.0022	2	2	1188.65	2376.3	2376.32	-9.51	-0.01129	HCD (High Energy Collision Dissociation)	MS2	0	23.81	74.4211	37911	11022022_RID_3676_Test.raw	F2		4.61	0	1.2e-06	173439024	74.56
		FALSE	High	Sequest HT (A2)	Unambiguous	[R].LQLNGnLQLELAQVLAQERPK.[L]	N6(Deamidated)	1	3	P49327	P49327; A0A0U1RQF0; Q6PJJ3	0	2	0.0022	0	1	1	1188.65	2376.3	2376.32	-9.51	-0.01129	HCD (High Energy Collision Dissociation)	MS2	0	23.81	74.4211	37911	11022022_RID_3676_Test.raw	F2		4.62	0	2.128e-06	173439024	74.56
		FALSE	High	Sequest HT (A2)	Unambiguous	[R].LQLNGnLQLELAQVLAQERPK.[L]	N6(Deamidated)	1	3	P49327	P49327; A0A0U1RQF0; Q6PJJ3	0	2	0.0091	0	1	1	1188.67	2376.33	2376.32	0.56	0.00067	HCD (High Energy Collision Dissociation)	MS2	5.95577	54	74.4702	37944	11022022_RID_3676_Test.raw	F2		5.5	0	1.837e-07	173439024	74.56
		FALSE	High	Sequest HT (A2)	Unambiguous	[R].LQLnGNLQLELAQVLAQERPK.[L]	N4(Deamidated)	1	3	P49327	P49327; A0A0U1RQF0; Q6PJJ3	0	2		0.0091	2	2	1188.67	2376.33	2376.32	0.56	0.00067	HCD (High Energy Collision Dissociation)	MS2	5.95577	54	74.4702	37944	11022022_RID_3676_Test.raw	F2		5.45	0	2.57e-07	173439024	74.56
		FALSE	High	Sequest HT (A2)	Unambiguous	[R].LqLNGNLQLELAQVLAQERPK.[L]	Q2(Deamidated)	1	3	P49327	P49327; A0A0U1RQF0; Q6PJJ3	0	2		0.0291	3	3	1188.67	2376.33	2376.32	0.56	0.00067	HCD (High Energy Collision Dissociation)	MS2	5.95577	54	74.4702	37944	11022022_RID_3676_Test.raw	F2		5.34	0	2.902e-07	173439024	74.56
		FALSE	High	Sequest HT (A2)	Unambiguous	[R].LQLNGNLqLELAQVLAQERPK.[L]	Q8(Deamidated)	1	3	P49327	P49327; A0A0U1RQF0; Q6PJJ3	0	3		0.0447	3	3	792.78	2376.33	2376.32	0.81	0.00065	HCD (High Energy Collision Dissociation)	MS2	5.58071	54	74.3443	37856	11022022_RID_3676_Test.raw	F2		7.06	0	7.307e-09	1759725568	74.47
		FALSE	High	Sequest HT (A2)	Unambiguous	[R].LQLNGnLQLELAQVLAQERPK.[L]	N6(Deamidated)	1	3	P49327	P49327; A0A0U1RQF0; Q6PJJ3	0	3		0.0027	2	2	792.78	2376.33	2376.32	0.81	0.00065	HCD (High Energy Collision Dissociation)	MS2	5.58071	54	74.3443	37856	11022022_RID_3676_Test.raw	F2		7.37	0	1.309e-09	1759725568	74.47
		FALSE	High	Sequest HT (A2)	Unambiguous	[R].LQLnGNLQLELAQVLAQERPK.[L]	N4(Deamidated)	1	3	P49327	P49327; A0A0U1RQF0; Q6PJJ3	0	3	0.0027	0	1	1	792.78	2376.33	2376.32	0.81	0.00065	HCD (High Energy Collision Dissociation)	MS2	5.58071	54	74.3443	37856	11022022_RID_3676_Test.raw	F2		7.39	0	3.806e-09	1759725568	74.47
		FALSE	High	Sequest HT (A2)	Unambiguous	[R].LQLNGnLQLELAQVLAQERPK.[L]	N6(Deamidated)	1	3	P49327	P49327; A0A0U1RQF0; Q6PJJ3	0	3	0.0385	0	1	1	792.776	2376.31	2376.32	-5.05	-0.004	HCD (High Energy Collision Dissociation)	MS2	0	0.429	74.6245	38050	11022022_RID_3676_Test.raw	F2		3.64	0	5.976e-06	1759725568	74.47
		FALSE	High	Sequest HT (A2)	Unambiguous	[R].LQLnGNLQLELAQVLAQERPK.[L]	N4(Deamidated)	1	3	P49327	P49327; A0A0U1RQF0; Q6PJJ3	0	3		0.0385	2	2	792.776	2376.31	2376.32	-5.05	-0.004	HCD (High Energy Collision Dissociation)	MS2	0	0.429	74.6245	38050	11022022_RID_3676_Test.raw	F2		3.5	0	6.268e-06	1759725568	74.47
		FALSE	High	Sequest HT (A2)	Unambiguous	[R].LQLNGNLqLELAQVLAQERPK.[L]	Q8(Deamidated)	1	3	P49327	P49327; A0A0U1RQF0; Q6PJJ3	0	3		0.044	3	3	792.776	2376.31	2376.32	-5.05	-0.004	HCD (High Energy Collision Dissociation)	MS2	0	0.429	74.6245	38050	11022022_RID_3676_Test.raw	F2		3.48	0	9.542e-06	1759725568	74.47
		FALSE	High	Sequest HT (A2)	Unambiguous	[R].LQLnGNLQLELAQVLAQERPK.[L]	N4(Deamidated)	1	3	P49327	P49327; A0A0U1RQF0; Q6PJJ3	0	3		0.0038	2	2	792.78	2376.33	2376.32	1	0.00079	HCD (High Energy Collision Dissociation)	MS2	4.16862	3.546	71.6253	35991	11022022_RID_3676_Test.raw	F2		5.27	0	3.07e-08	76222240	71.61
		FALSE	High	Sequest HT (A2)	Unambiguous	[R].LQLNGnLQLELAQVLAQERPK.[L]	N6(Deamidated)	1	3	P49327	P49327; A0A0U1RQF0; Q6PJJ3	0	3	0.0038	0	1	1	792.78	2376.33	2376.32	1	0.00079	HCD (High Energy Collision Dissociation)	MS2	4.16862	3.546	71.6253	35991	11022022_RID_3676_Test.raw	F2		5.29	0	1.645e-08	76222240	71.61
		FALSE	High	Sequest HT (A2)	Unambiguous	[R].LQLNGNLqLELAQVLAQERPK.[L]	Q8(Deamidated)	1	3	P49327	P49327; A0A0U1RQF0; Q6PJJ3	0	3		0.0391	3	3	792.781	2376.33	2376.32	1.08	0.00085	HCD (High Energy Collision Dissociation)	MS2	26.2545	37.59	71.9547	36216	11022022_RID_3676_Test.raw	F2		4.92	0	1.838e-08	76222240	71.61
		FALSE	High	Sequest HT (A2)	Unambiguous	[R].LQLNGnLQLELAQVLAQERPK.[L]	N6(Deamidated)	1	3	P49327	P49327; A0A0U1RQF0; Q6PJJ3	0	3		0.0098	2	2	792.781	2376.33	2376.32	1.08	0.00085	HCD (High Energy Collision Dissociation)	MS2	26.2545	37.59	71.9547	36216	11022022_RID_3676_Test.raw	F2		5.07	0	7.168e-09	76222240	71.61
		FALSE	High	Sequest HT (A2)	Unambiguous	[R].LQLnGNLQLELAQVLAQERPK.[L]	N4(Deamidated)	1	3	P49327	P49327; A0A0U1RQF0; Q6PJJ3	0	3	0.0098	0	1	1	792.781	2376.33	2376.32	1.08	0.00085	HCD (High Energy Collision Dissociation)	MS2	26.2545	37.59	71.9547	36216	11022022_RID_3676_Test.raw	F2		5.12	0	4.42e-08	76222240	71.61
	FALSE	High	[R].QGVQVQVSTSNISSLEGAR.[G]			1.49466e-08	0	1	2	3	P49327	P49327 [1935-1953]	0	1960.01	0	446691580		High	High	0	1.502e-07	3.99	40.31	R.QGVQVQVSTSNISSLEGAR.G	[1935-1953]		Used
		Checked	Confidence	Identifying Node	PSM Ambiguity	Annotated Sequence	Modifications	# Protein Groups	# Proteins	Master Protein Accessions	Protein Accessions	# Missed Cleavages	Charge	DeltaScore	DeltaCn	Rank	Search Engine Rank	m/z [Da]	MH+ [Da]	Theo. MH+ [Da]	DeltaM [ppm]	Deltam/z [Da]	Activation Type	MS Order	Isolation Interference [%]	Ion Inject Time [ms]	RT [min]	First Scan	Spectrum File	File ID	Quan Info	XCorr	Percolator q-Value	Percolator PEP	Precursor Abundance	Apex RT [min]
		FALSE	High	Sequest HT (A2)	Unambiguous	[R].QGVQVQVSTSNISSLEGAR.[G]		1	2	P49327	P49327; A0A0U1RQF0	0	2	0.6516	0	1	1	980.504	1960	1960.01	-4.91	-0.00481	HCD (High Energy Collision Dissociation)	MS2	0	48.045	40.905	14769	11022022_RID_3676_Test.raw	F2		3.99	0	1.502e-07	33942268	40.86
		FALSE	High	Sequest HT (A2)	Unambiguous	[R].QGVQVQVSTSNISSLEGAR.[G]		1	2	P49327	P49327; A0A0U1RQF0	0	2	0.6735	0	1	1	980.508	1960.01	1960.01	-0.36	-0.00036	HCD (High Energy Collision Dissociation)	MS2	51.2324	10.982	40.1713	14261	11022022_RID_3676_Test.raw	F2		3.89	0	1.814e-08	412749312	40.31
		FALSE	High	Sequest HT (A2)	Unambiguous	[R].QGVQVQVSTSNISSLEGAR.[G]		1	2	P49327	P49327; A0A0U1RQF0	0	2	0.677	0	1	1	980.507	1960.01	1960.01	-1.61	-0.00158	HCD (High Energy Collision Dissociation)	MS2	0	5.756	40.481	14474	11022022_RID_3676_Test.raw	F2		3.56	0	4.18e-09	412749312	40.31
	FALSE	High	[K].VGDPQELNGITR.[A]	1xDeamidated [N8]		1.30155e-05	0	1	2	2	P49327	P49327 [299-310]	0	1299.65	0	803419760		High	High	0	5.565e-06	3.32	29.39	K.VGDPQELNGITR.A	[299-310]		Used
		Checked	Confidence	Identifying Node	PSM Ambiguity	Annotated Sequence	Modifications	# Protein Groups	# Proteins	Master Protein Accessions	Protein Accessions	# Missed Cleavages	Charge	DeltaScore	DeltaCn	Rank	Search Engine Rank	m/z [Da]	MH+ [Da]	Theo. MH+ [Da]	DeltaM [ppm]	Deltam/z [Da]	Activation Type	MS Order	Isolation Interference [%]	Ion Inject Time [ms]	RT [min]	First Scan	Spectrum File	File ID	Quan Info	XCorr	Percolator q-Value	Percolator PEP	Precursor Abundance	Apex RT [min]
		FALSE	High	Sequest HT (A2)	Unambiguous	[K].VGDPQELnGITR.[A]	N8(Deamidated)	1	2	P49327	P49327; A0A0U1RQF0	0	2	0.1717	0	1	1	650.33	1299.65	1299.65	-0.18	-0.00012	HCD (High Energy Collision Dissociation)	MS2	16.0611	3.275	29.3528	6708	11022022_RID_3676_Test.raw	F2		3.32	0	5.565e-06	555197632	29.39
		FALSE	High	Sequest HT (A2)	Unambiguous	[K].VGDPQELnGITR.[A]	N8(Deamidated)	1	2	P49327	P49327; A0A0U1RQF0	0	2	0.1584	0	1	1	650.331	1299.65	1299.65	0.18	0.00012	HCD (High Energy Collision Dissociation)	MS2	19.51	28.722	31.8112	8424	11022022_RID_3676_Test.raw	F2		3.22	0	1.126e-05	248222128	31.86
	FALSE	High	[K].VLQGDLVMNVYR.[D]			9.21456e-05	0	1	3	1	P49327	P49327 [1496-1507]	0	1406.75	0	766149312		High	High	0	4.446e-05	2.63	47.16	K.VLQGDLVMNVYR.D	[1496-1507]		Used
		Checked	Confidence	Identifying Node	PSM Ambiguity	Annotated Sequence	Modifications	# Protein Groups	# Proteins	Master Protein Accessions	Protein Accessions	# Missed Cleavages	Charge	DeltaScore	DeltaCn	Rank	Search Engine Rank	m/z [Da]	MH+ [Da]	Theo. MH+ [Da]	DeltaM [ppm]	Deltam/z [Da]	Activation Type	MS Order	Isolation Interference [%]	Ion Inject Time [ms]	RT [min]	First Scan	Spectrum File	File ID	Quan Info	XCorr	Percolator q-Value	Percolator PEP	Precursor Abundance	Apex RT [min]
		FALSE	High	Sequest HT (A2)	Unambiguous	[K].VLQGDLVMNVYR.[D]		1	3	P49327	P49327; A0A0U1RQF0; Q6PJJ3	0	2	0.5209	0	1	1	703.877	1406.75	1406.75	0.41	0.00029	HCD (High Energy Collision Dissociation)	MS2	48.527	1.863	47.2684	19186	11022022_RID_3676_Test.raw	F2		2.63	0	4.446e-05	766149312	47.16
	FALSE	High	[K].VLQGDLVMNVYR.[D]	1xOxidation [M8]		4.09297e-05	0	1	3	1	P49327	P49327 [1496-1507]	0	1422.74	1	340796928		High	High	0	1.89e-05	2.43	38.27	K.VLQGDLVMNVYR.D	[1496-1507]		Used
		Checked	Confidence	Identifying Node	PSM Ambiguity	Annotated Sequence	Modifications	# Protein Groups	# Proteins	Master Protein Accessions	Protein Accessions	# Missed Cleavages	Charge	DeltaScore	DeltaCn	Rank	Search Engine Rank	m/z [Da]	MH+ [Da]	Theo. MH+ [Da]	DeltaM [ppm]	Deltam/z [Da]	Activation Type	MS Order	Isolation Interference [%]	Ion Inject Time [ms]	RT [min]	First Scan	Spectrum File	File ID	Quan Info	XCorr	Percolator q-Value	Percolator PEP	Precursor Abundance	Apex RT [min]
		FALSE	High	Sequest HT (A2)	Unambiguous	[K].VLQGDLVmNVYR.[D]	M8(Oxidation)	1	3	P49327	P49327; A0A0U1RQF0; Q6PJJ3	0	2	0.5062	0	1	1	711.874	1422.74	1422.74	-0.13	-9e-05	HCD (High Energy Collision Dissociation)	MS2	13.3999	4.329	38.6292	13184	11022022_RID_3676_Test.raw	F2		2.43	0	1.89e-05	340796928	38.27
	FALSE	High	[R].VLFPATGYLSIVWK.[T]			0.000113681	0	1	2	3	P49327	P49327 [884-897]	0	1593.9	0	499575808		High	High	0	0.0006421	2.84	81.43	R.VLFPATGYLSIVWK.T	[884-897]		Used
		Checked	Confidence	Identifying Node	PSM Ambiguity	Annotated Sequence	Modifications	# Protein Groups	# Proteins	Master Protein Accessions	Protein Accessions	# Missed Cleavages	Charge	DeltaScore	DeltaCn	Rank	Search Engine Rank	m/z [Da]	MH+ [Da]	Theo. MH+ [Da]	DeltaM [ppm]	Deltam/z [Da]	Activation Type	MS Order	Isolation Interference [%]	Ion Inject Time [ms]	RT [min]	First Scan	Spectrum File	File ID	Quan Info	XCorr	Percolator q-Value	Percolator PEP	Precursor Abundance	Apex RT [min]
		FALSE	High	Sequest HT (A2)	Unambiguous	[R].VLFPATGYLSIVWK.[T]		1	2	P49327	P49327; A0A0U1RQF0	0	2	0.4718	0	1	1	797.456	1593.9	1593.9	0.26	0.00021	HCD (High Energy Collision Dissociation)	MS2	0	17.18	81.8313	42990	11022022_RID_3676_Test.raw	F2		2.84	0	0.0006421	499575808	81.43
		FALSE	High	Sequest HT (A2)	Unambiguous	[R].VLFPATGYLSIVWK.[T]		1	2	P49327	P49327; A0A0U1RQF0	0	2	0.4903	0	1	1	797.452	1593.9	1593.9	-3.93	-0.00313	HCD (High Energy Collision Dissociation)	MS2	20.6166	2.76	81.2268	42573	11022022_RID_3676_Test.raw	F2		2.59	0	0.0001921	499575808	81.43
		FALSE	High	Sequest HT (A2)	Unambiguous	[R].VLFPATGYLSIVWK.[T]		1	2	P49327	P49327; A0A0U1RQF0	0	2	0.6452	0	1	1	797.455	1593.9	1593.9	-0.65	-0.00051	HCD (High Energy Collision Dissociation)	MS2	5.18464	0.914	81.5008	42760	11022022_RID_3676_Test.raw	F2		2.17	0	5.564e-05	499575808	81.43
	FALSE	High	[R].VLFPATGYLSIVWKTLAR.[A]			4.43866e-08	0	1	2	1	P49327	P49327 [884-901]	1	2035.17	0	27903148		High	High	0	1.335e-08	4.32	87.58	R.VLFPATGYLSIVWKTLAR.A	[884-901]		Used
		Checked	Confidence	Identifying Node	PSM Ambiguity	Annotated Sequence	Modifications	# Protein Groups	# Proteins	Master Protein Accessions	Protein Accessions	# Missed Cleavages	Charge	DeltaScore	DeltaCn	Rank	Search Engine Rank	m/z [Da]	MH+ [Da]	Theo. MH+ [Da]	DeltaM [ppm]	Deltam/z [Da]	Activation Type	MS Order	Isolation Interference [%]	Ion Inject Time [ms]	RT [min]	First Scan	Spectrum File	File ID	Quan Info	XCorr	Percolator q-Value	Percolator PEP	Precursor Abundance	Apex RT [min]
		FALSE	High	Sequest HT (A2)	Unambiguous	[R].VLFPATGYLSIVWKTLAR.[A]		1	2	P49327	P49327; A0A0U1RQF0	1	3	0.5972	0	1	1	679.063	2035.17	2035.17	0.06	4e-05	HCD (High Energy Collision Dissociation)	MS2	15.9738	47.757	87.625	46929	11022022_RID_3676_Test.raw	F2		4.32	0	1.335e-08	27903148	87.58
	FALSE	High	[R].VAAAVDLIIK.[S]			0.000639649	0	1	2	2	P49327	P49327 [2397-2406]	0	1012.64	0	801749440		High	High	0	0.001311	2.33	45.31	R.VAAAVDLIIK.S	[2397-2406]		Used
		Checked	Confidence	Identifying Node	PSM Ambiguity	Annotated Sequence	Modifications	# Protein Groups	# Proteins	Master Protein Accessions	Protein Accessions	# Missed Cleavages	Charge	DeltaScore	DeltaCn	Rank	Search Engine Rank	m/z [Da]	MH+ [Da]	Theo. MH+ [Da]	DeltaM [ppm]	Deltam/z [Da]	Activation Type	MS Order	Isolation Interference [%]	Ion Inject Time [ms]	RT [min]	First Scan	Spectrum File	File ID	Quan Info	XCorr	Percolator q-Value	Percolator PEP	Precursor Abundance	Apex RT [min]
		FALSE	High	Sequest HT (A2)	Unambiguous	[R].VAAAVDLIIK.[S]		1	2	P49327	P49327; A0A0U1RQF0	0	2	0.485	0	1	1	506.824	1012.64	1012.64	-0.25	-0.00013	HCD (High Energy Collision Dissociation)	MS2	37.4491	8.63	45.5199	17971	11022022_RID_3676_Test.raw	F2		2.33	0	0.001311	396402208	45.97
		FALSE	High	Sequest HT (A2)	Unambiguous	[R].VAAAVDLIIK.[S]		1	2	P49327	P49327; A0A0U1RQF0	0	2	0.4138	0	1	1	506.823	1012.64	1012.64	-0.54	-0.00028	HCD (High Energy Collision Dissociation)	MS2	55.002	2.329	45.2346	17773	11022022_RID_3676_Test.raw	F2		2.03	0	0.0003491	405347232	45.31
	FALSE	High	[R].WLSTSIPEAQWHSSLAR.[T]			1.16065e-05	0	1	2	1	P49327	P49327 [712-728]	0	1968.99	0	62408488		High	High	0	4.918e-06	2.85	46.36	R.WLSTSIPEAQWHSSLAR.T	[712-728]		Used
		Checked	Confidence	Identifying Node	PSM Ambiguity	Annotated Sequence	Modifications	# Protein Groups	# Proteins	Master Protein Accessions	Protein Accessions	# Missed Cleavages	Charge	DeltaScore	DeltaCn	Rank	Search Engine Rank	m/z [Da]	MH+ [Da]	Theo. MH+ [Da]	DeltaM [ppm]	Deltam/z [Da]	Activation Type	MS Order	Isolation Interference [%]	Ion Inject Time [ms]	RT [min]	First Scan	Spectrum File	File ID	Quan Info	XCorr	Percolator q-Value	Percolator PEP	Precursor Abundance	Apex RT [min]
		FALSE	High	Sequest HT (A2)	Unambiguous	[R].WLSTSIPEAQWHSSLAR.[T]		1	2	P49327	P49327; A0A0U1RQF0	0	3	0.4316	0	1	1	657.003	1968.99	1968.99	0.29	0.00019	HCD (High Energy Collision Dissociation)	MS2	23.8841	6.163	46.3992	18579	11022022_RID_3676_Test.raw	F2		2.85	0	4.918e-06	62408488	46.36
	FALSE	High	[K].WTSQDSLLGMEFSGR.[D]			3.99613e-08	0	1	3	2	P49327	P49327 [1592-1606]	0	1713.79	0	726579392		High	High	0	2.223e-08	3.83	59.55	K.WTSQDSLLGMEFSGR.D	[1592-1606]		Used
		Checked	Confidence	Identifying Node	PSM Ambiguity	Annotated Sequence	Modifications	# Protein Groups	# Proteins	Master Protein Accessions	Protein Accessions	# Missed Cleavages	Charge	DeltaScore	DeltaCn	Rank	Search Engine Rank	m/z [Da]	MH+ [Da]	Theo. MH+ [Da]	DeltaM [ppm]	Deltam/z [Da]	Activation Type	MS Order	Isolation Interference [%]	Ion Inject Time [ms]	RT [min]	First Scan	Spectrum File	File ID	Quan Info	XCorr	Percolator q-Value	Percolator PEP	Precursor Abundance	Apex RT [min]
		FALSE	High	Sequest HT (A2)	Unambiguous	[K].WTSQDSLLGMEFSGR.[D]		1	3	P49327	P49327; A0A0U1RQF0; Q6PJJ3	0	2	0.5482	0	1	1	857.399	1713.79	1713.79	0.38	0.00033	HCD (High Energy Collision Dissociation)	MS2	12.4779	8.877	59.7315	27798	11022022_RID_3676_Test.raw	F2		3.32	0	1.189e-08	726579392	59.55
		FALSE	High	Sequest HT (A2)	Unambiguous	[K].WTSQDSLLGMEFSGR.[D]		1	3	P49327	P49327; A0A0U1RQF0; Q6PJJ3	0	2	0.6266	0	1	1	857.398	1713.79	1713.79	-0.46	-0.0004	HCD (High Energy Collision Dissociation)	MS2	6.45026	8.048	59.4378	27596	11022022_RID_3676_Test.raw	F2		3.83	0	2.223e-08	726579392	59.55
	FALSE	High	[K].VVEVLAGHGHLYSR.[I]			3.558e-07	0	1	2	2	P49327	P49327 [1242-1255]	0	1536.83	0	310735080		High	High	0	2.641e-06	4.2	26.34	K.VVEVLAGHGHLYSR.I	[1242-1255]		Used
		Checked	Confidence	Identifying Node	PSM Ambiguity	Annotated Sequence	Modifications	# Protein Groups	# Proteins	Master Protein Accessions	Protein Accessions	# Missed Cleavages	Charge	DeltaScore	DeltaCn	Rank	Search Engine Rank	m/z [Da]	MH+ [Da]	Theo. MH+ [Da]	DeltaM [ppm]	Deltam/z [Da]	Activation Type	MS Order	Isolation Interference [%]	Ion Inject Time [ms]	RT [min]	First Scan	Spectrum File	File ID	Quan Info	XCorr	Percolator q-Value	Percolator PEP	Precursor Abundance	Apex RT [min]
		FALSE	High	Sequest HT (A2)	Unambiguous	[K].VVEVLAGHGHLYSR.[I]		1	2	P49327	P49327; Q6PJJ3	0	3	0.431	0	1	1	512.948	1536.83	1536.83	0.32	0.00016	HCD (High Energy Collision Dissociation)	MS2	3.6594	1.168	26.3679	4619	11022022_RID_3676_Test.raw	F2		4.2	0	2.641e-06	260091888	26.34
		FALSE	High	Sequest HT (A2)	Unambiguous	[K].VVEVLAGHGHLYSR.[I]		1	2	P49327	P49327; Q6PJJ3	0	4	0.5556	0	1	1	384.963	1536.83	1536.83	0.31	0.00012	HCD (High Energy Collision Dissociation)	MS2	14.7479	4.924	26.3818	4630	11022022_RID_3676_Test.raw	F2		3.69	0	1.212e-07	50643192	26.34
	FALSE	High	[R].VYATILNAGTNTDGFK.[E]			4.17851e-06	0	1	2	1	P49327	P49327 [242-257]	0	1684.85	0	115694840		High	High	0	1.661e-06	4	45.21	R.VYATILNAGTNTDGFK.E	[242-257]		Used
		Checked	Confidence	Identifying Node	PSM Ambiguity	Annotated Sequence	Modifications	# Protein Groups	# Proteins	Master Protein Accessions	Protein Accessions	# Missed Cleavages	Charge	DeltaScore	DeltaCn	Rank	Search Engine Rank	m/z [Da]	MH+ [Da]	Theo. MH+ [Da]	DeltaM [ppm]	Deltam/z [Da]	Activation Type	MS Order	Isolation Interference [%]	Ion Inject Time [ms]	RT [min]	First Scan	Spectrum File	File ID	Quan Info	XCorr	Percolator q-Value	Percolator PEP	Precursor Abundance	Apex RT [min]
		FALSE	High	Sequest HT (A2)	Unambiguous	[R].VYATILNAGTNTDGFK.[E]		1	2	P49327	P49327; A0A0U1RQF0	0	2	0.61	0	1	1	842.931	1684.86	1684.85	0.75	0.00064	HCD (High Energy Collision Dissociation)	MS2	16.2323	3.012	45.2134	17759	11022022_RID_3676_Test.raw	F2		4	0	1.661e-06	115694840	45.21
	FALSE	High	[R].VYATILNAGTNTDGFKEQGVTFPSGDIQEQLIR.[S]			9.7891e-07	0	1	2	1	P49327	P49327 [242-274]	1	3582.81	0	84408176		High	High	0	3.561e-07	5.96	65.5	R.VYATILNAGTNTDGFKEQGVTFPSGDIQEQLIR.S	[242-274]		Used
		Checked	Confidence	Identifying Node	PSM Ambiguity	Annotated Sequence	Modifications	# Protein Groups	# Proteins	Master Protein Accessions	Protein Accessions	# Missed Cleavages	Charge	DeltaScore	DeltaCn	Rank	Search Engine Rank	m/z [Da]	MH+ [Da]	Theo. MH+ [Da]	DeltaM [ppm]	Deltam/z [Da]	Activation Type	MS Order	Isolation Interference [%]	Ion Inject Time [ms]	RT [min]	First Scan	Spectrum File	File ID	Quan Info	XCorr	Percolator q-Value	Percolator PEP	Precursor Abundance	Apex RT [min]
		FALSE	High	Sequest HT (A2)	Unambiguous	[R].VYATILNAGTNTDGFKEQGVTFPSGDIQEQLIR.[S]		1	2	P49327	P49327; A0A0U1RQF0	1	3	0.6242	0	1	1	1194.94	3582.81	3582.81	1.15	0.00138	HCD (High Energy Collision Dissociation)	MS2	16.7361	54	65.5297	31798	11022022_RID_3676_Test.raw	F2		5.96	0	3.561e-07	84408176	65.5
	FALSE	High	[K].VVVQVLAEEPEAVLK.[G]			9.06922e-07	0	1	2	2	P49327	P49327 [1852-1866]	0	1622.94	0	1482613888		High	High	0	3.272e-07	4.32	55.47	K.VVVQVLAEEPEAVLK.G	[1852-1866]		Used
		Checked	Confidence	Identifying Node	PSM Ambiguity	Annotated Sequence	Modifications	# Protein Groups	# Proteins	Master Protein Accessions	Protein Accessions	# Missed Cleavages	Charge	DeltaScore	DeltaCn	Rank	Search Engine Rank	m/z [Da]	MH+ [Da]	Theo. MH+ [Da]	DeltaM [ppm]	Deltam/z [Da]	Activation Type	MS Order	Isolation Interference [%]	Ion Inject Time [ms]	RT [min]	First Scan	Spectrum File	File ID	Quan Info	XCorr	Percolator q-Value	Percolator PEP	Precursor Abundance	Apex RT [min]
		FALSE	High	Sequest HT (A2)	Unambiguous	[K].VVVQVLAEEPEAVLK.[G]		1	2	P49327	P49327; A0A0U1RQF0	0	2	0.6431	0	1	1	811.973	1622.94	1622.94	0.88	0.00071	HCD (High Energy Collision Dissociation)	MS2	1.97688	1.992	55.6682	25003	11022022_RID_3676_Test.raw	F2		3.11	0	1.785e-06	1482613888	55.47
		FALSE	High	Sequest HT (A2)	Unambiguous	[K].VVVQVLAEEPEAVLK.[G]		1	2	P49327	P49327; A0A0U1RQF0	0	2	0.5347	0	1	1	811.97	1622.93	1622.94	-2.43	-0.00197	HCD (High Energy Collision Dissociation)	MS2	19.7769	10.008	55.385	24808	11022022_RID_3676_Test.raw	F2		4.32	0	3.272e-07	1482613888	55.47
	FALSE	High	[R].SEGVVAVLLTK.[K]			0.000303871	0	1	2	2	P49327	P49327 [225-235]	0	1115.67	0	2854616576		High	High	3.587e-05	0.00234	1.92	48.22	R.SEGVVAVLLTK.K	[225-235]		Used
		Checked	Confidence	Identifying Node	PSM Ambiguity	Annotated Sequence	Modifications	# Protein Groups	# Proteins	Master Protein Accessions	Protein Accessions	# Missed Cleavages	Charge	DeltaScore	DeltaCn	Rank	Search Engine Rank	m/z [Da]	MH+ [Da]	Theo. MH+ [Da]	DeltaM [ppm]	Deltam/z [Da]	Activation Type	MS Order	Isolation Interference [%]	Ion Inject Time [ms]	RT [min]	First Scan	Spectrum File	File ID	Quan Info	XCorr	Percolator q-Value	Percolator PEP	Precursor Abundance	Apex RT [min]
		FALSE	High	Sequest HT (A2)	Unambiguous	[R].SEGVVAVLLTK.[K]		1	2	P49327	P49327; A0A0U1RQF0	0	2	0.5497	0	1	1	558.337	1115.67	1115.67	-0.59	-0.00033	HCD (High Energy Collision Dissociation)	MS2	0	1.82	48.4432	20005	11022022_RID_3676_Test.raw	F2		1.91	0	0.0001583	2854616576	48.22
		FALSE	High	Sequest HT (A2)	Unambiguous	[R].SEGVVAVLLTK.[K]		1	2	P49327	P49327; A0A0U1RQF0	0	2	0.7135	0	1	1	558.337	1115.67	1115.67	0.17	0.0001	HCD (High Energy Collision Dissociation)	MS2	14.1467	1.086	48.137	19793	11022022_RID_3676_Test.raw	F2		1.92	3.587e-05	0.00234	2854616576	48.22
	FALSE	High	[R].SLYQSAGVAPESFEYIEAHGTGTK.[V]			1.49002e-06	0	1	2	2	P49327	P49327 [275-298]	0	2542.21	1	1376137848		High	High	0	6.467e-07	4.85	47.35	R.SLYQSAGVAPESFEYIEAHGTGTK.V	[275-298]		Used
		Checked	Confidence	Identifying Node	PSM Ambiguity	Annotated Sequence	Modifications	# Protein Groups	# Proteins	Master Protein Accessions	Protein Accessions	# Missed Cleavages	Charge	DeltaScore	DeltaCn	Rank	Search Engine Rank	m/z [Da]	MH+ [Da]	Theo. MH+ [Da]	DeltaM [ppm]	Deltam/z [Da]	Activation Type	MS Order	Isolation Interference [%]	Ion Inject Time [ms]	RT [min]	First Scan	Spectrum File	File ID	Quan Info	XCorr	Percolator q-Value	Percolator PEP	Precursor Abundance	Apex RT [min]
		FALSE	High	Sequest HT (A2)	Unambiguous	[R].SLYQSAGVAPESFEYIEAHGTGTK.[V]		1	2	P49327	P49327; A0A0U1RQF0	0	2	0.5629	0	1	1	1271.61	2542.21	2542.21	0.66	0.00084	HCD (High Energy Collision Dissociation)	MS2	0	46.519	47.3411	19238	11022022_RID_3676_Test.raw	F2		4.85	0	6.467e-07	105644792	47.33
		FALSE	High	Sequest HT (A2)	Unambiguous	[R].SLYQSAGVAPESFEYIEAHGTGTK.[V]		1	2	P49327	P49327; A0A0U1RQF0	0	3	0.595	0	1	1	848.072	2542.2	2542.21	-3.4	-0.00288	HCD (High Energy Collision Dissociation)	MS2	8.07977	2.043	47.246	19171	11022022_RID_3676_Test.raw	F2		3.63	0	5.579e-07	1270493056	47.35
	FALSE	High	[R].SLLVNPEGPTLMR.[L]			0.00225096	0	1	2	1	P49327	P49327 [2221-2233]	0	1426.77	0	1197958016		High	High	0	0.001335	2.75	48.9	R.SLLVNPEGPTLMR.L	[2221-2233]		Used
		Checked	Confidence	Identifying Node	PSM Ambiguity	Annotated Sequence	Modifications	# Protein Groups	# Proteins	Master Protein Accessions	Protein Accessions	# Missed Cleavages	Charge	DeltaScore	DeltaCn	Rank	Search Engine Rank	m/z [Da]	MH+ [Da]	Theo. MH+ [Da]	DeltaM [ppm]	Deltam/z [Da]	Activation Type	MS Order	Isolation Interference [%]	Ion Inject Time [ms]	RT [min]	First Scan	Spectrum File	File ID	Quan Info	XCorr	Percolator q-Value	Percolator PEP	Precursor Abundance	Apex RT [min]
		FALSE	High	Sequest HT (A2)	Unambiguous	[R].SLLVNPEGPTLMR.[L]		1	2	P49327	P49327; A0A0U1RQF0	0	2	0.4582	0	1	1	713.889	1426.77	1426.77	-1.13	-0.00081	HCD (High Energy Collision Dissociation)	MS2	6.47899	1.169	48.8204	20270	11022022_RID_3676_Test.raw	F2		2.75	0	0.001335	1197958016	48.9
	FALSE	High	[R].RVYATILNAGTNTDGFK.[E]			3.59213e-07	0	1	2	1	P49327	P49327 [241-257]	1	1840.96	0	129390528		High	High	0	1.223e-07	4.07	35.36	R.RVYATILNAGTNTDGFK.E	[241-257]		Used
		Checked	Confidence	Identifying Node	PSM Ambiguity	Annotated Sequence	Modifications	# Protein Groups	# Proteins	Master Protein Accessions	Protein Accessions	# Missed Cleavages	Charge	DeltaScore	DeltaCn	Rank	Search Engine Rank	m/z [Da]	MH+ [Da]	Theo. MH+ [Da]	DeltaM [ppm]	Deltam/z [Da]	Activation Type	MS Order	Isolation Interference [%]	Ion Inject Time [ms]	RT [min]	First Scan	Spectrum File	File ID	Quan Info	XCorr	Percolator q-Value	Percolator PEP	Precursor Abundance	Apex RT [min]
		FALSE	High	Sequest HT (A2)	Unambiguous	[R].RVYATILNAGTNTDGFK.[E]		1	2	P49327	P49327; A0A0U1RQF0	1	3	0.5381	0	1	1	614.323	1840.96	1840.96	-0.02	-1e-05	HCD (High Energy Collision Dissociation)	MS2	9.12076	2.363	35.3648	10902	11022022_RID_3676_Test.raw	F2		4.07	0	1.223e-07	129390528	35.36
	FALSE	High	[R].SDEAVKPFGLK.[V]			0.00106041	0	1	2	2	P49327	P49327 [523-533]	0	1190.64	0	1221647808		High	High	0	0.0005976	2.51	28.42	R.SDEAVKPFGLK.V	[523-533]		Used
		Checked	Confidence	Identifying Node	PSM Ambiguity	Annotated Sequence	Modifications	# Protein Groups	# Proteins	Master Protein Accessions	Protein Accessions	# Missed Cleavages	Charge	DeltaScore	DeltaCn	Rank	Search Engine Rank	m/z [Da]	MH+ [Da]	Theo. MH+ [Da]	DeltaM [ppm]	Deltam/z [Da]	Activation Type	MS Order	Isolation Interference [%]	Ion Inject Time [ms]	RT [min]	First Scan	Spectrum File	File ID	Quan Info	XCorr	Percolator q-Value	Percolator PEP	Precursor Abundance	Apex RT [min]
		FALSE	High	Sequest HT (A2)	Unambiguous	[R].SDEAVKPFGLK.[V]		1	2	P49327	P49327; A0A0U1RQF0	0	2	0.1713	0	1	1	595.824	1190.64	1190.64	-0.07	-4e-05	HCD (High Energy Collision Dissociation)	MS2	18.9264	2.226	28.3951	6037	11022022_RID_3676_Test.raw	F2		2.51	0	0.0005976	884700544	28.42
		FALSE	High	Sequest HT (A2)	Unambiguous	[R].SDEAVKPFGLK.[V]		1	2	P49327	P49327; A0A0U1RQF0	0	3	0.1647	0	1	1	397.552	1190.64	1190.64	-0.08	-3e-05	HCD (High Energy Collision Dissociation)	MS2	1.32015	8.056	28.4014	6042	11022022_RID_3676_Test.raw	F2		2.49	3.587e-05	0.001745	336947264	28.42
	FALSE	High	[R].RQQEQQVPILEK.[F]			0.000207432	0	1	3	2	P49327	P49327 [1105-1116]	1	1495.82	0	543195984		High	High	0	0.0001059	3.2	26.2	R.RQQEQQVPILEK.F	[1105-1116]		Used
		Checked	Confidence	Identifying Node	PSM Ambiguity	Annotated Sequence	Modifications	# Protein Groups	# Proteins	Master Protein Accessions	Protein Accessions	# Missed Cleavages	Charge	DeltaScore	DeltaCn	Rank	Search Engine Rank	m/z [Da]	MH+ [Da]	Theo. MH+ [Da]	DeltaM [ppm]	Deltam/z [Da]	Activation Type	MS Order	Isolation Interference [%]	Ion Inject Time [ms]	RT [min]	First Scan	Spectrum File	File ID	Quan Info	XCorr	Percolator q-Value	Percolator PEP	Precursor Abundance	Apex RT [min]
		FALSE	High	Sequest HT (A2)	Unambiguous	[R].RQQEQQVPILEK.[F]		1	3	P49327	P49327; A0A0U1RQF0; Q6PJJ3	1	3	0.4531	0	1	1	499.279	1495.82	1495.82	0.55	0.00027	HCD (High Energy Collision Dissociation)	MS2	26.2949	1.135	26.2215	4517	11022022_RID_3676_Test.raw	F2		3.2	0	0.0001059	387458272	26.2
		FALSE	Medium	Sequest HT (A2)	Unambiguous	[R].RQQEQQVPILEK.[F]		1	3	P49327	P49327; A0A0U1RQF0; Q6PJJ3	1	2	0.254	0	1	1	748.415	1495.82	1495.82	0.62	0.00046	HCD (High Energy Collision Dissociation)	MS2	15.038	2.537	26.2329	4526	11022022_RID_3676_Test.raw	F2		2.52	0.01418	0.3652	155737712	26.21
	FALSE	High	[R].RQGVQVQVSTSNISSLEGAR.[G]			4.97749e-08	0	1	2	1	P49327	P49327 [1934-1953]	1	2116.11	0	57917292		High	High	0	1.507e-08	5.51	31.83	R.RQGVQVQVSTSNISSLEGAR.G	[1934-1953]		Used
		Checked	Confidence	Identifying Node	PSM Ambiguity	Annotated Sequence	Modifications	# Protein Groups	# Proteins	Master Protein Accessions	Protein Accessions	# Missed Cleavages	Charge	DeltaScore	DeltaCn	Rank	Search Engine Rank	m/z [Da]	MH+ [Da]	Theo. MH+ [Da]	DeltaM [ppm]	Deltam/z [Da]	Activation Type	MS Order	Isolation Interference [%]	Ion Inject Time [ms]	RT [min]	First Scan	Spectrum File	File ID	Quan Info	XCorr	Percolator q-Value	Percolator PEP	Precursor Abundance	Apex RT [min]
		FALSE	High	Sequest HT (A2)	Unambiguous	[R].RQGVQVQVSTSNISSLEGAR.[G]		1	2	P49327	P49327; A0A0U1RQF0	1	3	0.6098	0	1	1	706.042	2116.11	2116.11	0.54	0.00038	HCD (High Energy Collision Dissociation)	MS2	0	6.392	31.8075	8421	11022022_RID_3676_Test.raw	F2		5.51	0	1.507e-08	57917292	31.83
	FALSE	High	[R].RPTPQDSPIFLPVDDTSFR.[W]			4.07317e-08	0	1	3	2	P49327	P49327 [1405-1423]	0	2188.1	0	1046591808		High	High	0	1.218e-08	5.06	53.5	R.RPTPQDSPIFLPVDDTSFR.W	[1405-1423]		Used
		Checked	Confidence	Identifying Node	PSM Ambiguity	Annotated Sequence	Modifications	# Protein Groups	# Proteins	Master Protein Accessions	Protein Accessions	# Missed Cleavages	Charge	DeltaScore	DeltaCn	Rank	Search Engine Rank	m/z [Da]	MH+ [Da]	Theo. MH+ [Da]	DeltaM [ppm]	Deltam/z [Da]	Activation Type	MS Order	Isolation Interference [%]	Ion Inject Time [ms]	RT [min]	First Scan	Spectrum File	File ID	Quan Info	XCorr	Percolator q-Value	Percolator PEP	Precursor Abundance	Apex RT [min]
		FALSE	High	Sequest HT (A2)	Unambiguous	[R].RPTPQDSPIFLPVDDTSFR.[W]		1	3	P49327	P49327; A0A0U1RQF0; Q6PJJ3	0	3	0.498	0	1	1	730.039	2188.1	2188.1	0.14	0.0001	HCD (High Energy Collision Dissociation)	MS2	16.3388	2.397	53.3955	23435	11022022_RID_3676_Test.raw	F2		5.06	0	1.218e-08	982055040	53.5
		FALSE	High	Sequest HT (A2)	Unambiguous	[R].RPTPQDSPIFLPVDDTSFR.[W]		1	3	P49327	P49327; A0A0U1RQF0; Q6PJJ3	0	2	0.5848	0	1	1	1094.55	2188.1	2188.1	-0.86	-0.00094	HCD (High Energy Collision Dissociation)	MS2	61.3842	53.574	53.4505	23473	11022022_RID_3676_Test.raw	F2		4.07	0	7.673e-05	64536768	53.46
	FALSE	High	[K].TGGAYGEDLGADYNLSQVCDGK.[V]	1xCarbamidomethyl [C19]		2.17236e-09	0	1	2	1	P49327	P49327 [2450-2471]	0	2289.99	0	166980560		High	High	0	5.365e-10	5.17	45.58	K.TGGAYGEDLGADYNLSQVCDGK.V	[2450-2471]		Used
		Checked	Confidence	Identifying Node	PSM Ambiguity	Annotated Sequence	Modifications	# Protein Groups	# Proteins	Master Protein Accessions	Protein Accessions	# Missed Cleavages	Charge	DeltaScore	DeltaCn	Rank	Search Engine Rank	m/z [Da]	MH+ [Da]	Theo. MH+ [Da]	DeltaM [ppm]	Deltam/z [Da]	Activation Type	MS Order	Isolation Interference [%]	Ion Inject Time [ms]	RT [min]	First Scan	Spectrum File	File ID	Quan Info	XCorr	Percolator q-Value	Percolator PEP	Precursor Abundance	Apex RT [min]
		FALSE	High	Sequest HT (A2)	Unambiguous	[K].TGGAYGEDLGADYNLSQVcDGK.[V]	C19(Carbamidomethyl)	1	2	P49327	P49327; A0A0U1RQF0	0	2	0.6402	0	1	1	1145.5	2289.99	2289.99	0.59	0.00067	HCD (High Energy Collision Dissociation)	MS2	0	36.992	45.53	17979	11022022_RID_3676_Test.raw	F2		5.17	0	5.365e-10	166980560	45.58
	FALSE	High	[R].TLLEGSGLESIISIIHSSLAEPR.[V]			3.21823e-10	0	1	2	12	P49327	P49327 [2483-2505]	0	2422.32	0	3248282415		High	High	0	7.57e-10	7.2	91.04	R.TLLEGSGLESIISIIHSSLAEPR.V	[2483-2505]		Used
		Checked	Confidence	Identifying Node	PSM Ambiguity	Annotated Sequence	Modifications	# Protein Groups	# Proteins	Master Protein Accessions	Protein Accessions	# Missed Cleavages	Charge	DeltaScore	DeltaCn	Rank	Search Engine Rank	m/z [Da]	MH+ [Da]	Theo. MH+ [Da]	DeltaM [ppm]	Deltam/z [Da]	Activation Type	MS Order	Isolation Interference [%]	Ion Inject Time [ms]	RT [min]	First Scan	Spectrum File	File ID	Quan Info	XCorr	Percolator q-Value	Percolator PEP	Precursor Abundance	Apex RT [min]
		FALSE	High	Sequest HT (A2)	Unambiguous	[R].TLLEGSGLESIISIIHSSLAEPR.[V]		1	2	P49327	P49327; A0A0U1RQF0	0	2	0.6667	0	1	1	1211.66	2422.32	2422.32	-0.11	-0.00013	HCD (High Energy Collision Dissociation)	MS2	3.62126	54	90.914	49148	11022022_RID_3676_Test.raw	F2		5.73	0	7.062e-11	254516736	91.04
		FALSE	High	Sequest HT (A2)	Unambiguous	[R].TLLEGSGLESIISIIHSSLAEPR.[V]		1	2	P49327	P49327; A0A0U1RQF0	0	3	0.5722	0	1	1	808.112	2422.32	2422.32	0.54	0.00044	HCD (High Energy Collision Dissociation)	MS2	8.70705	30.701	90.8999	49140	11022022_RID_3676_Test.raw	F2		7.2	0	7.57e-10	2418952960	91.04
		FALSE	High	Sequest HT (A2)	Unambiguous	[R].TLLEGSGLESIISIIHSSLAEPR.[V]		1	2	P49327	P49327; A0A0U1RQF0	0	3	0.664	0	1	1	808.111	2422.32	2422.32	-0.36	-0.00029	HCD (High Energy Collision Dissociation)	MS2	7.41535	11.794	92.6017	50288	11022022_RID_3676_Test.raw	F2		3.75	0	5.297e-07	23625212	92.28
		FALSE	High	Sequest HT (A2)	Unambiguous	[R].TLLEGSGLESIISIIHSSLAEPR.[V]		1	2	P49327	P49327; A0A0U1RQF0	0	3	0.6112	0	1	1	808.11	2422.32	2422.32	-0.89	-0.00072	HCD (High Energy Collision Dissociation)	MS2	3.02359	8.73	91.4969	49544	11022022_RID_3676_Test.raw	F2		6.25	0	2.996e-09	476075232	91.51
		FALSE	High	Sequest HT (A2)	Unambiguous	[R].TLLEGSGLESIISIIHSSLAEPR.[V]		1	2	P49327	P49327; A0A0U1RQF0	0	2	0.6784	0	1	1	1211.66	2422.32	2422.32	0.7	0.00085	HCD (High Energy Collision Dissociation)	MS2	2.1053	54	91.5149	49555	11022022_RID_3676_Test.raw	F2		4.85	0	1.442e-09	53985376	91.54
		FALSE	High	Sequest HT (A2)	Unambiguous	[R].TLLEGSGLESIISIIHSSLAEPR.[V]		1	2	P49327	P49327; A0A0U1RQF0	0	2	0.6673	0	1	1	1211.66	2422.31	2422.32	-1.82	-0.00221	HCD (High Energy Collision Dissociation)	MS2	0	6.799	91.2074	49349	11022022_RID_3676_Test.raw	F2		5.35	0	1.752e-09	254516736	91.04
		FALSE	High	Sequest HT (A2)	Unambiguous	[R].TLLEGSGLESIISIIHSSLAEPR.[V]		1	2	P49327	P49327; A0A0U1RQF0	0	3	0.4657	0	1	1	808.112	2422.32	2422.32	0.92	0.00075	HCD (High Energy Collision Dissociation)	MS2	39.7352	43.578	92.1484	49984	11022022_RID_3676_Test.raw	F2		5.54	0	2.894e-09	476075232	91.51
		FALSE	High	Sequest HT (A2)	Unambiguous	[R].TLLEGSGLESIISIIHSSLAEPR.[V]		1	2	P49327	P49327; A0A0U1RQF0	0	2	0.5968	0	1	1	1211.66	2422.31	2422.32	-1.72	-0.00208	HCD (High Energy Collision Dissociation)	MS2	0	54	91.9007	49817	11022022_RID_3676_Test.raw	F2		3.77	0	5.048e-06	53985376	91.54
		FALSE	High	Sequest HT (A2)	Unambiguous	[R].TLLEGSGLESIISIIHSSLAEPR.[V]		1	2	P49327	P49327; A0A0U1RQF0	0	3	0.6081	0	1	1	808.112	2422.32	2422.32	0.85	0.00068	HCD (High Energy Collision Dissociation)	MS2	7.45522	50.409	91.8618	49790	11022022_RID_3676_Test.raw	F2		6.89	0	1.024e-09	476075232	91.51
		FALSE	High	Sequest HT (A2)	Unambiguous	[R].TLLEGSGLESIISIIHSSLAEPR.[V]		1	2	P49327	P49327; A0A0U1RQF0	0	2	0.5503	0	1	1	1211.67	2422.32	2422.32	2.01	0.00244	HCD (High Energy Collision Dissociation)	MS2	7.43214	54	92.3402	50113	11022022_RID_3676_Test.raw	F2		2.98	3.587e-05	0.002307	4708646	92.28
		FALSE	High	Sequest HT (A2)	Unambiguous	[R].TLLEGSGLESIISIIHSSLAEPR.[V]		1	2	P49327	P49327; A0A0U1RQF0	0	3	0.2754	0	1	1	808.11	2422.32	2422.32	-1.09	-0.00088	HCD (High Energy Collision Dissociation)	MS2	37.7035	18.325	94.0549	51242	11022022_RID_3676_Test.raw	F2		1.67	0.00119	0.02634	11449208	93.9
		FALSE	High	Sequest HT (A2)	Unambiguous	[R].TLLEGSGLESIISIIHSSLAEPR.[V]		1	2	P49327	P49327; A0A0U1RQF0	0	3	0.3591	0	1	1	808.111	2422.32	2422.32	-0.65	-0.00052	HCD (High Energy Collision Dissociation)	MS2	58.009	54	93.3891	50814	11022022_RID_3676_Test.raw	F2		2.98	0.001536	0.03191	4969045	93.34
	FALSE	High	[K].SNMGHPEPASGLAALAK.[V]			3.21323e-09	0	1	2	2	P49327	P49327 [327-343]	0	1650.83	0	749896640		High	High	0	8.121e-10	4.4	29.85	K.SNMGHPEPASGLAALAK.V	[327-343]		Used
		Checked	Confidence	Identifying Node	PSM Ambiguity	Annotated Sequence	Modifications	# Protein Groups	# Proteins	Master Protein Accessions	Protein Accessions	# Missed Cleavages	Charge	DeltaScore	DeltaCn	Rank	Search Engine Rank	m/z [Da]	MH+ [Da]	Theo. MH+ [Da]	DeltaM [ppm]	Deltam/z [Da]	Activation Type	MS Order	Isolation Interference [%]	Ion Inject Time [ms]	RT [min]	First Scan	Spectrum File	File ID	Quan Info	XCorr	Percolator q-Value	Percolator PEP	Precursor Abundance	Apex RT [min]
		FALSE	High	Sequest HT (A2)	Unambiguous	[K].SNMGHPEPASGLAALAK.[V]		1	2	P49327	P49327; A0A0U1RQF0	0	2	0.6159	0	1	1	825.917	1650.83	1650.83	-0.27	-0.00022	HCD (High Energy Collision Dissociation)	MS2	19.412	9.267	29.8362	7047	11022022_RID_3676_Test.raw	F2		4.4	0	8.121e-10	157134912	29.83
		FALSE	High	Sequest HT (A2)	Unambiguous	[K].SNMGHPEPASGLAALAK.[V]		1	2	P49327	P49327; A0A0U1RQF0	0	3	0.4522	0	1	1	550.946	1650.82	1650.83	-1.43	-0.00078	HCD (High Energy Collision Dissociation)	MS2	57.1623	1.282	29.8088	7028	11022022_RID_3676_Test.raw	F2		4.29	0	4.345e-05	592761728	29.85
	FALSE	High	[R].EGGFLLLHTLLR.[G]			8.88382e-06	0	1	3	2	P49327	P49327 [1338-1349]	0	1368.8	0	415072512		High	High	0	3.704e-06	4.01	62.18	R.EGGFLLLHTLLR.G	[1338-1349]		Used
		Checked	Confidence	Identifying Node	PSM Ambiguity	Annotated Sequence	Modifications	# Protein Groups	# Proteins	Master Protein Accessions	Protein Accessions	# Missed Cleavages	Charge	DeltaScore	DeltaCn	Rank	Search Engine Rank	m/z [Da]	MH+ [Da]	Theo. MH+ [Da]	DeltaM [ppm]	Deltam/z [Da]	Activation Type	MS Order	Isolation Interference [%]	Ion Inject Time [ms]	RT [min]	First Scan	Spectrum File	File ID	Quan Info	XCorr	Percolator q-Value	Percolator PEP	Precursor Abundance	Apex RT [min]
		FALSE	High	Sequest HT (A2)	Unambiguous	[R].EGGFLLLHTLLR.[G]		1	3	P49327	P49327; A0A0U1RQF0; Q6PJJ3	0	2	0.5761	0	1	1	684.9	1368.79	1368.8	-4.9	-0.00336	HCD (High Energy Collision Dissociation)	MS2	21.9111	5.979	62.1459	29469	11022022_RID_3676_Test.raw	F2		4.01	0	3.704e-06	302310912	62.18
		FALSE	High	Sequest HT (A2)	Unambiguous	[R].EGGFLLLHTLLR.[G]		1	3	P49327	P49327; A0A0U1RQF0; Q6PJJ3	0	3	0.4052	0	1	1	456.936	1368.79	1368.8	-5.61	-0.00256	HCD (High Energy Collision Dissociation)	MS2	5.37829	6.102	62.1898	29501	11022022_RID_3676_Test.raw	F2		3.06	0.006626	0.1616	112761600	62.23
	FALSE	High	[K].DTVTISGPQAPVFEFVEQLR.[K]			9.37634e-10	0	1	2	4	P49327	P49327 [647-666]	0	2233.15	0	416453568		High	High	0	2.196e-10	5.28	88.06	K.DTVTISGPQAPVFEFVEQLR.K	[647-666]		Used
		Checked	Confidence	Identifying Node	PSM Ambiguity	Annotated Sequence	Modifications	# Protein Groups	# Proteins	Master Protein Accessions	Protein Accessions	# Missed Cleavages	Charge	DeltaScore	DeltaCn	Rank	Search Engine Rank	m/z [Da]	MH+ [Da]	Theo. MH+ [Da]	DeltaM [ppm]	Deltam/z [Da]	Activation Type	MS Order	Isolation Interference [%]	Ion Inject Time [ms]	RT [min]	First Scan	Spectrum File	File ID	Quan Info	XCorr	Percolator q-Value	Percolator PEP	Precursor Abundance	Apex RT [min]
		FALSE	High	Sequest HT (A2)	Unambiguous	[K].DTVTISGPQAPVFEFVEQLR.[K]		1	2	P49327	P49327; A0A0U1RQF0	0	3	0.5864	0	1	1	745.055	2233.15	2233.15	-0.2	-0.00015	HCD (High Energy Collision Dissociation)	MS2	24.8758	3.283	87.8583	47084	11022022_RID_3676_Test.raw	F2		3.24	0	6.999e-07	416453568	88.06
		FALSE	High	Sequest HT (A2)	Unambiguous	[K].DTVTISGPQAPVFEFVEQLR.[K]		1	2	P49327	P49327; A0A0U1RQF0	0	3	0.5573	0	1	1	745.055	2233.15	2233.15	-0.12	-9e-05	HCD (High Energy Collision Dissociation)	MS2	1.47071	6.299	88.1612	47289	11022022_RID_3676_Test.raw	F2		3.93	0	1.586e-08	416453568	88.06
		FALSE	High	Sequest HT (A2)	Unambiguous	[K].DTVTISGPQAPVFEFVEQLR.[K]		1	2	P49327	P49327; A0A0U1RQF0	0	2	0.5644	0	1	1	1117.08	2233.15	2233.15	-0.93	-0.00104	HCD (High Energy Collision Dissociation)	MS2	2.77377	29.993	88.1585	47287	11022022_RID_3676_Test.raw	F2		5.28	0	2.196e-10	633500800	88.06
		FALSE	High	Sequest HT (A2)	Unambiguous	[K].DTVTISGPQAPVFEFVEQLR.[K]		1	2	P49327	P49327; A0A0U1RQF0	0	2	0.5767	0	1	1	1117.08	2233.15	2233.15	-1.26	-0.0014	HCD (High Energy Collision Dissociation)	MS2	0	5.043	87.8621	47087	11022022_RID_3676_Test.raw	F2		1.89	0.0006946	0.01478	633500800	88.06
	FALSE	High	[R].DTSFEQHVLWHTGGK.[G]			8.72939e-07	0	1	3	2	P49327	P49327 [1725-1739]	0	1741.83	0	500088512		High	High	0	2.833e-06	4.01	31.42	R.DTSFEQHVLWHTGGK.G	[1725-1739]		Used
		Checked	Confidence	Identifying Node	PSM Ambiguity	Annotated Sequence	Modifications	# Protein Groups	# Proteins	Master Protein Accessions	Protein Accessions	# Missed Cleavages	Charge	DeltaScore	DeltaCn	Rank	Search Engine Rank	m/z [Da]	MH+ [Da]	Theo. MH+ [Da]	DeltaM [ppm]	Deltam/z [Da]	Activation Type	MS Order	Isolation Interference [%]	Ion Inject Time [ms]	RT [min]	First Scan	Spectrum File	File ID	Quan Info	XCorr	Percolator q-Value	Percolator PEP	Precursor Abundance	Apex RT [min]
		FALSE	High	Sequest HT (A2)	Unambiguous	[R].DTSFEQHVLWHTGGK.[G]		1	3	P49327	P49327; A0A0U1RQF0; Q6PJJ3	0	3	0.4813	0	1	1	581.282	1741.83	1741.83	0.77	0.00045	HCD (High Energy Collision Dissociation)	MS2	31.9136	3.398	31.3736	8116	11022022_RID_3676_Test.raw	F2		4.01	0	2.833e-06	500088512	31.42
		FALSE	High	Sequest HT (A2)	Unambiguous	[R].DTSFEQHVLWHTGGK.[G]		1	3	P49327	P49327; A0A0U1RQF0; Q6PJJ3	0	2	0.6453	0	1	1	871.418	1741.83	1741.83	-0.13	-0.00012	HCD (High Energy Collision Dissociation)	MS2	14.491	16.845	31.4487	8170	11022022_RID_3676_Test.raw	F2		3.58	0	3.144e-07	43369840	31.43
	FALSE	High	[K].DTVTISGPQAPVFEFVEQLRK.[E]			3.69651e-07	0	1	2	2	P49327	P49327 [647-667]	1	2361.24	0	165103840		High	High	0	1.271e-07	4.66	75.52	K.DTVTISGPQAPVFEFVEQLRK.E	[647-667]		Used
		Checked	Confidence	Identifying Node	PSM Ambiguity	Annotated Sequence	Modifications	# Protein Groups	# Proteins	Master Protein Accessions	Protein Accessions	# Missed Cleavages	Charge	DeltaScore	DeltaCn	Rank	Search Engine Rank	m/z [Da]	MH+ [Da]	Theo. MH+ [Da]	DeltaM [ppm]	Deltam/z [Da]	Activation Type	MS Order	Isolation Interference [%]	Ion Inject Time [ms]	RT [min]	First Scan	Spectrum File	File ID	Quan Info	XCorr	Percolator q-Value	Percolator PEP	Precursor Abundance	Apex RT [min]
		FALSE	High	Sequest HT (A2)	Unambiguous	[K].DTVTISGPQAPVFEFVEQLRK.[E]		1	2	P49327	P49327; A0A0U1RQF0	1	3	0.5858	0	1	1	787.753	2361.24	2361.24	-0.3	-0.00024	HCD (High Energy Collision Dissociation)	MS2	13.2897	14.307	75.6886	38777	11022022_RID_3676_Test.raw	F2		4.66	0	1.271e-07	165103840	75.52
		FALSE	High	Sequest HT (A2)	Unambiguous	[K].DTVTISGPQAPVFEFVEQLRK.[E]		1	2	P49327	P49327; A0A0U1RQF0	1	3	0.5824	0	1	1	787.753	2361.25	2361.24	0.1	8e-05	HCD (High Energy Collision Dissociation)	MS2	24.6204	23.997	75.3885	38571	11022022_RID_3676_Test.raw	F2		4.55	0	9.663e-05	165103840	75.52
	FALSE	High	[R].DPETLVGYSMVGCQR.[A]	1xCarbamidomethyl [C13]		1.51637e-05	0	1	3	1	P49327	P49327 [123-137]	0	1711.78	0	169591760		High	High	0	6.578e-06	3.73	49.63	R.DPETLVGYSMVGCQR.A	[123-137]		Used
		Checked	Confidence	Identifying Node	PSM Ambiguity	Annotated Sequence	Modifications	# Protein Groups	# Proteins	Master Protein Accessions	Protein Accessions	# Missed Cleavages	Charge	DeltaScore	DeltaCn	Rank	Search Engine Rank	m/z [Da]	MH+ [Da]	Theo. MH+ [Da]	DeltaM [ppm]	Deltam/z [Da]	Activation Type	MS Order	Isolation Interference [%]	Ion Inject Time [ms]	RT [min]	First Scan	Spectrum File	File ID	Quan Info	XCorr	Percolator q-Value	Percolator PEP	Precursor Abundance	Apex RT [min]
		FALSE	High	Sequest HT (A2)	Unambiguous	[R].DPETLVGYSMVGcQR.[A]	C13(Carbamidomethyl)	1	3	P49327	P49327; A0A0U1RRG3; A0A0U1RQF0	0	2	0.5925	0	1	1	856.393	1711.78	1711.78	0.81	0.0007	HCD (High Energy Collision Dissociation)	MS2	0	8.083	49.5378	20766	11022022_RID_3676_Test.raw	F2		3.73	0	6.578e-06	169591760	49.63
	FALSE	High	[K].EDGLAQQQTQLNLR.[S]			2.66768e-06	0	1	2	2	P49327	P49327 [2207-2220]	0	1613.82	0	760201498		High	High	0	1.031e-06	4.3	32.8	K.EDGLAQQQTQLNLR.S	[2207-2220]		Used
		Checked	Confidence	Identifying Node	PSM Ambiguity	Annotated Sequence	Modifications	# Protein Groups	# Proteins	Master Protein Accessions	Protein Accessions	# Missed Cleavages	Charge	DeltaScore	DeltaCn	Rank	Search Engine Rank	m/z [Da]	MH+ [Da]	Theo. MH+ [Da]	DeltaM [ppm]	Deltam/z [Da]	Activation Type	MS Order	Isolation Interference [%]	Ion Inject Time [ms]	RT [min]	First Scan	Spectrum File	File ID	Quan Info	XCorr	Percolator q-Value	Percolator PEP	Precursor Abundance	Apex RT [min]
		FALSE	High	Sequest HT (A2)	Unambiguous	[K].EDGLAQQQTQLNLR.[S]		1	2	P49327	P49327; A0A0U1RQF0	0	2	0.4605	0	1	1	807.415	1613.82	1613.82	-0.56	-0.00045	HCD (High Energy Collision Dissociation)	MS2	0	17.04	32.7325	9068	11022022_RID_3676_Test.raw	F2		4.3	0	1.031e-06	731201856	32.8
		FALSE	High	Sequest HT (A2)	Unambiguous	[K].EDGLAQQQTQLNLR.[S]		1	2	P49327	P49327; A0A0U1RQF0	0	2	0.405	0	1	1	807.416	1613.83	1613.82	0.7	0.00057	HCD (High Energy Collision Dissociation)	MS2	0	19.002	33.998	9954	11022022_RID_3676_Test.raw	F2		3.63	0	4.402e-05	28999642	33.97
	FALSE	High	[K].EAHLPPGAMAAVGLSWEECK.[Q]	1xCarbamidomethyl [C19]		2.33752e-07	0	1	2	4	P49327	P49327 [612-631]	0	2153.02	0	610636192		High	High	0	6.686e-07	5.63	52.11	K.EAHLPPGAMAAVGLSWEECK.Q	[612-631]		Used
		Checked	Confidence	Identifying Node	PSM Ambiguity	Annotated Sequence	Modifications	# Protein Groups	# Proteins	Master Protein Accessions	Protein Accessions	# Missed Cleavages	Charge	DeltaScore	DeltaCn	Rank	Search Engine Rank	m/z [Da]	MH+ [Da]	Theo. MH+ [Da]	DeltaM [ppm]	Deltam/z [Da]	Activation Type	MS Order	Isolation Interference [%]	Ion Inject Time [ms]	RT [min]	First Scan	Spectrum File	File ID	Quan Info	XCorr	Percolator q-Value	Percolator PEP	Precursor Abundance	Apex RT [min]
		FALSE	High	Sequest HT (A2)	Unambiguous	[K].EAHLPPGAMAAVGLSWEEcK.[Q]	C19(Carbamidomethyl)	1	2	P49327	P49327; A0A0U1RQF0	0	3	0.6174	0	1	1	718.342	2153.01	2153.02	-1.26	-0.0009	HCD (High Energy Collision Dissociation)	MS2	29.0973	1.906	52.5257	22830	11022022_RID_3676_Test.raw	F2		4.13	0	2.148e-07	548551040	52.11
		FALSE	High	Sequest HT (A2)	Unambiguous	[K].EAHLPPGAMAAVGLSWEEcK.[Q]	C19(Carbamidomethyl)	1	2	P49327	P49327; A0A0U1RQF0	0	3	0.5968	0	1	1	718.344	2153.02	2153.02	0.35	0.00025	HCD (High Energy Collision Dissociation)	MS2	25.0934	5.844	51.9546	22434	11022022_RID_3676_Test.raw	F2		5.63	0	6.686e-07	548551040	52.11
		FALSE	High	Sequest HT (A2)	Unambiguous	[K].EAHLPPGAMAAVGLSWEEcK.[Q]	C19(Carbamidomethyl)	1	2	P49327	P49327; A0A0U1RQF0	0	2	0.5556	0	1	1	1077.01	2153.02	2153.02	0.7	0.00075	HCD (High Energy Collision Dissociation)	MS2	0	9.652	52.3091	22681	11022022_RID_3676_Test.raw	F2		1.89	0	0.0008295	62085152	52.28
		FALSE	High	Sequest HT (A2)	Unambiguous	[K].EAHLPPGAMAAVGLSWEEcK.[Q]	C19(Carbamidomethyl)	1	2	P49327	P49327; A0A0U1RQF0	0	3	0.6023	0	1	1	718.343	2153.02	2153.02	0.01	1e-05	HCD (High Energy Collision Dissociation)	MS2	6.93128	2.745	52.2267	22624	11022022_RID_3676_Test.raw	F2		5.33	0	7.802e-08	548551040	52.11
	FALSE	High	[R].FPQLDSTSFANSR.[D]			1.10655e-05	0	1	3	1	P49327	P49327 [1712-1724]	0	1469.7	0	750211968		High	High	0	4.704e-06	3.28	42.38	R.FPQLDSTSFANSR.D	[1712-1724]		Used
		Checked	Confidence	Identifying Node	PSM Ambiguity	Annotated Sequence	Modifications	# Protein Groups	# Proteins	Master Protein Accessions	Protein Accessions	# Missed Cleavages	Charge	DeltaScore	DeltaCn	Rank	Search Engine Rank	m/z [Da]	MH+ [Da]	Theo. MH+ [Da]	DeltaM [ppm]	Deltam/z [Da]	Activation Type	MS Order	Isolation Interference [%]	Ion Inject Time [ms]	RT [min]	First Scan	Spectrum File	File ID	Quan Info	XCorr	Percolator q-Value	Percolator PEP	Precursor Abundance	Apex RT [min]
		FALSE	High	Sequest HT (A2)	Unambiguous	[R].FPQLDSTSFANSR.[D]		1	3	P49327	P49327; A0A0U1RQF0; Q6PJJ3	0	2	0.564	0	1	1	735.354	1469.7	1469.7	-0.18	-0.00013	HCD (High Energy Collision Dissociation)	MS2	27.7454	1.115	42.328	15761	11022022_RID_3676_Test.raw	F2		3.28	0	4.704e-06	750211968	42.38
	FALSE	High	[K].EQGVTFPSGDIQEQLIR.[S]			3.85236e-09	0	1	2	1	P49327	P49327 [258-274]	0	1916.97	0	716224448		High	High	0	9.926e-10	4.34	55.05	K.EQGVTFPSGDIQEQLIR.S	[258-274]		Used
		Checked	Confidence	Identifying Node	PSM Ambiguity	Annotated Sequence	Modifications	# Protein Groups	# Proteins	Master Protein Accessions	Protein Accessions	# Missed Cleavages	Charge	DeltaScore	DeltaCn	Rank	Search Engine Rank	m/z [Da]	MH+ [Da]	Theo. MH+ [Da]	DeltaM [ppm]	Deltam/z [Da]	Activation Type	MS Order	Isolation Interference [%]	Ion Inject Time [ms]	RT [min]	First Scan	Spectrum File	File ID	Quan Info	XCorr	Percolator q-Value	Percolator PEP	Precursor Abundance	Apex RT [min]
		FALSE	High	Sequest HT (A2)	Unambiguous	[K].EQGVTFPSGDIQEQLIR.[S]		1	2	P49327	P49327; A0A0U1RQF0	0	2	0.4977	0	1	1	958.989	1916.97	1916.97	-0.43	-0.00041	HCD (High Energy Collision Dissociation)	MS2	19.4329	10.184	54.9768	24524	11022022_RID_3676_Test.raw	F2		4.34	0	9.926e-10	716224448	55.05
	FALSE	High	[K].FCFTPHTEEGCLSER.[A]	2xCarbamidomethyl [C2; C11]		7.56459e-07	0	1	3	1	P49327	P49327 [1117-1131]	0	1869.79	0	82780280		High	High	0	2.718e-07	2.94	31.64	K.FCFTPHTEEGCLSER.A	[1117-1131]		Used
		Checked	Confidence	Identifying Node	PSM Ambiguity	Annotated Sequence	Modifications	# Protein Groups	# Proteins	Master Protein Accessions	Protein Accessions	# Missed Cleavages	Charge	DeltaScore	DeltaCn	Rank	Search Engine Rank	m/z [Da]	MH+ [Da]	Theo. MH+ [Da]	DeltaM [ppm]	Deltam/z [Da]	Activation Type	MS Order	Isolation Interference [%]	Ion Inject Time [ms]	RT [min]	First Scan	Spectrum File	File ID	Quan Info	XCorr	Percolator q-Value	Percolator PEP	Precursor Abundance	Apex RT [min]
		FALSE	High	Sequest HT (A2)	Unambiguous	[K].FcFTPHTEEGcLSER.[A]	C2(Carbamidomethyl); C11(Carbamidomethyl)	1	3	P49327	P49327; A0A0U1RQF0; Q6PJJ3	0	2	0.7041	0	1	1	935.398	1869.79	1869.79	-0.13	-0.00012	HCD (High Energy Collision Dissociation)	MS2	17.014	8.415	31.6736	8326	11022022_RID_3676_Test.raw	F2		2.94	0	2.718e-07	82780280	31.64
	FALSE	High	[K].FDLSQNHPLGMAIFLK.[N]			9.33276e-07	0	1	3	3	P49327	P49327 [1772-1787]	0	1830.96	0	592971328		High	High	6.758e-05	0.003223	3.93	63.56	K.FDLSQNHPLGMAIFLK.N	[1772-1787]		Used
		Checked	Confidence	Identifying Node	PSM Ambiguity	Annotated Sequence	Modifications	# Protein Groups	# Proteins	Master Protein Accessions	Protein Accessions	# Missed Cleavages	Charge	DeltaScore	DeltaCn	Rank	Search Engine Rank	m/z [Da]	MH+ [Da]	Theo. MH+ [Da]	DeltaM [ppm]	Deltam/z [Da]	Activation Type	MS Order	Isolation Interference [%]	Ion Inject Time [ms]	RT [min]	First Scan	Spectrum File	File ID	Quan Info	XCorr	Percolator q-Value	Percolator PEP	Precursor Abundance	Apex RT [min]
		FALSE	High	Sequest HT (A2)	Unambiguous	[K].FDLSQNHPLGMAIFLK.[N]		1	3	P49327	P49327; A0A0U1RQF0; Q6PJJ3	0	2	0.5936	0	1	1	915.985	1830.96	1830.96	3.39	0.0031	HCD (High Energy Collision Dissociation)	MS2	28.959	2.569	63.4839	30383	11022022_RID_3676_Test.raw	F2		3.74	0	3.396e-07	196314768	63.57
		FALSE	High	Sequest HT (A2)	Unambiguous	[K].FDLSQNHPLGMAIFLK.[N]		1	3	P49327	P49327; A0A0U1RQF0; Q6PJJ3	0	3	0.4809	0	1	1	610.995	1830.97	1830.96	7.68	0.00469	HCD (High Energy Collision Dissociation)	MS2	0.742696	3.461	63.5089	30400	11022022_RID_3676_Test.raw	F2		3.93	6.758e-05	0.003223	245028864	63.46
		FALSE	Medium	Sequest HT (A2)	Selected	[K].FDLSQNHPLGMAIFLK.[N]		1	3	P49327	P49327; A0A0U1RQF0; Q6PJJ3	0	3		0.0132	2	2	610.987	1830.95	1830.96	-5.42	-0.00331	HCD (High Energy Collision Dissociation)	MS2	0	0.441	63.5977	30462	11022022_RID_3676_Test.raw	F2		0.75	0.02386	0.5646	347942464	63.56
	FALSE	High	[R].FDASFFGVHPK.[Q]			7.0531e-05	0	1	3	2	P49327	P49327 [60-70]	0	1251.62	0	1125294304		High	High	0	3.343e-05	2.72	42.01	R.FDASFFGVHPK.Q	[60-70]		Used
		Checked	Confidence	Identifying Node	PSM Ambiguity	Annotated Sequence	Modifications	# Protein Groups	# Proteins	Master Protein Accessions	Protein Accessions	# Missed Cleavages	Charge	DeltaScore	DeltaCn	Rank	Search Engine Rank	m/z [Da]	MH+ [Da]	Theo. MH+ [Da]	DeltaM [ppm]	Deltam/z [Da]	Activation Type	MS Order	Isolation Interference [%]	Ion Inject Time [ms]	RT [min]	First Scan	Spectrum File	File ID	Quan Info	XCorr	Percolator q-Value	Percolator PEP	Precursor Abundance	Apex RT [min]
		FALSE	High	Sequest HT (A2)	Unambiguous	[R].FDASFFGVHPK.[Q]		1	3	P49327	P49327; A0A0U1RRG3; A0A0U1RQF0	0	3	0.4579	0	1	1	417.877	1251.62	1251.62	-0.43	-0.00018	HCD (High Energy Collision Dissociation)	MS2	41.7299	48.964	41.8946	15457	11022022_RID_3676_Test.raw	F2		2.14	0	0.0003585	474929952	42
		FALSE	High	Sequest HT (A2)	Unambiguous	[R].FDASFFGVHPK.[Q]		1	3	P49327	P49327; A0A0U1RRG3; A0A0U1RQF0	0	2	0.5368	0	1	1	626.311	1251.62	1251.62	-0.1	-6e-05	HCD (High Energy Collision Dissociation)	MS2	3.19428	1.148	41.9674	15509	11022022_RID_3676_Test.raw	F2		2.72	0	3.343e-05	650364352	42.01
	FALSE	High	[R].ALGLGVEQLPVVFEDVVLHQATILPK.[T]			2.11102e-09	0	1	2	9	P49327	P49327 [902-927]	0	2785.59	0	5406742419		High	High	0	5.231e-10	6.98	93.92	R.ALGLGVEQLPVVFEDVVLHQATILPK.T	[902-927]		Used
		Checked	Confidence	Identifying Node	PSM Ambiguity	Annotated Sequence	Modifications	# Protein Groups	# Proteins	Master Protein Accessions	Protein Accessions	# Missed Cleavages	Charge	DeltaScore	DeltaCn	Rank	Search Engine Rank	m/z [Da]	MH+ [Da]	Theo. MH+ [Da]	DeltaM [ppm]	Deltam/z [Da]	Activation Type	MS Order	Isolation Interference [%]	Ion Inject Time [ms]	RT [min]	First Scan	Spectrum File	File ID	Quan Info	XCorr	Percolator q-Value	Percolator PEP	Precursor Abundance	Apex RT [min]
		FALSE	High	Sequest HT (A2)	Unambiguous	[R].ALGLGVEQLPVVFEDVVLHQATILPK.[T]		1	2	P49327	P49327; A0A0U1RQF0	0	3	0.4934	0	1	1	929.2	2785.59	2785.59	-0.02	-2e-05	HCD (High Energy Collision Dissociation)	MS2	22.3762	54	95.2152	52020	11022022_RID_3676_Test.raw	F2		2.27	0	2.88e-05	10482779	95.18
		FALSE	High	Sequest HT (A2)	Unambiguous	[R].ALGLGVEQLPVVFEDVVLHQATILPK.[T]		1	2	P49327	P49327; A0A0U1RQF0	0	3	0.5364	0	1	1	929.201	2785.59	2785.59	0.76	0.00071	HCD (High Energy Collision Dissociation)	MS2	31.0838	54	94.8331	51760	11022022_RID_3676_Test.raw	F2		2.61	0	0.001273	5190064640	93.92
		FALSE	High	Sequest HT (A2)	Unambiguous	[R].ALGLGVEQLPVVFEDVVLHQATILPK.[T]		1	2	P49327	P49327; A0A0U1RQF0	0	3	0.6825	0	1	1	929.2	2785.59	2785.59	-0.12	-0.00011	HCD (High Energy Collision Dissociation)	MS2	26.6419	6.333	93.6982	51007	11022022_RID_3676_Test.raw	F2		5.89	0	9.748e-09	5190064640	93.92
		FALSE	High	Sequest HT (A2)	Unambiguous	[R].ALGLGVEQLPVVFEDVVLHQATILPK.[T]		1	2	P49327	P49327; A0A0U1RQF0	0	3	0.5934	0	1	1	929.201	2785.59	2785.59	0.56	0.00052	HCD (High Energy Collision Dissociation)	MS2	30.38	54	94.5308	51554	11022022_RID_3676_Test.raw	F2		3.91	0	1.487e-08	5190064640	93.92
		FALSE	High	Sequest HT (A2)	Unambiguous	[R].ALGLGVEQLPVVFEDVVLHQATILPK.[T]		1	2	P49327	P49327; A0A0U1RQF0	0	2	0.7394	0	1	1	1393.3	2785.58	2785.59	-0.48	-0.00067	HCD (High Energy Collision Dissociation)	MS2	0.66815	54	94.0013	51206	11022022_RID_3676_Test.raw	F2		4.72	0	1.459e-06	181810240	93.91
		FALSE	High	Sequest HT (A2)	Unambiguous	[R].ALGLGVEQLPVVFEDVVLHQATILPK.[T]		1	2	P49327	P49327; A0A0U1RQF0	0	3	0.6812	0	1	1	929.2	2785.59	2785.59	-0.44	-0.00041	HCD (High Energy Collision Dissociation)	MS2	0.611982	2.992	93.9771	51190	11022022_RID_3676_Test.raw	F2		6.9	0	5.196e-08	5190064640	93.92
		FALSE	High	Sequest HT (A2)	Unambiguous	[R].ALGLGVEQLPVVFEDVVLHQATILPK.[T]		1	2	P49327	P49327; A0A0U1RQF0	0	3	0.6877	0	1	1	929.201	2785.59	2785.59	0.75	0.00069	HCD (High Energy Collision Dissociation)	MS2	12.2308	54	94.2384	51362	11022022_RID_3676_Test.raw	F2		6.98	0	5.231e-10	5190064640	93.92
		FALSE	High	Sequest HT (A2)	Unambiguous	[R].ALGLGVEQLPVVFEDVVLHQATILPK.[T]		1	2	P49327	P49327; A0A0U1RQF0	0	4	0.5655	0	1	1	697.152	2785.59	2785.59	0.26	0.00018	HCD (High Energy Collision Dissociation)	MS2	4.8044	21.52	94.0083	51209	11022022_RID_3676_Test.raw	F2		2.9	0.001619	0.03563	24384760	93.98
		FALSE	High	Sequest HT (A2)	Unambiguous	[R].ALGLGVEQLPVVFEDVVLHQATILPK.[T]		1	2	P49327	P49327; A0A0U1RQF0	0	2	0.5895	0	1	1	1393.29	2785.58	2785.59	-2.24	-0.00312	HCD (High Energy Collision Dissociation)	MS2	0	54	93.7193	51021	11022022_RID_3676_Test.raw	F2		1.9	0.004028	0.09552	181810240	93.91
	FALSE	High	[K].AINCATSGVVGLVNCLR.[R]	2xCarbamidomethyl [C4; C15]		3.3066e-09	0	1	3	3	P49327	P49327 [1445-1461]	0	1803.92	0	1814303168		High	High	0	8.412e-10	4.66	55.93	K.AINCATSGVVGLVNCLR.R	[1445-1461]		Used
		Checked	Confidence	Identifying Node	PSM Ambiguity	Annotated Sequence	Modifications	# Protein Groups	# Proteins	Master Protein Accessions	Protein Accessions	# Missed Cleavages	Charge	DeltaScore	DeltaCn	Rank	Search Engine Rank	m/z [Da]	MH+ [Da]	Theo. MH+ [Da]	DeltaM [ppm]	Deltam/z [Da]	Activation Type	MS Order	Isolation Interference [%]	Ion Inject Time [ms]	RT [min]	First Scan	Spectrum File	File ID	Quan Info	XCorr	Percolator q-Value	Percolator PEP	Precursor Abundance	Apex RT [min]
		FALSE	High	Sequest HT (A2)	Unambiguous	[K].AINcATSGVVGLVNcLR.[R]	C4(Carbamidomethyl); C15(Carbamidomethyl)	1	3	P49327	P49327; A0A0U1RQF0; Q6PJJ3	0	2	0.5429	0	1	1	902.464	1803.92	1803.92	-0.15	-0.00013	HCD (High Energy Collision Dissociation)	MS2	6.91274	42.413	55.8426	25124	11022022_RID_3676_Test.raw	F2		4.66	0	8.412e-10	1455281664	55.93
		FALSE	High	Sequest HT (A2)	Unambiguous	[K].AINcATSGVVGLVNcLR.[R]	C4(Carbamidomethyl); C15(Carbamidomethyl)	1	3	P49327	P49327; A0A0U1RQF0; Q6PJJ3	0	3	0.3373	0	1	1	601.981	1803.93	1803.92	5.29	0.00318	HCD (High Energy Collision Dissociation)	MS2	13.7367	5.856	55.8906	25156	11022022_RID_3676_Test.raw	F2		3.38	0	0.0001054	359021504	55.93
		FALSE	High	Sequest HT (A2)	Unambiguous	[K].AINcATSGVVGLVNcLR.[R]	C4(Carbamidomethyl); C15(Carbamidomethyl)	1	3	P49327	P49327; A0A0U1RQF0; Q6PJJ3	0	2	0.3852	0	1	1	902.465	1803.92	1803.92	1.81	0.00163	HCD (High Energy Collision Dissociation)	MS2	0	6.721	56.1396	25330	11022022_RID_3676_Test.raw	F2		1.35	0.0009542	0.02266	1455281664	55.93
	FALSE	High	[K].AINCATSGVVGLVNCLR.[R]	2xCarbamidomethyl [C4; C15]; 1xDeamidated [N]		5.42412e-08	0	1	3	2	P49327	P49327 [1445-1461]	0	1804.9	0	77206488		High	High	0	1.641e-08	4.23	61.59	K.AINCATSGVVGLVNCLR.R	[1445-1461]		Used
		Checked	Confidence	Identifying Node	PSM Ambiguity	Annotated Sequence	Modifications	# Protein Groups	# Proteins	Master Protein Accessions	Protein Accessions	# Missed Cleavages	Charge	DeltaScore	DeltaCn	Rank	Search Engine Rank	m/z [Da]	MH+ [Da]	Theo. MH+ [Da]	DeltaM [ppm]	Deltam/z [Da]	Activation Type	MS Order	Isolation Interference [%]	Ion Inject Time [ms]	RT [min]	First Scan	Spectrum File	File ID	Quan Info	XCorr	Percolator q-Value	Percolator PEP	Precursor Abundance	Apex RT [min]
		FALSE	High	Sequest HT (A2)	Unambiguous	[K].AIncATSGVVGLVNcLR.[R]	N3(Deamidated); C4(Carbamidomethyl); C15(Carbamidomethyl)	1	3	P49327	P49327; A0A0U1RQF0; Q6PJJ3	0	2	0.1253	0	1	1	902.956	1804.9	1804.9	-0.05	-5e-05	HCD (High Energy Collision Dissociation)	MS2	4.66707	21.495	61.5911	29083	11022022_RID_3676_Test.raw	F2		4.23	0	1.641e-08	77206488	61.59
		FALSE	High	Sequest HT (A2)	Unambiguous	[K].AINcATSGVVGLVncLR.[R]	C4(Carbamidomethyl); N14(Deamidated); C15(Carbamidomethyl)	1	3	P49327	P49327; A0A0U1RQF0; Q6PJJ3	0	2	0.3942	0	1	1	902.953	1804.9	1804.9	-3.38	-0.00305	HCD (High Energy Collision Dissociation)	MS2	0	2.374	49.0538	20433	11022022_RID_3676_Test.raw	F2		2.74	0	9.803e-05	71468928	49.01
	FALSE	High	[K].ADEASELACPTPK.[E]	1xCarbamidomethyl [C9]		2.44417e-05	0	1	2	1	P49327	P49327 [2194-2206]	0	1388.64	0	629959296		High	High	0	1.085e-05	3.66	27.01	K.ADEASELACPTPK.E	[2194-2206]		Used
		Checked	Confidence	Identifying Node	PSM Ambiguity	Annotated Sequence	Modifications	# Protein Groups	# Proteins	Master Protein Accessions	Protein Accessions	# Missed Cleavages	Charge	DeltaScore	DeltaCn	Rank	Search Engine Rank	m/z [Da]	MH+ [Da]	Theo. MH+ [Da]	DeltaM [ppm]	Deltam/z [Da]	Activation Type	MS Order	Isolation Interference [%]	Ion Inject Time [ms]	RT [min]	First Scan	Spectrum File	File ID	Quan Info	XCorr	Percolator q-Value	Percolator PEP	Precursor Abundance	Apex RT [min]
		FALSE	High	Sequest HT (A2)	Unambiguous	[K].ADEASELAcPTPK.[E]	C9(Carbamidomethyl)	1	2	P49327	P49327; A0A0U1RQF0	0	2	0.4754	0	1	1	694.822	1388.64	1388.64	0.49	0.00034	HCD (High Energy Collision Dissociation)	MS2	16.0004	6.59	26.9683	5040	11022022_RID_3676_Test.raw	F2		3.66	0	1.085e-05	629959296	27.01
	FALSE	High	[K].ACLDTAVENMPSLK.[M]	1xCarbamidomethyl [C2]		3.13284e-05	0	1	3	2	P49327	P49327 [1226-1239]	0	1548.74	0	1260167424		High	High	0	1.416e-05	3.75	43.95	K.ACLDTAVENMPSLK.M	[1226-1239]		Used
		Checked	Confidence	Identifying Node	PSM Ambiguity	Annotated Sequence	Modifications	# Protein Groups	# Proteins	Master Protein Accessions	Protein Accessions	# Missed Cleavages	Charge	DeltaScore	DeltaCn	Rank	Search Engine Rank	m/z [Da]	MH+ [Da]	Theo. MH+ [Da]	DeltaM [ppm]	Deltam/z [Da]	Activation Type	MS Order	Isolation Interference [%]	Ion Inject Time [ms]	RT [min]	First Scan	Spectrum File	File ID	Quan Info	XCorr	Percolator q-Value	Percolator PEP	Precursor Abundance	Apex RT [min]
		FALSE	High	Sequest HT (A2)	Unambiguous	[K].AcLDTAVENMPSLK.[M]	C2(Carbamidomethyl)	1	3	P49327	P49327; A0A0U1RQF0; Q6PJJ3	0	2	0.4615	0	1	1	774.873	1548.74	1548.74	-0.51	-0.0004	HCD (High Energy Collision Dissociation)	MS2	9.15296	2.285	44.1682	17034	11022022_RID_3676_Test.raw	F2		2.21	0	0.0002575	1260167424	43.95
		FALSE	High	Sequest HT (A2)	Unambiguous	[K].AcLDTAVENMPSLK.[M]	C2(Carbamidomethyl)	1	3	P49327	P49327; A0A0U1RQF0; Q6PJJ3	0	2	0.4187	0	1	1	774.87	1548.73	1548.74	-5	-0.00387	HCD (High Energy Collision Dissociation)	MS2	26.178	7.722	43.8383	16803	11022022_RID_3676_Test.raw	F2		3.75	0	1.416e-05	1260167424	43.95
	FALSE	High	[R].AAPLDSIHSLAAYYIDCIR.[Q]	1xCarbamidomethyl [C17]		7.37386e-09	0	1	2	5	P49327	P49327 [2276-2294]	0	2149.07	0	2582873856		High	High	0	1.97e-09	5.6	75.79	R.AAPLDSIHSLAAYYIDCIR.Q	[2276-2294]		Used
		Checked	Confidence	Identifying Node	PSM Ambiguity	Annotated Sequence	Modifications	# Protein Groups	# Proteins	Master Protein Accessions	Protein Accessions	# Missed Cleavages	Charge	DeltaScore	DeltaCn	Rank	Search Engine Rank	m/z [Da]	MH+ [Da]	Theo. MH+ [Da]	DeltaM [ppm]	Deltam/z [Da]	Activation Type	MS Order	Isolation Interference [%]	Ion Inject Time [ms]	RT [min]	First Scan	Spectrum File	File ID	Quan Info	XCorr	Percolator q-Value	Percolator PEP	Precursor Abundance	Apex RT [min]
		FALSE	High	Sequest HT (A2)	Unambiguous	[R].AAPLDSIHSLAAYYIDcIR.[Q]	C17(Carbamidomethyl)	1	2	P49327	P49327; A0A0U1RQF0	0	2	0.6411	0	1	1	1075.04	2149.06	2149.07	-5.45	-0.00585	HCD (High Energy Collision Dissociation)	MS2	0	4.933	75.8658	38900	11022022_RID_3676_Test.raw	F2		5.6	0	1.97e-09	569885824	75.81
		FALSE	High	Sequest HT (A2)	Unambiguous	[R].AAPLDSIHSLAAYYIDcIR.[Q]	C17(Carbamidomethyl)	1	2	P49327	P49327; A0A0U1RQF0	0	3	0.5842	0	1	1	717.03	2149.08	2149.07	0.51	0.00037	HCD (High Energy Collision Dissociation)	MS2	0.420987	3.243	75.7681	38834	11022022_RID_3676_Test.raw	F2		3.03	0	4.856e-06	2012988032	75.79
		FALSE	High	Sequest HT (A2)	Unambiguous	[R].AAPLDSIHSLAAYYIDcIR.[Q]	C17(Carbamidomethyl)	1	2	P49327	P49327; A0A0U1RQF0	0	2	0.608	0	1	1	1075.04	2149.07	2149.07	-3.52	-0.00379	HCD (High Energy Collision Dissociation)	MS2	2.45661	5.422	76.1575	39102	11022022_RID_3676_Test.raw	F2		2.5	0	0.0008636	569885824	75.81
		FALSE	High	Sequest HT (A2)	Unambiguous	[R].AAPLDSIHSLAAYYIDcIR.[Q]	C17(Carbamidomethyl)	1	2	P49327	P49327; A0A0U1RQF0	0	3	0.6506	0	1	1	717.031	2149.08	2149.07	1.7	0.00122	HCD (High Energy Collision Dissociation)	MS2	0	1.008	76.0586	39035	11022022_RID_3676_Test.raw	F2		5.38	0	1.029e-07	2012988032	75.79
		FALSE	High	Sequest HT (A2)	Unambiguous	[R].AAPLDSIHSLAAYYIDcIR.[Q]	C17(Carbamidomethyl)	1	2	P49327	P49327; A0A0U1RQF0	0	2	0.6563	0	1	1	1075.04	2149.07	2149.07	-1.46	-0.00157	HCD (High Energy Collision Dissociation)	MS2	0	6.139	75.5793	38702	11022022_RID_3676_Test.raw	F2		3.23	0	9.574e-07	569885824	75.81
	FALSE	High	[R].AALQEELQLCK.[G]	1xCarbamidomethyl [C10]		5.60879e-05	0	1	3	2	P49327	P49327 [1132-1142]	0	1302.67	0	2278700800		High	High	0	3.862e-05	3.21	36	R.AALQEELQLCK.G	[1132-1142]		Used
		Checked	Confidence	Identifying Node	PSM Ambiguity	Annotated Sequence	Modifications	# Protein Groups	# Proteins	Master Protein Accessions	Protein Accessions	# Missed Cleavages	Charge	DeltaScore	DeltaCn	Rank	Search Engine Rank	m/z [Da]	MH+ [Da]	Theo. MH+ [Da]	DeltaM [ppm]	Deltam/z [Da]	Activation Type	MS Order	Isolation Interference [%]	Ion Inject Time [ms]	RT [min]	First Scan	Spectrum File	File ID	Quan Info	XCorr	Percolator q-Value	Percolator PEP	Precursor Abundance	Apex RT [min]
		FALSE	High	Sequest HT (A2)	Unambiguous	[R].AALQEELQLcK.[G]	C10(Carbamidomethyl)	1	3	P49327	P49327; A0A0U1RQF0; Q6PJJ3	0	2	0.3624	0	1	1	651.84	1302.67	1302.67	0.3	0.0002	HCD (High Energy Collision Dissociation)	MS2	18.4388	1.458	36.1736	11467	11022022_RID_3676_Test.raw	F2		2.29	0	2.62e-05	2278700800	36
		FALSE	High	Sequest HT (A2)	Unambiguous	[R].AALQEELQLcK.[G]	C10(Carbamidomethyl)	1	3	P49327	P49327; A0A0U1RQF0; Q6PJJ3	0	2	0.3115	0	1	1	651.84	1302.67	1302.67	0.96	0.00063	HCD (High Energy Collision Dissociation)	MS2	50.609	7.798	35.8855	11267	11022022_RID_3676_Test.raw	F2		3.21	0	3.862e-05	2278700800	36
	FALSE	High	[K].AFDTAGNGYCR.[S]	1xCarbamidomethyl [C10]; 1xDeamidated [N7]		0.000690376	0	1	2	1	P49327	P49327 [214-224]	0	1232.5	0	334475392		High	High	0	0.0003778	2.8	27.02	K.AFDTAGNGYCR.S	[214-224]		Used
		Checked	Confidence	Identifying Node	PSM Ambiguity	Annotated Sequence	Modifications	# Protein Groups	# Proteins	Master Protein Accessions	Protein Accessions	# Missed Cleavages	Charge	DeltaScore	DeltaCn	Rank	Search Engine Rank	m/z [Da]	MH+ [Da]	Theo. MH+ [Da]	DeltaM [ppm]	Deltam/z [Da]	Activation Type	MS Order	Isolation Interference [%]	Ion Inject Time [ms]	RT [min]	First Scan	Spectrum File	File ID	Quan Info	XCorr	Percolator q-Value	Percolator PEP	Precursor Abundance	Apex RT [min]
		FALSE	High	Sequest HT (A2)	Unambiguous	[K].AFDTAGnGYcR.[S]	N7(Deamidated); C10(Carbamidomethyl)	1	2	P49327	P49327; A0A0U1RQF0	0	2	0.7321	0	1	1	616.754	1232.5	1232.5	0.42	0.00026	HCD (High Energy Collision Dissociation)	MS2	27.6796	5.097	26.9959	5059	11022022_RID_3676_Test.raw	F2		2.8	0	0.0003778	334475392	27.02
	FALSE	High	[R].AFEVSENGNLVVSGK.[V]	1xDeamidated [N]		4.25907e-06	0	1	2	6	P49327	P49327 [943-957]	0	1550.77	0	586790528		High	High	0	1.696e-06	4.15	40.99	R.AFEVSENGNLVVSGK.V	[943-957]		Used
		Checked	Confidence	Identifying Node	PSM Ambiguity	Annotated Sequence	Modifications	# Protein Groups	# Proteins	Master Protein Accessions	Protein Accessions	# Missed Cleavages	Charge	DeltaScore	DeltaCn	Rank	Search Engine Rank	m/z [Da]	MH+ [Da]	Theo. MH+ [Da]	DeltaM [ppm]	Deltam/z [Da]	Activation Type	MS Order	Isolation Interference [%]	Ion Inject Time [ms]	RT [min]	First Scan	Spectrum File	File ID	Quan Info	XCorr	Percolator q-Value	Percolator PEP	Precursor Abundance	Apex RT [min]
		FALSE	High	Sequest HT (A2)	Unambiguous	[R].AFEVSENGnLVVSGK.[V]	N9(Deamidated)	1	2	P49327	P49327; A0A0U1RQF0	0	2		0.0326	2	2	775.889	1550.77	1550.77	0.62	0.00048	HCD (High Energy Collision Dissociation)	MS2	47.71	7.195	40.7356	14652	11022022_RID_3676_Test.raw	F2		2.67	0	0.0002145	586790528	40.99
		FALSE	High	Sequest HT (A2)	Unambiguous	[R].AFEVSEnGNLVVSGK.[V]	N7(Deamidated)	1	2	P49327	P49327; A0A0U1RQF0	0	2	0.0326	0	1	1	775.889	1550.77	1550.77	0.62	0.00048	HCD (High Energy Collision Dissociation)	MS2	47.71	7.195	40.7356	14652	11022022_RID_3676_Test.raw	F2		2.76	0	6.779e-05	586790528	40.99
		FALSE	High	Sequest HT (A2)	Unambiguous	[R].AFEVSEnGNLVVSGK.[V]	N7(Deamidated)	1	2	P49327	P49327; A0A0U1RQF0	0	2	0.0582	0	1	1	775.889	1550.77	1550.77	1.17	0.00091	HCD (High Energy Collision Dissociation)	MS2	0	3.671	41.0344	14860	11022022_RID_3676_Test.raw	F2		2.75	0	4.576e-05	586790528	40.99
		FALSE	High	Sequest HT (A2)	Unambiguous	[R].AFEVSENGnLVVSGK.[V]	N9(Deamidated)	1	2	P49327	P49327; A0A0U1RQF0	0	2		0.0361	2	2	775.889	1550.77	1550.77	0.54	0.00042	HCD (High Energy Collision Dissociation)	MS2	18.2691	27.046	41.7207	15336	11022022_RID_3676_Test.raw	F2		4	0	1.831e-06	586790528	40.99
		FALSE	High	Sequest HT (A2)	Unambiguous	[R].AFEVSEnGNLVVSGK.[V]	N7(Deamidated)	1	2	P49327	P49327; A0A0U1RQF0	0	2	0.0361	0	1	1	775.889	1550.77	1550.77	0.54	0.00042	HCD (High Energy Collision Dissociation)	MS2	18.2691	27.046	41.7207	15336	11022022_RID_3676_Test.raw	F2		4.15	0	1.696e-06	586790528	40.99
		FALSE	High	Sequest HT (A2)	Unambiguous	[R].AFEVSENGnLVVSGK.[V]	N9(Deamidated)	1	2	P49327	P49327; A0A0U1RQF0	0	2	0.0563	0	1	1	775.889	1550.77	1550.77	0.3	0.00023	HCD (High Energy Collision Dissociation)	MS2	39.5828	3.362	41.3409	15072	11022022_RID_3676_Test.raw	F2		2.13	6.758e-05	0.003652	586790528	40.99
	FALSE	High	[R].DGLLENQTPEFFQDVCKPK.[Y]	1xCarbamidomethyl [C16]		8.23052e-06	0	1	2	1	P49327	P49327 [1977-1995]	0	2265.09	0	677567936		High	High	0	3.415e-06	5.37	55	R.DGLLENQTPEFFQDVCKPK.Y	[1977-1995]		Used
		Checked	Confidence	Identifying Node	PSM Ambiguity	Annotated Sequence	Modifications	# Protein Groups	# Proteins	Master Protein Accessions	Protein Accessions	# Missed Cleavages	Charge	DeltaScore	DeltaCn	Rank	Search Engine Rank	m/z [Da]	MH+ [Da]	Theo. MH+ [Da]	DeltaM [ppm]	Deltam/z [Da]	Activation Type	MS Order	Isolation Interference [%]	Ion Inject Time [ms]	RT [min]	First Scan	Spectrum File	File ID	Quan Info	XCorr	Percolator q-Value	Percolator PEP	Precursor Abundance	Apex RT [min]
		FALSE	High	Sequest HT (A2)	Unambiguous	[R].DGLLENQTPEFFQDVcKPK.[Y]	C16(Carbamidomethyl)	1	2	P49327	P49327; A0A0U1RQF0	0	3	0.5475	0	1	1	755.702	2265.09	2265.09	1.99	0.0015	HCD (High Energy Collision Dissociation)	MS2	2.11437	10.961	54.9179	24483	11022022_RID_3676_Test.raw	F2		5.37	0	3.415e-06	677567936	55
	FALSE	High	[R].DGLLENQTPEFFQDVCKPK.[Y]	1xCarbamidomethyl [C16]; 1xDeamidated [Q/N]		7.84684e-06	0	1	2	5	P49327	P49327 [1977-1995]	0	2266.07	0		Not Reliable	High	High	0	3.246e-06	4.53		R.DGLLENQTPEFFQDVCKPK.Y	[1977-1995]		Not Used
		Checked	Confidence	Identifying Node	PSM Ambiguity	Annotated Sequence	Modifications	# Protein Groups	# Proteins	Master Protein Accessions	Protein Accessions	# Missed Cleavages	Charge	DeltaScore	DeltaCn	Rank	Search Engine Rank	m/z [Da]	MH+ [Da]	Theo. MH+ [Da]	DeltaM [ppm]	Deltam/z [Da]	Activation Type	MS Order	Isolation Interference [%]	Ion Inject Time [ms]	RT [min]	First Scan	Spectrum File	File ID	Quan Info	XCorr	Percolator q-Value	Percolator PEP	Precursor Abundance	Apex RT [min]
		FALSE	High	Sequest HT (A2)	Unambiguous	[R].DGLLENqTPEFFQDVcKPK.[Y]	Q7(Deamidated); C16(Carbamidomethyl)	1	2	P49327	P49327; A0A0U1RQF0	0	3		0.0062	2	2	756.032	2266.08	2266.07	5.26	0.00397	HCD (High Energy Collision Dissociation)	MS2	35.0706	8.248	58.704	27094	11022022_RID_3676_Test.raw	F2	Not Reliable	3.21	0	0.0002198
		FALSE	High	Sequest HT (A2)	Unambiguous	[R].DGLLEnQTPEFFQDVcKPK.[Y]	N6(Deamidated); C16(Carbamidomethyl)	1	2	P49327	P49327; A0A0U1RQF0	0	3	0.0062	0	1	1	756.032	2266.08	2266.07	5.26	0.00397	HCD (High Energy Collision Dissociation)	MS2	35.0706	8.248	58.704	27094	11022022_RID_3676_Test.raw	F2	Not Reliable	3.23	0	0.000216
		FALSE	High	Sequest HT (A2)	Unambiguous	[R].DGLLEnQTPEFFQDVcKPK.[Y]	N6(Deamidated); C16(Carbamidomethyl)	1	2	P49327	P49327; A0A0U1RQF0	0	2		0.0177	3	3	1133.54	2266.08	2266.07	4.12	0.00466	HCD (High Energy Collision Dissociation)	MS2	37.0117	17.402	54.9595	24513	11022022_RID_3676_Test.raw	F2	Not Reliable	4.45	0	1.505e-05
		FALSE	High	Sequest HT (A2)	Unambiguous	[R].DGLLENqTPEFFQDVcKPK.[Y]	Q7(Deamidated); C16(Carbamidomethyl)	1	2	P49327	P49327; A0A0U1RQF0	0	2		0.011	2	2	1133.54	2266.08	2266.07	4.12	0.00466	HCD (High Energy Collision Dissociation)	MS2	37.0117	17.402	54.9595	24513	11022022_RID_3676_Test.raw	F2	Not Reliable	4.48	0	3.76e-06
		FALSE	High	Sequest HT (A2)	Unambiguous	[R].DGLLENQTPEFFqDVcKPK.[Y]	Q13(Deamidated); C16(Carbamidomethyl)	1	2	P49327	P49327; A0A0U1RQF0	0	2	0.011	0	1	1	1133.54	2266.08	2266.07	4.12	0.00466	HCD (High Energy Collision Dissociation)	MS2	37.0117	17.402	54.9595	24513	11022022_RID_3676_Test.raw	F2	Not Reliable	4.53	0	3.246e-06
	FALSE	High	[R].DNLEFFLAGIGR.[L]			4.54621e-05	0	1	2	3	P49327	P49327 [791-802]	0	1351.7	0	1587078328		High	High	0	2.096e-05	3.51	78.01	R.DNLEFFLAGIGR.L	[791-802]		Used
		Checked	Confidence	Identifying Node	PSM Ambiguity	Annotated Sequence	Modifications	# Protein Groups	# Proteins	Master Protein Accessions	Protein Accessions	# Missed Cleavages	Charge	DeltaScore	DeltaCn	Rank	Search Engine Rank	m/z [Da]	MH+ [Da]	Theo. MH+ [Da]	DeltaM [ppm]	Deltam/z [Da]	Activation Type	MS Order	Isolation Interference [%]	Ion Inject Time [ms]	RT [min]	First Scan	Spectrum File	File ID	Quan Info	XCorr	Percolator q-Value	Percolator PEP	Precursor Abundance	Apex RT [min]
		FALSE	High	Sequest HT (A2)	Unambiguous	[R].DNLEFFLAGIGR.[L]		1	2	P49327	P49327; A0A0U1RQF0	0	2	0.3846	0	1	1	676.354	1351.7	1351.7	0.44	0.0003	HCD (High Energy Collision Dissociation)	MS2	5.03603	15.597	77.8941	40295	11022022_RID_3676_Test.raw	F2		3.51	0	2.096e-05	1570112128	78.01
		FALSE	High	Sequest HT (A2)	Unambiguous	[R].DNLEFFLAGIGR.[L]		1	2	P49327	P49327; A0A0U1RQF0	0	2	0.506	0	1	1	676.354	1351.7	1351.7	0.79	0.00053	HCD (High Energy Collision Dissociation)	MS2	2.24391	15.902	78.1921	40504	11022022_RID_3676_Test.raw	F2		3.34	0	2.754e-05	1570112128	78.01
		FALSE	High	Sequest HT (A2)	Unambiguous	[R].DNLEFFLAGIGR.[L]		1	2	P49327	P49327; A0A0U1RQF0	0	2	0.2152	0	1	1	676.354	1351.7	1351.7	-0.32	-0.00021	HCD (High Energy Collision Dissociation)	MS2	44.991	28.354	78.8293	40933	11022022_RID_3676_Test.raw	F2		1.58	0.0008097	0.01901	16966200	78.74
	FALSE	High	[R].DLVEAVAHILGIR.[D]			4.06685e-07	0	1	2	9	P49327	P49327 [2126-2138]	0	1405.82	0	4823967922		High	High	3.587e-05	0.002618	3.88	95.76	R.DLVEAVAHILGIR.D	[2126-2138]		Used
		Checked	Confidence	Identifying Node	PSM Ambiguity	Annotated Sequence	Modifications	# Protein Groups	# Proteins	Master Protein Accessions	Protein Accessions	# Missed Cleavages	Charge	DeltaScore	DeltaCn	Rank	Search Engine Rank	m/z [Da]	MH+ [Da]	Theo. MH+ [Da]	DeltaM [ppm]	Deltam/z [Da]	Activation Type	MS Order	Isolation Interference [%]	Ion Inject Time [ms]	RT [min]	First Scan	Spectrum File	File ID	Quan Info	XCorr	Percolator q-Value	Percolator PEP	Precursor Abundance	Apex RT [min]
		FALSE	High	Sequest HT (A2)	Unambiguous	[R].DLVEAVAHILGIR.[D]		1	2	P49327	P49327; A0A0U1RQF0	0	2	0.5795	0	1	1	703.412	1405.82	1405.82	0.19	0.00013	HCD (High Energy Collision Dissociation)	MS2	35.0942	18.978	95.5438	52238	11022022_RID_3676_Test.raw	F2		3.71	0	4.59e-07	4010742016	95.76
		FALSE	High	Sequest HT (A2)	Unambiguous	[R].DLVEAVAHILGIR.[D]		1	2	P49327	P49327; A0A0U1RQF0	0	3	0.541	0	1	1	469.277	1405.82	1405.82	-0.56	-0.00026	HCD (High Energy Collision Dissociation)	MS2	0.503947	54	96.2043	52681	11022022_RID_3676_Test.raw	F2		3.66	0	4.504e-05	791346816	95.93
		FALSE	High	Sequest HT (A2)	Unambiguous	[R].DLVEAVAHILGIR.[D]		1	2	P49327	P49327; A0A0U1RQF0	0	2	0.5677	0	1	1	703.411	1405.82	1405.82	-0.4	-0.00028	HCD (High Energy Collision Dissociation)	MS2	4.50753	0.845	96.1768	52662	11022022_RID_3676_Test.raw	F2		3.47	0	1.4e-07	4010742016	95.76
		FALSE	High	Sequest HT (A2)	Unambiguous	[R].DLVEAVAHILGIR.[D]		1	2	P49327	P49327; A0A0U1RQF0	0	3	0.5531	0	1	1	469.277	1405.82	1405.82	-0.78	-0.00036	HCD (High Energy Collision Dissociation)	MS2	16.6257	54	95.5703	52256	11022022_RID_3676_Test.raw	F2		3.2	0	0.0001355	791346816	95.93
		FALSE	High	Sequest HT (A2)	Unambiguous	[R].DLVEAVAHILGIR.[D]		1	2	P49327	P49327; A0A0U1RQF0	0	2	0.5799	0	1	1	703.412	1405.82	1405.82	0.58	0.00041	HCD (High Energy Collision Dissociation)	MS2	39.8999	30.678	96.8964	53146	11022022_RID_3676_Test.raw	F2		2.88	0	0.0002074	21879090	96.97
		FALSE	High	Sequest HT (A2)	Unambiguous	[R].DLVEAVAHILGIR.[D]		1	2	P49327	P49327; A0A0U1RQF0	0	3	0.4508	0	1	1	469.277	1405.82	1405.82	-0.55	-0.00026	HCD (High Energy Collision Dissociation)	MS2	5.38264	54	96.546	52911	11022022_RID_3676_Test.raw	F2		2.64	0	5.045e-05	791346816	95.93
		FALSE	High	Sequest HT (A2)	Unambiguous	[R].DLVEAVAHILGIR.[D]		1	2	P49327	P49327; A0A0U1RQF0	0	2	0.5533	0	1	1	703.411	1405.82	1405.82	-0.56	-0.0004	HCD (High Energy Collision Dissociation)	MS2	6.58247	23.09	96.5158	52890	11022022_RID_3676_Test.raw	F2		3.38	0	3.193e-07	4010742016	95.76
		FALSE	High	Sequest HT (A2)	Unambiguous	[R].DLVEAVAHILGIR.[D]		1	2	P49327	P49327; A0A0U1RQF0	0	2	0.5514	0	1	1	703.412	1405.82	1405.82	-0.02	-1e-05	HCD (High Energy Collision Dissociation)	MS2	25.8941	24.521	97.1648	53323	11022022_RID_3676_Test.raw	F2		2.14	3.587e-05	0.00192	21879090	96.97
		FALSE	High	Sequest HT (A2)	Unambiguous	[R].DLVEAVAHILGIR.[D]		1	2	P49327	P49327; A0A0U1RQF0	0	3	0.634	0	1	1	469.277	1405.82	1405.82	-0.12	-5e-05	HCD (High Energy Collision Dissociation)	MS2	0.0968971	54	95.8608	52454	11022022_RID_3676_Test.raw	F2		3.88	3.587e-05	0.002618	791346816	95.93
	FALSE	High	[R].CVLLSNLSSTSHVPEVDPGSAELQK.[V]	1xCarbamidomethyl [C1]		2.96242e-12	0	1	3	2	P49327	P49327 [1471-1495]	0	2667.33	0	1025176064		High	High	0	4.863e-13	6.57	48.35	R.CVLLSNLSSTSHVPEVDPGSAELQK.V	[1471-1495]		Used
		Checked	Confidence	Identifying Node	PSM Ambiguity	Annotated Sequence	Modifications	# Protein Groups	# Proteins	Master Protein Accessions	Protein Accessions	# Missed Cleavages	Charge	DeltaScore	DeltaCn	Rank	Search Engine Rank	m/z [Da]	MH+ [Da]	Theo. MH+ [Da]	DeltaM [ppm]	Deltam/z [Da]	Activation Type	MS Order	Isolation Interference [%]	Ion Inject Time [ms]	RT [min]	First Scan	Spectrum File	File ID	Quan Info	XCorr	Percolator q-Value	Percolator PEP	Precursor Abundance	Apex RT [min]
		FALSE	High	Sequest HT (A2)	Unambiguous	[R].cVLLSNLSSTSHVPEVDPGSAELQK.[V]	C1(Carbamidomethyl)	1	3	P49327	P49327; A0A0U1RQF0; Q6PJJ3	0	3	0.5251	0	1	1	889.784	2667.34	2667.33	2.78	0.00247	HCD (High Energy Collision Dissociation)	MS2	0.902996	7.074	48.2867	19898	11022022_RID_3676_Test.raw	F2		6.57	0	4.863e-13	1025176064	48.35
		FALSE	High	Sequest HT (A2)	Unambiguous	[R].cVLLSNLSSTSHVPEVDPGSAELQK.[V]	C1(Carbamidomethyl)	1	3	P49327	P49327; A0A0U1RQF0; Q6PJJ3	0	2	0.5909	0	1	1	1334.17	2667.34	2667.33	3.19	0.00426	HCD (High Energy Collision Dissociation)	MS2	0	54	48.309	19913	11022022_RID_3676_Test.raw	F2		4.18	0	3.826e-08
	FALSE	High	[R].GGPEVQQVPAGERPLWFICSGMGTQWR.[G]	1xCarbamidomethyl [C19]		1.27693e-05	0	1	2	2	P49327	P49327 [478-504]	0	3043.47	0	165204912		High	High	0	5.437e-06	4.27	65.85	R.GGPEVQQVPAGERPLWFICSGMGTQWR.G	[478-504]		Used
		Checked	Confidence	Identifying Node	PSM Ambiguity	Annotated Sequence	Modifications	# Protein Groups	# Proteins	Master Protein Accessions	Protein Accessions	# Missed Cleavages	Charge	DeltaScore	DeltaCn	Rank	Search Engine Rank	m/z [Da]	MH+ [Da]	Theo. MH+ [Da]	DeltaM [ppm]	Deltam/z [Da]	Activation Type	MS Order	Isolation Interference [%]	Ion Inject Time [ms]	RT [min]	First Scan	Spectrum File	File ID	Quan Info	XCorr	Percolator q-Value	Percolator PEP	Precursor Abundance	Apex RT [min]
		FALSE	High	Sequest HT (A2)	Unambiguous	[R].GGPEVQQVPAGERPLWFIcSGMGTQWR.[G]	C19(Carbamidomethyl)	1	2	P49327	P49327; A0A0U1RQF0	0	3	0.223	0	1	1	1015.16	3043.47	3043.47	0.78	0.00079	HCD (High Energy Collision Dissociation)	MS2	25.8351	54	65.7709	31961	11022022_RID_3676_Test.raw	F2		4.17	0	0.0009933	165204912	65.85
		FALSE	High	Sequest HT (A2)	Unambiguous	[R].GGPEVQQVPAGERPLWFIcSGMGTQWR.[G]	C19(Carbamidomethyl)	1	2	P49327	P49327; A0A0U1RQF0	0	3	0.466	0	1	1	1015.16	3043.46	3043.47	-0.78	-0.0008	HCD (High Energy Collision Dissociation)	MS2	27.1168	4.935	65.8223	31993	11022022_RID_3676_Test.raw	F2		4.27	0	5.437e-06	165204912	65.85
	FALSE	High	[R].GNAGQSNYGFANSAMER.[I]			1.72213e-07	0	1	2	1	P49327	P49327 [2027-2043]	0	1773.76	0	164360464		High	High	0	5.592e-08	4.81	29.86	R.GNAGQSNYGFANSAMER.I	[2027-2043]		Used
		Checked	Confidence	Identifying Node	PSM Ambiguity	Annotated Sequence	Modifications	# Protein Groups	# Proteins	Master Protein Accessions	Protein Accessions	# Missed Cleavages	Charge	DeltaScore	DeltaCn	Rank	Search Engine Rank	m/z [Da]	MH+ [Da]	Theo. MH+ [Da]	DeltaM [ppm]	Deltam/z [Da]	Activation Type	MS Order	Isolation Interference [%]	Ion Inject Time [ms]	RT [min]	First Scan	Spectrum File	File ID	Quan Info	XCorr	Percolator q-Value	Percolator PEP	Precursor Abundance	Apex RT [min]
		FALSE	High	Sequest HT (A2)	Unambiguous	[R].GNAGQSNYGFANSAMER.[I]		1	2	P49327	P49327; A0A0U1RQF0	0	2	0.7152	0	1	1	887.384	1773.76	1773.76	-0.34	-0.0003	HCD (High Energy Collision Dissociation)	MS2	26.6178	5.543	29.8514	7059	11022022_RID_3676_Test.raw	F2		4.81	0	5.592e-08	164360464	29.86
	FALSE	High	[R].HFLLEEDKPEEPTAHAFVSTLTR.[G]			1.03317e-10	0	1	3	5	P49327	P49327 [1516-1538]	0	2667.34	0	904603200		High	High	0	2.112e-11	6.97	44.03	R.HFLLEEDKPEEPTAHAFVSTLTR.G	[1516-1538]		Used
		Checked	Confidence	Identifying Node	PSM Ambiguity	Annotated Sequence	Modifications	# Protein Groups	# Proteins	Master Protein Accessions	Protein Accessions	# Missed Cleavages	Charge	DeltaScore	DeltaCn	Rank	Search Engine Rank	m/z [Da]	MH+ [Da]	Theo. MH+ [Da]	DeltaM [ppm]	Deltam/z [Da]	Activation Type	MS Order	Isolation Interference [%]	Ion Inject Time [ms]	RT [min]	First Scan	Spectrum File	File ID	Quan Info	XCorr	Percolator q-Value	Percolator PEP	Precursor Abundance	Apex RT [min]
		FALSE	High	Sequest HT (A2)	Unambiguous	[R].HFLLEEDKPEEPTAHAFVSTLTR.[G]		1	3	P49327	P49327; A0A0U1RQF0; Q6PJJ3	0	4	0.6101	0	1	1	667.591	2667.34	2667.34	-0.25	-0.00017	HCD (High Energy Collision Dissociation)	MS2	41.8202	2.61	44.5685	17312	11022022_RID_3676_Test.raw	F2		4.77	0	5.522e-07	904603200	44.03
		FALSE	High	Sequest HT (A2)	Unambiguous	[R].HFLLEEDKPEEPTAHAFVSTLTR.[G]		1	3	P49327	P49327; A0A0U1RQF0; Q6PJJ3	0	4	0.7226	0	1	1	667.591	2667.34	2667.34	-0.24	-0.00016	HCD (High Energy Collision Dissociation)	MS2	7.53423	1.013	43.9758	16898	11022022_RID_3676_Test.raw	F2		6.74	0	5.421e-11	904603200	44.03
		FALSE	High	Sequest HT (A2)	Unambiguous	[R].HFLLEEDKPEEPTAHAFVSTLTR.[G]		1	3	P49327	P49327; A0A0U1RQF0; Q6PJJ3	0	3	0.3862	0	1	1	889.785	2667.34	2667.34	0.18	0.00016	HCD (High Energy Collision Dissociation)	MS2	55.06	5.798	44.0133	16925	11022022_RID_3676_Test.raw	F2		3.34	0	0.000468	162635440	44.09
		FALSE	High	Sequest HT (A2)	Unambiguous	[R].HFLLEEDKPEEPTAHAFVSTLTR.[G]		1	3	P49327	P49327; A0A0U1RQF0; Q6PJJ3	0	4	0.6281	0	1	1	667.59	2667.34	2667.34	-0.98	-0.00065	HCD (High Energy Collision Dissociation)	MS2	4.31338	0.624	44.2583	17097	11022022_RID_3676_Test.raw	F2		4.49	0	2.42e-07	904603200	44.03
		FALSE	High	Sequest HT (A2)	Unambiguous	[R].HFLLEEDKPEEPTAHAFVSTLTR.[G]		1	3	P49327	P49327; A0A0U1RQF0; Q6PJJ3	0	3	0.6758	0	1	1	889.785	2667.34	2667.34	0.17	0.00015	HCD (High Energy Collision Dissociation)	MS2	0	54	44.3017	17126	11022022_RID_3676_Test.raw	F2		6.97	0	2.112e-11	162635440	44.09
	FALSE	High	[K].GILADEDSSRPVWLK.[A]			1.47586e-06	0	1	3	4	P49327	P49327 [1430-1444]	0	1685.89	0	1641917952		High	High	0	5.518e-07	5.02	43.32	K.GILADEDSSRPVWLK.A	[1430-1444]		Used
		Checked	Confidence	Identifying Node	PSM Ambiguity	Annotated Sequence	Modifications	# Protein Groups	# Proteins	Master Protein Accessions	Protein Accessions	# Missed Cleavages	Charge	DeltaScore	DeltaCn	Rank	Search Engine Rank	m/z [Da]	MH+ [Da]	Theo. MH+ [Da]	DeltaM [ppm]	Deltam/z [Da]	Activation Type	MS Order	Isolation Interference [%]	Ion Inject Time [ms]	RT [min]	First Scan	Spectrum File	File ID	Quan Info	XCorr	Percolator q-Value	Percolator PEP	Precursor Abundance	Apex RT [min]
		FALSE	High	Sequest HT (A2)	Unambiguous	[K].GILADEDSSRPVWLK.[A]		1	3	P49327	P49327; A0A0U1RQF0; Q6PJJ3	0	2	0.4382	0	1	1	843.446	1685.89	1685.89	-0.09	-8e-05	HCD (High Energy Collision Dissociation)	MS2	21.0789	54	43.2259	16377	11022022_RID_3676_Test.raw	F2		5.02	0	5.518e-07	447473408	43.33
		FALSE	High	Sequest HT (A2)	Unambiguous	[K].GILADEDSSRPVWLK.[A]		1	3	P49327	P49327; A0A0U1RQF0; Q6PJJ3	0	3	0.4333	0	1	1	562.637	1685.9	1685.89	6.67	0.00375	HCD (High Energy Collision Dissociation)	MS2	49.9148	4.706	43.5066	16571	11022022_RID_3676_Test.raw	F2		4.27	0	2.692e-05	1194444544	43.32
		FALSE	High	Sequest HT (A2)	Unambiguous	[K].GILADEDSSRPVWLK.[A]		1	3	P49327	P49327; A0A0U1RQF0; Q6PJJ3	0	3	0.3379	0	1	1	562.632	1685.88	1685.89	-2.02	-0.00113	HCD (High Energy Collision Dissociation)	MS2	8.98474	2.845	43.1982	16358	11022022_RID_3676_Test.raw	F2		3.64	0.0003619	0.008902	1194444544	43.32
		FALSE	Medium	Sequest HT (A2)	Unambiguous	[K].GILADEDSSRPVWLK.[A]		1	3	P49327	P49327; A0A0U1RQF0; Q6PJJ3	0	2	0.2373	0	1	1	843.447	1685.89	1685.89	1.14	0.00096	HCD (High Energy Collision Dissociation)	MS2	66.2241	7.136	43.2612	16402	11022022_RID_3676_Test.raw	F2		1.77	0.01095	0.2779	447473408	43.33
	FALSE	High	[R].GLKPSCTIIPLMK.[K]	1xCarbamidomethyl [C6]		6.17067e-05	0	1	2	2	P49327	P49327 [774-786]	0	1457.82	0	849698464		High	High	0	2.905e-05	3.2	39.22	R.GLKPSCTIIPLMK.K	[774-786]		Used
		Checked	Confidence	Identifying Node	PSM Ambiguity	Annotated Sequence	Modifications	# Protein Groups	# Proteins	Master Protein Accessions	Protein Accessions	# Missed Cleavages	Charge	DeltaScore	DeltaCn	Rank	Search Engine Rank	m/z [Da]	MH+ [Da]	Theo. MH+ [Da]	DeltaM [ppm]	Deltam/z [Da]	Activation Type	MS Order	Isolation Interference [%]	Ion Inject Time [ms]	RT [min]	First Scan	Spectrum File	File ID	Quan Info	XCorr	Percolator q-Value	Percolator PEP	Precursor Abundance	Apex RT [min]
		FALSE	High	Sequest HT (A2)	Unambiguous	[R].GLKPScTIIPLMK.[K]	C6(Carbamidomethyl)	1	2	P49327	P49327; A0A0U1RQF0	0	2	0.4063	0	1	1	729.414	1457.82	1457.82	-0.36	-0.00026	HCD (High Energy Collision Dissociation)	MS2	34.0198	6.779	39.1936	13578	11022022_RID_3676_Test.raw	F2		3.2	0	2.905e-05	390686560	39.22
		FALSE	High	Sequest HT (A2)	Unambiguous	[R].GLKPScTIIPLMK.[K]	C6(Carbamidomethyl)	1	2	P49327	P49327; A0A0U1RQF0	0	3	0.332	0	1	1	486.612	1457.82	1457.82	-0.47	-0.00023	HCD (High Energy Collision Dissociation)	MS2	12.1342	1.649	39.2026	13585	11022022_RID_3676_Test.raw	F2		2.5	0	0.0001915	459011904	39.22
	FALSE	High	[R].HSQDLAFLSMLNDIAAVPATAMPFR.[G]			8.30948e-06	0	1	2	1	P49327	P49327 [444-468]	0	2716.36	0	24044096		High	High	0	3.463e-06	4.08	93.6	R.HSQDLAFLSMLNDIAAVPATAMPFR.G	[444-468]		Used
		Checked	Confidence	Identifying Node	PSM Ambiguity	Annotated Sequence	Modifications	# Protein Groups	# Proteins	Master Protein Accessions	Protein Accessions	# Missed Cleavages	Charge	DeltaScore	DeltaCn	Rank	Search Engine Rank	m/z [Da]	MH+ [Da]	Theo. MH+ [Da]	DeltaM [ppm]	Deltam/z [Da]	Activation Type	MS Order	Isolation Interference [%]	Ion Inject Time [ms]	RT [min]	First Scan	Spectrum File	File ID	Quan Info	XCorr	Percolator q-Value	Percolator PEP	Precursor Abundance	Apex RT [min]
		FALSE	High	Sequest HT (A2)	Unambiguous	[R].HSQDLAFLSMLNDIAAVPATAMPFR.[G]		1	2	P49327	P49327; A0A0U1RQF0	0	3	0.5931	0	1	1	906.123	2716.36	2716.36	-1.22	-0.00111	HCD (High Energy Collision Dissociation)	MS2	18.7634	47.779	93.464	50864	11022022_RID_3676_Test.raw	F2		4.08	0	3.463e-06	24044096	93.6
	FALSE	High	[R].GTHTGVWVGVSGSETSEALSR.[D]			6.31939e-08	0	1	3	1	P49327	P49327 [102-122]	0	2117.03	0	99837088		High	High	0	1.944e-08	4.87	33.22	R.GTHTGVWVGVSGSETSEALSR.D	[102-122]		Used
		Checked	Confidence	Identifying Node	PSM Ambiguity	Annotated Sequence	Modifications	# Protein Groups	# Proteins	Master Protein Accessions	Protein Accessions	# Missed Cleavages	Charge	DeltaScore	DeltaCn	Rank	Search Engine Rank	m/z [Da]	MH+ [Da]	Theo. MH+ [Da]	DeltaM [ppm]	Deltam/z [Da]	Activation Type	MS Order	Isolation Interference [%]	Ion Inject Time [ms]	RT [min]	First Scan	Spectrum File	File ID	Quan Info	XCorr	Percolator q-Value	Percolator PEP	Precursor Abundance	Apex RT [min]
		FALSE	High	Sequest HT (A2)	Unambiguous	[R].GTHTGVWVGVSGSETSEALSR.[D]		1	3	P49327	P49327; A0A0U1RRG3; A0A0U1RQF0	0	3	0.5175	0	1	1	706.347	2117.03	2117.03	-0.22	-0.00016	HCD (High Energy Collision Dissociation)	MS2	31.1889	5.129	33.216	9407	11022022_RID_3676_Test.raw	F2		4.87	0	1.944e-08	99837088	33.22
	FALSE	High	[K].GVDLVLNSLAEEK.[L]	1xDeamidated [N7]		0.000396958	0	1	3	1	P49327	P49327 [1740-1752]	0	1387.73	0	160435056		High	High	0	0.0002095	2.69	48.35	K.GVDLVLNSLAEEK.L	[1740-1752]		Used
		Checked	Confidence	Identifying Node	PSM Ambiguity	Annotated Sequence	Modifications	# Protein Groups	# Proteins	Master Protein Accessions	Protein Accessions	# Missed Cleavages	Charge	DeltaScore	DeltaCn	Rank	Search Engine Rank	m/z [Da]	MH+ [Da]	Theo. MH+ [Da]	DeltaM [ppm]	Deltam/z [Da]	Activation Type	MS Order	Isolation Interference [%]	Ion Inject Time [ms]	RT [min]	First Scan	Spectrum File	File ID	Quan Info	XCorr	Percolator q-Value	Percolator PEP	Precursor Abundance	Apex RT [min]
		FALSE	High	Sequest HT (A2)	Unambiguous	[K].GVDLVLnSLAEEK.[L]	N7(Deamidated)	1	3	P49327	P49327; A0A0U1RQF0; Q6PJJ3	0	2	0.3978	0	1	1	694.371	1387.73	1387.73	2.27	0.00157	HCD (High Energy Collision Dissociation)	MS2	51.2696	7.058	48.3014	19907	11022022_RID_3676_Test.raw	F2		2.69	0	0.0002095	160435056	48.35
	FALSE	High	[K].GVDLVLNSLAEEK.[L]			4.51018e-06	0	1	3	3	P49327	P49327 [1740-1752]	0	1386.75	0	2275386880		High	High	0	1.808e-06	3	52.84	K.GVDLVLNSLAEEK.L	[1740-1752]		Used
		Checked	Confidence	Identifying Node	PSM Ambiguity	Annotated Sequence	Modifications	# Protein Groups	# Proteins	Master Protein Accessions	Protein Accessions	# Missed Cleavages	Charge	DeltaScore	DeltaCn	Rank	Search Engine Rank	m/z [Da]	MH+ [Da]	Theo. MH+ [Da]	DeltaM [ppm]	Deltam/z [Da]	Activation Type	MS Order	Isolation Interference [%]	Ion Inject Time [ms]	RT [min]	First Scan	Spectrum File	File ID	Quan Info	XCorr	Percolator q-Value	Percolator PEP	Precursor Abundance	Apex RT [min]
		FALSE	High	Sequest HT (A2)	Unambiguous	[K].GVDLVLNSLAEEK.[L]		1	3	P49327	P49327; A0A0U1RQF0; Q6PJJ3	0	2	0.5172	0	1	1	693.877	1386.75	1386.75	-0.75	-0.00052	HCD (High Energy Collision Dissociation)	MS2	28.604	1.823	53.3227	23383	11022022_RID_3676_Test.raw	F2		2.61	0	0.0003576	2275386880	52.84
		FALSE	High	Sequest HT (A2)	Unambiguous	[K].GVDLVLNSLAEEK.[L]		1	3	P49327	P49327; A0A0U1RQF0; Q6PJJ3	0	2	0.3967	0	1	1	693.878	1386.75	1386.75	1.18	0.00082	HCD (High Energy Collision Dissociation)	MS2	39.311	2.232	52.7094	22959	11022022_RID_3676_Test.raw	F2		3	0	1.808e-06	2275386880	52.84
		FALSE	High	Sequest HT (A2)	Unambiguous	[K].GVDLVLNSLAEEK.[L]		1	3	P49327	P49327; A0A0U1RQF0; Q6PJJ3	0	2	0.3946	0	1	1	693.878	1386.75	1386.75	0.39	0.00027	HCD (High Energy Collision Dissociation)	MS2	8.70459	1.708	53.0109	23167	11022022_RID_3676_Test.raw	F2		2.99	0	2.94e-06	2275386880	52.84
	FALSE	High	[R].GYDYGPHFQGILEASLEGDSGR.[L]			2.91157e-07	0	1	2	4	P49327	P49327 [998-1019]	0	2368.08	0	525761628		High	High	0	9.856e-08	4.77	59.54	R.GYDYGPHFQGILEASLEGDSGR.L	[998-1019]		Used
		Checked	Confidence	Identifying Node	PSM Ambiguity	Annotated Sequence	Modifications	# Protein Groups	# Proteins	Master Protein Accessions	Protein Accessions	# Missed Cleavages	Charge	DeltaScore	DeltaCn	Rank	Search Engine Rank	m/z [Da]	MH+ [Da]	Theo. MH+ [Da]	DeltaM [ppm]	Deltam/z [Da]	Activation Type	MS Order	Isolation Interference [%]	Ion Inject Time [ms]	RT [min]	First Scan	Spectrum File	File ID	Quan Info	XCorr	Percolator q-Value	Percolator PEP	Precursor Abundance	Apex RT [min]
		FALSE	High	Sequest HT (A2)	Unambiguous	[R].GYDYGPHFQGILEASLEGDSGR.[L]		1	2	P49327	P49327; A0A0U1RQF0	0	2	0.6404	0	1	1	1184.55	2368.09	2368.08	1.91	0.00226	HCD (High Energy Collision Dissociation)	MS2	0	8.245	59.5504	27674	11022022_RID_3676_Test.raw	F2		2.67	0	0.0001312	64712320	59.5
		FALSE	High	Sequest HT (A2)	Unambiguous	[R].GYDYGPHFQGILEASLEGDSGR.[L]		1	2	P49327	P49327; A0A0U1RQF0	0	3	0.5417	0	1	1	790.031	2368.08	2368.08	-2.2	-0.00173	HCD (High Energy Collision Dissociation)	MS2	0	1.802	59.6329	27731	11022022_RID_3676_Test.raw	F2		2.16	0	0.0002162	395102176	59.54
		FALSE	High	Sequest HT (A2)	Unambiguous	[R].GYDYGPHFQGILEASLEGDSGR.[L]		1	2	P49327	P49327; A0A0U1RQF0	0	3	0.5658	0	1	1	790.033	2368.09	2368.08	0.56	0.00045	HCD (High Energy Collision Dissociation)	MS2	20.5134	9.485	60.0776	28035	11022022_RID_3676_Test.raw	F2		3.8	0	1.591e-06	65947132	60.21
		FALSE	High	Sequest HT (A2)	Unambiguous	[R].GYDYGPHFQGILEASLEGDSGR.[L]		1	2	P49327	P49327; A0A0U1RQF0	0	3	0.6499	0	1	1	790.034	2368.09	2368.08	1.53	0.00121	HCD (High Energy Collision Dissociation)	MS2	28.6624	10.192	59.3326	27527	11022022_RID_3676_Test.raw	F2		4.77	0	9.856e-08	395102176	59.54
	FALSE	High	[K].AQVADVVVSR.[W]			0.00267154	4.94946e-05	1	2	1	P49327	P49327 [1073-1082]	0	1043.58	0	858331200		High	High	3.587e-05	0.001596	2.82	27.77	K.AQVADVVVSR.W	[1073-1082]		Used
		Checked	Confidence	Identifying Node	PSM Ambiguity	Annotated Sequence	Modifications	# Protein Groups	# Proteins	Master Protein Accessions	Protein Accessions	# Missed Cleavages	Charge	DeltaScore	DeltaCn	Rank	Search Engine Rank	m/z [Da]	MH+ [Da]	Theo. MH+ [Da]	DeltaM [ppm]	Deltam/z [Da]	Activation Type	MS Order	Isolation Interference [%]	Ion Inject Time [ms]	RT [min]	First Scan	Spectrum File	File ID	Quan Info	XCorr	Percolator q-Value	Percolator PEP	Precursor Abundance	Apex RT [min]
		FALSE	High	Sequest HT (A2)	Unambiguous	[K].AQVADVVVSR.[W]		1	2	P49327	P49327; A0A0U1RQF0	0	2	0.4113	0	1	1	522.296	1043.58	1043.58	0.22	0.00011	HCD (High Energy Collision Dissociation)	MS2	6.84676	1.478	27.7652	5596	11022022_RID_3676_Test.raw	F2		2.82	3.587e-05	0.001596	858331200	27.77
	FALSE	High	[R].VLEALLPLK.[G]			0.00514563	4.94946e-05	1	2	1	P49327	P49327 [2383-2391]	0	995.65	0	2665409792		High	High	3.587e-05	0.003197	2.56	55.06	R.VLEALLPLK.G	[2383-2391]		Used
		Checked	Confidence	Identifying Node	PSM Ambiguity	Annotated Sequence	Modifications	# Protein Groups	# Proteins	Master Protein Accessions	Protein Accessions	# Missed Cleavages	Charge	DeltaScore	DeltaCn	Rank	Search Engine Rank	m/z [Da]	MH+ [Da]	Theo. MH+ [Da]	DeltaM [ppm]	Deltam/z [Da]	Activation Type	MS Order	Isolation Interference [%]	Ion Inject Time [ms]	RT [min]	First Scan	Spectrum File	File ID	Quan Info	XCorr	Percolator q-Value	Percolator PEP	Precursor Abundance	Apex RT [min]
		FALSE	High	Sequest HT (A2)	Unambiguous	[R].VLEALLPLK.[G]		1	2	P49327	P49327; A0A0U1RQF0	0	2	0.7188	0	1	1	498.329	995.65	995.65	0.19	0.0001	HCD (High Energy Collision Dissociation)	MS2	19.3855	44.781	55.0096	24547	11022022_RID_3676_Test.raw	F2		2.56	3.587e-05	0.003197	2665409792	55.06
	FALSE	High	[R].LSFFFDFR.[G]			0.00716811	9.33759e-05	1	2	2	P49327	P49327 [144-151]	0	1078.54	0	159362688		High	High	0.0002991	0.007686	1.91	74.94	R.LSFFFDFR.G	[144-151]		Used
		Checked	Confidence	Identifying Node	PSM Ambiguity	Annotated Sequence	Modifications	# Protein Groups	# Proteins	Master Protein Accessions	Protein Accessions	# Missed Cleavages	Charge	DeltaScore	DeltaCn	Rank	Search Engine Rank	m/z [Da]	MH+ [Da]	Theo. MH+ [Da]	DeltaM [ppm]	Deltam/z [Da]	Activation Type	MS Order	Isolation Interference [%]	Ion Inject Time [ms]	RT [min]	First Scan	Spectrum File	File ID	Quan Info	XCorr	Percolator q-Value	Percolator PEP	Precursor Abundance	Apex RT [min]
		FALSE	High	Sequest HT (A2)	Unambiguous	[R].LSFFFDFR.[G]		1	2	P49327	P49327; A0A0U1RQF0	0	2	0.1714	0	1	1	539.771	1078.54	1078.54	-0.53	-0.00029	HCD (High Energy Collision Dissociation)	MS2	30.1696	16.552	74.8545	38207	11022022_RID_3676_Test.raw	F2		1.75	6.758e-05	0.004563	159362688	74.94
		FALSE	High	Sequest HT (A2)	Unambiguous	[R].LSFFFDFR.[G]		1	2	P49327	P49327; A0A0U1RQF0	0	2	0.2513	0	1	1	539.772	1078.54	1078.54	0.36	0.0002	HCD (High Energy Collision Dissociation)	MS2	0	40.988	75.1812	38428	11022022_RID_3676_Test.raw	F2		1.91	0.0002991	0.007686	159362688	74.94
	FALSE	High	[R].DGAWGAFR.[H]			0.00907764	9.33759e-05	1	3	1	P49327	P49327 [1508-1515]	0	879.411	0	411719680		High	High	6.758e-05	0.005847	2.43	38.29	R.DGAWGAFR.H	[1508-1515]		Used
		Checked	Confidence	Identifying Node	PSM Ambiguity	Annotated Sequence	Modifications	# Protein Groups	# Proteins	Master Protein Accessions	Protein Accessions	# Missed Cleavages	Charge	DeltaScore	DeltaCn	Rank	Search Engine Rank	m/z [Da]	MH+ [Da]	Theo. MH+ [Da]	DeltaM [ppm]	Deltam/z [Da]	Activation Type	MS Order	Isolation Interference [%]	Ion Inject Time [ms]	RT [min]	First Scan	Spectrum File	File ID	Quan Info	XCorr	Percolator q-Value	Percolator PEP	Precursor Abundance	Apex RT [min]
		FALSE	High	Sequest HT (A2)	Unambiguous	[R].DGAWGAFR.[H]		1	3	P49327	P49327; A0A0U1RQF0; Q6PJJ3	0	2	0.2263	0	1	1	440.209	879.41	879.411	-0.35	-0.00015	HCD (High Energy Collision Dissociation)	MS2	52.034	10.142	38.2119	12893	11022022_RID_3676_Test.raw	F2		2.43	6.758e-05	0.005847	411719680	38.29
	FALSE	High	[K].YHGNVMLLR.[A]			0.00683694	9.33759e-05	1	2	1	P49327	P49327 [2439-2447]	0	1102.58	0	302015328		High	High	6.758e-05	0.004322	2.43	27.81	K.YHGNVMLLR.A	[2439-2447]		Used
		Checked	Confidence	Identifying Node	PSM Ambiguity	Annotated Sequence	Modifications	# Protein Groups	# Proteins	Master Protein Accessions	Protein Accessions	# Missed Cleavages	Charge	DeltaScore	DeltaCn	Rank	Search Engine Rank	m/z [Da]	MH+ [Da]	Theo. MH+ [Da]	DeltaM [ppm]	Deltam/z [Da]	Activation Type	MS Order	Isolation Interference [%]	Ion Inject Time [ms]	RT [min]	First Scan	Spectrum File	File ID	Quan Info	XCorr	Percolator q-Value	Percolator PEP	Precursor Abundance	Apex RT [min]
		FALSE	High	Sequest HT (A2)	Unambiguous	[K].YHGNVMLLR.[A]		1	2	P49327	P49327; A0A0U1RQF0	0	2	0.3827	0	1	1	551.795	1102.58	1102.58	0.7	0.00039	HCD (High Energy Collision Dissociation)	MS2	8.57461	8.632	27.7964	5618	11022022_RID_3676_Test.raw	F2		2.43	6.758e-05	0.004322	302015328	27.81
	FALSE	High	[K].VYQWDDPDPR.[L]			0.00633835	9.33759e-05	1	2	1	P49327	P49327 [958-967]	0	1290.57	0	486059072		High	High	6.758e-05	0.004018	2.37	33.1	K.VYQWDDPDPR.L	[958-967]		Used
		Checked	Confidence	Identifying Node	PSM Ambiguity	Annotated Sequence	Modifications	# Protein Groups	# Proteins	Master Protein Accessions	Protein Accessions	# Missed Cleavages	Charge	DeltaScore	DeltaCn	Rank	Search Engine Rank	m/z [Da]	MH+ [Da]	Theo. MH+ [Da]	DeltaM [ppm]	Deltam/z [Da]	Activation Type	MS Order	Isolation Interference [%]	Ion Inject Time [ms]	RT [min]	First Scan	Spectrum File	File ID	Quan Info	XCorr	Percolator q-Value	Percolator PEP	Precursor Abundance	Apex RT [min]
		FALSE	High	Sequest HT (A2)	Unambiguous	[K].VYQWDDPDPR.[L]		1	2	P49327	P49327; A0A0U1RQF0	0	2	0.4641	0	1	1	645.791	1290.57	1290.57	-0.78	-0.00051	HCD (High Energy Collision Dissociation)	MS2	37.8343	4.824	33.0323	9278	11022022_RID_3676_Test.raw	F2		2.37	6.758e-05	0.004018	486059072	33.1
	FALSE	High	[K].LSPDAIPGK.[W]			0.00737438	9.33759e-05	1	3	1	P49327	P49327 [1583-1591]	0	897.504	0	447702112		High	High	6.758e-05	0.004696	2.15	26.81	K.LSPDAIPGK.W	[1583-1591]		Used
		Checked	Confidence	Identifying Node	PSM Ambiguity	Annotated Sequence	Modifications	# Protein Groups	# Proteins	Master Protein Accessions	Protein Accessions	# Missed Cleavages	Charge	DeltaScore	DeltaCn	Rank	Search Engine Rank	m/z [Da]	MH+ [Da]	Theo. MH+ [Da]	DeltaM [ppm]	Deltam/z [Da]	Activation Type	MS Order	Isolation Interference [%]	Ion Inject Time [ms]	RT [min]	First Scan	Spectrum File	File ID	Quan Info	XCorr	Percolator q-Value	Percolator PEP	Precursor Abundance	Apex RT [min]
		FALSE	High	Sequest HT (A2)	Unambiguous	[K].LSPDAIPGK.[W]		1	3	P49327	P49327; A0A0U1RQF0; Q6PJJ3	0	2	0.5023	0	1	1	449.255	897.504	897.504	-0.5	-0.00022	HCD (High Energy Collision Dissociation)	MS2	4.65469	2.73	26.8416	4953	11022022_RID_3676_Test.raw	F2		2.15	6.758e-05	0.004696	447702112	26.81
	FALSE	High	[R].ELNLVLSVR.[E]			0.00652095	9.33759e-05	1	2	3	P49327	P49327 [2169-2177]	0	1042.63	0	722133472		High	High	6.758e-05	0.004123	2.34	48.68	R.ELNLVLSVR.E	[2169-2177]		Used
		Checked	Confidence	Identifying Node	PSM Ambiguity	Annotated Sequence	Modifications	# Protein Groups	# Proteins	Master Protein Accessions	Protein Accessions	# Missed Cleavages	Charge	DeltaScore	DeltaCn	Rank	Search Engine Rank	m/z [Da]	MH+ [Da]	Theo. MH+ [Da]	DeltaM [ppm]	Deltam/z [Da]	Activation Type	MS Order	Isolation Interference [%]	Ion Inject Time [ms]	RT [min]	First Scan	Spectrum File	File ID	Quan Info	XCorr	Percolator q-Value	Percolator PEP	Precursor Abundance	Apex RT [min]
		FALSE	High	Sequest HT (A2)	Unambiguous	[R].ELNLVLSVR.[E]		1	2	P49327	P49327; A0A0U1RQF0	0	2	0.4402	0	1	1	521.817	1042.63	1042.63	0.23	0.00012	HCD (High Energy Collision Dissociation)	MS2	30.7895	20.547	48.9799	20380	11022022_RID_3676_Test.raw	F2		2.34	6.758e-05	0.004123	322550528	49.07
		FALSE	High	Sequest HT (A2)	Unambiguous	[R].ELNLVLSVR.[E]		1	2	P49327	P49327; A0A0U1RQF0	0	2	0.3364	0	1	1	521.819	1042.63	1042.63	4.1	0.00214	HCD (High Energy Collision Dissociation)	MS2	49.7942	5.673	48.6771	20168	11022022_RID_3676_Test.raw	F2		2.2	0.0005732	0.0134	399582944	48.68
		FALSE	High	Sequest HT (A2)	Unambiguous	[R].ELNLVLSVR.[E]		1	2	P49327	P49327; A0A0U1RQF0	0	2	0.4416	0	1	1	521.816	1042.62	1042.63	-1.52	-0.00079	HCD (High Energy Collision Dissociation)	MS2	0	2.646	49.2768	20587	11022022_RID_3676_Test.raw	F2		0.77	0.006932	0.1742	322550528	49.07
	FALSE	High	[K].DTVTISGPQAPVFEFVEQLRK.[E]	1xDeamidated [Q9]		0.00997527	0.00013905	1	2	1	P49327	P49327 [647-667]	1	2362.23	0		Not Reliable	High	High	0.0001005	0.006513	3.81		K.DTVTISGPQAPVFEFVEQLRK.E	[647-667]		Not Used
		Checked	Confidence	Identifying Node	PSM Ambiguity	Annotated Sequence	Modifications	# Protein Groups	# Proteins	Master Protein Accessions	Protein Accessions	# Missed Cleavages	Charge	DeltaScore	DeltaCn	Rank	Search Engine Rank	m/z [Da]	MH+ [Da]	Theo. MH+ [Da]	DeltaM [ppm]	Deltam/z [Da]	Activation Type	MS Order	Isolation Interference [%]	Ion Inject Time [ms]	RT [min]	First Scan	Spectrum File	File ID	Quan Info	XCorr	Percolator q-Value	Percolator PEP	Precursor Abundance	Apex RT [min]
		FALSE	High	Sequest HT (A2)	Unambiguous	[K].DTVTISGPqAPVFEFVEQLRK.[E]	Q9(Deamidated)	1	2	P49327	P49327; A0A0U1RQF0	1	3	0.1811	0	1	1	788.088	2362.25	2362.23	8.15	0.00642	HCD (High Energy Collision Dissociation)	MS2	43.594	3.278	75.4475	38612	11022022_RID_3676_Test.raw	F2	Not Reliable	3.81	0.0001005	0.006513
	FALSE	High	[K].AGLYGLPR.[R]			0.0123855	0.000409731	1	3	1	P49327	P49327 [42-49]	0	846.483	0		No Quan Values	High	High	0.0003619	0.008157	1.69		K.AGLYGLPR.R	[42-49]		Not Used
		Checked	Confidence	Identifying Node	PSM Ambiguity	Annotated Sequence	Modifications	# Protein Groups	# Proteins	Master Protein Accessions	Protein Accessions	# Missed Cleavages	Charge	DeltaScore	DeltaCn	Rank	Search Engine Rank	m/z [Da]	MH+ [Da]	Theo. MH+ [Da]	DeltaM [ppm]	Deltam/z [Da]	Activation Type	MS Order	Isolation Interference [%]	Ion Inject Time [ms]	RT [min]	First Scan	Spectrum File	File ID	Quan Info	XCorr	Percolator q-Value	Percolator PEP	Precursor Abundance	Apex RT [min]
		FALSE	High	Sequest HT (A2)	Unambiguous	[K].AGLYGLPR.[R]		1	3	P49327	P49327; A0A0U1RRG3; A0A0U1RQF0	0	2	0.3077	0	1	1	423.745	846.482	846.483	-1.69	-0.00071	HCD (High Energy Collision Dissociation)	MS2	26.9569	0.597	32.7453	9078	11022022_RID_3676_Test.raw	F2		1.69	0.0003619	0.008157
	FALSE	High	[K].YSGTLNLDR.[V]			0.0145272	0.000452674	1	2	1	P49327	P49327 [1996-2004]	0	1038.52	0	714849984		High	High	0.0003926	0.009715	2.53	28.53	K.YSGTLNLDR.V	[1996-2004]		Used
		Checked	Confidence	Identifying Node	PSM Ambiguity	Annotated Sequence	Modifications	# Protein Groups	# Proteins	Master Protein Accessions	Protein Accessions	# Missed Cleavages	Charge	DeltaScore	DeltaCn	Rank	Search Engine Rank	m/z [Da]	MH+ [Da]	Theo. MH+ [Da]	DeltaM [ppm]	Deltam/z [Da]	Activation Type	MS Order	Isolation Interference [%]	Ion Inject Time [ms]	RT [min]	First Scan	Spectrum File	File ID	Quan Info	XCorr	Percolator q-Value	Percolator PEP	Precursor Abundance	Apex RT [min]
		FALSE	High	Sequest HT (A2)	Unambiguous	[K].YSGTLNLDR.[V]		1	2	P49327	P49327; A0A0U1RQF0	0	2	0.6364	0	1	1	519.764	1038.52	1038.52	-0.06	-3e-05	HCD (High Energy Collision Dissociation)	MS2	14.3042	3.688	28.5135	6120	11022022_RID_3676_Test.raw	F2		2.53	0.0003926	0.009715	714849984	28.53
	FALSE	High	[R].QEPLLIGSTK.[S]			0.0143917	0.000452674	1	2	1	P49327	P49327 [317-326]	0	1085.62	0	585826240		High	High	0.0003926	0.009553	1.9	31.93	R.QEPLLIGSTK.S	[317-326]		Used
		Checked	Confidence	Identifying Node	PSM Ambiguity	Annotated Sequence	Modifications	# Protein Groups	# Proteins	Master Protein Accessions	Protein Accessions	# Missed Cleavages	Charge	DeltaScore	DeltaCn	Rank	Search Engine Rank	m/z [Da]	MH+ [Da]	Theo. MH+ [Da]	DeltaM [ppm]	Deltam/z [Da]	Activation Type	MS Order	Isolation Interference [%]	Ion Inject Time [ms]	RT [min]	First Scan	Spectrum File	File ID	Quan Info	XCorr	Percolator q-Value	Percolator PEP	Precursor Abundance	Apex RT [min]
		FALSE	High	Sequest HT (A2)	Unambiguous	[R].QEPLLIGSTK.[S]		1	2	P49327	P49327; A0A0U1RQF0	0	2	0.2684	0	1	1	543.314	1085.62	1085.62	-0.09	-5e-05	HCD (High Energy Collision Dissociation)	MS2	64.3827	0.501	31.9148	8495	11022022_RID_3676_Test.raw	F2		1.9	0.0003926	0.009553	585826240	31.93
	FALSE	High	[R].GTPLISPLIK.[W]			0.0176796	0.000621673	1	2	2	P49327	P49327 [826-835]	0	1038.66	0	2562495744		High	High	0.0005133	0.01192	1.91	45.17	R.GTPLISPLIK.W	[826-835]		Used
		Checked	Confidence	Identifying Node	PSM Ambiguity	Annotated Sequence	Modifications	# Protein Groups	# Proteins	Master Protein Accessions	Protein Accessions	# Missed Cleavages	Charge	DeltaScore	DeltaCn	Rank	Search Engine Rank	m/z [Da]	MH+ [Da]	Theo. MH+ [Da]	DeltaM [ppm]	Deltam/z [Da]	Activation Type	MS Order	Isolation Interference [%]	Ion Inject Time [ms]	RT [min]	First Scan	Spectrum File	File ID	Quan Info	XCorr	Percolator q-Value	Percolator PEP	Precursor Abundance	Apex RT [min]
		FALSE	High	Sequest HT (A2)	Unambiguous	[R].GTPLISPLIK.[W]		1	2	P49327	P49327; A0A0U1RQF0	0	2	0.6178	0	1	1	519.83	1038.65	1038.66	-2.5	-0.0013	HCD (High Energy Collision Dissociation)	MS2	12.5308	3.641	45.3401	17848	11022022_RID_3676_Test.raw	F2		1.91	0.0005133	0.01192	2562495744	45.17
		FALSE	High	Sequest HT (A2)	Unambiguous	[R].GTPLISPLIK.[W]		1	2	P49327	P49327; A0A0U1RQF0	0	2	0.4286	0	1	1	519.831	1038.66	1038.66	-0.27	-0.00014	HCD (High Energy Collision Dissociation)	MS2	33.3924	2.129	45.0496	17643	11022022_RID_3676_Test.raw	F2		1.68	0.001947	0.04721	2562495744	45.17
	FALSE	High	[K].WTSQDSLLGMEFSGR.[D]	1xOxidation [M10]		0.0231563	0.000827982	1	3	1	P49327	P49327 [1592-1606]	0	1729.79	0	94015176		High	High	0.0007236	0.01597	1.76	50.3	K.WTSQDSLLGMEFSGR.D	[1592-1606]		Used
		Checked	Confidence	Identifying Node	PSM Ambiguity	Annotated Sequence	Modifications	# Protein Groups	# Proteins	Master Protein Accessions	Protein Accessions	# Missed Cleavages	Charge	DeltaScore	DeltaCn	Rank	Search Engine Rank	m/z [Da]	MH+ [Da]	Theo. MH+ [Da]	DeltaM [ppm]	Deltam/z [Da]	Activation Type	MS Order	Isolation Interference [%]	Ion Inject Time [ms]	RT [min]	First Scan	Spectrum File	File ID	Quan Info	XCorr	Percolator q-Value	Percolator PEP	Precursor Abundance	Apex RT [min]
		FALSE	High	Sequest HT (A2)	Unambiguous	[K].WTSQDSLLGmEFSGR.[D]	M10(Oxidation)	1	3	P49327	P49327; A0A0U1RQF0; Q6PJJ3	0	2	0.5057	0	1	1	865.398	1729.79	1729.79	1.59	0.00137	HCD (High Energy Collision Dissociation)	MS2	24.5458	3.858	50.2534	21263	11022022_RID_3676_Test.raw	F2		1.76	0.0007236	0.01597	94015176	50.3
	FALSE	High	[R].EACPELDYFVVFSSVSCGR.[G]	2xCarbamidomethyl [C3; C17]		0.0247083	0.000949265	1	2	1	P49327	P49327 [2008-2026]	0	2221.99	0	189924064		High	High	0.0008097	0.01706	1.5	78.55	R.EACPELDYFVVFSSVSCGR.G	[2008-2026]		Used
		Checked	Confidence	Identifying Node	PSM Ambiguity	Annotated Sequence	Modifications	# Protein Groups	# Proteins	Master Protein Accessions	Protein Accessions	# Missed Cleavages	Charge	DeltaScore	DeltaCn	Rank	Search Engine Rank	m/z [Da]	MH+ [Da]	Theo. MH+ [Da]	DeltaM [ppm]	Deltam/z [Da]	Activation Type	MS Order	Isolation Interference [%]	Ion Inject Time [ms]	RT [min]	First Scan	Spectrum File	File ID	Quan Info	XCorr	Percolator q-Value	Percolator PEP	Precursor Abundance	Apex RT [min]
		FALSE	High	Sequest HT (A2)	Unambiguous	[R].EAcPELDYFVVFSSVScGR.[G]	C3(Carbamidomethyl); C17(Carbamidomethyl)	1	2	P49327	P49327; A0A0U1RQF0	0	2	0.44	0	1	1	1111.49	2221.97	2221.99	-7.17	-0.00797	HCD (High Energy Collision Dissociation)	MS2	67.4766	6.952	78.9236	40998	11022022_RID_3676_Test.raw	F2		1.5	0.0008097	0.01706	189924064	78.55
	FALSE	High	[R].GMGLSLMR.[L]			0.0518398	0.0021069	1	2	1	P49327	P49327 [505-512]	0	864.443	0	628145856		High	High	0.001673	0.03757	2.27	37.74	R.GMGLSLMR.L	[505-512]		Used
		Checked	Confidence	Identifying Node	PSM Ambiguity	Annotated Sequence	Modifications	# Protein Groups	# Proteins	Master Protein Accessions	Protein Accessions	# Missed Cleavages	Charge	DeltaScore	DeltaCn	Rank	Search Engine Rank	m/z [Da]	MH+ [Da]	Theo. MH+ [Da]	DeltaM [ppm]	Deltam/z [Da]	Activation Type	MS Order	Isolation Interference [%]	Ion Inject Time [ms]	RT [min]	First Scan	Spectrum File	File ID	Quan Info	XCorr	Percolator q-Value	Percolator PEP	Precursor Abundance	Apex RT [min]
		FALSE	High	Sequest HT (A2)	Unambiguous	[R].GMGLSLMR.[L]		1	2	P49327	P49327; A0A0U1RQF0	0	2	0.304	0	1	1	432.725	864.443	864.443	-0.2	-9e-05	HCD (High Energy Collision Dissociation)	MS2	6.6087	7.58	37.6982	12533	11022022_RID_3676_Test.raw	F2		2.27	0.001673	0.03757	628145856	37.74
	FALSE	High	[K].GLVQALQTK.[V]			0.111608	0.00422583	1	3	1	P49327	P49327 [1143-1151]	0	957.573	0	1580364288		High	High	0.003536	0.08603	2.22	30.23	K.GLVQALQTK.V	[1143-1151]		Used
		Checked	Confidence	Identifying Node	PSM Ambiguity	Annotated Sequence	Modifications	# Protein Groups	# Proteins	Master Protein Accessions	Protein Accessions	# Missed Cleavages	Charge	DeltaScore	DeltaCn	Rank	Search Engine Rank	m/z [Da]	MH+ [Da]	Theo. MH+ [Da]	DeltaM [ppm]	Deltam/z [Da]	Activation Type	MS Order	Isolation Interference [%]	Ion Inject Time [ms]	RT [min]	First Scan	Spectrum File	File ID	Quan Info	XCorr	Percolator q-Value	Percolator PEP	Precursor Abundance	Apex RT [min]
		FALSE	High	Sequest HT (A2)	Unambiguous	[K].GLVQALQTK.[V]		1	3	P49327	P49327; A0A0U1RQF0; Q6PJJ3	0	2	0.3559	0	1	1	479.29	957.572	957.573	-0.34	-0.00016	HCD (High Energy Collision Dissociation)	MS2	22.3171	3.437	30.1736	7277	11022022_RID_3676_Test.raw	F2		2.22	0.003536	0.08603	1580364288	30.23
	FALSE	High	[R].QQEQQVPILEK.[F]			0.130078	0.0049374	1	3	1	P49327	P49327 [1106-1116]	0	1339.72	0	96198872		High	High	0.004187	0.1013	1.76	30.15	R.QQEQQVPILEK.F	[1106-1116]		Used
		Checked	Confidence	Identifying Node	PSM Ambiguity	Annotated Sequence	Modifications	# Protein Groups	# Proteins	Master Protein Accessions	Protein Accessions	# Missed Cleavages	Charge	DeltaScore	DeltaCn	Rank	Search Engine Rank	m/z [Da]	MH+ [Da]	Theo. MH+ [Da]	DeltaM [ppm]	Deltam/z [Da]	Activation Type	MS Order	Isolation Interference [%]	Ion Inject Time [ms]	RT [min]	First Scan	Spectrum File	File ID	Quan Info	XCorr	Percolator q-Value	Percolator PEP	Precursor Abundance	Apex RT [min]
		FALSE	High	Sequest HT (A2)	Unambiguous	[R].QQEQQVPILEK.[F]		1	3	P49327	P49327; A0A0U1RQF0; Q6PJJ3	0	2	0.1591	0	1	1	670.365	1339.72	1339.72	0.23	0.00016	HCD (High Energy Collision Dissociation)	MS2	26.3915	7.181	30.2855	7356	11022022_RID_3676_Test.raw	F2		1.76	0.004187	0.1013	96198872	30.15
	FALSE	High	[R].RVYATILNAGTNTDGFKEQGVTFPSGDIQEQLIR.[S]			0.190166	0.00775691	1	2	1	P49327	P49327 [241-274]	2	3738.91	0		No Quan Values	High	High	0.00648	0.1528	1.66		R.RVYATILNAGTNTDGFKEQGVTFPSGDIQEQLIR.S	[241-274]		Not Used
		Checked	Confidence	Identifying Node	PSM Ambiguity	Annotated Sequence	Modifications	# Protein Groups	# Proteins	Master Protein Accessions	Protein Accessions	# Missed Cleavages	Charge	DeltaScore	DeltaCn	Rank	Search Engine Rank	m/z [Da]	MH+ [Da]	Theo. MH+ [Da]	DeltaM [ppm]	Deltam/z [Da]	Activation Type	MS Order	Isolation Interference [%]	Ion Inject Time [ms]	RT [min]	First Scan	Spectrum File	File ID	Quan Info	XCorr	Percolator q-Value	Percolator PEP	Precursor Abundance	Apex RT [min]
		FALSE	High	Sequest HT (A2)	Selected	[R].RVYATILNAGTNTDGFKEQGVTFPSGDIQEQLIR.[S]		1	2	P49327	P49327; A0A0U1RQF0	2	4	0	0	1	1	935.482	3738.91	3738.91	-0.82	-0.00076	HCD (High Energy Collision Dissociation)	MS2	8.09294	2.342	57.5737	26314	11022022_RID_3676_Test.raw	F2		1.66	0.00648	0.1528
	FALSE	High	[R].GNAGQSNYGFANSAMER.[I]	1xDeamidated [N12]		0.194806	0.0078601	1	2	1	P49327	P49327 [2027-2043]	0	1774.74	0		No Quan Values	High	High	0.006553	0.157	1.35		R.GNAGQSNYGFANSAMER.I	[2027-2043]		Not Used
		Checked	Confidence	Identifying Node	PSM Ambiguity	Annotated Sequence	Modifications	# Protein Groups	# Proteins	Master Protein Accessions	Protein Accessions	# Missed Cleavages	Charge	DeltaScore	DeltaCn	Rank	Search Engine Rank	m/z [Da]	MH+ [Da]	Theo. MH+ [Da]	DeltaM [ppm]	Deltam/z [Da]	Activation Type	MS Order	Isolation Interference [%]	Ion Inject Time [ms]	RT [min]	First Scan	Spectrum File	File ID	Quan Info	XCorr	Percolator q-Value	Percolator PEP	Precursor Abundance	Apex RT [min]
		FALSE	High	Sequest HT (A2)	Unambiguous	[R].GNAGQSNYGFAnSAMER.[I]	N12(Deamidated)	1	2	P49327	P49327; A0A0U1RQF0	0	2	0.1407	0	1	1	887.876	1774.75	1774.74	0.34	0.0003	HCD (High Energy Collision Dissociation)	MS2	80.0651	41.926	30.6439	7607	11022022_RID_3676_Test.raw	F2		1.35	0.006553	0.157
	FALSE	Medium	[R].GGPEVQQVPAGERPLWFICSGMGTQWR.[G]	1xCarbamidomethyl [C19]; 1xDeamidated [Q]		0.362025	0.014421	1	2	2	P49327	P49327 [478-504]	0	3044.45	0		No Quan Values	Medium	Medium	0.01717	0.4289	2.19		R.GGPEVQQVPAGERPLWFICSGMGTQWR.G	[478-504]		Not Used
		Checked	Confidence	Identifying Node	PSM Ambiguity	Annotated Sequence	Modifications	# Protein Groups	# Proteins	Master Protein Accessions	Protein Accessions	# Missed Cleavages	Charge	DeltaScore	DeltaCn	Rank	Search Engine Rank	m/z [Da]	MH+ [Da]	Theo. MH+ [Da]	DeltaM [ppm]	Deltam/z [Da]	Activation Type	MS Order	Isolation Interference [%]	Ion Inject Time [ms]	RT [min]	First Scan	Spectrum File	File ID	Quan Info	XCorr	Percolator q-Value	Percolator PEP	Precursor Abundance	Apex RT [min]
		FALSE	Medium	Sequest HT (A2)	Unambiguous	[R].GGPEVQqVPAGERPLWFIcSGMGTQWR.[G]	Q7(Deamidated); C19(Carbamidomethyl)	1	2	P49327	P49327; A0A0U1RQF0	0	3		0.0411	2	2	1015.5	3044.47	3044.45	6.97	0.00707	HCD (High Energy Collision Dissociation)	MS2	23.8108	5.823	65.6599	31885	11022022_RID_3676_Test.raw	F2		2.1	0.01206	0.3081
		FALSE	Medium	Sequest HT (A2)	Unambiguous	[R].GGPEVqQVPAGERPLWFIcSGMGTQWR.[G]	Q6(Deamidated); C19(Carbamidomethyl)	1	2	P49327	P49327; A0A0U1RQF0	0	3	0.0411	0	1	1	1015.5	3044.47	3044.45	6.97	0.00707	HCD (High Energy Collision Dissociation)	MS2	23.8108	5.823	65.6599	31885	11022022_RID_3676_Test.raw	F2		2.19	0.01717	0.4289
	FALSE	Medium	[K].LTPGCEAEAETEAICFFVQQFTDMEHNR.[V]	2xCarbamidomethyl [C5; C15]; 1xDeamidated [Q20]		0.523114	0.022181	1	2	1	P49327	P49327 [2355-2382]	0	3331.43	0		No Quan Values	Medium	Medium	0.0188	0.4642	2.27		K.LTPGCEAEAETEAICFFVQQFTDMEHNR.V	[2355-2382]		Not Used
		Checked	Confidence	Identifying Node	PSM Ambiguity	Annotated Sequence	Modifications	# Protein Groups	# Proteins	Master Protein Accessions	Protein Accessions	# Missed Cleavages	Charge	DeltaScore	DeltaCn	Rank	Search Engine Rank	m/z [Da]	MH+ [Da]	Theo. MH+ [Da]	DeltaM [ppm]	Deltam/z [Da]	Activation Type	MS Order	Isolation Interference [%]	Ion Inject Time [ms]	RT [min]	First Scan	Spectrum File	File ID	Quan Info	XCorr	Percolator q-Value	Percolator PEP	Precursor Abundance	Apex RT [min]
		FALSE	Medium	Sequest HT (A2)	Unambiguous	[K].LTPGcEAEAETEAIcFFVQqFTDMEHNR.[V]	C5(Carbamidomethyl); C15(Carbamidomethyl); Q20(Deamidated)	1	2	P49327	P49327; A0A0U1RQF0	0	3	0.0573	0	1	1	1111.16	3331.45	3331.43	5.14	0.00571	HCD (High Energy Collision Dissociation)	MS2	13.8684	13.522	95.278	52063	11022022_RID_3676_Test.raw	F2		2.27	0.0188	0.4642
	FALSE	Medium	[R].IPGLLSPHPLLQLSYTATDR.[H]			0.545658	0.0233019	1	3	1	P49327	P49327 [1256-1275]	0	2192.21	0	1223682688		Medium	Medium	0.01947	0.4846	0.79	61.94	R.IPGLLSPHPLLQLSYTATDR.H	[1256-1275]		Used
		Checked	Confidence	Identifying Node	PSM Ambiguity	Annotated Sequence	Modifications	# Protein Groups	# Proteins	Master Protein Accessions	Protein Accessions	# Missed Cleavages	Charge	DeltaScore	DeltaCn	Rank	Search Engine Rank	m/z [Da]	MH+ [Da]	Theo. MH+ [Da]	DeltaM [ppm]	Deltam/z [Da]	Activation Type	MS Order	Isolation Interference [%]	Ion Inject Time [ms]	RT [min]	First Scan	Spectrum File	File ID	Quan Info	XCorr	Percolator q-Value	Percolator PEP	Precursor Abundance	Apex RT [min]
		FALSE	Medium	Sequest HT (A2)	Unambiguous	[R].IPGLLSPHPLLQLSYTATDR.[H]		1	3	P49327	P49327; A0A0U1RQF0; Q6PJJ3	0	3	0.2152	0	1	1	731.408	2192.21	2192.21	1.24	0.0009	HCD (High Energy Collision Dissociation)	MS2	34.121	0.176	61.9279	29319	11022022_RID_3676_Test.raw	F2		0.79	0.01947	0.4846	1223682688	61.94
FALSE	High	Master Protein	Q14204	Cytoplasmic dynein 1 heavy chain 1 OS=Homo sapiens OX=9606 GN=DYNC1H1 PE=1 SV=5	0	489.142	28	98	122	98	1	4646	532.1	6.4	356.91	98	0	15173851693	High
	Checked	Confidence	Annotated Sequence	Modifications	Modifications in Master Proteins	Qvality PEP	Qvality q-value	# Protein Groups	# Proteins	# PSMs	Master Protein Accessions	Positions in Master Proteins	# Missed Cleavages	Theo. MH+ [Da]	# Razor Quan Results	Abundances (Normalized): F2: Sample	Quan Info	Found in Sample: [S2] F2: Sample	Confidence (by Search Engine): Sequest HT	Percolator q-Value (by Search Engine): Sequest HT	Percolator PEP (by Search Engine): Sequest HT	XCorr (by Search Engine): Sequest HT	Top Apex RT [min]	Sequence in Protein	Positions in Protein	Peptide Group Modifications in Protein	Quan Usage
	FALSE	High	[K].LVPLLLEDGGEAPAALEAALEEK.[S]			4.2449e-10	0	1	32	2	Q14204	Q14204 [37-59]	0	2348.26	0	201280584		High	High	0	9.483e-11	4.73	83.97	K.LVPLLLEDGGEAPAALEAALEEK.S	[37-59]		Used
		Checked	Confidence	Identifying Node	PSM Ambiguity	Annotated Sequence	Modifications	# Protein Groups	# Proteins	Master Protein Accessions	Protein Accessions	# Missed Cleavages	Charge	DeltaScore	DeltaCn	Rank	Search Engine Rank	m/z [Da]	MH+ [Da]	Theo. MH+ [Da]	DeltaM [ppm]	Deltam/z [Da]	Activation Type	MS Order	Isolation Interference [%]	Ion Inject Time [ms]	RT [min]	First Scan	Spectrum File	File ID	Quan Info	XCorr	Percolator q-Value	Percolator PEP	Precursor Abundance	Apex RT [min]
		FALSE	High	Sequest HT (A2)	Unambiguous	[K].LVPLLLEDGGEAPAALEAALEEK.[S]		1	32	Q14204	A0A7P0T9F1; A0A7P0TBJ7; A0A7P0T9S3; A0A7P0TAM4; A0A7P0T8N2; A0A2R8Y6H2; B4DSR6; A0A7P0TAS7; A0A7P0T9C4; A0A7P0T8W5; A0A7P0TB96; Q14204; A0A2R8Y5T0; A0A7P0T9K2; A0A7P0T990; A0A7P0TAV5; A0A7P0T7V5; A0A2R8YGC7; A0A7P0TA13; A0A7P0TB64; A0A2R8Y706; A0A7P0T934; A0A7P0T9R4; A0A7P0T9Y3; A0A7P0TBC9; A0A7P0TAW9; A0A2R8YFZ7; A0A7P0T825; A0A7P0T916; A0A7P0TAF3; A0A7P0T942; A0A7P0TB75	0	2	0.7294	0	1	1	1174.63	2348.26	2348.26	-0.73	-0.00085	HCD (High Energy Collision Dissociation)	MS2	47.3823	33.133	83.881	44395	11022022_RID_3676_Test.raw	F2		4.73	0	9.483e-11	76202560	83.97
		FALSE	High	Sequest HT (A2)	Unambiguous	[K].LVPLLLEDGGEAPAALEAALEEK.[S]		1	32	Q14204	A0A7P0T9F1; A0A7P0TBJ7; A0A7P0T9S3; A0A7P0TAM4; A0A7P0T8N2; A0A2R8Y6H2; B4DSR6; A0A7P0TAS7; A0A7P0T9C4; A0A7P0T8W5; A0A7P0TB96; Q14204; A0A2R8Y5T0; A0A7P0T9K2; A0A7P0T990; A0A7P0TAV5; A0A7P0T7V5; A0A2R8YGC7; A0A7P0TA13; A0A7P0TB64; A0A2R8Y706; A0A7P0T934; A0A7P0T9R4; A0A7P0T9Y3; A0A7P0TBC9; A0A7P0TAW9; A0A2R8YFZ7; A0A7P0T825; A0A7P0T916; A0A7P0TAF3; A0A7P0T942; A0A7P0TB75	0	3	0.6148	0	1	1	783.425	2348.26	2348.26	0.02	2e-05	HCD (High Energy Collision Dissociation)	MS2	16.1788	9.813	83.8746	44390	11022022_RID_3676_Test.raw	F2		4.18	0	8.362e-06	125078024	83.97
	FALSE	High	[R].MLSAVSQQVQCIQEALR.[E]	1xCarbamidomethyl [C11]		5.12212e-08	0	1	27	1	Q14204	Q14204 [1967-1983]	0	1960.99	0	307309088		High	High	0	1.541e-08	4.93	61.44	R.MLSAVSQQVQCIQEALR.E	[1967-1983]		Used
		Checked	Confidence	Identifying Node	PSM Ambiguity	Annotated Sequence	Modifications	# Protein Groups	# Proteins	Master Protein Accessions	Protein Accessions	# Missed Cleavages	Charge	DeltaScore	DeltaCn	Rank	Search Engine Rank	m/z [Da]	MH+ [Da]	Theo. MH+ [Da]	DeltaM [ppm]	Deltam/z [Da]	Activation Type	MS Order	Isolation Interference [%]	Ion Inject Time [ms]	RT [min]	First Scan	Spectrum File	File ID	Quan Info	XCorr	Percolator q-Value	Percolator PEP	Precursor Abundance	Apex RT [min]
		FALSE	High	Sequest HT (A2)	Unambiguous	[R].MLSAVSQQVQcIQEALR.[E]	C11(Carbamidomethyl)	1	27	Q14204	A0A7P0T9F1; A0A7P0TBJ7; A0A7P0T9S3; A0A7P0TAM4; A0A7P0T8N2; A0A2R8Y6H2; A0A7P0T9C4; A0A7P0T8W5; Q14204; A0A2R8Y5T0; A0A7P0T9K2; A0A7P0T990; A0A7P0TAV5; A0A7P0T7V5; A0A2R8YGC7; A0A7P0TA13; A0A7P0TB64; A0A2R8Y706; A0A7P0T934; A0A7P0T9R4; A0A7P0TAW9; A0A2R8YFZ7; A0A7P0T825; A0A7P0T916; A0A7P0TAF3; A0A7P0T942; A0A7P0TB75	0	2	0.568	0	1	1	981	1960.99	1960.99	-0.35	-0.00034	HCD (High Energy Collision Dissociation)	MS2	25.7973	7.737	61.3586	28922	11022022_RID_3676_Test.raw	F2		4.93	0	1.541e-08	307309088	61.44
	FALSE	High	[R].MLSAVSQQVQCIQEALR.[E]	1xCarbamidomethyl [C11]; 1xOxidation [M1]		1.89761e-08	0	1	27	1	Q14204	Q14204 [1967-1983]	0	1976.99	0	41840260		High	High	0	5.387e-09	5.41	55.31	R.MLSAVSQQVQCIQEALR.E	[1967-1983]		Used
		Checked	Confidence	Identifying Node	PSM Ambiguity	Annotated Sequence	Modifications	# Protein Groups	# Proteins	Master Protein Accessions	Protein Accessions	# Missed Cleavages	Charge	DeltaScore	DeltaCn	Rank	Search Engine Rank	m/z [Da]	MH+ [Da]	Theo. MH+ [Da]	DeltaM [ppm]	Deltam/z [Da]	Activation Type	MS Order	Isolation Interference [%]	Ion Inject Time [ms]	RT [min]	First Scan	Spectrum File	File ID	Quan Info	XCorr	Percolator q-Value	Percolator PEP	Precursor Abundance	Apex RT [min]
		FALSE	High	Sequest HT (A2)	Unambiguous	[R].mLSAVSQQVQcIQEALR.[E]	M1(Oxidation); C11(Carbamidomethyl)	1	27	Q14204	A0A7P0T9F1; A0A7P0TBJ7; A0A7P0T9S3; A0A7P0TAM4; A0A7P0T8N2; A0A2R8Y6H2; A0A7P0T9C4; A0A7P0T8W5; Q14204; A0A2R8Y5T0; A0A7P0T9K2; A0A7P0T990; A0A7P0TAV5; A0A7P0T7V5; A0A2R8YGC7; A0A7P0TA13; A0A7P0TB64; A0A2R8Y706; A0A7P0T934; A0A7P0T9R4; A0A7P0TAW9; A0A2R8YFZ7; A0A7P0T825; A0A7P0T916; A0A7P0TAF3; A0A7P0T942; A0A7P0TB75	0	2	0.5564	0	1	1	988.998	1976.99	1976.99	-0.13	-0.00013	HCD (High Energy Collision Dissociation)	MS2	9.83743	54	55.3507	24784	11022022_RID_3676_Test.raw	F2		5.41	0	5.387e-09	41840260	55.31
	FALSE	High	[K].LSLSNAISTALPLTQLR.[W]			3.29635e-07	0	1	5	2	Q14204	Q14204 [4575-4591]	0	1798.04	0	259475776		High	High	0	1.117e-07	3.77	74.26	K.LSLSNAISTALPLTQLR.W	[4575-4591]		Used
		Checked	Confidence	Identifying Node	PSM Ambiguity	Annotated Sequence	Modifications	# Protein Groups	# Proteins	Master Protein Accessions	Protein Accessions	# Missed Cleavages	Charge	DeltaScore	DeltaCn	Rank	Search Engine Rank	m/z [Da]	MH+ [Da]	Theo. MH+ [Da]	DeltaM [ppm]	Deltam/z [Da]	Activation Type	MS Order	Isolation Interference [%]	Ion Inject Time [ms]	RT [min]	First Scan	Spectrum File	File ID	Quan Info	XCorr	Percolator q-Value	Percolator PEP	Precursor Abundance	Apex RT [min]
		FALSE	High	Sequest HT (A2)	Unambiguous	[K].LSLSNAISTALPLTQLR.[W]		1	5	Q14204	A0A7P0T9C4; Q14204; A0A2R8Y5T0; A0A7P0TA13; A0A2R8Y706	0	2	0.3846	0	1	1	899.526	1798.04	1798.04	0.43	0.00038	HCD (High Energy Collision Dissociation)	MS2	31.6235	54	74.1014	37688	11022022_RID_3676_Test.raw	F2		3.77	0	1.117e-07	259475776	74.26
		FALSE	High	Sequest HT (A2)	Unambiguous	[K].LSLSNAISTALPLTQLR.[W]		1	5	Q14204	A0A7P0T9C4; Q14204; A0A2R8Y5T0; A0A7P0TA13; A0A2R8Y706	0	2	0.36	0	1	1	899.516	1798.03	1798.04	-9.89	-0.00889	HCD (High Energy Collision Dissociation)	MS2	0	4.154	74.1526	37725	11022022_RID_3676_Test.raw	F2		3	0	3.611e-05	259475776	74.26
	FALSE	High	[R].ITNQVIYLNPPIEECR.[Y]	1xCarbamidomethyl [C15]		4.86042e-05	0	1	29	1	Q14204	Q14204 [964-979]	0	1959	0	67755528		High	High	0	2.261e-05	2.35	50.94	R.ITNQVIYLNPPIEECR.Y	[964-979]		Used
		Checked	Confidence	Identifying Node	PSM Ambiguity	Annotated Sequence	Modifications	# Protein Groups	# Proteins	Master Protein Accessions	Protein Accessions	# Missed Cleavages	Charge	DeltaScore	DeltaCn	Rank	Search Engine Rank	m/z [Da]	MH+ [Da]	Theo. MH+ [Da]	DeltaM [ppm]	Deltam/z [Da]	Activation Type	MS Order	Isolation Interference [%]	Ion Inject Time [ms]	RT [min]	First Scan	Spectrum File	File ID	Quan Info	XCorr	Percolator q-Value	Percolator PEP	Precursor Abundance	Apex RT [min]
		FALSE	High	Sequest HT (A2)	Unambiguous	[R].ITNQVIYLNPPIEEcR.[Y]	C15(Carbamidomethyl)	1	29	Q14204	A0A7P0T9F1; A0A7P0TBJ7; A0A7P0T9S3; A0A7P0TAM4; A0A7P0T8N2; A0A2R8Y6H2; A0A7P0T9C4; A0A7P0T8W5; Q14204; A0A2R8Y5T0; A0A7P0T9K2; A0A7P0T990; A0A7P0TAV5; A0A7P0T7V5; A0A2R8YGC7; A0A7P0TA13; A0A7P0TB64; A0A2R8Y706; A0A7P0T934; A0A7P0T9R4; A0A7P0T9Y3; A0A7P0TBC9; A0A7P0TAW9; A0A2R8YFZ7; A0A7P0T825; A0A7P0T916; A0A7P0TAF3; A0A7P0T942; A0A7P0TB75	0	2	0.4766	0	1	1	980.004	1959	1959	-0.23	-0.00022	HCD (High Energy Collision Dissociation)	MS2	0	4.776	51.0167	21793	11022022_RID_3676_Test.raw	F2		2.35	0	2.261e-05	67755528	50.94
	FALSE	High	[K].NVHLAPGWLMQLEK.[K]			4.86818e-06	0	1	11	1	Q14204	Q14204 [4098-4111]	0	1635.87	0	131294912		High	High	0	1.959e-06	4.26	53.65	K.NVHLAPGWLMQLEK.K	[4098-4111]		Used
		Checked	Confidence	Identifying Node	PSM Ambiguity	Annotated Sequence	Modifications	# Protein Groups	# Proteins	Master Protein Accessions	Protein Accessions	# Missed Cleavages	Charge	DeltaScore	DeltaCn	Rank	Search Engine Rank	m/z [Da]	MH+ [Da]	Theo. MH+ [Da]	DeltaM [ppm]	Deltam/z [Da]	Activation Type	MS Order	Isolation Interference [%]	Ion Inject Time [ms]	RT [min]	First Scan	Spectrum File	File ID	Quan Info	XCorr	Percolator q-Value	Percolator PEP	Precursor Abundance	Apex RT [min]
		FALSE	High	Sequest HT (A2)	Unambiguous	[K].NVHLAPGWLMQLEK.[K]		1	11	Q14204	A0A7P0TBJ7; A0A7P0T8N2; A0A7P0T9C4; Q14204; A0A2R8Y5T0; A0A7P0T7V5; A0A7P0TA13; A0A2R8Y706; A0A7P0T9R4; A0A7P0TAW9; A0A7P0T916	0	2	0.446	0	1	1	818.438	1635.87	1635.87	0.54	0.00044	HCD (High Energy Collision Dissociation)	MS2	17.0775	39.515	53.6147	23586	11022022_RID_3676_Test.raw	F2		4.26	0	1.959e-06	131294912	53.65
	FALSE	High	[R].MNTLLANGEVPGLFEGDEYATLMTQCK.[E]	1xCarbamidomethyl [C26]; 1xDeamidated [N7]		5.34734e-05	0	1	20	1	Q14204	Q14204 [3008-3034]	0	3003.38	0	10808476		High	High	0	2.502e-05	4.57	81.87	R.MNTLLANGEVPGLFEGDEYATLMTQCK.E	[3008-3034]		Used
		Checked	Confidence	Identifying Node	PSM Ambiguity	Annotated Sequence	Modifications	# Protein Groups	# Proteins	Master Protein Accessions	Protein Accessions	# Missed Cleavages	Charge	DeltaScore	DeltaCn	Rank	Search Engine Rank	m/z [Da]	MH+ [Da]	Theo. MH+ [Da]	DeltaM [ppm]	Deltam/z [Da]	Activation Type	MS Order	Isolation Interference [%]	Ion Inject Time [ms]	RT [min]	First Scan	Spectrum File	File ID	Quan Info	XCorr	Percolator q-Value	Percolator PEP	Precursor Abundance	Apex RT [min]
		FALSE	High	Sequest HT (A2)	Unambiguous	[R].MNTLLAnGEVPGLFEGDEYATLMTQcK.[E]	N7(Deamidated); C26(Carbamidomethyl)	1	20	Q14204	A0A7P0T9F1; A0A7P0TBJ7; A0A7P0TAM4; A0A7P0T8N2; A0A2R8Y6H2; A0A7P0T9C4; A0A7P0T8W5; Q14204; A0A2R8Y5T0; A0A7P0T9K2; A0A7P0T7V5; A0A7P0TA13; A0A2R8Y706; A0A7P0T9R4; A0A7P0TAW9; A0A2R8YFZ7; A0A7P0T825; A0A7P0T916; A0A7P0TAF3; A0A7P0TB75	0	3	0.0613	0	1	1	1001.8	3003.38	3003.38	0.41	0.00041	HCD (High Energy Collision Dissociation)	MS2	13.1966	54	82.0704	43154	11022022_RID_3676_Test.raw	F2		4.57	0	2.502e-05	10808476	81.87
	FALSE	High	[R].LGGSPFGPAGTGK.[T]			0.00098253	0	1	28	1	Q14204	Q14204 [1900-1912]	0	1145.59	0	112652200		High	High	0	0.0005488	2.77	29.53	R.LGGSPFGPAGTGK.T	[1900-1912]		Used
		Checked	Confidence	Identifying Node	PSM Ambiguity	Annotated Sequence	Modifications	# Protein Groups	# Proteins	Master Protein Accessions	Protein Accessions	# Missed Cleavages	Charge	DeltaScore	DeltaCn	Rank	Search Engine Rank	m/z [Da]	MH+ [Da]	Theo. MH+ [Da]	DeltaM [ppm]	Deltam/z [Da]	Activation Type	MS Order	Isolation Interference [%]	Ion Inject Time [ms]	RT [min]	First Scan	Spectrum File	File ID	Quan Info	XCorr	Percolator q-Value	Percolator PEP	Precursor Abundance	Apex RT [min]
		FALSE	High	Sequest HT (A2)	Unambiguous	[R].LGGSPFGPAGTGK.[T]		1	28	Q14204	A0A7P0T9F1; A0A7P0TBJ7; A0A7P0T9S3; A0A7P0TAM4; A0A7P0T8N2; A0A2R8Y6H2; A0A7P0T9C4; A0A7P0T8W5; Q14204; A0A2R8Y5T0; A0A7P0T9K2; A0A7P0T990; A0A7P0TAV5; Q92862; A0A7P0T7V5; A0A2R8YGC7; A0A7P0TA13; A0A7P0TB64; A0A2R8Y706; A0A7P0T934; A0A7P0T9R4; A0A7P0TAW9; A0A2R8YFZ7; A0A7P0T825; A0A7P0T916; A0A7P0TAF3; A0A7P0T942; A0A7P0TB75	0	2	0.5596	0	1	1	573.301	1145.59	1145.59	-1.03	-0.00059	HCD (High Energy Collision Dissociation)	MS2	33.8233	2.44	29.5415	6841	11022022_RID_3676_Test.raw	F2		2.77	0	0.0005488	112652200	29.53
	FALSE	High	[R].ILDDDTIITTLENLK.[R]			5.43255e-09	0	1	15	1	Q14204	Q14204 [3760-3774]	0	1716.93	0	185718448		High	High	0	1.423e-09	3.87	81.52	R.ILDDDTIITTLENLK.R	[3760-3774]		Used
		Checked	Confidence	Identifying Node	PSM Ambiguity	Annotated Sequence	Modifications	# Protein Groups	# Proteins	Master Protein Accessions	Protein Accessions	# Missed Cleavages	Charge	DeltaScore	DeltaCn	Rank	Search Engine Rank	m/z [Da]	MH+ [Da]	Theo. MH+ [Da]	DeltaM [ppm]	Deltam/z [Da]	Activation Type	MS Order	Isolation Interference [%]	Ion Inject Time [ms]	RT [min]	First Scan	Spectrum File	File ID	Quan Info	XCorr	Percolator q-Value	Percolator PEP	Precursor Abundance	Apex RT [min]
		FALSE	High	Sequest HT (A2)	Unambiguous	[R].ILDDDTIITTLENLK.[R]		1	15	Q14204	A0A7P0TBJ7; A0A7P0T8N2; A0A2R8Y6H2; A0A7P0T9C4; Q14204; A0A2R8Y5T0; A0A7P0T9K2; A0A7P0T7V5; A0A7P0TA13; A0A2R8Y706; A0A7P0T9R4; A0A7P0TAW9; A0A7P0T916; A0A7P0TAF3; A0A7P0TB75	0	2	0.5065	0	1	1	858.967	1716.93	1716.93	-0.11	-0.0001	HCD (High Energy Collision Dissociation)	MS2	31.9468	9.856	81.4482	42724	11022022_RID_3676_Test.raw	F2		3.87	0	1.423e-09	185718448	81.52
	FALSE	High	[R].ILDDDTIITTLENLKR.[E]			2.86094e-08	0	1	15	3	Q14204	Q14204 [3760-3775]	1	1873.03	0	407980408		High	High	0	8.306e-09	4.21	68.48	R.ILDDDTIITTLENLKR.E	[3760-3775]		Used
		Checked	Confidence	Identifying Node	PSM Ambiguity	Annotated Sequence	Modifications	# Protein Groups	# Proteins	Master Protein Accessions	Protein Accessions	# Missed Cleavages	Charge	DeltaScore	DeltaCn	Rank	Search Engine Rank	m/z [Da]	MH+ [Da]	Theo. MH+ [Da]	DeltaM [ppm]	Deltam/z [Da]	Activation Type	MS Order	Isolation Interference [%]	Ion Inject Time [ms]	RT [min]	First Scan	Spectrum File	File ID	Quan Info	XCorr	Percolator q-Value	Percolator PEP	Precursor Abundance	Apex RT [min]
		FALSE	High	Sequest HT (A2)	Unambiguous	[R].ILDDDTIITTLENLKR.[E]		1	15	Q14204	A0A7P0TBJ7; A0A7P0T8N2; A0A2R8Y6H2; A0A7P0T9C4; Q14204; A0A2R8Y5T0; A0A7P0T9K2; A0A7P0T7V5; A0A7P0TA13; A0A2R8Y706; A0A7P0T9R4; A0A7P0TAW9; A0A7P0T916; A0A7P0TAF3; A0A7P0TB75	1	3	0.3042	0	1	1	625.015	1873.03	1873.03	1.7	0.00106	HCD (High Energy Collision Dissociation)	MS2	18.8511	2.601	68.716	33986	11022022_RID_3676_Test.raw	F2		2.4	0	0.0001578	319442496	68.48
		FALSE	High	Sequest HT (A2)	Unambiguous	[R].ILDDDTIITTLENLKR.[E]		1	15	Q14204	A0A7P0TBJ7; A0A7P0T8N2; A0A2R8Y6H2; A0A7P0T9C4; Q14204; A0A2R8Y5T0; A0A7P0T9K2; A0A7P0T7V5; A0A7P0TA13; A0A2R8Y706; A0A7P0T9R4; A0A7P0TAW9; A0A7P0T916; A0A7P0TAF3; A0A7P0TB75	1	3	0.4014	0	1	1	625.015	1873.03	1873.03	0.71	0.00044	HCD (High Energy Collision Dissociation)	MS2	6.16329	35.532	68.4159	33780	11022022_RID_3676_Test.raw	F2		4.21	0	8.306e-09	319442496	68.48
		FALSE	High	Sequest HT (A2)	Unambiguous	[R].ILDDDTIITTLENLKR.[E]		1	15	Q14204	A0A7P0TBJ7; A0A7P0T8N2; A0A2R8Y6H2; A0A7P0T9C4; Q14204; A0A2R8Y5T0; A0A7P0T9K2; A0A7P0T7V5; A0A7P0TA13; A0A2R8Y706; A0A7P0T9R4; A0A7P0TAW9; A0A7P0T916; A0A7P0TAF3; A0A7P0TB75	1	2	0.3813	0	1	1	937.017	1873.03	1873.03	-0.78	-0.00073	HCD (High Energy Collision Dissociation)	MS2	84.6535	6.176	68.4652	33813	11022022_RID_3676_Test.raw	F2		2.78	0	2.501e-05	88537912	68.52
	FALSE	High	[K].LCDEQLSSQSHYDFGLR.[A]	1xCarbamidomethyl [C2]		2.42475e-06	0	1	27	1	Q14204	Q14204 [2075-2091]	0	2054.92	0	66407844		High	High	0	9.317e-07	3.92	37.93	K.LCDEQLSSQSHYDFGLR.A	[2075-2091]		Used
		Checked	Confidence	Identifying Node	PSM Ambiguity	Annotated Sequence	Modifications	# Protein Groups	# Proteins	Master Protein Accessions	Protein Accessions	# Missed Cleavages	Charge	DeltaScore	DeltaCn	Rank	Search Engine Rank	m/z [Da]	MH+ [Da]	Theo. MH+ [Da]	DeltaM [ppm]	Deltam/z [Da]	Activation Type	MS Order	Isolation Interference [%]	Ion Inject Time [ms]	RT [min]	First Scan	Spectrum File	File ID	Quan Info	XCorr	Percolator q-Value	Percolator PEP	Precursor Abundance	Apex RT [min]
		FALSE	High	Sequest HT (A2)	Unambiguous	[K].LcDEQLSSQSHYDFGLR.[A]	C2(Carbamidomethyl)	1	27	Q14204	A0A7P0T9F1; A0A7P0TBJ7; A0A7P0T9S3; A0A7P0TAM4; A0A7P0T8N2; A0A2R8Y6H2; A0A7P0T9C4; A0A7P0T8W5; Q14204; A0A2R8Y5T0; A0A7P0T9K2; A0A7P0T990; A0A7P0TAV5; A0A7P0T7V5; A0A2R8YGC7; A0A7P0TA13; A0A7P0TB64; A0A2R8Y706; A0A7P0T934; A0A7P0T9R4; A0A7P0TAW9; A0A2R8YFZ7; A0A7P0T825; A0A7P0T916; A0A7P0TAF3; A0A7P0T942; A0A7P0TB75	0	3	0.5714	0	1	1	685.646	2054.92	2054.92	-0.07	-5e-05	HCD (High Energy Collision Dissociation)	MS2	8.35175	2.614	37.9556	12715	11022022_RID_3676_Test.raw	F2		3.92	0	9.317e-07	66407844	37.93
	FALSE	High	[R].LEGVEGVAHIIDPK.[A]			9.17047e-08	0	1	27	1	Q14204	Q14204 [2244-2257]	0	1476.81	0	317403808		High	High	0	2.879e-08	3.86	40.98	R.LEGVEGVAHIIDPK.A	[2244-2257]		Used
		Checked	Confidence	Identifying Node	PSM Ambiguity	Annotated Sequence	Modifications	# Protein Groups	# Proteins	Master Protein Accessions	Protein Accessions	# Missed Cleavages	Charge	DeltaScore	DeltaCn	Rank	Search Engine Rank	m/z [Da]	MH+ [Da]	Theo. MH+ [Da]	DeltaM [ppm]	Deltam/z [Da]	Activation Type	MS Order	Isolation Interference [%]	Ion Inject Time [ms]	RT [min]	First Scan	Spectrum File	File ID	Quan Info	XCorr	Percolator q-Value	Percolator PEP	Precursor Abundance	Apex RT [min]
		FALSE	High	Sequest HT (A2)	Unambiguous	[R].LEGVEGVAHIIDPK.[A]		1	27	Q14204	A0A7P0T9F1; A0A7P0TBJ7; A0A7P0T9S3; A0A7P0TAM4; A0A7P0T8N2; A0A2R8Y6H2; A0A7P0T9C4; A0A7P0T8W5; Q14204; A0A2R8Y5T0; A0A7P0T9K2; A0A7P0T990; A0A7P0TAV5; A0A7P0T7V5; A0A2R8YGC7; A0A7P0TA13; A0A7P0TB64; A0A2R8Y706; A0A7P0T934; A0A7P0T9R4; A0A7P0TAW9; A0A2R8YFZ7; A0A7P0T825; A0A7P0T916; A0A7P0TAF3; A0A7P0T942; A0A7P0TB75	0	2	0.4637	0	1	1	738.905	1476.8	1476.81	-1.39	-0.00103	HCD (High Energy Collision Dissociation)	MS2	12.1584	16.301	40.9212	14779	11022022_RID_3676_Test.raw	F2		3.86	0	2.879e-08	317403808	40.98
	FALSE	High	[K].INEWLTLVEK.[E]			0.00010333	0	1	27	1	Q14204	Q14204 [1698-1707]	0	1244.69	0	153132960		High	High	0	5.028e-05	2.83	57.69	K.INEWLTLVEK.E	[1698-1707]		Used
		Checked	Confidence	Identifying Node	PSM Ambiguity	Annotated Sequence	Modifications	# Protein Groups	# Proteins	Master Protein Accessions	Protein Accessions	# Missed Cleavages	Charge	DeltaScore	DeltaCn	Rank	Search Engine Rank	m/z [Da]	MH+ [Da]	Theo. MH+ [Da]	DeltaM [ppm]	Deltam/z [Da]	Activation Type	MS Order	Isolation Interference [%]	Ion Inject Time [ms]	RT [min]	First Scan	Spectrum File	File ID	Quan Info	XCorr	Percolator q-Value	Percolator PEP	Precursor Abundance	Apex RT [min]
		FALSE	High	Sequest HT (A2)	Unambiguous	[K].INEWLTLVEK.[E]		1	27	Q14204	A0A7P0T9F1; A0A7P0TBJ7; A0A7P0T9S3; A0A7P0TAM4; A0A7P0T8N2; A0A2R8Y6H2; A0A7P0T9C4; A0A7P0T8W5; Q14204; A0A2R8Y5T0; A0A7P0T9K2; A0A7P0T990; A0A7P0TAV5; A0A7P0T7V5; A0A2R8YGC7; A0A7P0TA13; A0A7P0TB64; A0A2R8Y706; A0A7P0T934; A0A7P0T9R4; A0A7P0TAW9; A0A2R8YFZ7; A0A7P0T825; A0A7P0T916; A0A7P0TAF3; A0A7P0T942; A0A7P0TB75	0	2	0.4558	0	1	1	622.847	1244.69	1244.69	-1.15	-0.00071	HCD (High Energy Collision Dissociation)	MS2	0	2.359	57.6799	26387	11022022_RID_3676_Test.raw	F2		2.83	0	5.028e-05	153132960	57.69
	FALSE	High	[R].IMFEVQDLK.[Y]			0.00114446	0	1	25	1	Q14204	Q14204 [2341-2349]	0	1122.59	0	205690752		High	High	0	0.0006463	2.3	47.07	R.IMFEVQDLK.Y	[2341-2349]		Used
		Checked	Confidence	Identifying Node	PSM Ambiguity	Annotated Sequence	Modifications	# Protein Groups	# Proteins	Master Protein Accessions	Protein Accessions	# Missed Cleavages	Charge	DeltaScore	DeltaCn	Rank	Search Engine Rank	m/z [Da]	MH+ [Da]	Theo. MH+ [Da]	DeltaM [ppm]	Deltam/z [Da]	Activation Type	MS Order	Isolation Interference [%]	Ion Inject Time [ms]	RT [min]	First Scan	Spectrum File	File ID	Quan Info	XCorr	Percolator q-Value	Percolator PEP	Precursor Abundance	Apex RT [min]
		FALSE	High	Sequest HT (A2)	Unambiguous	[R].IMFEVQDLK.[Y]		1	25	Q14204	A0A7P0T9F1; A0A7P0TBJ7; A0A7P0TAM4; A0A7P0T8N2; A0A2R8Y6H2; A0A7P0T9C4; A0A7P0T8W5; Q14204; A0A2R8Y5T0; A0A7P0T9K2; A0A7P0T990; A0A7P0TAV5; A0A7P0T7V5; A0A2R8YGC7; A0A7P0TA13; A0A7P0TB64; A0A2R8Y706; A0A7P0T9R4; A0A7P0TAW9; A0A2R8YFZ7; A0A7P0T825; A0A7P0T916; A0A7P0TAF3; A0A7P0T942; A0A7P0TB75	0	2	0.2739	0	1	1	561.798	1122.59	1122.59	1.27	0.00071	HCD (High Energy Collision Dissociation)	MS2	34.4374	2.175	47.0634	19043	11022022_RID_3676_Test.raw	F2		2.3	0	0.0006463	205690752	47.07
	FALSE	High	[R].IQFVGACNPPTDPGR.[K]	1xCarbamidomethyl [C7]		3.23903e-08	0	1	25	1	Q14204	Q14204 [2706-2720]	0	1628.78	0	62816200		High	High	0	9.544e-09	3.83	34.69	R.IQFVGACNPPTDPGR.K	[2706-2720]		Used
		Checked	Confidence	Identifying Node	PSM Ambiguity	Annotated Sequence	Modifications	# Protein Groups	# Proteins	Master Protein Accessions	Protein Accessions	# Missed Cleavages	Charge	DeltaScore	DeltaCn	Rank	Search Engine Rank	m/z [Da]	MH+ [Da]	Theo. MH+ [Da]	DeltaM [ppm]	Deltam/z [Da]	Activation Type	MS Order	Isolation Interference [%]	Ion Inject Time [ms]	RT [min]	First Scan	Spectrum File	File ID	Quan Info	XCorr	Percolator q-Value	Percolator PEP	Precursor Abundance	Apex RT [min]
		FALSE	High	Sequest HT (A2)	Unambiguous	[R].IQFVGAcNPPTDPGR.[K]	C7(Carbamidomethyl)	1	25	Q14204	A0A7P0T9F1; A0A7P0TBJ7; A0A7P0TAM4; A0A7P0T8N2; A0A2R8Y6H2; A0A7P0T9C4; A0A7P0T8W5; Q14204; A0A2R8Y5T0; A0A7P0T9K2; A0A7P0T990; A0A7P0TAV5; A0A7P0T7V5; A0A2R8YGC7; A0A7P0TA13; A0A7P0TB64; A0A2R8Y706; A0A7P0T9R4; A0A7P0TAW9; A0A2R8YFZ7; A0A7P0T825; A0A7P0T916; A0A7P0TAF3; A0A7P0T942; A0A7P0TB75	0	2	0.5587	0	1	1	814.897	1628.79	1628.78	0.63	0.00051	HCD (High Energy Collision Dissociation)	MS2	39.9613	9.968	34.6811	10431	11022022_RID_3676_Test.raw	F2		3.83	0	9.544e-09	62816200	34.69
	FALSE	High	[R].IQGLTVEQAEAVVR.[L]			1.05661e-06	0	1	13	1	Q14204	Q14204 [3924-3937]	0	1512.84	0	615916736		High	High	0	3.874e-07	3.28	44.48	R.IQGLTVEQAEAVVR.L	[3924-3937]		Used
		Checked	Confidence	Identifying Node	PSM Ambiguity	Annotated Sequence	Modifications	# Protein Groups	# Proteins	Master Protein Accessions	Protein Accessions	# Missed Cleavages	Charge	DeltaScore	DeltaCn	Rank	Search Engine Rank	m/z [Da]	MH+ [Da]	Theo. MH+ [Da]	DeltaM [ppm]	Deltam/z [Da]	Activation Type	MS Order	Isolation Interference [%]	Ion Inject Time [ms]	RT [min]	First Scan	Spectrum File	File ID	Quan Info	XCorr	Percolator q-Value	Percolator PEP	Precursor Abundance	Apex RT [min]
		FALSE	High	Sequest HT (A2)	Unambiguous	[R].IQGLTVEQAEAVVR.[L]		1	13	Q14204	A0A7P0TBJ7; A0A7P0T8N2; A0A7P0T9C4; Q14204; A0A2R8Y5T0; A0A7P0T7V5; A0A7P0TA13; A0A2R8Y706; A0A7P0T9R4; A0A7P0TAW9; A0A7P0T916; A0A7P0TAF3; A0A7P0TB75	0	2	0.5152	0	1	1	756.923	1512.84	1512.84	-0.04	-3e-05	HCD (High Energy Collision Dissociation)	MS2	39.8162	2.438	44.4128	17203	11022022_RID_3676_Test.raw	F2		3.28	0	3.874e-07	615916736	44.48
	FALSE	High	[R].VLLTTQGVDMISK.[M]			0.000265863	0	1	8	1	Q14204	Q14204 [4330-4342]	0	1404.78	0	230041504		High	High	0	0.0001381	2.95	45.57	R.VLLTTQGVDMISK.M	[4330-4342]		Used
		Checked	Confidence	Identifying Node	PSM Ambiguity	Annotated Sequence	Modifications	# Protein Groups	# Proteins	Master Protein Accessions	Protein Accessions	# Missed Cleavages	Charge	DeltaScore	DeltaCn	Rank	Search Engine Rank	m/z [Da]	MH+ [Da]	Theo. MH+ [Da]	DeltaM [ppm]	Deltam/z [Da]	Activation Type	MS Order	Isolation Interference [%]	Ion Inject Time [ms]	RT [min]	First Scan	Spectrum File	File ID	Quan Info	XCorr	Percolator q-Value	Percolator PEP	Precursor Abundance	Apex RT [min]
		FALSE	High	Sequest HT (A2)	Unambiguous	[R].VLLTTQGVDMISK.[M]		1	8	Q14204	A0A7P0T9C4; Q14204; A0A2R8Y5T0; A0A7P0T7V5; A0A7P0TA13; A0A2R8Y706; A0A7P0T9R4; A0A7P0TAW9	0	2	0.5831	0	1	1	702.891	1404.77	1404.78	-1.38	-0.00097	HCD (High Energy Collision Dissociation)	MS2	36.9568	2.125	45.5551	17996	11022022_RID_3676_Test.raw	F2		2.95	0	0.0001381	230041504	45.57
	FALSE	High	[K].VLQLYQITQINHGLMMVGPSGSGK.[S]			5.96754e-08	0	1	27	1	Q14204	Q14204 [2207-2230]	0	2571.34	0		No Quan Values	High	High	0	1.818e-08	5.47		K.VLQLYQITQINHGLMMVGPSGSGK.S	[2207-2230]		Not Used
		Checked	Confidence	Identifying Node	PSM Ambiguity	Annotated Sequence	Modifications	# Protein Groups	# Proteins	Master Protein Accessions	Protein Accessions	# Missed Cleavages	Charge	DeltaScore	DeltaCn	Rank	Search Engine Rank	m/z [Da]	MH+ [Da]	Theo. MH+ [Da]	DeltaM [ppm]	Deltam/z [Da]	Activation Type	MS Order	Isolation Interference [%]	Ion Inject Time [ms]	RT [min]	First Scan	Spectrum File	File ID	Quan Info	XCorr	Percolator q-Value	Percolator PEP	Precursor Abundance	Apex RT [min]
		FALSE	High	Sequest HT (A2)	Unambiguous	[K].VLQLYQITQINHGLMMVGPSGSGK.[S]		1	27	Q14204	A0A7P0T9F1; A0A7P0TBJ7; A0A7P0T9S3; A0A7P0TAM4; A0A7P0T8N2; A0A2R8Y6H2; A0A7P0T9C4; A0A7P0T8W5; Q14204; A0A2R8Y5T0; A0A7P0T9K2; A0A7P0T990; A0A7P0TAV5; A0A7P0T7V5; A0A2R8YGC7; A0A7P0TA13; A0A7P0TB64; A0A2R8Y706; A0A7P0T934; A0A7P0T9R4; A0A7P0TAW9; A0A2R8YFZ7; A0A7P0T825; A0A7P0T916; A0A7P0TAF3; A0A7P0T942; A0A7P0TB75	0	3	0.6289	0	1	1	857.781	2571.33	2571.34	-5.41	-0.00464	HCD (High Energy Collision Dissociation)	MS2	8.86761	3.149	62.1733	29488	11022022_RID_3676_Test.raw	F2		5.47	0	1.818e-08
	FALSE	High	[R].VLRPQVTAVAQQNQGEVPEPQDMK.[V]			8.19044e-09	0	1	29	1	Q14204	Q14204 [483-506]	0	2662.36	0	73197464		High	High	0	2.197e-09	6	33.06	R.VLRPQVTAVAQQNQGEVPEPQDMK.V	[483-506]		Used
		Checked	Confidence	Identifying Node	PSM Ambiguity	Annotated Sequence	Modifications	# Protein Groups	# Proteins	Master Protein Accessions	Protein Accessions	# Missed Cleavages	Charge	DeltaScore	DeltaCn	Rank	Search Engine Rank	m/z [Da]	MH+ [Da]	Theo. MH+ [Da]	DeltaM [ppm]	Deltam/z [Da]	Activation Type	MS Order	Isolation Interference [%]	Ion Inject Time [ms]	RT [min]	First Scan	Spectrum File	File ID	Quan Info	XCorr	Percolator q-Value	Percolator PEP	Precursor Abundance	Apex RT [min]
		FALSE	High	Sequest HT (A2)	Unambiguous	[R].VLRPQVTAVAQQNQGEVPEPQDMK.[V]		1	29	Q14204	A0A7P0T9F1; A0A7P0TBJ7; A0A7P0T9S3; A0A7P0TAM4; A0A7P0T8N2; A0A2R8Y6H2; A0A7P0T9C4; A0A7P0T8W5; Q14204; A0A2R8Y5T0; A0A7P0T9K2; A0A7P0T990; A0A7P0TAV5; A0A7P0T7V5; A0A2R8YGC7; A0A7P0TA13; A0A7P0TB64; A0A2R8Y706; A0A7P0T934; A0A7P0T9R4; A0A7P0T9Y3; A0A7P0TBC9; A0A7P0TAW9; A0A2R8YFZ7; A0A7P0T825; A0A7P0T916; A0A7P0TAF3; A0A7P0T942; A0A7P0TB75	0	3	0.4917	0	1	1	888.126	2662.36	2662.36	0.25	0.00022	HCD (High Energy Collision Dissociation)	MS2	9.1826	9.919	33.0061	9260	11022022_RID_3676_Test.raw	F2		6	0	2.197e-09	73197464	33.06
	FALSE	High	[R].TYAEPLTAAMVEFYTMSQER.[F]			8.15231e-06	0	1	23	1	Q14204	Q14204 [2764-2783]	0	2338.07	0	15864599		High	High	0	3.374e-06	3.29	85.93	R.TYAEPLTAAMVEFYTMSQER.F	[2764-2783]		Used
		Checked	Confidence	Identifying Node	PSM Ambiguity	Annotated Sequence	Modifications	# Protein Groups	# Proteins	Master Protein Accessions	Protein Accessions	# Missed Cleavages	Charge	DeltaScore	DeltaCn	Rank	Search Engine Rank	m/z [Da]	MH+ [Da]	Theo. MH+ [Da]	DeltaM [ppm]	Deltam/z [Da]	Activation Type	MS Order	Isolation Interference [%]	Ion Inject Time [ms]	RT [min]	First Scan	Spectrum File	File ID	Quan Info	XCorr	Percolator q-Value	Percolator PEP	Precursor Abundance	Apex RT [min]
		FALSE	High	Sequest HT (A2)	Unambiguous	[R].TYAEPLTAAMVEFYTMSQER.[F]		1	23	Q14204	A0A7P0T9F1; A0A7P0TBJ7; A0A7P0TAM4; A0A7P0T8N2; A0A2R8Y6H2; A0A7P0T9C4; A0A7P0T8W5; Q14204; A0A2R8Y5T0; A0A7P0T9K2; A0A7P0T990; A0A7P0TAV5; A0A7P0T7V5; A0A7P0TA13; A0A7P0TB64; A0A2R8Y706; A0A7P0T9R4; A0A7P0TAW9; A0A2R8YFZ7; A0A7P0T825; A0A7P0T916; A0A7P0TAF3; A0A7P0TB75	0	2	0.5653	0	1	1	1169.54	2338.07	2338.07	-2.02	-0.00236	HCD (High Energy Collision Dissociation)	MS2	14.548	54	85.8465	45729	11022022_RID_3676_Test.raw	F2		3.29	0	3.374e-06	15864599	85.93
	FALSE	High	[K].TSAPITCELLNK.[Q]	1xCarbamidomethyl [C7]		5.82713e-05	0	1	27	1	Q14204	Q14204 [1993-2004]	0	1346.7	0	251879968		High	High	0	2.75e-05	2.88	36.36	K.TSAPITCELLNK.Q	[1993-2004]		Used
		Checked	Confidence	Identifying Node	PSM Ambiguity	Annotated Sequence	Modifications	# Protein Groups	# Proteins	Master Protein Accessions	Protein Accessions	# Missed Cleavages	Charge	DeltaScore	DeltaCn	Rank	Search Engine Rank	m/z [Da]	MH+ [Da]	Theo. MH+ [Da]	DeltaM [ppm]	Deltam/z [Da]	Activation Type	MS Order	Isolation Interference [%]	Ion Inject Time [ms]	RT [min]	First Scan	Spectrum File	File ID	Quan Info	XCorr	Percolator q-Value	Percolator PEP	Precursor Abundance	Apex RT [min]
		FALSE	High	Sequest HT (A2)	Unambiguous	[K].TSAPITcELLNK.[Q]	C7(Carbamidomethyl)	1	27	Q14204	A0A7P0T9F1; A0A7P0TBJ7; A0A7P0T9S3; A0A7P0TAM4; A0A7P0T8N2; A0A2R8Y6H2; A0A7P0T9C4; A0A7P0T8W5; Q14204; A0A2R8Y5T0; A0A7P0T9K2; A0A7P0T990; A0A7P0TAV5; A0A7P0T7V5; A0A2R8YGC7; A0A7P0TA13; A0A7P0TB64; A0A2R8Y706; A0A7P0T934; A0A7P0T9R4; A0A7P0TAW9; A0A2R8YFZ7; A0A7P0T825; A0A7P0T916; A0A7P0TAF3; A0A7P0T942; A0A7P0TB75	0	2	0.4097	0	1	1	673.853	1346.7	1346.7	0.12	8e-05	HCD (High Energy Collision Dissociation)	MS2	37.4334	2.306	36.334	11580	11022022_RID_3676_Test.raw	F2		2.88	0	2.75e-05	251879968	36.36
	FALSE	High	[K].VAEVLFDAADANAIEEVNLAYENVK.[E]			0.00214633	0	1	29	1	Q14204	Q14204 [507-531]	0	2707.35	0	103867192		High	High	0	0.001268	3	80.35	K.VAEVLFDAADANAIEEVNLAYENVK.E	[507-531]		Used
		Checked	Confidence	Identifying Node	PSM Ambiguity	Annotated Sequence	Modifications	# Protein Groups	# Proteins	Master Protein Accessions	Protein Accessions	# Missed Cleavages	Charge	DeltaScore	DeltaCn	Rank	Search Engine Rank	m/z [Da]	MH+ [Da]	Theo. MH+ [Da]	DeltaM [ppm]	Deltam/z [Da]	Activation Type	MS Order	Isolation Interference [%]	Ion Inject Time [ms]	RT [min]	First Scan	Spectrum File	File ID	Quan Info	XCorr	Percolator q-Value	Percolator PEP	Precursor Abundance	Apex RT [min]
		FALSE	High	Sequest HT (A2)	Unambiguous	[K].VAEVLFDAADANAIEEVNLAYENVK.[E]		1	29	Q14204	A0A7P0T9F1; A0A7P0TBJ7; A0A7P0T9S3; A0A7P0TAM4; A0A7P0T8N2; A0A2R8Y6H2; A0A7P0T9C4; A0A7P0T8W5; Q14204; A0A2R8Y5T0; A0A7P0T9K2; A0A7P0T990; A0A7P0TAV5; A0A7P0T7V5; A0A2R8YGC7; A0A7P0TA13; A0A7P0TB64; A0A2R8Y706; A0A7P0T934; A0A7P0T9R4; A0A7P0T9Y3; A0A7P0TBC9; A0A7P0TAW9; A0A2R8YFZ7; A0A7P0T825; A0A7P0T916; A0A7P0TAF3; A0A7P0T942; A0A7P0TB75	0	3	0.2267	0	1	1	903.121	2707.35	2707.35	1.19	0.00107	HCD (High Energy Collision Dissociation)	MS2	39.1593	54	80.7365	42241	11022022_RID_3676_Test.raw	F2		3	0	0.001268	103867192	80.35
	FALSE	High	[K].VAAPDVVVPTLDTVR.[H]			9.75779e-05	0	1	25	1	Q14204	Q14204 [2562-2576]	0	1551.87	0	162820048		High	High	0	4.729e-05	2.34	53.03	K.VAAPDVVVPTLDTVR.H	[2562-2576]		Used
		Checked	Confidence	Identifying Node	PSM Ambiguity	Annotated Sequence	Modifications	# Protein Groups	# Proteins	Master Protein Accessions	Protein Accessions	# Missed Cleavages	Charge	DeltaScore	DeltaCn	Rank	Search Engine Rank	m/z [Da]	MH+ [Da]	Theo. MH+ [Da]	DeltaM [ppm]	Deltam/z [Da]	Activation Type	MS Order	Isolation Interference [%]	Ion Inject Time [ms]	RT [min]	First Scan	Spectrum File	File ID	Quan Info	XCorr	Percolator q-Value	Percolator PEP	Precursor Abundance	Apex RT [min]
		FALSE	High	Sequest HT (A2)	Unambiguous	[K].VAAPDVVVPTLDTVR.[H]		1	25	Q14204	A0A7P0T9F1; A0A7P0TBJ7; A0A7P0TAM4; A0A7P0T8N2; A0A2R8Y6H2; A0A7P0T9C4; A0A7P0T8W5; Q14204; A0A2R8Y5T0; A0A7P0T9K2; A0A7P0T990; A0A7P0TAV5; A0A7P0T7V5; A0A2R8YGC7; A0A7P0TA13; A0A7P0TB64; A0A2R8Y706; A0A7P0T9R4; A0A7P0TAW9; A0A2R8YFZ7; A0A7P0T825; A0A7P0T916; A0A7P0TAF3; A0A7P0T942; A0A7P0TB75	0	2	0.3248	0	1	1	776.441	1551.88	1551.87	1.02	0.00079	HCD (High Energy Collision Dissociation)	MS2	49.504	1.241	53.0721	23210	11022022_RID_3676_Test.raw	F2		2.34	0	4.729e-05	162820048	53.03
	FALSE	High	[K].WAIAQLNYADMLK.[R]			1.00735e-06	0	1	20	1	Q14204	Q14204 [3395-3407]	0	1536.79	0	68854600		High	High	0	3.678e-07	3.74	68.43	K.WAIAQLNYADMLK.R	[3395-3407]		Used
		Checked	Confidence	Identifying Node	PSM Ambiguity	Annotated Sequence	Modifications	# Protein Groups	# Proteins	Master Protein Accessions	Protein Accessions	# Missed Cleavages	Charge	DeltaScore	DeltaCn	Rank	Search Engine Rank	m/z [Da]	MH+ [Da]	Theo. MH+ [Da]	DeltaM [ppm]	Deltam/z [Da]	Activation Type	MS Order	Isolation Interference [%]	Ion Inject Time [ms]	RT [min]	First Scan	Spectrum File	File ID	Quan Info	XCorr	Percolator q-Value	Percolator PEP	Precursor Abundance	Apex RT [min]
		FALSE	High	Sequest HT (A2)	Unambiguous	[K].WAIAQLNYADMLK.[R]		1	20	Q14204	A0A7P0T9F1; A0A7P0TBJ7; A0A7P0TAM4; A0A7P0T8N2; A0A2R8Y6H2; A0A7P0T9C4; A0A7P0T8W5; Q14204; A0A2R8Y5T0; A0A7P0T9K2; A0A7P0T7V5; A0A7P0TA13; A0A2R8Y706; A0A7P0T9R4; A0A7P0TAW9; A0A2R8YFZ7; A0A7P0T825; A0A7P0T916; A0A7P0TAF3; A0A7P0TB75	0	2	0.4626	0	1	1	768.898	1536.79	1536.79	0.6	0.00046	HCD (High Energy Collision Dissociation)	MS2	12.8632	14.465	68.3895	33762	11022022_RID_3676_Test.raw	F2		3.74	0	3.678e-07	68854600	68.43
	FALSE	High	[R].WTDENIDTVALK.[H]			7.55281e-06	0	1	23	1	Q14204	Q14204 [2845-2856]	0	1404.7	0	115002704		High	High	0	3.115e-06	2.37	40.73	R.WTDENIDTVALK.H	[2845-2856]		Used
		Checked	Confidence	Identifying Node	PSM Ambiguity	Annotated Sequence	Modifications	# Protein Groups	# Proteins	Master Protein Accessions	Protein Accessions	# Missed Cleavages	Charge	DeltaScore	DeltaCn	Rank	Search Engine Rank	m/z [Da]	MH+ [Da]	Theo. MH+ [Da]	DeltaM [ppm]	Deltam/z [Da]	Activation Type	MS Order	Isolation Interference [%]	Ion Inject Time [ms]	RT [min]	First Scan	Spectrum File	File ID	Quan Info	XCorr	Percolator q-Value	Percolator PEP	Precursor Abundance	Apex RT [min]
		FALSE	High	Sequest HT (A2)	Unambiguous	[R].WTDENIDTVALK.[H]		1	23	Q14204	A0A7P0T9F1; A0A7P0TBJ7; A0A7P0TAM4; A0A7P0T8N2; A0A2R8Y6H2; A0A7P0T9C4; A0A7P0T8W5; Q14204; A0A2R8Y5T0; A0A7P0T9K2; A0A7P0T990; A0A7P0TAV5; A0A7P0T7V5; A0A7P0TA13; A0A7P0TB64; A0A2R8Y706; A0A7P0T9R4; A0A7P0TAW9; A0A2R8YFZ7; A0A7P0T825; A0A7P0T916; A0A7P0TAF3; A0A7P0TB75	0	2	0.4177	0	1	1	702.854	1404.7	1404.7	0.4	0.00028	HCD (High Energy Collision Dissociation)	MS2	39.1414	2.532	40.6991	14626	11022022_RID_3676_Test.raw	F2		2.37	0	3.115e-06	115002704	40.73
	FALSE	High	[R].WQASSLPADDLCTENAIMLK.[R]	1xCarbamidomethyl [C12]		3.39213e-07	0	1	18	1	Q14204	Q14204 [3562-3581]	0	2263.07	0	62868520		High	High	0	1.151e-07	4.23	60.34	R.WQASSLPADDLCTENAIMLK.R	[3562-3581]		Used
		Checked	Confidence	Identifying Node	PSM Ambiguity	Annotated Sequence	Modifications	# Protein Groups	# Proteins	Master Protein Accessions	Protein Accessions	# Missed Cleavages	Charge	DeltaScore	DeltaCn	Rank	Search Engine Rank	m/z [Da]	MH+ [Da]	Theo. MH+ [Da]	DeltaM [ppm]	Deltam/z [Da]	Activation Type	MS Order	Isolation Interference [%]	Ion Inject Time [ms]	RT [min]	First Scan	Spectrum File	File ID	Quan Info	XCorr	Percolator q-Value	Percolator PEP	Precursor Abundance	Apex RT [min]
		FALSE	High	Sequest HT (A2)	Unambiguous	[R].WQASSLPADDLcTENAIMLK.[R]	C12(Carbamidomethyl)	1	18	Q14204	A0A7P0T9F1; A0A7P0TBJ7; A0A7P0T8N2; A0A2R8Y6H2; A0A7P0T9C4; A0A7P0T8W5; Q14204; A0A2R8Y5T0; A0A7P0T9K2; A0A7P0T7V5; A0A7P0TA13; A0A2R8Y706; A0A7P0T9R4; A0A7P0TAW9; A0A2R8YFZ7; A0A7P0T916; A0A7P0TAF3; A0A7P0TB75	0	2	0.6572	0	1	1	1132.04	2263.07	2263.07	-2.79	-0.00315	HCD (High Energy Collision Dissociation)	MS2	0	6.471	60.3637	28230	11022022_RID_3676_Test.raw	F2		4.23	0	1.151e-07	62868520	60.34
	FALSE	High	[K].VNFLPEIITLSK.[E]			7.12076e-05	0	1	29	1	Q14204	Q14204 [737-748]	0	1373.8	0	148305376		High	High	0	3.382e-05	1.76	70.93	K.VNFLPEIITLSK.E	[737-748]		Used
		Checked	Confidence	Identifying Node	PSM Ambiguity	Annotated Sequence	Modifications	# Protein Groups	# Proteins	Master Protein Accessions	Protein Accessions	# Missed Cleavages	Charge	DeltaScore	DeltaCn	Rank	Search Engine Rank	m/z [Da]	MH+ [Da]	Theo. MH+ [Da]	DeltaM [ppm]	Deltam/z [Da]	Activation Type	MS Order	Isolation Interference [%]	Ion Inject Time [ms]	RT [min]	First Scan	Spectrum File	File ID	Quan Info	XCorr	Percolator q-Value	Percolator PEP	Precursor Abundance	Apex RT [min]
		FALSE	High	Sequest HT (A2)	Unambiguous	[K].VNFLPEIITLSK.[E]		1	29	Q14204	A0A7P0T9F1; A0A7P0TBJ7; A0A7P0T9S3; A0A7P0TAM4; A0A7P0T8N2; A0A2R8Y6H2; A0A7P0T9C4; A0A7P0T8W5; Q14204; A0A2R8Y5T0; A0A7P0T9K2; A0A7P0T990; A0A7P0TAV5; A0A7P0T7V5; A0A2R8YGC7; A0A7P0TA13; A0A7P0TB64; A0A2R8Y706; A0A7P0T934; A0A7P0T9R4; A0A7P0T9Y3; A0A7P0TBC9; A0A7P0TAW9; A0A2R8YFZ7; A0A7P0T825; A0A7P0T916; A0A7P0TAF3; A0A7P0T942; A0A7P0TB75	0	2	0.4432	0	1	1	687.407	1373.81	1373.8	1.35	0.00093	HCD (High Energy Collision Dissociation)	MS2	32.684	4.702	70.9265	35510	11022022_RID_3676_Test.raw	F2		1.76	0	3.382e-05	148305376	70.93
	FALSE	High	[K].VTDFGDKVEDPTFLNQLQSGVNR.[W]			7.01919e-08	0	1	30	1	Q14204	Q14204 [229-251]	1	2579.27	0	174284512		High	High	0	2.164e-08	4.91	54.84	K.VTDFGDKVEDPTFLNQLQSGVNR.W	[229-251]		Used
		Checked	Confidence	Identifying Node	PSM Ambiguity	Annotated Sequence	Modifications	# Protein Groups	# Proteins	Master Protein Accessions	Protein Accessions	# Missed Cleavages	Charge	DeltaScore	DeltaCn	Rank	Search Engine Rank	m/z [Da]	MH+ [Da]	Theo. MH+ [Da]	DeltaM [ppm]	Deltam/z [Da]	Activation Type	MS Order	Isolation Interference [%]	Ion Inject Time [ms]	RT [min]	First Scan	Spectrum File	File ID	Quan Info	XCorr	Percolator q-Value	Percolator PEP	Precursor Abundance	Apex RT [min]
		FALSE	High	Sequest HT (A2)	Unambiguous	[K].VTDFGDKVEDPTFLNQLQSGVNR.[W]		1	30	Q14204	A0A7P0T9F1; A0A7P0TBJ7; A0A7P0T9S3; A0A7P0TAM4; A0A7P0T8N2; A0A2R8Y6H2; B4DSR6; A0A7P0T9C4; A0A7P0T8W5; Q14204; A0A2R8Y5T0; A0A7P0T9K2; A0A7P0T990; A0A7P0TAV5; A0A7P0T7V5; A0A2R8YGC7; A0A7P0TA13; A0A7P0TB64; A0A2R8Y706; A0A7P0T934; A0A7P0T9R4; A0A7P0T9Y3; A0A7P0TBC9; A0A7P0TAW9; A0A2R8YFZ7; A0A7P0T825; A0A7P0T916; A0A7P0TAF3; A0A7P0T942; A0A7P0TB75	1	3	0.6008	0	1	1	860.428	2579.27	2579.27	-1.31	-0.00112	HCD (High Energy Collision Dissociation)	MS2	0	3.33	54.7861	24393	11022022_RID_3676_Test.raw	F2		4.91	0	2.164e-08	174284512	54.84
	FALSE	High	[R].VTFVNFTVTR.[S]			3.9774e-05	0	1	16	1	Q14204	Q14204 [3696-3705]	0	1183.65	0	109312408		High	High	0	1.832e-05	2	47.83	R.VTFVNFTVTR.S	[3696-3705]		Used
		Checked	Confidence	Identifying Node	PSM Ambiguity	Annotated Sequence	Modifications	# Protein Groups	# Proteins	Master Protein Accessions	Protein Accessions	# Missed Cleavages	Charge	DeltaScore	DeltaCn	Rank	Search Engine Rank	m/z [Da]	MH+ [Da]	Theo. MH+ [Da]	DeltaM [ppm]	Deltam/z [Da]	Activation Type	MS Order	Isolation Interference [%]	Ion Inject Time [ms]	RT [min]	First Scan	Spectrum File	File ID	Quan Info	XCorr	Percolator q-Value	Percolator PEP	Precursor Abundance	Apex RT [min]
		FALSE	High	Sequest HT (A2)	Unambiguous	[R].VTFVNFTVTR.[S]		1	16	Q14204	A0A7P0T9F1; A0A7P0TBJ7; A0A7P0T8N2; A0A2R8Y6H2; A0A7P0T9C4; Q14204; A0A2R8Y5T0; A0A7P0T9K2; A0A7P0T7V5; A0A7P0TA13; A0A2R8Y706; A0A7P0T9R4; A0A7P0TAW9; A0A7P0T916; A0A7P0TAF3; A0A7P0TB75	0	2	0.385	0	1	1	592.327	1183.65	1183.65	-0.64	-0.00038	HCD (High Energy Collision Dissociation)	MS2	0	3.793	47.7961	19554	11022022_RID_3676_Test.raw	F2		2	0	1.832e-05	109312408	47.83
	FALSE	High	[R].SIPLDEGEDEAQR.[R]			7.69842e-06	0	1	25	1	Q14204	Q14204 [2384-2396]	0	1458.67	0	70656936		High	High	0	3.175e-06	2.06	28.88	R.SIPLDEGEDEAQR.R	[2384-2396]		Used
		Checked	Confidence	Identifying Node	PSM Ambiguity	Annotated Sequence	Modifications	# Protein Groups	# Proteins	Master Protein Accessions	Protein Accessions	# Missed Cleavages	Charge	DeltaScore	DeltaCn	Rank	Search Engine Rank	m/z [Da]	MH+ [Da]	Theo. MH+ [Da]	DeltaM [ppm]	Deltam/z [Da]	Activation Type	MS Order	Isolation Interference [%]	Ion Inject Time [ms]	RT [min]	First Scan	Spectrum File	File ID	Quan Info	XCorr	Percolator q-Value	Percolator PEP	Precursor Abundance	Apex RT [min]
		FALSE	High	Sequest HT (A2)	Unambiguous	[R].SIPLDEGEDEAQR.[R]		1	25	Q14204	A0A7P0T9F1; A0A7P0TBJ7; A0A7P0TAM4; A0A7P0T8N2; A0A2R8Y6H2; A0A7P0T9C4; A0A7P0T8W5; Q14204; A0A2R8Y5T0; A0A7P0T9K2; A0A7P0T990; A0A7P0TAV5; A0A7P0T7V5; A0A2R8YGC7; A0A7P0TA13; A0A7P0TB64; A0A2R8Y706; A0A7P0T9R4; A0A7P0TAW9; A0A2R8YFZ7; A0A7P0T825; A0A7P0T916; A0A7P0TAF3; A0A7P0T942; A0A7P0TB75	0	2	0.6165	0	1	1	729.839	1458.67	1458.67	0.54	0.00039	HCD (High Energy Collision Dissociation)	MS2	5.97834	6.937	28.9261	6411	11022022_RID_3676_Test.raw	F2		2.06	0	3.175e-06	70656936	28.88
	FALSE	High	[K].SLLQALNEVK.[G]			0.00186065	0	1	15	1	Q14204	Q14204 [3748-3757]	0	1114.65	0	1096596864		High	High	0	0.001088	2.45	47.11	K.SLLQALNEVK.G	[3748-3757]		Used
		Checked	Confidence	Identifying Node	PSM Ambiguity	Annotated Sequence	Modifications	# Protein Groups	# Proteins	Master Protein Accessions	Protein Accessions	# Missed Cleavages	Charge	DeltaScore	DeltaCn	Rank	Search Engine Rank	m/z [Da]	MH+ [Da]	Theo. MH+ [Da]	DeltaM [ppm]	Deltam/z [Da]	Activation Type	MS Order	Isolation Interference [%]	Ion Inject Time [ms]	RT [min]	First Scan	Spectrum File	File ID	Quan Info	XCorr	Percolator q-Value	Percolator PEP	Precursor Abundance	Apex RT [min]
		FALSE	High	Sequest HT (A2)	Unambiguous	[K].SLLQALNEVK.[G]		1	15	Q14204	A0A7P0TBJ7; A0A7P0T8N2; A0A2R8Y6H2; A0A7P0T9C4; Q14204; A0A2R8Y5T0; A0A7P0T9K2; A0A7P0T7V5; A0A7P0TA13; A0A2R8Y706; A0A7P0T9R4; A0A7P0TAW9; A0A7P0T916; A0A7P0TAF3; A0A7P0TB75	0	2	0.1673	0	1	1	557.827	1114.65	1114.65	-0.02	-1e-05	HCD (High Energy Collision Dissociation)	MS2	46.2005	0.956	47.0297	19019	11022022_RID_3676_Test.raw	F2		2.45	0	0.001088	1096596864	47.11
	FALSE	High	[R].QNLDALLNQLK.[S]			0.000199661	0	1	27	1	Q14204	Q14204 [1361-1371]	0	1269.72	0	239449936		High	High	0	0.0001016	4.19	56.14	R.QNLDALLNQLK.S	[1361-1371]		Used
		Checked	Confidence	Identifying Node	PSM Ambiguity	Annotated Sequence	Modifications	# Protein Groups	# Proteins	Master Protein Accessions	Protein Accessions	# Missed Cleavages	Charge	DeltaScore	DeltaCn	Rank	Search Engine Rank	m/z [Da]	MH+ [Da]	Theo. MH+ [Da]	DeltaM [ppm]	Deltam/z [Da]	Activation Type	MS Order	Isolation Interference [%]	Ion Inject Time [ms]	RT [min]	First Scan	Spectrum File	File ID	Quan Info	XCorr	Percolator q-Value	Percolator PEP	Precursor Abundance	Apex RT [min]
		FALSE	High	Sequest HT (A2)	Unambiguous	[R].QNLDALLNQLK.[S]		1	27	Q14204	A0A7P0T9F1; A0A7P0TBJ7; A0A7P0T9S3; A0A7P0TAM4; A0A7P0T8N2; A0A2R8Y6H2; A0A7P0T9C4; A0A7P0T8W5; Q14204; A0A2R8Y5T0; A0A7P0T9K2; A0A7P0T990; A0A7P0TAV5; A0A7P0T7V5; A0A2R8YGC7; A0A7P0TA13; A0A7P0TB64; A0A2R8Y706; A0A7P0T934; A0A7P0T9R4; A0A7P0TAW9; A0A2R8YFZ7; A0A7P0T825; A0A7P0T916; A0A7P0TAF3; A0A7P0T942; A0A7P0TB75	0	2	0.4893	0	1	1	635.362	1269.72	1269.72	0.63	0.0004	HCD (High Energy Collision Dissociation)	MS2	4.4135	9.269	56.1004	25302	11022022_RID_3676_Test.raw	F2		4.19	0	0.0001016	239449936	56.14
	FALSE	High	[R].SACDTVDTWLDDTAK.[GA]	1xCarbamidomethyl [C3]		7.93447e-07	0	1	9	1	Q14204	Q14204 [4214-4228]	0	1697.73	0	185068256		High	High	0	2.856e-07	3.46	50.9	R.SACDTVDTWLDDTAK.G	[4214-4228]		Used
		Checked	Confidence	Identifying Node	PSM Ambiguity	Annotated Sequence	Modifications	# Protein Groups	# Proteins	Master Protein Accessions	Protein Accessions	# Missed Cleavages	Charge	DeltaScore	DeltaCn	Rank	Search Engine Rank	m/z [Da]	MH+ [Da]	Theo. MH+ [Da]	DeltaM [ppm]	Deltam/z [Da]	Activation Type	MS Order	Isolation Interference [%]	Ion Inject Time [ms]	RT [min]	First Scan	Spectrum File	File ID	Quan Info	XCorr	Percolator q-Value	Percolator PEP	Precursor Abundance	Apex RT [min]
		FALSE	High	Sequest HT (A2)	Unambiguous	[R].SAcDTVDTWLDDTAK.[GA]	C3(Carbamidomethyl)	1	9	Q14204	A0A7P0T9C4; Q14204; A0A2R8Y5T0; A0A7P0T7V5; A0A7P0TA13; A0A2R8Y706; A0A7P0T9R4; A0A7P0TAW9; A0A7P0T916	0	2	0.5925	0	1	1	849.37	1697.73	1697.73	0.25	0.00021	HCD (High Energy Collision Dissociation)	MS2	15.247	24.307	50.8169	21655	11022022_RID_3676_Test.raw	F2		3.46	0	2.856e-07	185068256	50.9
	FALSE	High	[K].TKPVTGNLRPEEALQALTIYEGK.[F]			0.00156745	0	1	28	2	Q14204	Q14204 [1264-1286]	0	2528.37	0	409606848		High	High	0	0.0009036	4.72	50.65	K.TKPVTGNLRPEEALQALTIYEGK.F	[1264-1286]		Used
		Checked	Confidence	Identifying Node	PSM Ambiguity	Annotated Sequence	Modifications	# Protein Groups	# Proteins	Master Protein Accessions	Protein Accessions	# Missed Cleavages	Charge	DeltaScore	DeltaCn	Rank	Search Engine Rank	m/z [Da]	MH+ [Da]	Theo. MH+ [Da]	DeltaM [ppm]	Deltam/z [Da]	Activation Type	MS Order	Isolation Interference [%]	Ion Inject Time [ms]	RT [min]	First Scan	Spectrum File	File ID	Quan Info	XCorr	Percolator q-Value	Percolator PEP	Precursor Abundance	Apex RT [min]
		FALSE	High	Sequest HT (A2)	Unambiguous	[K].TKPVTGNLRPEEALQALTIYEGK.[F]		1	28	Q14204	A0A7P0T9F1; A0A7P0TBJ7; A0A7P0T9S3; A0A7P0TAM4; A0A7P0T8N2; A0A2R8Y6H2; A0A7P0T9C4; A0A7P0T8W5; Q14204; A0A2R8Y5T0; A0A7P0T9K2; A0A7P0T990; A0A7P0TAV5; A0A7P0T7V5; A0A2R8YGC7; A0A7P0TA13; A0A7P0TB64; A0A2R8Y706; A0A7P0T934; A0A7P0T9R4; A0A7P0T9Y3; A0A7P0TAW9; A0A2R8YFZ7; A0A7P0T825; A0A7P0T916; A0A7P0TAF3; A0A7P0T942; A0A7P0TB75	0	4	0.4809	0	1	1	632.848	2528.37	2528.37	0.07	4e-05	HCD (High Energy Collision Dissociation)	MS2	13.9555	9.781	50.5158	21445	11022022_RID_3676_Test.raw	F2		4.72	0	0.0009036	409606848	50.65
		FALSE	High	Sequest HT (A2)	Unambiguous	[K].TKPVTGNLRPEEALQALTIYEGK.[F]		1	28	Q14204	A0A7P0T9F1; A0A7P0TBJ7; A0A7P0T9S3; A0A7P0TAM4; A0A7P0T8N2; A0A2R8Y6H2; A0A7P0T9C4; A0A7P0T8W5; Q14204; A0A2R8Y5T0; A0A7P0T9K2; A0A7P0T990; A0A7P0TAV5; A0A7P0T7V5; A0A2R8YGC7; A0A7P0TA13; A0A7P0TB64; A0A2R8Y706; A0A7P0T934; A0A7P0T9R4; A0A7P0T9Y3; A0A7P0TAW9; A0A2R8YFZ7; A0A7P0T825; A0A7P0T916; A0A7P0TAF3; A0A7P0T942; A0A7P0TB75	0	4	0.2257	0	1	1	632.849	2528.37	2528.37	0.26	0.00017	HCD (High Energy Collision Dissociation)	MS2	34.968	5.8	50.8396	21670	11022022_RID_3676_Test.raw	F2		3.5	6.758e-05	0.004329	409606848	50.65
	FALSE	High	[R].TPVIDADKPVSSQLR.[V]			0.00145241	0	1	31	1	Q14204	Q14204 [122-136]	0	1625.89	0	84716552		High	High	0	0.0008358	3.21	28.68	R.TPVIDADKPVSSQLR.V	[122-136]		Used
		Checked	Confidence	Identifying Node	PSM Ambiguity	Annotated Sequence	Modifications	# Protein Groups	# Proteins	Master Protein Accessions	Protein Accessions	# Missed Cleavages	Charge	DeltaScore	DeltaCn	Rank	Search Engine Rank	m/z [Da]	MH+ [Da]	Theo. MH+ [Da]	DeltaM [ppm]	Deltam/z [Da]	Activation Type	MS Order	Isolation Interference [%]	Ion Inject Time [ms]	RT [min]	First Scan	Spectrum File	File ID	Quan Info	XCorr	Percolator q-Value	Percolator PEP	Precursor Abundance	Apex RT [min]
		FALSE	High	Sequest HT (A2)	Unambiguous	[R].TPVIDADKPVSSQLR.[V]		1	31	Q14204	A0A7P0T9F1; A0A7P0TBJ7; A0A7P0T9S3; A0A7P0TAM4; A0A7P0T8N2; A0A2R8Y6H2; B4DSR6; A0A7P0TAS7; A0A7P0T9C4; A0A7P0T8W5; Q14204; A0A2R8Y5T0; A0A7P0T9K2; A0A7P0T990; A0A7P0TAV5; A0A7P0T7V5; A0A2R8YGC7; A0A7P0TA13; A0A7P0TB64; A0A2R8Y706; A0A7P0T934; A0A7P0T9R4; A0A7P0T9Y3; A0A7P0TBC9; A0A7P0TAW9; A0A2R8YFZ7; A0A7P0T825; A0A7P0T916; A0A7P0TAF3; A0A7P0T942; A0A7P0TB75	0	3	0.4393	0	1	1	542.634	1625.89	1625.89	0.32	0.00017	HCD (High Energy Collision Dissociation)	MS2	36.2213	2.47	28.701	6252	11022022_RID_3676_Test.raw	F2		3.21	0	0.0008358	84716552	28.68
	FALSE	High	[R].SSLQSQCLNEVLK.[A]	1xCarbamidomethyl [C7]		7.68593e-05	0	1	16	1	Q14204	Q14204 [3706-3718]	0	1505.76	0	232968208		High	High	0	3.692e-05	3.81	36.24	R.SSLQSQCLNEVLK.A	[3706-3718]		Used
		Checked	Confidence	Identifying Node	PSM Ambiguity	Annotated Sequence	Modifications	# Protein Groups	# Proteins	Master Protein Accessions	Protein Accessions	# Missed Cleavages	Charge	DeltaScore	DeltaCn	Rank	Search Engine Rank	m/z [Da]	MH+ [Da]	Theo. MH+ [Da]	DeltaM [ppm]	Deltam/z [Da]	Activation Type	MS Order	Isolation Interference [%]	Ion Inject Time [ms]	RT [min]	First Scan	Spectrum File	File ID	Quan Info	XCorr	Percolator q-Value	Percolator PEP	Precursor Abundance	Apex RT [min]
		FALSE	High	Sequest HT (A2)	Unambiguous	[R].SSLQSQcLNEVLK.[A]	C7(Carbamidomethyl)	1	16	Q14204	A0A7P0T9F1; A0A7P0TBJ7; A0A7P0T8N2; A0A2R8Y6H2; A0A7P0T9C4; Q14204; A0A2R8Y5T0; A0A7P0T9K2; A0A7P0T7V5; A0A7P0TA13; A0A2R8Y706; A0A7P0T9R4; A0A7P0TAW9; A0A7P0T916; A0A7P0TAF3; A0A7P0TB75	0	2	0.4593	0	1	1	753.385	1505.76	1505.76	0.29	0.00022	HCD (High Energy Collision Dissociation)	MS2	0	11.484	36.1863	11477	11022022_RID_3676_Test.raw	F2		3.81	0	3.692e-05	232968208	36.24
	FALSE	High	[K].SPLVMDVLNIQGVQR.[S]			3.41395e-05	0	1	27	1	Q14204	Q14204 [1585-1599]	0	1668.91	0	387466880		High	High	0	1.558e-05	3.35	65.22	K.SPLVMDVLNIQGVQR.S	[1585-1599]		Used
		Checked	Confidence	Identifying Node	PSM Ambiguity	Annotated Sequence	Modifications	# Protein Groups	# Proteins	Master Protein Accessions	Protein Accessions	# Missed Cleavages	Charge	DeltaScore	DeltaCn	Rank	Search Engine Rank	m/z [Da]	MH+ [Da]	Theo. MH+ [Da]	DeltaM [ppm]	Deltam/z [Da]	Activation Type	MS Order	Isolation Interference [%]	Ion Inject Time [ms]	RT [min]	First Scan	Spectrum File	File ID	Quan Info	XCorr	Percolator q-Value	Percolator PEP	Precursor Abundance	Apex RT [min]
		FALSE	High	Sequest HT (A2)	Unambiguous	[K].SPLVMDVLNIQGVQR.[S]		1	27	Q14204	A0A7P0T9F1; A0A7P0TBJ7; A0A7P0T9S3; A0A7P0TAM4; A0A7P0T8N2; A0A2R8Y6H2; A0A7P0T9C4; A0A7P0T8W5; Q14204; A0A2R8Y5T0; A0A7P0T9K2; A0A7P0T990; A0A7P0TAV5; A0A7P0T7V5; A0A2R8YGC7; A0A7P0TA13; A0A7P0TB64; A0A2R8Y706; A0A7P0T934; A0A7P0T9R4; A0A7P0TAW9; A0A2R8YFZ7; A0A7P0T825; A0A7P0T916; A0A7P0TAF3; A0A7P0T942; A0A7P0TB75	0	2	0.5164	0	1	1	834.958	1668.91	1668.91	-0.27	-0.00022	HCD (High Energy Collision Dissociation)	MS2	78.0168	4.072	65.3217	31654	11022022_RID_3676_Test.raw	F2		3.35	0	1.558e-05	387466880	65.22
	FALSE	High	[K].EGTEAWEAAMK.[R]			0.00023709	0	1	29	1	Q14204	Q14204 [541-551]	0	1222.54	0	52996032		High	High	0	0.0001212	2.64	33.59	K.EGTEAWEAAMK.R	[541-551]		Used
		Checked	Confidence	Identifying Node	PSM Ambiguity	Annotated Sequence	Modifications	# Protein Groups	# Proteins	Master Protein Accessions	Protein Accessions	# Missed Cleavages	Charge	DeltaScore	DeltaCn	Rank	Search Engine Rank	m/z [Da]	MH+ [Da]	Theo. MH+ [Da]	DeltaM [ppm]	Deltam/z [Da]	Activation Type	MS Order	Isolation Interference [%]	Ion Inject Time [ms]	RT [min]	First Scan	Spectrum File	File ID	Quan Info	XCorr	Percolator q-Value	Percolator PEP	Precursor Abundance	Apex RT [min]
		FALSE	High	Sequest HT (A2)	Unambiguous	[K].EGTEAWEAAMK.[R]		1	29	Q14204	A0A7P0T9F1; A0A7P0TBJ7; A0A7P0T9S3; A0A7P0TAM4; A0A7P0T8N2; A0A2R8Y6H2; A0A7P0T9C4; A0A7P0T8W5; Q14204; A0A2R8Y5T0; A0A7P0T9K2; A0A7P0T990; A0A7P0TAV5; A0A7P0T7V5; A0A2R8YGC7; A0A7P0TA13; A0A7P0TB64; A0A2R8Y706; A0A7P0T934; A0A7P0T9R4; A0A7P0T9Y3; A0A7P0TBC9; A0A7P0TAW9; A0A2R8YFZ7; A0A7P0T825; A0A7P0T916; A0A7P0TAF3; A0A7P0T942; A0A7P0TB75	0	2	0.4508	0	1	1	611.774	1222.54	1222.54	-0.12	-7e-05	HCD (High Energy Collision Dissociation)	MS2	0	5.662	33.6272	9694	11022022_RID_3676_Test.raw	F2		2.64	0	0.0001212	52996032	33.59
	FALSE	High	[K].EGLMLDSHEELYK.[W]			4.73072e-06	0	1	20	1	Q14204	Q14204 [3040-3052]	0	1563.74	0		No Quan Values	High	High	0	1.897e-06	3.49		K.EGLMLDSHEELYK.W	[3040-3052]		Not Used
		Checked	Confidence	Identifying Node	PSM Ambiguity	Annotated Sequence	Modifications	# Protein Groups	# Proteins	Master Protein Accessions	Protein Accessions	# Missed Cleavages	Charge	DeltaScore	DeltaCn	Rank	Search Engine Rank	m/z [Da]	MH+ [Da]	Theo. MH+ [Da]	DeltaM [ppm]	Deltam/z [Da]	Activation Type	MS Order	Isolation Interference [%]	Ion Inject Time [ms]	RT [min]	First Scan	Spectrum File	File ID	Quan Info	XCorr	Percolator q-Value	Percolator PEP	Precursor Abundance	Apex RT [min]
		FALSE	High	Sequest HT (A2)	Unambiguous	[K].EGLMLDSHEELYK.[W]		1	20	Q14204	A0A7P0T9F1; A0A7P0TBJ7; A0A7P0TAM4; A0A7P0T8N2; A0A2R8Y6H2; A0A7P0T9C4; A0A7P0T8W5; Q14204; A0A2R8Y5T0; A0A7P0T9K2; A0A7P0T7V5; A0A7P0TA13; A0A2R8Y706; A0A7P0T9R4; A0A7P0TAW9; A0A2R8YFZ7; A0A7P0T825; A0A7P0T916; A0A7P0TAF3; A0A7P0TB75	0	2	0.49	0	1	1	782.371	1563.73	1563.74	-1.04	-0.00081	HCD (High Energy Collision Dissociation)	MS2	0	18.801	36.254	11525	11022022_RID_3676_Test.raw	F2		3.49	0	1.897e-06
	FALSE	High	[K].DSAIQQQVANLQMK.[I]			2.6131e-05	0	1	28	1	Q14204	Q14204 [1229-1242]	0	1573.8	0	113613608		High	High	0	1.17e-05	3.88	42.22	K.DSAIQQQVANLQMK.I	[1229-1242]		Used
		Checked	Confidence	Identifying Node	PSM Ambiguity	Annotated Sequence	Modifications	# Protein Groups	# Proteins	Master Protein Accessions	Protein Accessions	# Missed Cleavages	Charge	DeltaScore	DeltaCn	Rank	Search Engine Rank	m/z [Da]	MH+ [Da]	Theo. MH+ [Da]	DeltaM [ppm]	Deltam/z [Da]	Activation Type	MS Order	Isolation Interference [%]	Ion Inject Time [ms]	RT [min]	First Scan	Spectrum File	File ID	Quan Info	XCorr	Percolator q-Value	Percolator PEP	Precursor Abundance	Apex RT [min]
		FALSE	High	Sequest HT (A2)	Unambiguous	[K].DSAIQQQVANLQMK.[I]		1	28	Q14204	A0A7P0T9F1; A0A7P0TBJ7; A0A7P0T9S3; A0A7P0TAM4; A0A7P0T8N2; A0A2R8Y6H2; A0A7P0T9C4; A0A7P0T8W5; Q14204; A0A2R8Y5T0; A0A7P0T9K2; A0A7P0T990; A0A7P0TAV5; A0A7P0T7V5; A0A2R8YGC7; A0A7P0TA13; A0A7P0TB64; A0A2R8Y706; A0A7P0T934; A0A7P0T9R4; A0A7P0T9Y3; A0A7P0TAW9; A0A2R8YFZ7; A0A7P0T825; A0A7P0T916; A0A7P0TAF3; A0A7P0T942; A0A7P0TB75	0	2	0.3969	0	1	1	787.405	1573.8	1573.8	0.94	0.00074	HCD (High Energy Collision Dissociation)	MS2	11.1679	15.315	42.2472	15703	11022022_RID_3676_Test.raw	F2		3.88	0	1.17e-05	113613608	42.22
	FALSE	High	[K].EDLDKVEPAVIEAQNAVK.[S]			3.2701e-08	0	1	20	2	Q14204	Q14204 [3280-3297]	1	1968.03	0	215161688		High	High	0	9.618e-09	5.4	41.46	K.EDLDKVEPAVIEAQNAVK.S	[3280-3297]		Used
		Checked	Confidence	Identifying Node	PSM Ambiguity	Annotated Sequence	Modifications	# Protein Groups	# Proteins	Master Protein Accessions	Protein Accessions	# Missed Cleavages	Charge	DeltaScore	DeltaCn	Rank	Search Engine Rank	m/z [Da]	MH+ [Da]	Theo. MH+ [Da]	DeltaM [ppm]	Deltam/z [Da]	Activation Type	MS Order	Isolation Interference [%]	Ion Inject Time [ms]	RT [min]	First Scan	Spectrum File	File ID	Quan Info	XCorr	Percolator q-Value	Percolator PEP	Precursor Abundance	Apex RT [min]
		FALSE	High	Sequest HT (A2)	Unambiguous	[K].EDLDKVEPAVIEAQNAVK.[S]		1	20	Q14204	A0A7P0T9F1; A0A7P0TBJ7; A0A7P0TAM4; A0A7P0T8N2; A0A2R8Y6H2; A0A7P0T9C4; A0A7P0T8W5; Q14204; A0A2R8Y5T0; A0A7P0T9K2; A0A7P0T7V5; A0A7P0TA13; A0A2R8Y706; A0A7P0T9R4; A0A7P0TAW9; A0A2R8YFZ7; A0A7P0T825; A0A7P0T916; A0A7P0TAF3; A0A7P0TB75	1	2	0.5981	0	1	1	984.521	1968.04	1968.03	3.44	0.00338	HCD (High Energy Collision Dissociation)	MS2	0	54	41.461	15156	11022022_RID_3676_Test.raw	F2		5.4	0	9.618e-09	35578392	41.42
		FALSE	High	Sequest HT (A2)	Unambiguous	[K].EDLDKVEPAVIEAQNAVK.[S]		1	20	Q14204	A0A7P0T9F1; A0A7P0TBJ7; A0A7P0TAM4; A0A7P0T8N2; A0A2R8Y6H2; A0A7P0T9C4; A0A7P0T8W5; Q14204; A0A2R8Y5T0; A0A7P0T9K2; A0A7P0T7V5; A0A7P0TA13; A0A2R8Y706; A0A7P0T9R4; A0A7P0TAW9; A0A2R8YFZ7; A0A7P0T825; A0A7P0T916; A0A7P0TAF3; A0A7P0TB75	1	3	0.3351	0	1	1	656.68	1968.03	1968.03	-1.04	-0.00068	HCD (High Energy Collision Dissociation)	MS2	21.7962	1.529	41.3946	15109	11022022_RID_3676_Test.raw	F2		1.91	0.004048	0.09612	179583296	41.46
	FALSE	High	[K].EALELTDTGLLSGSEER.[V]			6.49292e-07	0	1	28	2	Q14204	Q14204 [1302-1318]	0	1819.89	0	248690784		High	High	0	2.303e-07	3.36	53.75	K.EALELTDTGLLSGSEER.V	[1302-1318]		Used
		Checked	Confidence	Identifying Node	PSM Ambiguity	Annotated Sequence	Modifications	# Protein Groups	# Proteins	Master Protein Accessions	Protein Accessions	# Missed Cleavages	Charge	DeltaScore	DeltaCn	Rank	Search Engine Rank	m/z [Da]	MH+ [Da]	Theo. MH+ [Da]	DeltaM [ppm]	Deltam/z [Da]	Activation Type	MS Order	Isolation Interference [%]	Ion Inject Time [ms]	RT [min]	First Scan	Spectrum File	File ID	Quan Info	XCorr	Percolator q-Value	Percolator PEP	Precursor Abundance	Apex RT [min]
		FALSE	High	Sequest HT (A2)	Unambiguous	[K].EALELTDTGLLSGSEER.[V]		1	28	Q14204	A0A7P0T9F1; A0A7P0TBJ7; A0A7P0T9S3; A0A7P0TAM4; A0A7P0T8N2; A0A2R8Y6H2; A0A7P0T9C4; A0A7P0T8W5; Q14204; A0A2R8Y5T0; A0A7P0T9K2; A0A7P0T990; A0A7P0TAV5; A0A7P0T7V5; A0A2R8YGC7; A0A7P0TA13; A0A7P0TB64; A0A2R8Y706; A0A7P0T934; A0A7P0T9R4; A0A7P0T9Y3; A0A7P0TAW9; A0A2R8YFZ7; A0A7P0T825; A0A7P0T916; A0A7P0TAF3; A0A7P0T942; A0A7P0TB75	0	2	0.4226	0	1	1	910.445	1819.88	1819.89	-5.45	-0.00496	HCD (High Energy Collision Dissociation)	MS2	0	5.783	53.6894	23634	11022022_RID_3676_Test.raw	F2		3.36	0	2.303e-07	248690784	53.75
		FALSE	Medium	Sequest HT (A2)	Selected	[K].EALELTDTGLLSGSEER.[V]		1	28	Q14204	A0A7P0T9F1; A0A7P0TBJ7; A0A7P0T9S3; A0A7P0TAM4; A0A7P0T8N2; A0A2R8Y6H2; A0A7P0T9C4; A0A7P0T8W5; Q14204; A0A2R8Y5T0; A0A7P0T9K2; A0A7P0T990; A0A7P0TAV5; A0A7P0T7V5; A0A2R8YGC7; A0A7P0TA13; A0A7P0TB64; A0A2R8Y706; A0A7P0T934; A0A7P0T9R4; A0A7P0T9Y3; A0A7P0TAW9; A0A2R8YFZ7; A0A7P0T825; A0A7P0T916; A0A7P0TAF3; A0A7P0T942; A0A7P0TB75	0	2		0.0479	2	2	910.449	1819.89	1819.89	-0.48	-0.00044	HCD (High Energy Collision Dissociation)	MS2	0	4.194	54.1846	23975	11022022_RID_3676_Test.raw	F2		1.39	0.01993	0.4948	248690784	53.75
	FALSE	High	[K].FLSDPQVHTVLVER.[S]			0.00135868	0	1	32	2	Q14204	Q14204 [68-81]	0	1639.88	0	194806990		High	High	0	0.001139	3.58	36.48	K.FLSDPQVHTVLVER.S	[68-81]		Used
		Checked	Confidence	Identifying Node	PSM Ambiguity	Annotated Sequence	Modifications	# Protein Groups	# Proteins	Master Protein Accessions	Protein Accessions	# Missed Cleavages	Charge	DeltaScore	DeltaCn	Rank	Search Engine Rank	m/z [Da]	MH+ [Da]	Theo. MH+ [Da]	DeltaM [ppm]	Deltam/z [Da]	Activation Type	MS Order	Isolation Interference [%]	Ion Inject Time [ms]	RT [min]	First Scan	Spectrum File	File ID	Quan Info	XCorr	Percolator q-Value	Percolator PEP	Precursor Abundance	Apex RT [min]
		FALSE	High	Sequest HT (A2)	Unambiguous	[K].FLSDPQVHTVLVER.[S]		1	32	Q14204	A0A7P0T9F1; A0A7P0TBJ7; A0A7P0T9S3; A0A7P0TAM4; A0A7P0T8N2; A0A2R8Y6H2; B4DSR6; A0A7P0TAS7; A0A7P0T9C4; A0A7P0T8W5; A0A7P0TB96; Q14204; A0A2R8Y5T0; A0A7P0T9K2; A0A7P0T990; A0A7P0TAV5; A0A7P0T7V5; A0A2R8YGC7; A0A7P0TA13; A0A7P0TB64; A0A2R8Y706; A0A7P0T934; A0A7P0T9R4; A0A7P0T9Y3; A0A7P0TBC9; A0A7P0TAW9; A0A2R8YFZ7; A0A7P0T825; A0A7P0T916; A0A7P0TAF3; A0A7P0T942; A0A7P0TB75	0	2	0.4031	0	1	1	820.444	1639.88	1639.88	0.85	0.0007	HCD (High Energy Collision Dissociation)	MS2	53.7861	6.701	36.4966	11695	11022022_RID_3676_Test.raw	F2		1.96	0	0.0007778	32364382	36.45
		FALSE	High	Sequest HT (A2)	Unambiguous	[K].FLSDPQVHTVLVER.[S]		1	32	Q14204	A0A7P0T9F1; A0A7P0TBJ7; A0A7P0T9S3; A0A7P0TAM4; A0A7P0T8N2; A0A2R8Y6H2; B4DSR6; A0A7P0TAS7; A0A7P0T9C4; A0A7P0T8W5; A0A7P0TB96; Q14204; A0A2R8Y5T0; A0A7P0T9K2; A0A7P0T990; A0A7P0TAV5; A0A7P0T7V5; A0A2R8YGC7; A0A7P0TA13; A0A7P0TB64; A0A2R8Y706; A0A7P0T934; A0A7P0T9R4; A0A7P0T9Y3; A0A7P0TBC9; A0A7P0TAW9; A0A2R8YFZ7; A0A7P0T825; A0A7P0T916; A0A7P0TAF3; A0A7P0T942; A0A7P0TB75	0	3	0.3352	0	1	1	547.298	1639.88	1639.88	-0.31	-0.00017	HCD (High Energy Collision Dissociation)	MS2	22.0044	4.205	36.4513	11662	11022022_RID_3676_Test.raw	F2		3.58	0	0.001139	162442608	36.48
	FALSE	High	[K].FNYGFEYLGVQDK.[L]			2.90247e-05	0	1	27	1	Q14204	Q14204 [1866-1878]	0	1579.74	0	54260684		High	High	0	1.303e-05	3.43	55.93	K.FNYGFEYLGVQDK.L	[1866-1878]		Used
		Checked	Confidence	Identifying Node	PSM Ambiguity	Annotated Sequence	Modifications	# Protein Groups	# Proteins	Master Protein Accessions	Protein Accessions	# Missed Cleavages	Charge	DeltaScore	DeltaCn	Rank	Search Engine Rank	m/z [Da]	MH+ [Da]	Theo. MH+ [Da]	DeltaM [ppm]	Deltam/z [Da]	Activation Type	MS Order	Isolation Interference [%]	Ion Inject Time [ms]	RT [min]	First Scan	Spectrum File	File ID	Quan Info	XCorr	Percolator q-Value	Percolator PEP	Precursor Abundance	Apex RT [min]
		FALSE	High	Sequest HT (A2)	Unambiguous	[K].FNYGFEYLGVQDK.[L]		1	27	Q14204	A0A7P0T9F1; A0A7P0TBJ7; A0A7P0T9S3; A0A7P0TAM4; A0A7P0T8N2; A0A2R8Y6H2; A0A7P0T9C4; A0A7P0T8W5; Q14204; A0A2R8Y5T0; A0A7P0T9K2; A0A7P0T990; A0A7P0TAV5; A0A7P0T7V5; A0A2R8YGC7; A0A7P0TA13; A0A7P0TB64; A0A2R8Y706; A0A7P0T934; A0A7P0T9R4; A0A7P0TAW9; A0A2R8YFZ7; A0A7P0T825; A0A7P0T916; A0A7P0TAF3; A0A7P0T942; A0A7P0TB75	0	2	0.5219	0	1	1	790.376	1579.75	1579.74	1.69	0.00133	HCD (High Energy Collision Dissociation)	MS2	44.5277	13.71	55.8639	25138	11022022_RID_3676_Test.raw	F2		3.43	0	1.303e-05	54260684	55.93
	FALSE	High	[R].FGNPLLVQDVESYDPVLNPVLNR.[E]			3.58017e-11	0	1	15	1	Q14204	Q14204 [3629-3651]	0	2598.36	0	93776288		High	High	0	6.875e-12	5.67	82.02	R.FGNPLLVQDVESYDPVLNPVLNR.E	[3629-3651]		Used
		Checked	Confidence	Identifying Node	PSM Ambiguity	Annotated Sequence	Modifications	# Protein Groups	# Proteins	Master Protein Accessions	Protein Accessions	# Missed Cleavages	Charge	DeltaScore	DeltaCn	Rank	Search Engine Rank	m/z [Da]	MH+ [Da]	Theo. MH+ [Da]	DeltaM [ppm]	Deltam/z [Da]	Activation Type	MS Order	Isolation Interference [%]	Ion Inject Time [ms]	RT [min]	First Scan	Spectrum File	File ID	Quan Info	XCorr	Percolator q-Value	Percolator PEP	Precursor Abundance	Apex RT [min]
		FALSE	High	Sequest HT (A2)	Unambiguous	[R].FGNPLLVQDVESYDPVLNPVLNR.[E]		1	15	Q14204	A0A7P0T9F1; A0A7P0TBJ7; A0A7P0T8N2; A0A2R8Y6H2; A0A7P0T9C4; Q14204; A0A2R8Y5T0; A0A7P0T9K2; A0A7P0T7V5; A0A7P0TA13; A0A7P0T9R4; A0A7P0TAW9; A0A7P0T916; A0A7P0TAF3; A0A7P0TB75	0	2	0.5079	0	1	1	1299.68	2598.36	2598.36	0.26	0.00034	HCD (High Energy Collision Dissociation)	MS2	22.3546	54	81.9152	43047	11022022_RID_3676_Test.raw	F2		5.67	0	6.875e-12	93776288	82.02
	FALSE	High	[R].FTQDTQPHYIYSPR.[E]			0.00105035	0	1	23	1	Q14204	Q14204 [2784-2797]	0	1752.83	0		No Quan Values	High	High	0	0.0005937	3.46		R.FTQDTQPHYIYSPR.E	[2784-2797]		Not Used
		Checked	Confidence	Identifying Node	PSM Ambiguity	Annotated Sequence	Modifications	# Protein Groups	# Proteins	Master Protein Accessions	Protein Accessions	# Missed Cleavages	Charge	DeltaScore	DeltaCn	Rank	Search Engine Rank	m/z [Da]	MH+ [Da]	Theo. MH+ [Da]	DeltaM [ppm]	Deltam/z [Da]	Activation Type	MS Order	Isolation Interference [%]	Ion Inject Time [ms]	RT [min]	First Scan	Spectrum File	File ID	Quan Info	XCorr	Percolator q-Value	Percolator PEP	Precursor Abundance	Apex RT [min]
		FALSE	High	Sequest HT (A2)	Unambiguous	[R].FTQDTQPHYIYSPR.[E]		1	23	Q14204	A0A7P0T9F1; A0A7P0TBJ7; A0A7P0TAM4; A0A7P0T8N2; A0A2R8Y6H2; A0A7P0T9C4; A0A7P0T8W5; Q14204; A0A2R8Y5T0; A0A7P0T9K2; A0A7P0T990; A0A7P0TAV5; A0A7P0T7V5; A0A7P0TA13; A0A7P0TB64; A0A2R8Y706; A0A7P0T9R4; A0A7P0TAW9; A0A2R8YFZ7; A0A7P0T825; A0A7P0T916; A0A7P0TAF3; A0A7P0TB75	0	3	0.5289	0	1	1	584.95	1752.83	1752.83	0.18	0.0001	HCD (High Energy Collision Dissociation)	MS2	21.2793	4.556	28.3378	5997	11022022_RID_3676_Test.raw	F2		3.46	0	0.0005937
	FALSE	High	[R].FYFVGDEDLLEIIGNSK.[N]			4.90705e-05	0	1	27	1	Q14204	Q14204 [1629-1645]	0	1958.97	0	64208728		High	High	0	2.292e-05	1.78	86.23	R.FYFVGDEDLLEIIGNSK.N	[1629-1645]		Used
		Checked	Confidence	Identifying Node	PSM Ambiguity	Annotated Sequence	Modifications	# Protein Groups	# Proteins	Master Protein Accessions	Protein Accessions	# Missed Cleavages	Charge	DeltaScore	DeltaCn	Rank	Search Engine Rank	m/z [Da]	MH+ [Da]	Theo. MH+ [Da]	DeltaM [ppm]	Deltam/z [Da]	Activation Type	MS Order	Isolation Interference [%]	Ion Inject Time [ms]	RT [min]	First Scan	Spectrum File	File ID	Quan Info	XCorr	Percolator q-Value	Percolator PEP	Precursor Abundance	Apex RT [min]
		FALSE	High	Sequest HT (A2)	Unambiguous	[R].FYFVGDEDLLEIIGNSK.[N]		1	27	Q14204	A0A7P0T9F1; A0A7P0TBJ7; A0A7P0T9S3; A0A7P0TAM4; A0A7P0T8N2; A0A2R8Y6H2; A0A7P0T9C4; A0A7P0T8W5; Q14204; A0A2R8Y5T0; A0A7P0T9K2; A0A7P0T990; A0A7P0TAV5; A0A7P0T7V5; A0A2R8YGC7; A0A7P0TA13; A0A7P0TB64; A0A2R8Y706; A0A7P0T934; A0A7P0T9R4; A0A7P0TAW9; A0A2R8YFZ7; A0A7P0T825; A0A7P0T916; A0A7P0TAF3; A0A7P0T942; A0A7P0TB75	0	2	0.5674	0	1	1	979.992	1958.98	1958.97	0.8	0.00078	HCD (High Energy Collision Dissociation)	MS2	10.5611	7.285	86.1225	45915	11022022_RID_3676_Test.raw	F2		1.78	0	2.292e-05	64208728	86.23
	FALSE	High	[R].FQSISTEFLALMK.[K]			3.28603e-05	0	1	27	1	Q14204	Q14204 [1568-1580]	0	1514.79	0	200589328		High	High	0	1.49e-05	3.8	73.66	R.FQSISTEFLALMK.K	[1568-1580]		Used
		Checked	Confidence	Identifying Node	PSM Ambiguity	Annotated Sequence	Modifications	# Protein Groups	# Proteins	Master Protein Accessions	Protein Accessions	# Missed Cleavages	Charge	DeltaScore	DeltaCn	Rank	Search Engine Rank	m/z [Da]	MH+ [Da]	Theo. MH+ [Da]	DeltaM [ppm]	Deltam/z [Da]	Activation Type	MS Order	Isolation Interference [%]	Ion Inject Time [ms]	RT [min]	First Scan	Spectrum File	File ID	Quan Info	XCorr	Percolator q-Value	Percolator PEP	Precursor Abundance	Apex RT [min]
		FALSE	High	Sequest HT (A2)	Unambiguous	[R].FQSISTEFLALMK.[K]		1	27	Q14204	A0A7P0T9F1; A0A7P0TBJ7; A0A7P0T9S3; A0A7P0TAM4; A0A7P0T8N2; A0A2R8Y6H2; A0A7P0T9C4; A0A7P0T8W5; Q14204; A0A2R8Y5T0; A0A7P0T9K2; A0A7P0T990; A0A7P0TAV5; A0A7P0T7V5; A0A2R8YGC7; A0A7P0TA13; A0A7P0TB64; A0A2R8Y706; A0A7P0T934; A0A7P0T9R4; A0A7P0TAW9; A0A2R8YFZ7; A0A7P0T825; A0A7P0T916; A0A7P0TAF3; A0A7P0T942; A0A7P0TB75	0	2	0.4711	0	1	1	757.9	1514.79	1514.79	0.18	0.00013	HCD (High Energy Collision Dissociation)	MS2	13.697	54	73.5993	37343	11022022_RID_3676_Test.raw	F2		3.8	0	1.49e-05	200589328	73.66
	FALSE	High	[R].ESPEVLLTLDILK.[H]			5.29653e-05	0	1	29	1	Q14204	Q14204 [293-305]	0	1469.85	0	48924920		High	High	0	2.487e-05	3.15	77.43	R.ESPEVLLTLDILK.H	[293-305]		Used
		Checked	Confidence	Identifying Node	PSM Ambiguity	Annotated Sequence	Modifications	# Protein Groups	# Proteins	Master Protein Accessions	Protein Accessions	# Missed Cleavages	Charge	DeltaScore	DeltaCn	Rank	Search Engine Rank	m/z [Da]	MH+ [Da]	Theo. MH+ [Da]	DeltaM [ppm]	Deltam/z [Da]	Activation Type	MS Order	Isolation Interference [%]	Ion Inject Time [ms]	RT [min]	First Scan	Spectrum File	File ID	Quan Info	XCorr	Percolator q-Value	Percolator PEP	Precursor Abundance	Apex RT [min]
		FALSE	High	Sequest HT (A2)	Unambiguous	[R].ESPEVLLTLDILK.[H]		1	29	Q14204	A0A7P0T9F1; A0A7P0TBJ7; A0A7P0T9S3; A0A7P0TAM4; A0A7P0T8N2; A0A2R8Y6H2; A0A7P0T9C4; A0A7P0T8W5; Q14204; A0A2R8Y5T0; A0A7P0T9K2; A0A7P0T990; A0A7P0TAV5; A0A7P0T7V5; A0A2R8YGC7; A0A7P0TA13; A0A7P0TB64; A0A2R8Y706; A0A7P0T934; A0A7P0T9R4; A0A7P0T9Y3; A0A7P0TBC9; A0A7P0TAW9; A0A2R8YFZ7; A0A7P0T825; A0A7P0T916; A0A7P0TAF3; A0A7P0T942; A0A7P0TB75	0	2	0.5048	0	1	1	735.427	1469.85	1469.85	0.35	0.00026	HCD (High Energy Collision Dissociation)	MS2	24.3229	48.028	77.5115	40034	11022022_RID_3676_Test.raw	F2		3.15	0	2.487e-05	48924920	77.43
	FALSE	High	[R].ENFIPTIVNFSAEEISDAIR.[E]			4.00234e-09	0	1	20	4	Q14204	Q14204 [3345-3364]	0	2265.14	0	131445456		High	High	0	1.882e-07	4.49	92.04	R.ENFIPTIVNFSAEEISDAIR.E	[3345-3364]		Used
		Checked	Confidence	Identifying Node	PSM Ambiguity	Annotated Sequence	Modifications	# Protein Groups	# Proteins	Master Protein Accessions	Protein Accessions	# Missed Cleavages	Charge	DeltaScore	DeltaCn	Rank	Search Engine Rank	m/z [Da]	MH+ [Da]	Theo. MH+ [Da]	DeltaM [ppm]	Deltam/z [Da]	Activation Type	MS Order	Isolation Interference [%]	Ion Inject Time [ms]	RT [min]	First Scan	Spectrum File	File ID	Quan Info	XCorr	Percolator q-Value	Percolator PEP	Precursor Abundance	Apex RT [min]
		FALSE	High	Sequest HT (A2)	Unambiguous	[R].ENFIPTIVNFSAEEISDAIR.[E]		1	20	Q14204	A0A7P0T9F1; A0A7P0TBJ7; A0A7P0TAM4; A0A7P0T8N2; A0A2R8Y6H2; A0A7P0T9C4; A0A7P0T8W5; Q14204; A0A2R8Y5T0; A0A7P0T9K2; A0A7P0T7V5; A0A7P0TA13; A0A2R8Y706; A0A7P0T9R4; A0A7P0TAW9; A0A2R8YFZ7; A0A7P0T825; A0A7P0T916; A0A7P0TAF3; A0A7P0TB75	0	3	0.2304	0	1	1	755.718	2265.14	2265.14	-0.16	-0.00012	HCD (High Energy Collision Dissociation)	MS2	10.1693	13.335	92.2987	50084	11022022_RID_3676_Test.raw	F2		1.91	0	3.841e-05	60984072	92.04
		FALSE	High	Sequest HT (A2)	Unambiguous	[R].ENFIPTIVNFSAEEISDAIR.[E]		1	20	Q14204	A0A7P0T9F1; A0A7P0TBJ7; A0A7P0TAM4; A0A7P0T8N2; A0A2R8Y6H2; A0A7P0T9C4; A0A7P0T8W5; Q14204; A0A2R8Y5T0; A0A7P0T9K2; A0A7P0T7V5; A0A7P0TA13; A0A2R8Y706; A0A7P0T9R4; A0A7P0TAW9; A0A2R8YFZ7; A0A7P0T825; A0A7P0T916; A0A7P0TAF3; A0A7P0TB75	0	2	0.6711	0	1	1	1133.07	2265.14	2265.14	-0.45	-0.00051	HCD (High Energy Collision Dissociation)	MS2	0	28.357	92.2949	50081	11022022_RID_3676_Test.raw	F2		3.74	0	1.359e-09	70461384	92.04
		FALSE	High	Sequest HT (A2)	Unambiguous	[R].ENFIPTIVNFSAEEISDAIR.[E]		1	20	Q14204	A0A7P0T9F1; A0A7P0TBJ7; A0A7P0TAM4; A0A7P0T8N2; A0A2R8Y6H2; A0A7P0T9C4; A0A7P0T8W5; Q14204; A0A2R8Y5T0; A0A7P0T9K2; A0A7P0T7V5; A0A7P0TA13; A0A2R8Y706; A0A7P0T9R4; A0A7P0TAW9; A0A2R8YFZ7; A0A7P0T825; A0A7P0T916; A0A7P0TAF3; A0A7P0TB75	0	2	0.6772	0	1	1	1133.07	2265.14	2265.14	-1.75	-0.00198	HCD (High Energy Collision Dissociation)	MS2	0	12.058	91.9839	49873	11022022_RID_3676_Test.raw	F2		3.81	0	1.029e-09	70461384	92.04
		FALSE	High	Sequest HT (A2)	Unambiguous	[R].ENFIPTIVNFSAEEISDAIR.[E]		1	20	Q14204	A0A7P0T9F1; A0A7P0TBJ7; A0A7P0TAM4; A0A7P0T8N2; A0A2R8Y6H2; A0A7P0T9C4; A0A7P0T8W5; Q14204; A0A2R8Y5T0; A0A7P0T9K2; A0A7P0T7V5; A0A7P0TA13; A0A2R8Y706; A0A7P0T9R4; A0A7P0TAW9; A0A2R8YFZ7; A0A7P0T825; A0A7P0T916; A0A7P0TAF3; A0A7P0TB75	0	3	0.5835	0	1	1	755.718	2265.14	2265.14	-0.65	-0.00049	HCD (High Energy Collision Dissociation)	MS2	0	16.033	91.9814	49871	11022022_RID_3676_Test.raw	F2		4.49	0	1.882e-07	60984072	92.04
	FALSE	High	[K].EQPWVSVQPR.[K]			0.000480431	0	1	28	1	Q14204	Q14204 [1348-1357]	0	1225.63	0	100036152		High	High	0	0.0002591	2.26	33.79	K.EQPWVSVQPR.K	[1348-1357]		Used
		Checked	Confidence	Identifying Node	PSM Ambiguity	Annotated Sequence	Modifications	# Protein Groups	# Proteins	Master Protein Accessions	Protein Accessions	# Missed Cleavages	Charge	DeltaScore	DeltaCn	Rank	Search Engine Rank	m/z [Da]	MH+ [Da]	Theo. MH+ [Da]	DeltaM [ppm]	Deltam/z [Da]	Activation Type	MS Order	Isolation Interference [%]	Ion Inject Time [ms]	RT [min]	First Scan	Spectrum File	File ID	Quan Info	XCorr	Percolator q-Value	Percolator PEP	Precursor Abundance	Apex RT [min]
		FALSE	High	Sequest HT (A2)	Unambiguous	[K].EQPWVSVQPR.[K]		1	28	Q14204	A0A7P0T9F1; A0A7P0TBJ7; A0A7P0T9S3; A0A7P0TAM4; A0A7P0T8N2; A0A2R8Y6H2; A0A7P0T9C4; A0A7P0T8W5; Q14204; A0A2R8Y5T0; A0A7P0T9K2; A0A7P0T990; A0A7P0TAV5; A0A7P0T7V5; A0A2R8YGC7; A0A7P0TA13; A0A7P0TB64; A0A2R8Y706; A0A7P0T934; A0A7P0T9R4; A0A7P0T9Y3; A0A7P0TAW9; A0A2R8YFZ7; A0A7P0T825; A0A7P0T916; A0A7P0TAF3; A0A7P0T942; A0A7P0TB75	0	2	0.5177	0	1	1	613.32	1225.63	1225.63	0.2	0.00012	HCD (High Energy Collision Dissociation)	MS2	31.0331	3.617	33.7738	9796	11022022_RID_3676_Test.raw	F2		2.26	0	0.0002591	100036152	33.79
	FALSE	High	[R].EWTDGLFTHVLR.[K]			0.000664529	0	1	27	1	Q14204	Q14204 [2274-2285]	0	1473.75	0	103767168		High	High	0	0.0003658	3.29	56.55	R.EWTDGLFTHVLR.K	[2274-2285]		Used
		Checked	Confidence	Identifying Node	PSM Ambiguity	Annotated Sequence	Modifications	# Protein Groups	# Proteins	Master Protein Accessions	Protein Accessions	# Missed Cleavages	Charge	DeltaScore	DeltaCn	Rank	Search Engine Rank	m/z [Da]	MH+ [Da]	Theo. MH+ [Da]	DeltaM [ppm]	Deltam/z [Da]	Activation Type	MS Order	Isolation Interference [%]	Ion Inject Time [ms]	RT [min]	First Scan	Spectrum File	File ID	Quan Info	XCorr	Percolator q-Value	Percolator PEP	Precursor Abundance	Apex RT [min]
		FALSE	High	Sequest HT (A2)	Unambiguous	[R].EWTDGLFTHVLR.[K]		1	27	Q14204	A0A7P0T9F1; A0A7P0TBJ7; A0A7P0T9S3; A0A7P0TAM4; A0A7P0T8N2; A0A2R8Y6H2; A0A7P0T9C4; A0A7P0T8W5; Q14204; A0A2R8Y5T0; A0A7P0T9K2; A0A7P0T990; A0A7P0TAV5; A0A7P0T7V5; A0A2R8YGC7; A0A7P0TA13; A0A7P0TB64; A0A2R8Y706; A0A7P0T934; A0A7P0T9R4; A0A7P0TAW9; A0A2R8YFZ7; A0A7P0T825; A0A7P0T916; A0A7P0TAF3; A0A7P0T942; A0A7P0TB75	0	3	0.541	0	1	1	491.921	1473.75	1473.75	0.24	0.00012	HCD (High Energy Collision Dissociation)	MS2	47.9416	5.766	56.5233	25594	11022022_RID_3676_Test.raw	F2		3.29	0	0.0003658	103767168	56.55
	FALSE	High	[K].ALEHAFQLEHIMDLTR.[L]			5.52012e-07	0	1	25	3	Q14204	Q14204 [2436-2451]	0	1923.97	0	773107760		High	High	0	1.928e-07	4.48	51.86	K.ALEHAFQLEHIMDLTR.L	[2436-2451]		Used
		Checked	Confidence	Identifying Node	PSM Ambiguity	Annotated Sequence	Modifications	# Protein Groups	# Proteins	Master Protein Accessions	Protein Accessions	# Missed Cleavages	Charge	DeltaScore	DeltaCn	Rank	Search Engine Rank	m/z [Da]	MH+ [Da]	Theo. MH+ [Da]	DeltaM [ppm]	Deltam/z [Da]	Activation Type	MS Order	Isolation Interference [%]	Ion Inject Time [ms]	RT [min]	First Scan	Spectrum File	File ID	Quan Info	XCorr	Percolator q-Value	Percolator PEP	Precursor Abundance	Apex RT [min]
		FALSE	High	Sequest HT (A2)	Unambiguous	[K].ALEHAFQLEHIMDLTR.[L]		1	25	Q14204	A0A7P0T9F1; A0A7P0TBJ7; A0A7P0TAM4; A0A7P0T8N2; A0A2R8Y6H2; A0A7P0T9C4; A0A7P0T8W5; Q14204; A0A2R8Y5T0; A0A7P0T9K2; A0A7P0T990; A0A7P0TAV5; A0A7P0T7V5; A0A2R8YGC7; A0A7P0TA13; A0A7P0TB64; A0A2R8Y706; A0A7P0T9R4; A0A7P0TAW9; A0A2R8YFZ7; A0A7P0T825; A0A7P0T916; A0A7P0TAF3; A0A7P0T942; A0A7P0TB75	0	4	0.563	0	1	1	481.748	1923.97	1923.97	-1.68	-0.00081	HCD (High Energy Collision Dissociation)	MS2	4.43656	8.921	51.8649	22372	11022022_RID_3676_Test.raw	F2		3.73	0	0.000168	170341296	51.86
		FALSE	High	Sequest HT (A2)	Unambiguous	[K].ALEHAFQLEHIMDLTR.[L]		1	25	Q14204	A0A7P0T9F1; A0A7P0TBJ7; A0A7P0TAM4; A0A7P0T8N2; A0A2R8Y6H2; A0A7P0T9C4; A0A7P0T8W5; Q14204; A0A2R8Y5T0; A0A7P0T9K2; A0A7P0T990; A0A7P0TAV5; A0A7P0T7V5; A0A2R8YGC7; A0A7P0TA13; A0A7P0TB64; A0A2R8Y706; A0A7P0T9R4; A0A7P0TAW9; A0A2R8YFZ7; A0A7P0T825; A0A7P0T916; A0A7P0TAF3; A0A7P0T942; A0A7P0TB75	0	3	0.5223	0	1	1	641.996	1923.97	1923.97	0.1	6e-05	HCD (High Energy Collision Dissociation)	MS2	28.5836	1.505	51.8174	22340	11022022_RID_3676_Test.raw	F2		4.48	0	1.928e-07	525551584	51.86
		FALSE	High	Sequest HT (A2)	Unambiguous	[K].ALEHAFQLEHIMDLTR.[L]		1	25	Q14204	A0A7P0T9F1; A0A7P0TBJ7; A0A7P0TAM4; A0A7P0T8N2; A0A2R8Y6H2; A0A7P0T9C4; A0A7P0T8W5; Q14204; A0A2R8Y5T0; A0A7P0T9K2; A0A7P0T990; A0A7P0TAV5; A0A7P0T7V5; A0A2R8YGC7; A0A7P0TA13; A0A7P0TB64; A0A2R8Y706; A0A7P0T9R4; A0A7P0TAW9; A0A2R8YFZ7; A0A7P0T825; A0A7P0T916; A0A7P0TAF3; A0A7P0T942; A0A7P0TB75	0	2	0.1838	0	1	1	962.489	1923.97	1923.97	-1.67	-0.00161	HCD (High Energy Collision Dissociation)	MS2	7.76024	4.214	51.8687	22375	11022022_RID_3676_Test.raw	F2		1.36	0.002951	0.06709	77214880	51.86
	FALSE	High	[R].ALPDMEVVGLNFSSATTPELLLK.[T]			1.69481e-09	0	1	25	2	Q14204	Q14204 [2611-2633]	0	2445.29	0	46434484		High	High	0	4.127e-10	4.81	85.36	R.ALPDMEVVGLNFSSATTPELLLK.T	[2611-2633]		Used
		Checked	Confidence	Identifying Node	PSM Ambiguity	Annotated Sequence	Modifications	# Protein Groups	# Proteins	Master Protein Accessions	Protein Accessions	# Missed Cleavages	Charge	DeltaScore	DeltaCn	Rank	Search Engine Rank	m/z [Da]	MH+ [Da]	Theo. MH+ [Da]	DeltaM [ppm]	Deltam/z [Da]	Activation Type	MS Order	Isolation Interference [%]	Ion Inject Time [ms]	RT [min]	First Scan	Spectrum File	File ID	Quan Info	XCorr	Percolator q-Value	Percolator PEP	Precursor Abundance	Apex RT [min]
		FALSE	High	Sequest HT (A2)	Unambiguous	[R].ALPDMEVVGLNFSSATTPELLLK.[T]		1	25	Q14204	A0A7P0T9F1; A0A7P0TBJ7; A0A7P0TAM4; A0A7P0T8N2; A0A2R8Y6H2; A0A7P0T9C4; A0A7P0T8W5; Q14204; A0A2R8Y5T0; A0A7P0T9K2; A0A7P0T990; A0A7P0TAV5; A0A7P0T7V5; A0A2R8YGC7; A0A7P0TA13; A0A7P0TB64; A0A2R8Y706; A0A7P0T9R4; A0A7P0TAW9; A0A2R8YFZ7; A0A7P0T825; A0A7P0T916; A0A7P0TAF3; A0A7P0T942; A0A7P0TB75	0	2	0.6466	0	1	1	1223.15	2445.3	2445.29	0.2	0.00024	HCD (High Energy Collision Dissociation)	MS2	9.64997	26.282	85.3502	45389	11022022_RID_3676_Test.raw	F2		4.81	0	4.127e-10	46434484	85.36
		FALSE	High	Sequest HT (A2)	Unambiguous	[R].ALPDMEVVGLNFSSATTPELLLK.[T]		1	25	Q14204	A0A7P0T9F1; A0A7P0TBJ7; A0A7P0TAM4; A0A7P0T8N2; A0A2R8Y6H2; A0A7P0T9C4; A0A7P0T8W5; Q14204; A0A2R8Y5T0; A0A7P0T9K2; A0A7P0T990; A0A7P0TAV5; A0A7P0T7V5; A0A2R8YGC7; A0A7P0TA13; A0A7P0TB64; A0A2R8Y706; A0A7P0T9R4; A0A7P0TAW9; A0A2R8YFZ7; A0A7P0T825; A0A7P0T916; A0A7P0TAF3; A0A7P0T942; A0A7P0TB75	0	2	0.5576	0	1	1	1223.14	2445.27	2445.29	-9.59	-0.01172	HCD (High Energy Collision Dissociation)	MS2	8.61533	6.495	85.4089	45429	11022022_RID_3676_Test.raw	F2		2.17	0.002058	0.05067	46434484	85.36
	FALSE	High	[K].AHQANQLYPFAISLIESVR.[T]			2.14838e-08	0	1	29	2	Q14204	Q14204 [768-786]	0	2157.15	0	97699156		High	High	0	6.127e-09	5.2	71.31	K.AHQANQLYPFAISLIESVR.T	[768-786]		Used
		Checked	Confidence	Identifying Node	PSM Ambiguity	Annotated Sequence	Modifications	# Protein Groups	# Proteins	Master Protein Accessions	Protein Accessions	# Missed Cleavages	Charge	DeltaScore	DeltaCn	Rank	Search Engine Rank	m/z [Da]	MH+ [Da]	Theo. MH+ [Da]	DeltaM [ppm]	Deltam/z [Da]	Activation Type	MS Order	Isolation Interference [%]	Ion Inject Time [ms]	RT [min]	First Scan	Spectrum File	File ID	Quan Info	XCorr	Percolator q-Value	Percolator PEP	Precursor Abundance	Apex RT [min]
		FALSE	High	Sequest HT (A2)	Unambiguous	[K].AHQANQLYPFAISLIESVR.[T]		1	29	Q14204	A0A7P0T9F1; A0A7P0TBJ7; A0A7P0T9S3; A0A7P0TAM4; A0A7P0T8N2; A0A2R8Y6H2; A0A7P0T9C4; A0A7P0T8W5; Q14204; A0A2R8Y5T0; A0A7P0T9K2; A0A7P0T990; A0A7P0TAV5; A0A7P0T7V5; A0A2R8YGC7; A0A7P0TA13; A0A7P0TB64; A0A2R8Y706; A0A7P0T934; A0A7P0T9R4; A0A7P0T9Y3; A0A7P0TBC9; A0A7P0TAW9; A0A2R8YFZ7; A0A7P0T825; A0A7P0T916; A0A7P0TAF3; A0A7P0T942; A0A7P0TB75	0	3	0.5201	0	1	1	719.72	2157.15	2157.15	0.62	0.00045	HCD (High Energy Collision Dissociation)	MS2	34.2184	34.838	71.8198	36124	11022022_RID_3676_Test.raw	F2		4.23	0	2.107e-07	34181676	71.56
		FALSE	High	Sequest HT (A2)	Unambiguous	[K].AHQANQLYPFAISLIESVR.[T]		1	29	Q14204	A0A7P0T9F1; A0A7P0TBJ7; A0A7P0T9S3; A0A7P0TAM4; A0A7P0T8N2; A0A2R8Y6H2; A0A7P0T9C4; A0A7P0T8W5; Q14204; A0A2R8Y5T0; A0A7P0T9K2; A0A7P0T990; A0A7P0TAV5; A0A7P0T7V5; A0A2R8YGC7; A0A7P0TA13; A0A7P0TB64; A0A2R8Y706; A0A7P0T934; A0A7P0T9R4; A0A7P0T9Y3; A0A7P0TBC9; A0A7P0TAW9; A0A2R8YFZ7; A0A7P0T825; A0A7P0T916; A0A7P0TAF3; A0A7P0T942; A0A7P0TB75	0	3	0.5846	0	1	1	719.72	2157.15	2157.15	0.03	2e-05	HCD (High Energy Collision Dissociation)	MS2	56.1537	54	71.226	35718	11022022_RID_3676_Test.raw	F2		5.2	0	6.127e-09	63517480	71.31
	FALSE	High	[K].AKEALELTDTGLLSGSEER.[V]			2.04187e-06	0	1	28	1	Q14204	Q14204 [1300-1318]	1	2019.02	0		No Quan Values	High	High	0	7.776e-07	4.99		K.AKEALELTDTGLLSGSEER.V	[1300-1318]		Not Used
		Checked	Confidence	Identifying Node	PSM Ambiguity	Annotated Sequence	Modifications	# Protein Groups	# Proteins	Master Protein Accessions	Protein Accessions	# Missed Cleavages	Charge	DeltaScore	DeltaCn	Rank	Search Engine Rank	m/z [Da]	MH+ [Da]	Theo. MH+ [Da]	DeltaM [ppm]	Deltam/z [Da]	Activation Type	MS Order	Isolation Interference [%]	Ion Inject Time [ms]	RT [min]	First Scan	Spectrum File	File ID	Quan Info	XCorr	Percolator q-Value	Percolator PEP	Precursor Abundance	Apex RT [min]
		FALSE	High	Sequest HT (A2)	Unambiguous	[K].AKEALELTDTGLLSGSEER.[V]		1	28	Q14204	A0A7P0T9F1; A0A7P0TBJ7; A0A7P0T9S3; A0A7P0TAM4; A0A7P0T8N2; A0A2R8Y6H2; A0A7P0T9C4; A0A7P0T8W5; Q14204; A0A2R8Y5T0; A0A7P0T9K2; A0A7P0T990; A0A7P0TAV5; A0A7P0T7V5; A0A2R8YGC7; A0A7P0TA13; A0A7P0TB64; A0A2R8Y706; A0A7P0T934; A0A7P0T9R4; A0A7P0T9Y3; A0A7P0TAW9; A0A2R8YFZ7; A0A7P0T825; A0A7P0T916; A0A7P0TAF3; A0A7P0T942; A0A7P0TB75	1	2	0.5371	0	1	1	1010.02	2019.03	2019.02	3.93	0.00397	HCD (High Energy Collision Dissociation)	MS2	34.5859	54	41.4687	15162	11022022_RID_3676_Test.raw	F2		4.99	0	7.776e-07
	FALSE	High	[K].DFPLNDLLSATELDKIR.[Q]			8.01059e-07	0	1	29	2	Q14204	Q14204 [338-354]	1	1960.04	0	136055660		High	High	0	2.933e-07	4.31	78.41	K.DFPLNDLLSATELDKIR.Q	[338-354]		Used
		Checked	Confidence	Identifying Node	PSM Ambiguity	Annotated Sequence	Modifications	# Protein Groups	# Proteins	Master Protein Accessions	Protein Accessions	# Missed Cleavages	Charge	DeltaScore	DeltaCn	Rank	Search Engine Rank	m/z [Da]	MH+ [Da]	Theo. MH+ [Da]	DeltaM [ppm]	Deltam/z [Da]	Activation Type	MS Order	Isolation Interference [%]	Ion Inject Time [ms]	RT [min]	First Scan	Spectrum File	File ID	Quan Info	XCorr	Percolator q-Value	Percolator PEP	Precursor Abundance	Apex RT [min]
		FALSE	High	Sequest HT (A2)	Unambiguous	[K].DFPLNDLLSATELDKIR.[Q]		1	29	Q14204	A0A7P0T9F1; A0A7P0TBJ7; A0A7P0T9S3; A0A7P0TAM4; A0A7P0T8N2; A0A2R8Y6H2; A0A7P0T9C4; A0A7P0T8W5; Q14204; A0A2R8Y5T0; A0A7P0T9K2; A0A7P0T990; A0A7P0TAV5; A0A7P0T7V5; A0A2R8YGC7; A0A7P0TA13; A0A7P0TB64; A0A2R8Y706; A0A7P0T934; A0A7P0T9R4; A0A7P0T9Y3; A0A7P0TBC9; A0A7P0TAW9; A0A2R8YFZ7; A0A7P0T825; A0A7P0T916; A0A7P0TAF3; A0A7P0T942; A0A7P0TB75	1	2	0.4011	0	1	1	980.523	1960.04	1960.04	0.49	0.00048	HCD (High Energy Collision Dissociation)	MS2	36.9439	54	78.5336	40730	11022022_RID_3676_Test.raw	F2		3.79	0	2.869e-07	56440468	78.43
		FALSE	High	Sequest HT (A2)	Unambiguous	[K].DFPLNDLLSATELDKIR.[Q]		1	29	Q14204	A0A7P0T9F1; A0A7P0TBJ7; A0A7P0T9S3; A0A7P0TAM4; A0A7P0T8N2; A0A2R8Y6H2; A0A7P0T9C4; A0A7P0T8W5; Q14204; A0A2R8Y5T0; A0A7P0T9K2; A0A7P0T990; A0A7P0TAV5; A0A7P0T7V5; A0A2R8YGC7; A0A7P0TA13; A0A7P0TB64; A0A2R8Y706; A0A7P0T934; A0A7P0T9R4; A0A7P0T9Y3; A0A7P0TBC9; A0A7P0TAW9; A0A2R8YFZ7; A0A7P0T825; A0A7P0T916; A0A7P0TAF3; A0A7P0T942; A0A7P0TB75	1	3	0.5522	0	1	1	654.014	1960.03	1960.04	-4.99	-0.00326	HCD (High Energy Collision Dissociation)	MS2	0	18.191	78.4175	40650	11022022_RID_3676_Test.raw	F2		4.31	0	2.933e-07	79615192	78.41
	FALSE	High	[K].ASVVTLPVYLNFTR.[A]			6.9309e-06	0	1	2	1	Q14204	Q14204 [4602-4615]	0	1579.88	0	67357984		High	High	0	2.837e-06	2.6	68.95	K.ASVVTLPVYLNFTR.A	[4602-4615]		Used
		Checked	Confidence	Identifying Node	PSM Ambiguity	Annotated Sequence	Modifications	# Protein Groups	# Proteins	Master Protein Accessions	Protein Accessions	# Missed Cleavages	Charge	DeltaScore	DeltaCn	Rank	Search Engine Rank	m/z [Da]	MH+ [Da]	Theo. MH+ [Da]	DeltaM [ppm]	Deltam/z [Da]	Activation Type	MS Order	Isolation Interference [%]	Ion Inject Time [ms]	RT [min]	First Scan	Spectrum File	File ID	Quan Info	XCorr	Percolator q-Value	Percolator PEP	Precursor Abundance	Apex RT [min]
		FALSE	High	Sequest HT (A2)	Unambiguous	[K].ASVVTLPVYLNFTR.[A]		1	2	Q14204	Q14204; A0A2R8Y706	0	2	0.5462	0	1	1	790.448	1579.89	1579.88	3.05	0.00241	HCD (High Energy Collision Dissociation)	MS2	24.1763	6.65	68.9727	34163	11022022_RID_3676_Test.raw	F2		2.6	0	2.837e-06	67357984	68.95
	FALSE	High	[K].AVDDLNLHSYSNLPIWVNK.[L]			0.000385754	0	1	29	1	Q14204	Q14204 [884-902]	0	2198.12	0	45410036		High	High	0	0.0002034	3.13	59.35	K.AVDDLNLHSYSNLPIWVNK.L	[884-902]		Used
		Checked	Confidence	Identifying Node	PSM Ambiguity	Annotated Sequence	Modifications	# Protein Groups	# Proteins	Master Protein Accessions	Protein Accessions	# Missed Cleavages	Charge	DeltaScore	DeltaCn	Rank	Search Engine Rank	m/z [Da]	MH+ [Da]	Theo. MH+ [Da]	DeltaM [ppm]	Deltam/z [Da]	Activation Type	MS Order	Isolation Interference [%]	Ion Inject Time [ms]	RT [min]	First Scan	Spectrum File	File ID	Quan Info	XCorr	Percolator q-Value	Percolator PEP	Precursor Abundance	Apex RT [min]
		FALSE	High	Sequest HT (A2)	Unambiguous	[K].AVDDLNLHSYSNLPIWVNK.[L]		1	29	Q14204	A0A7P0T9F1; A0A7P0TBJ7; A0A7P0T9S3; A0A7P0TAM4; A0A7P0T8N2; A0A2R8Y6H2; A0A7P0T9C4; A0A7P0T8W5; Q14204; A0A2R8Y5T0; A0A7P0T9K2; A0A7P0T990; A0A7P0TAV5; A0A7P0T7V5; A0A2R8YGC7; A0A7P0TA13; A0A7P0TB64; A0A2R8Y706; A0A7P0T934; A0A7P0T9R4; A0A7P0T9Y3; A0A7P0TBC9; A0A7P0TAW9; A0A2R8YFZ7; A0A7P0T825; A0A7P0T916; A0A7P0TAF3; A0A7P0T942; A0A7P0TB75	0	2	0.3355	0	1	1	1099.57	2198.14	2198.12	5.23	0.00575	HCD (High Energy Collision Dissociation)	MS2	0	22.321	59.2656	27482	11022022_RID_3676_Test.raw	F2		3.13	0	0.0002034	45410036	59.35
	FALSE	High	[R].KLVPLLLEDGGEAPAALEAALEEK.[S]			2.37466e-11	0	1	32	2	Q14204	Q14204 [36-59]	1	2476.35	0	581775072		High	High	0	7.637e-10	6.35	73.13	R.KLVPLLLEDGGEAPAALEAALEEK.S	[36-59]		Used
		Checked	Confidence	Identifying Node	PSM Ambiguity	Annotated Sequence	Modifications	# Protein Groups	# Proteins	Master Protein Accessions	Protein Accessions	# Missed Cleavages	Charge	DeltaScore	DeltaCn	Rank	Search Engine Rank	m/z [Da]	MH+ [Da]	Theo. MH+ [Da]	DeltaM [ppm]	Deltam/z [Da]	Activation Type	MS Order	Isolation Interference [%]	Ion Inject Time [ms]	RT [min]	First Scan	Spectrum File	File ID	Quan Info	XCorr	Percolator q-Value	Percolator PEP	Precursor Abundance	Apex RT [min]
		FALSE	High	Sequest HT (A2)	Unambiguous	[R].KLVPLLLEDGGEAPAALEAALEEK.[S]		1	32	Q14204	A0A7P0T9F1; A0A7P0TBJ7; A0A7P0T9S3; A0A7P0TAM4; A0A7P0T8N2; A0A2R8Y6H2; B4DSR6; A0A7P0TAS7; A0A7P0T9C4; A0A7P0T8W5; A0A7P0TB96; Q14204; A0A2R8Y5T0; A0A7P0T9K2; A0A7P0T990; A0A7P0TAV5; A0A7P0T7V5; A0A2R8YGC7; A0A7P0TA13; A0A7P0TB64; A0A2R8Y706; A0A7P0T934; A0A7P0T9R4; A0A7P0T9Y3; A0A7P0TBC9; A0A7P0TAW9; A0A2R8YFZ7; A0A7P0T825; A0A7P0T916; A0A7P0TAF3; A0A7P0T942; A0A7P0TB75	1	2	0.6883	0	1	1	1238.68	2476.35	2476.35	-0.51	-0.00063	HCD (High Energy Collision Dissociation)	MS2	0	28.093	73.1234	37012	11022022_RID_3676_Test.raw	F2		6.32	0	4.444e-12	76944544	73.13
		FALSE	High	Sequest HT (A2)	Unambiguous	[R].KLVPLLLEDGGEAPAALEAALEEK.[S]		1	32	Q14204	A0A7P0T9F1; A0A7P0TBJ7; A0A7P0T9S3; A0A7P0TAM4; A0A7P0T8N2; A0A2R8Y6H2; B4DSR6; A0A7P0TAS7; A0A7P0T9C4; A0A7P0T8W5; A0A7P0TB96; Q14204; A0A2R8Y5T0; A0A7P0T9K2; A0A7P0T990; A0A7P0TAV5; A0A7P0T7V5; A0A2R8YGC7; A0A7P0TA13; A0A7P0TB64; A0A2R8Y706; A0A7P0T934; A0A7P0T9R4; A0A7P0T9Y3; A0A7P0TBC9; A0A7P0TAW9; A0A2R8YFZ7; A0A7P0T825; A0A7P0T916; A0A7P0TAF3; A0A7P0T942; A0A7P0TB75	1	3	0.5811	0	1	1	826.124	2476.36	2476.35	0.94	0.00077	HCD (High Energy Collision Dissociation)	MS2	8.35803	18.724	73.0303	36947	11022022_RID_3676_Test.raw	F2		6.35	0	7.637e-10	504830528	73.13
	FALSE	High	[R].GNEIVLSAGSTPR.[I]			0.000475869	0	1	13	1	Q14204	Q14204 [3911-3923]	0	1300.69	0	131829664		High	High	0	0.000254	2.38	29.91	R.GNEIVLSAGSTPR.I	[3911-3923]		Used
		Checked	Confidence	Identifying Node	PSM Ambiguity	Annotated Sequence	Modifications	# Protein Groups	# Proteins	Master Protein Accessions	Protein Accessions	# Missed Cleavages	Charge	DeltaScore	DeltaCn	Rank	Search Engine Rank	m/z [Da]	MH+ [Da]	Theo. MH+ [Da]	DeltaM [ppm]	Deltam/z [Da]	Activation Type	MS Order	Isolation Interference [%]	Ion Inject Time [ms]	RT [min]	First Scan	Spectrum File	File ID	Quan Info	XCorr	Percolator q-Value	Percolator PEP	Precursor Abundance	Apex RT [min]
		FALSE	High	Sequest HT (A2)	Unambiguous	[R].GNEIVLSAGSTPR.[I]		1	13	Q14204	A0A7P0TBJ7; A0A7P0T8N2; A0A7P0T9C4; Q14204; A0A2R8Y5T0; A0A7P0T7V5; A0A7P0TA13; A0A2R8Y706; A0A7P0T9R4; A0A7P0TAW9; A0A7P0T916; A0A7P0TAF3; A0A7P0TB75	0	2	0.4328	0	1	1	650.846	1300.69	1300.69	0.09	6e-05	HCD (High Energy Collision Dissociation)	MS2	25.4448	2.842	29.9573	7132	11022022_RID_3676_Test.raw	F2		2.38	0	0.000254	131829664	29.91
	FALSE	High	[R].GIFEALRPLETLPVEGLIR.[I]			9.49786e-06	0	1	23	3	Q14204	Q14204 [2805-2823]	0	2123.22	0	513934864		High	High	0	0.0003593	4.31	82.45	R.GIFEALRPLETLPVEGLIR.I	[2805-2823]		Used
		Checked	Confidence	Identifying Node	PSM Ambiguity	Annotated Sequence	Modifications	# Protein Groups	# Proteins	Master Protein Accessions	Protein Accessions	# Missed Cleavages	Charge	DeltaScore	DeltaCn	Rank	Search Engine Rank	m/z [Da]	MH+ [Da]	Theo. MH+ [Da]	DeltaM [ppm]	Deltam/z [Da]	Activation Type	MS Order	Isolation Interference [%]	Ion Inject Time [ms]	RT [min]	First Scan	Spectrum File	File ID	Quan Info	XCorr	Percolator q-Value	Percolator PEP	Precursor Abundance	Apex RT [min]
		FALSE	High	Sequest HT (A2)	Unambiguous	[R].GIFEALRPLETLPVEGLIR.[I]		1	23	Q14204	A0A7P0T9F1; A0A7P0TBJ7; A0A7P0TAM4; A0A7P0T8N2; A0A2R8Y6H2; A0A7P0T9C4; A0A7P0T8W5; Q14204; A0A2R8Y5T0; A0A7P0T9K2; A0A7P0T990; A0A7P0TAV5; A0A7P0T7V5; A0A7P0TA13; A0A7P0TB64; A0A2R8Y706; A0A7P0T9R4; A0A7P0TAW9; A0A2R8YFZ7; A0A7P0T825; A0A7P0T916; A0A7P0TAF3; A0A7P0TB75	0	2	0.6423	0	1	1	1062.11	2123.22	2123.22	0.06	7e-05	HCD (High Energy Collision Dissociation)	MS2	29.9889	54	82.2898	43303	11022022_RID_3676_Test.raw	F2		2.74	0	4.002e-06	186112368	82.47
		FALSE	High	Sequest HT (A2)	Unambiguous	[R].GIFEALRPLETLPVEGLIR.[I]		1	23	Q14204	A0A7P0T9F1; A0A7P0TBJ7; A0A7P0TAM4; A0A7P0T8N2; A0A2R8Y6H2; A0A7P0T9C4; A0A7P0T8W5; Q14204; A0A2R8Y5T0; A0A7P0T9K2; A0A7P0T990; A0A7P0TAV5; A0A7P0T7V5; A0A7P0TA13; A0A7P0TB64; A0A2R8Y706; A0A7P0T9R4; A0A7P0TAW9; A0A2R8YFZ7; A0A7P0T825; A0A7P0T916; A0A7P0TAF3; A0A7P0TB75	0	3	0.6543	0	1	1	708.412	2123.22	2123.22	0.09	6e-05	HCD (High Energy Collision Dissociation)	MS2	12.6012	15.251	82.286	43300	11022022_RID_3676_Test.raw	F2		4.31	0	0.0003593	327822496	82.45
		FALSE	High	Sequest HT (A2)	Unambiguous	[R].GIFEALRPLETLPVEGLIR.[I]		1	23	Q14204	A0A7P0T9F1; A0A7P0TBJ7; A0A7P0TAM4; A0A7P0T8N2; A0A2R8Y6H2; A0A7P0T9C4; A0A7P0T8W5; Q14204; A0A2R8Y5T0; A0A7P0T9K2; A0A7P0T990; A0A7P0TAV5; A0A7P0T7V5; A0A7P0TA13; A0A7P0TB64; A0A2R8Y706; A0A7P0T9R4; A0A7P0TAW9; A0A2R8YFZ7; A0A7P0T825; A0A7P0T916; A0A7P0TAF3; A0A7P0TB75	0	3	0.5545	0	1	1	708.413	2123.22	2123.22	0.6	0.00042	HCD (High Energy Collision Dissociation)	MS2	41.3096	3.223	82.6077	43521	11022022_RID_3676_Test.raw	F2		3.03	0	1.262e-05	327822496	82.45
	FALSE	High	[K].LALESICLLLGESTTDWK.[Q]	1xCarbamidomethyl [C7]		9.28725e-10	0	1	20	1	Q14204	Q14204 [3319-3336]	0	2049.06	0		No Quan Values	High	High	0	2.182e-10	4.71		K.LALESICLLLGESTTDWK.Q	[3319-3336]		Not Used
		Checked	Confidence	Identifying Node	PSM Ambiguity	Annotated Sequence	Modifications	# Protein Groups	# Proteins	Master Protein Accessions	Protein Accessions	# Missed Cleavages	Charge	DeltaScore	DeltaCn	Rank	Search Engine Rank	m/z [Da]	MH+ [Da]	Theo. MH+ [Da]	DeltaM [ppm]	Deltam/z [Da]	Activation Type	MS Order	Isolation Interference [%]	Ion Inject Time [ms]	RT [min]	First Scan	Spectrum File	File ID	Quan Info	XCorr	Percolator q-Value	Percolator PEP	Precursor Abundance	Apex RT [min]
		FALSE	High	Sequest HT (A2)	Unambiguous	[K].LALESIcLLLGESTTDWK.[Q]	C7(Carbamidomethyl)	1	20	Q14204	A0A7P0T9F1; A0A7P0TBJ7; A0A7P0TAM4; A0A7P0T8N2; A0A2R8Y6H2; A0A7P0T9C4; A0A7P0T8W5; Q14204; A0A2R8Y5T0; A0A7P0T9K2; A0A7P0T7V5; A0A7P0TA13; A0A2R8Y706; A0A7P0T9R4; A0A7P0TAW9; A0A2R8YFZ7; A0A7P0T825; A0A7P0T916; A0A7P0TAF3; A0A7P0TB75	0	2	0.6157	0	1	1	1025.03	2049.06	2049.06	0.6	0.00061	HCD (High Energy Collision Dissociation)	MS2	27.6438	54	85.7957	45692	11022022_RID_3676_Test.raw	F2		4.71	0	2.182e-10
	FALSE	High	[K].IAFIMDESNVLDSGFLER.[M]			6.20949e-09	0	1	20	2	Q14204	Q14204 [2990-3007]	0	2056.01	0	73340072		High	High	0	1.646e-09	4.67	79.95	K.IAFIMDESNVLDSGFLER.M	[2990-3007]		Used
		Checked	Confidence	Identifying Node	PSM Ambiguity	Annotated Sequence	Modifications	# Protein Groups	# Proteins	Master Protein Accessions	Protein Accessions	# Missed Cleavages	Charge	DeltaScore	DeltaCn	Rank	Search Engine Rank	m/z [Da]	MH+ [Da]	Theo. MH+ [Da]	DeltaM [ppm]	Deltam/z [Da]	Activation Type	MS Order	Isolation Interference [%]	Ion Inject Time [ms]	RT [min]	First Scan	Spectrum File	File ID	Quan Info	XCorr	Percolator q-Value	Percolator PEP	Precursor Abundance	Apex RT [min]
		FALSE	High	Sequest HT (A2)	Unambiguous	[K].IAFIMDESNVLDSGFLER.[M]		1	20	Q14204	A0A7P0T9F1; A0A7P0TBJ7; A0A7P0TAM4; A0A7P0T8N2; A0A2R8Y6H2; A0A7P0T9C4; A0A7P0T8W5; Q14204; A0A2R8Y5T0; A0A7P0T9K2; A0A7P0T7V5; A0A7P0TA13; A0A2R8Y706; A0A7P0T9R4; A0A7P0TAW9; A0A2R8YFZ7; A0A7P0T825; A0A7P0T916; A0A7P0TAF3; A0A7P0TB75	0	2	0.6274	0	1	1	1028.51	2056.01	2056.01	0.49	0.00051	HCD (High Energy Collision Dissociation)	MS2	7.9126	54	79.6982	41527	11022022_RID_3676_Test.raw	F2		4.67	0	1.646e-09	73340072	79.95
		FALSE	High	Sequest HT (A2)	Unambiguous	[K].IAFIMDESNVLDSGFLER.[M]		1	20	Q14204	A0A7P0T9F1; A0A7P0TBJ7; A0A7P0TAM4; A0A7P0T8N2; A0A2R8Y6H2; A0A7P0T9C4; A0A7P0T8W5; Q14204; A0A2R8Y5T0; A0A7P0T9K2; A0A7P0T7V5; A0A7P0TA13; A0A2R8Y706; A0A7P0T9R4; A0A7P0TAW9; A0A2R8YFZ7; A0A7P0T825; A0A7P0T916; A0A7P0TAF3; A0A7P0TB75	0	2	0.4466	0	1	1	1028.5	2055.99	2056.01	-5.71	-0.00587	HCD (High Energy Collision Dissociation)	MS2	0	15.076	80.4445	42040	11022022_RID_3676_Test.raw	F2		2.06	0.0003926	0.009661	73340072	79.95
	FALSE	High	[R].GEAVDEGEIAENLPEQEILIQSVCETMVPK.[L]	1xCarbamidomethyl [C24]; 1xDeamidated [Q]		2.12136e-06	0	1	27	2	Q14204	Q14204 [2119-2148]	0	3328.58	0		No Quan Values	High	High	0	1.379e-06	4.08		R.GEAVDEGEIAENLPEQEILIQSVCETMVPK.L	[2119-2148]		Not Used
		Checked	Confidence	Identifying Node	PSM Ambiguity	Annotated Sequence	Modifications	# Protein Groups	# Proteins	Master Protein Accessions	Protein Accessions	# Missed Cleavages	Charge	DeltaScore	DeltaCn	Rank	Search Engine Rank	m/z [Da]	MH+ [Da]	Theo. MH+ [Da]	DeltaM [ppm]	Deltam/z [Da]	Activation Type	MS Order	Isolation Interference [%]	Ion Inject Time [ms]	RT [min]	First Scan	Spectrum File	File ID	Quan Info	XCorr	Percolator q-Value	Percolator PEP	Precursor Abundance	Apex RT [min]
		FALSE	High	Sequest HT (A2)	Unambiguous	[R].GEAVDEGEIAENLPEqEILIQSVcETMVPK.[L]	Q16(Deamidated); C24(Carbamidomethyl)	1	27	Q14204	A0A7P0T9F1; A0A7P0TBJ7; A0A7P0T9S3; A0A7P0TAM4; A0A7P0T8N2; A0A2R8Y6H2; A0A7P0T9C4; A0A7P0T8W5; Q14204; A0A2R8Y5T0; A0A7P0T9K2; A0A7P0T990; A0A7P0TAV5; A0A7P0T7V5; A0A2R8YGC7; A0A7P0TA13; A0A7P0TB64; A0A2R8Y706; A0A7P0T934; A0A7P0T9R4; A0A7P0TAW9; A0A2R8YFZ7; A0A7P0T825; A0A7P0T916; A0A7P0TAF3; A0A7P0T942; A0A7P0TB75	0	3		0.0221	2	2	1110.2	3328.6	3328.58	5.07	0.00563	HCD (High Energy Collision Dissociation)	MS2	43.8356	23.767	82.5789	43501	11022022_RID_3676_Test.raw	F2		3.99	0	8.115e-07
		FALSE	High	Sequest HT (A2)	Unambiguous	[R].GEAVDEGEIAENLPEQEILIqSVcETMVPK.[L]	Q21(Deamidated); C24(Carbamidomethyl)	1	27	Q14204	A0A7P0T9F1; A0A7P0TBJ7; A0A7P0T9S3; A0A7P0TAM4; A0A7P0T8N2; A0A2R8Y6H2; A0A7P0T9C4; A0A7P0T8W5; Q14204; A0A2R8Y5T0; A0A7P0T9K2; A0A7P0T990; A0A7P0TAV5; A0A7P0T7V5; A0A2R8YGC7; A0A7P0TA13; A0A7P0TB64; A0A2R8Y706; A0A7P0T934; A0A7P0T9R4; A0A7P0TAW9; A0A2R8YFZ7; A0A7P0T825; A0A7P0T916; A0A7P0TAF3; A0A7P0T942; A0A7P0TB75	0	3	0.0221	0	1	1	1110.2	3328.6	3328.58	5.07	0.00563	HCD (High Energy Collision Dissociation)	MS2	43.8356	23.767	82.5789	43501	11022022_RID_3676_Test.raw	F2		4.08	0	1.379e-06
	FALSE	High	[R].GEAVDEGEIAENLPEQEILIQSVCETMVPK.[L]	1xCarbamidomethyl [C24]		1.38045e-06	0	1	27	1	Q14204	Q14204 [2119-2148]	0	3327.6	0	55001304		High	High	0	5.135e-07	4.63	82.77	R.GEAVDEGEIAENLPEQEILIQSVCETMVPK.L	[2119-2148]		Used
		Checked	Confidence	Identifying Node	PSM Ambiguity	Annotated Sequence	Modifications	# Protein Groups	# Proteins	Master Protein Accessions	Protein Accessions	# Missed Cleavages	Charge	DeltaScore	DeltaCn	Rank	Search Engine Rank	m/z [Da]	MH+ [Da]	Theo. MH+ [Da]	DeltaM [ppm]	Deltam/z [Da]	Activation Type	MS Order	Isolation Interference [%]	Ion Inject Time [ms]	RT [min]	First Scan	Spectrum File	File ID	Quan Info	XCorr	Percolator q-Value	Percolator PEP	Precursor Abundance	Apex RT [min]
		FALSE	High	Sequest HT (A2)	Unambiguous	[R].GEAVDEGEIAENLPEQEILIQSVcETMVPK.[L]	C24(Carbamidomethyl)	1	27	Q14204	A0A7P0T9F1; A0A7P0TBJ7; A0A7P0T9S3; A0A7P0TAM4; A0A7P0T8N2; A0A2R8Y6H2; A0A7P0T9C4; A0A7P0T8W5; Q14204; A0A2R8Y5T0; A0A7P0T9K2; A0A7P0T990; A0A7P0TAV5; A0A7P0T7V5; A0A2R8YGC7; A0A7P0TA13; A0A7P0TB64; A0A2R8Y706; A0A7P0T934; A0A7P0T9R4; A0A7P0TAW9; A0A2R8YFZ7; A0A7P0T825; A0A7P0T916; A0A7P0TAF3; A0A7P0T942; A0A7P0TB75	0	3	0.4644	0	1	1	1109.87	3327.6	3327.6	1.66	0.00184	HCD (High Energy Collision Dissociation)	MS2	3.98591	54	82.6344	43539	11022022_RID_3676_Test.raw	F2		4.63	0	5.135e-07	55001304	82.77
	FALSE	High	[K].TMTLFSALR.[A]			0.00326208	4.94946e-05	1	25	1	Q14204	Q14204 [2602-2610]	0	1039.56	0		No Quan Values	High	High	3.587e-05	0.001977	2.27		K.TMTLFSALR.A	[2602-2610]		Not Used
		Checked	Confidence	Identifying Node	PSM Ambiguity	Annotated Sequence	Modifications	# Protein Groups	# Proteins	Master Protein Accessions	Protein Accessions	# Missed Cleavages	Charge	DeltaScore	DeltaCn	Rank	Search Engine Rank	m/z [Da]	MH+ [Da]	Theo. MH+ [Da]	DeltaM [ppm]	Deltam/z [Da]	Activation Type	MS Order	Isolation Interference [%]	Ion Inject Time [ms]	RT [min]	First Scan	Spectrum File	File ID	Quan Info	XCorr	Percolator q-Value	Percolator PEP	Precursor Abundance	Apex RT [min]
		FALSE	High	Sequest HT (A2)	Unambiguous	[K].TMTLFSALR.[A]		1	25	Q14204	A0A7P0T9F1; A0A7P0TBJ7; A0A7P0TAM4; A0A7P0T8N2; A0A2R8Y6H2; A0A7P0T9C4; A0A7P0T8W5; Q14204; A0A2R8Y5T0; A0A7P0T9K2; A0A7P0T990; A0A7P0TAV5; A0A7P0T7V5; A0A2R8YGC7; A0A7P0TA13; A0A7P0TB64; A0A2R8Y706; A0A7P0T9R4; A0A7P0TAW9; A0A2R8YFZ7; A0A7P0T825; A0A7P0T916; A0A7P0TAF3; A0A7P0T942; A0A7P0TB75	0	2	0.4141	0	1	1	520.284	1039.56	1039.56	-0.33	-0.00017	HCD (High Energy Collision Dissociation)	MS2	50.8426	21.104	52.2491	22639	11022022_RID_3676_Test.raw	F2		2.27	3.587e-05	0.001977	29450380	52.11
	FALSE	High	[R].QALVAIFTHLR.[K]			0.00335645	4.94946e-05	1	29	1	Q14204	Q14204 [355-365]	0	1268.75	0	77348784		High	High	3.587e-05	0.002046	3.61	49.35	R.QALVAIFTHLR.K	[355-365]		Used
		Checked	Confidence	Identifying Node	PSM Ambiguity	Annotated Sequence	Modifications	# Protein Groups	# Proteins	Master Protein Accessions	Protein Accessions	# Missed Cleavages	Charge	DeltaScore	DeltaCn	Rank	Search Engine Rank	m/z [Da]	MH+ [Da]	Theo. MH+ [Da]	DeltaM [ppm]	Deltam/z [Da]	Activation Type	MS Order	Isolation Interference [%]	Ion Inject Time [ms]	RT [min]	First Scan	Spectrum File	File ID	Quan Info	XCorr	Percolator q-Value	Percolator PEP	Precursor Abundance	Apex RT [min]
		FALSE	High	Sequest HT (A2)	Unambiguous	[R].QALVAIFTHLR.[K]		1	29	Q14204	A0A7P0T9F1; A0A7P0TBJ7; A0A7P0T9S3; A0A7P0TAM4; A0A7P0T8N2; A0A2R8Y6H2; A0A7P0T9C4; A0A7P0T8W5; Q14204; A0A2R8Y5T0; A0A7P0T9K2; A0A7P0T990; A0A7P0TAV5; A0A7P0T7V5; A0A2R8YGC7; A0A7P0TA13; A0A7P0TB64; A0A2R8Y706; A0A7P0T934; A0A7P0T9R4; A0A7P0T9Y3; A0A7P0TBC9; A0A7P0TAW9; A0A2R8YFZ7; A0A7P0T825; A0A7P0T916; A0A7P0TAF3; A0A7P0T942; A0A7P0TB75	0	3	0.5014	0	1	1	423.587	1268.75	1268.75	-0.14	-6e-05	HCD (High Energy Collision Dissociation)	MS2	34.8992	37.324	49.3742	20653	11022022_RID_3676_Test.raw	F2		3.61	3.587e-05	0.002046	77348784	49.35
	FALSE	High	[R].TSFLDDAFR.[K]			0.0033247	4.94946e-05	1	18	1	Q14204	Q14204 [3612-3620]	0	1071.51	0	117784232		High	High	3.587e-05	0.002011	1.86	49.48	R.TSFLDDAFR.K	[3612-3620]		Used
		Checked	Confidence	Identifying Node	PSM Ambiguity	Annotated Sequence	Modifications	# Protein Groups	# Proteins	Master Protein Accessions	Protein Accessions	# Missed Cleavages	Charge	DeltaScore	DeltaCn	Rank	Search Engine Rank	m/z [Da]	MH+ [Da]	Theo. MH+ [Da]	DeltaM [ppm]	Deltam/z [Da]	Activation Type	MS Order	Isolation Interference [%]	Ion Inject Time [ms]	RT [min]	First Scan	Spectrum File	File ID	Quan Info	XCorr	Percolator q-Value	Percolator PEP	Precursor Abundance	Apex RT [min]
		FALSE	High	Sequest HT (A2)	Unambiguous	[R].TSFLDDAFR.[K]		1	18	Q14204	A0A7P0T9F1; A0A7P0TBJ7; A0A7P0T8N2; A0A2R8Y6H2; A0A7P0T9C4; A0A7P0T8W5; Q14204; A0A2R8Y5T0; A0A7P0T9K2; A0A7P0T7V5; A0A7P0TA13; A0A2R8Y706; A0A7P0T9R4; A0A7P0TAW9; A0A2R8YFZ7; A0A7P0T916; A0A7P0TAF3; A0A7P0TB75	0	2	0.414	0	1	1	536.257	1071.51	1071.51	-2.76	-0.00148	HCD (High Energy Collision Dissociation)	MS2	31.4014	5.968	49.4043	20674	11022022_RID_3676_Test.raw	F2		1.86	3.587e-05	0.002011	117784232	49.48
	FALSE	High	[K].LQGEFQLR.[L]			0.00472458	4.94946e-05	1	15	1	Q14204	Q14204 [3734-3741]	0	990.537	0	124627680		High	High	3.587e-05	0.002924	2.25	31.39	K.LQGEFQLR.L	[3734-3741]		Used
		Checked	Confidence	Identifying Node	PSM Ambiguity	Annotated Sequence	Modifications	# Protein Groups	# Proteins	Master Protein Accessions	Protein Accessions	# Missed Cleavages	Charge	DeltaScore	DeltaCn	Rank	Search Engine Rank	m/z [Da]	MH+ [Da]	Theo. MH+ [Da]	DeltaM [ppm]	Deltam/z [Da]	Activation Type	MS Order	Isolation Interference [%]	Ion Inject Time [ms]	RT [min]	First Scan	Spectrum File	File ID	Quan Info	XCorr	Percolator q-Value	Percolator PEP	Precursor Abundance	Apex RT [min]
		FALSE	High	Sequest HT (A2)	Unambiguous	[K].LQGEFQLR.[L]		1	15	Q14204	A0A7P0TBJ7; A0A7P0T8N2; A0A2R8Y6H2; A0A7P0T9C4; Q14204; A0A2R8Y5T0; A0A7P0T9K2; A0A7P0T7V5; A0A7P0TA13; A0A2R8Y706; A0A7P0T9R4; A0A7P0TAW9; A0A7P0T916; A0A7P0TAF3; A0A7P0TB75	0	2	0.2756	0	1	1	495.772	990.537	990.537	-0.18	-9e-05	HCD (High Energy Collision Dissociation)	MS2	22.5809	4.068	31.4087	8141	11022022_RID_3676_Test.raw	F2		2.25	3.587e-05	0.002924	124627680	31.39
	FALSE	High	[K].YATLATVSR.[C]			0.00323122	4.94946e-05	1	25	1	Q14204	Q14204 [2350-2358]	0	981.536	0	79314872		High	High	3.587e-05	0.001961	2.67	27.25	K.YATLATVSR.C	[2350-2358]		Used
		Checked	Confidence	Identifying Node	PSM Ambiguity	Annotated Sequence	Modifications	# Protein Groups	# Proteins	Master Protein Accessions	Protein Accessions	# Missed Cleavages	Charge	DeltaScore	DeltaCn	Rank	Search Engine Rank	m/z [Da]	MH+ [Da]	Theo. MH+ [Da]	DeltaM [ppm]	Deltam/z [Da]	Activation Type	MS Order	Isolation Interference [%]	Ion Inject Time [ms]	RT [min]	First Scan	Spectrum File	File ID	Quan Info	XCorr	Percolator q-Value	Percolator PEP	Precursor Abundance	Apex RT [min]
		FALSE	High	Sequest HT (A2)	Unambiguous	[K].YATLATVSR.[C]		1	25	Q14204	A0A7P0T9F1; A0A7P0TBJ7; A0A7P0TAM4; A0A7P0T8N2; A0A2R8Y6H2; A0A7P0T9C4; A0A7P0T8W5; Q14204; A0A2R8Y5T0; A0A7P0T9K2; A0A7P0T990; A0A7P0TAV5; A0A7P0T7V5; A0A2R8YGC7; A0A7P0TA13; A0A7P0TB64; A0A2R8Y706; A0A7P0T9R4; A0A7P0TAW9; A0A2R8YFZ7; A0A7P0T825; A0A7P0T916; A0A7P0TAF3; A0A7P0T942; A0A7P0TB75	0	2	0.6517	0	1	1	491.272	981.536	981.536	-0.1	-5e-05	HCD (High Energy Collision Dissociation)	MS2	32.4048	6.072	27.266	5248	11022022_RID_3676_Test.raw	F2		2.67	3.587e-05	0.001961	79314872	27.25
	FALSE	High	[R].AATSPALFNR.[C]			0.00236068	4.94946e-05	1	20	1	Q14204	Q14204 [3079-3088]	0	1047.56	0	173353456		High	High	3.587e-05	0.0014	2.3	29.38	R.AATSPALFNR.C	[3079-3088]		Used
		Checked	Confidence	Identifying Node	PSM Ambiguity	Annotated Sequence	Modifications	# Protein Groups	# Proteins	Master Protein Accessions	Protein Accessions	# Missed Cleavages	Charge	DeltaScore	DeltaCn	Rank	Search Engine Rank	m/z [Da]	MH+ [Da]	Theo. MH+ [Da]	DeltaM [ppm]	Deltam/z [Da]	Activation Type	MS Order	Isolation Interference [%]	Ion Inject Time [ms]	RT [min]	First Scan	Spectrum File	File ID	Quan Info	XCorr	Percolator q-Value	Percolator PEP	Precursor Abundance	Apex RT [min]
		FALSE	High	Sequest HT (A2)	Unambiguous	[R].AATSPALFNR.[C]		1	20	Q14204	A0A7P0T9F1; A0A7P0TBJ7; A0A7P0TAM4; A0A7P0T8N2; A0A2R8Y6H2; A0A7P0T9C4; A0A7P0T8W5; Q14204; A0A2R8Y5T0; A0A7P0T9K2; A0A7P0T7V5; A0A7P0TA13; A0A2R8Y706; A0A7P0T9R4; A0A7P0TAW9; A0A2R8YFZ7; A0A7P0T825; A0A7P0T916; A0A7P0TAF3; A0A7P0TB75	0	2	0.4609	0	1	1	524.283	1047.56	1047.56	-0.38	-0.0002	HCD (High Energy Collision Dissociation)	MS2	12.7902	2.762	29.414	6751	11022022_RID_3676_Test.raw	F2		2.3	3.587e-05	0.0014	173353456	29.38
	FALSE	High	[K].LVQTPLTDR.[C]			0.00305205	4.94946e-05	1	27	1	Q14204	Q14204 [1879-1887]	0	1042.59	0	104559152		High	High	3.587e-05	0.001847	2.08	29.2	K.LVQTPLTDR.C	[1879-1887]		Used
		Checked	Confidence	Identifying Node	PSM Ambiguity	Annotated Sequence	Modifications	# Protein Groups	# Proteins	Master Protein Accessions	Protein Accessions	# Missed Cleavages	Charge	DeltaScore	DeltaCn	Rank	Search Engine Rank	m/z [Da]	MH+ [Da]	Theo. MH+ [Da]	DeltaM [ppm]	Deltam/z [Da]	Activation Type	MS Order	Isolation Interference [%]	Ion Inject Time [ms]	RT [min]	First Scan	Spectrum File	File ID	Quan Info	XCorr	Percolator q-Value	Percolator PEP	Precursor Abundance	Apex RT [min]
		FALSE	High	Sequest HT (A2)	Unambiguous	[K].LVQTPLTDR.[C]		1	27	Q14204	A0A7P0T9F1; A0A7P0TBJ7; A0A7P0T9S3; A0A7P0TAM4; A0A7P0T8N2; A0A2R8Y6H2; A0A7P0T9C4; A0A7P0T8W5; Q14204; A0A2R8Y5T0; A0A7P0T9K2; A0A7P0T990; A0A7P0TAV5; A0A7P0T7V5; A0A2R8YGC7; A0A7P0TA13; A0A7P0TB64; A0A2R8Y706; A0A7P0T934; A0A7P0T9R4; A0A7P0TAW9; A0A2R8YFZ7; A0A7P0T825; A0A7P0T916; A0A7P0TAF3; A0A7P0T942; A0A7P0TB75	0	2	0.5096	0	1	1	521.798	1042.59	1042.59	0.01	0	HCD (High Energy Collision Dissociation)	MS2	25.2888	4.219	29.2131	6611	11022022_RID_3676_Test.raw	F2		2.08	3.587e-05	0.001847	104559152	29.2
	FALSE	High	[R].TVENIKDPLFR.[F]			0.00925054	9.33759e-05	1	8	1	Q14204	Q14204 [4401-4411]	1	1331.73	0	54573908		High	High	6.758e-05	0.006004	2.46	32.1	R.TVENIKDPLFR.F	[4401-4411]		Used
		Checked	Confidence	Identifying Node	PSM Ambiguity	Annotated Sequence	Modifications	# Protein Groups	# Proteins	Master Protein Accessions	Protein Accessions	# Missed Cleavages	Charge	DeltaScore	DeltaCn	Rank	Search Engine Rank	m/z [Da]	MH+ [Da]	Theo. MH+ [Da]	DeltaM [ppm]	Deltam/z [Da]	Activation Type	MS Order	Isolation Interference [%]	Ion Inject Time [ms]	RT [min]	First Scan	Spectrum File	File ID	Quan Info	XCorr	Percolator q-Value	Percolator PEP	Precursor Abundance	Apex RT [min]
		FALSE	High	Sequest HT (A2)	Unambiguous	[R].TVENIKDPLFR.[F]		1	8	Q14204	A0A7P0T9C4; Q14204; A0A2R8Y5T0; A0A7P0TA13; Q6P2H7; A0A2R8Y706; A0A7P0T9R4; A0A7P0TAW9	1	2	0.3577	0	1	1	666.369	1331.73	1331.73	-0.09	-6e-05	HCD (High Energy Collision Dissociation)	MS2	37.4255	4.676	32.0774	8610	11022022_RID_3676_Test.raw	F2		2.46	6.758e-05	0.006004	54573908	32.1
	FALSE	High	[R].IFTIESTR.[V]			0.0142575	0.000452674	1	29	1	Q14204	Q14204 [717-724]	0	966.525	0	112211352		High	High	0.0003926	0.009502	2.3	31.83	R.IFTIESTR.V	[717-724]		Used
		Checked	Confidence	Identifying Node	PSM Ambiguity	Annotated Sequence	Modifications	# Protein Groups	# Proteins	Master Protein Accessions	Protein Accessions	# Missed Cleavages	Charge	DeltaScore	DeltaCn	Rank	Search Engine Rank	m/z [Da]	MH+ [Da]	Theo. MH+ [Da]	DeltaM [ppm]	Deltam/z [Da]	Activation Type	MS Order	Isolation Interference [%]	Ion Inject Time [ms]	RT [min]	First Scan	Spectrum File	File ID	Quan Info	XCorr	Percolator q-Value	Percolator PEP	Precursor Abundance	Apex RT [min]
		FALSE	High	Sequest HT (A2)	Unambiguous	[R].IFTIESTR.[V]		1	29	Q14204	A0A7P0T9F1; A0A7P0TBJ7; A0A7P0T9S3; A0A7P0TAM4; A0A7P0T8N2; A0A2R8Y6H2; A0A7P0T9C4; A0A7P0T8W5; Q14204; A0A2R8Y5T0; A0A7P0T9K2; A0A7P0T990; A0A7P0TAV5; A0A7P0T7V5; A0A2R8YGC7; A0A7P0TA13; A0A7P0TB64; A0A2R8Y706; A0A7P0T934; A0A7P0T9R4; A0A7P0T9Y3; A0A7P0TBC9; A0A7P0TAW9; A0A2R8YFZ7; A0A7P0T825; A0A7P0T916; A0A7P0TAF3; A0A7P0T942; A0A7P0TB75	0	2	0.3739	0	1	1	483.766	966.526	966.525	0.07	3e-05	HCD (High Energy Collision Dissociation)	MS2	13.0556	9.163	31.8521	8451	11022022_RID_3676_Test.raw	F2		2.3	0.0003926	0.009502	112211352	31.83
	FALSE	High	[K].LKVNFLPEIITLSK.[E]			0.0152236	0.000582452	1	29	1	Q14204	Q14204 [735-748]	1	1614.98	0	21761486		High	High	0.0004857	0.01021	2.64	63.98	K.LKVNFLPEIITLSK.E	[735-748]		Used
		Checked	Confidence	Identifying Node	PSM Ambiguity	Annotated Sequence	Modifications	# Protein Groups	# Proteins	Master Protein Accessions	Protein Accessions	# Missed Cleavages	Charge	DeltaScore	DeltaCn	Rank	Search Engine Rank	m/z [Da]	MH+ [Da]	Theo. MH+ [Da]	DeltaM [ppm]	Deltam/z [Da]	Activation Type	MS Order	Isolation Interference [%]	Ion Inject Time [ms]	RT [min]	First Scan	Spectrum File	File ID	Quan Info	XCorr	Percolator q-Value	Percolator PEP	Precursor Abundance	Apex RT [min]
		FALSE	High	Sequest HT (A2)	Unambiguous	[K].LKVNFLPEIITLSK.[E]		1	29	Q14204	A0A7P0T9F1; A0A7P0TBJ7; A0A7P0T9S3; A0A7P0TAM4; A0A7P0T8N2; A0A2R8Y6H2; A0A7P0T9C4; A0A7P0T8W5; Q14204; A0A2R8Y5T0; A0A7P0T9K2; A0A7P0T990; A0A7P0TAV5; A0A7P0T7V5; A0A2R8YGC7; A0A7P0TA13; A0A7P0TB64; A0A2R8Y706; A0A7P0T934; A0A7P0T9R4; A0A7P0T9Y3; A0A7P0TBC9; A0A7P0TAW9; A0A2R8YFZ7; A0A7P0T825; A0A7P0T916; A0A7P0TAF3; A0A7P0T942; A0A7P0TB75	1	3	0.322	0	1	1	538.999	1614.98	1614.98	-0.39	-0.00021	HCD (High Energy Collision Dissociation)	MS2	30.6967	54	64.0614	30782	11022022_RID_3676_Test.raw	F2		2.64	0.0004857	0.01021	21761486	63.98
	FALSE	High	[R].AELGEYIR.[R]			0.0186973	0.000621673	1	25	1	Q14204	Q14204 [2512-2519]	0	950.494	0	114424968		High	High	0.0005133	0.01263	1.66	31.17	R.AELGEYIR.R	[2512-2519]		Used
		Checked	Confidence	Identifying Node	PSM Ambiguity	Annotated Sequence	Modifications	# Protein Groups	# Proteins	Master Protein Accessions	Protein Accessions	# Missed Cleavages	Charge	DeltaScore	DeltaCn	Rank	Search Engine Rank	m/z [Da]	MH+ [Da]	Theo. MH+ [Da]	DeltaM [ppm]	Deltam/z [Da]	Activation Type	MS Order	Isolation Interference [%]	Ion Inject Time [ms]	RT [min]	First Scan	Spectrum File	File ID	Quan Info	XCorr	Percolator q-Value	Percolator PEP	Precursor Abundance	Apex RT [min]
		FALSE	High	Sequest HT (A2)	Unambiguous	[R].AELGEYIR.[R]		1	25	Q14204	A0A7P0T9F1; A0A7P0TBJ7; A0A7P0TAM4; A0A7P0T8N2; A0A2R8Y6H2; A0A7P0T9C4; A0A7P0T8W5; Q14204; A0A2R8Y5T0; A0A7P0T9K2; A0A7P0T990; A0A7P0TAV5; A0A7P0T7V5; A0A2R8YGC7; A0A7P0TA13; A0A7P0TB64; A0A2R8Y706; A0A7P0T9R4; A0A7P0TAW9; A0A2R8YFZ7; A0A7P0T825; A0A7P0T916; A0A7P0TAF3; A0A7P0T942; A0A7P0TB75	0	2	0.0904	0	1	1	475.751	950.494	950.494	-0.12	-6e-05	HCD (High Energy Collision Dissociation)	MS2	23.6145	4.991	31.2237	8011	11022022_RID_3676_Test.raw	F2		1.66	0.0005133	0.01263	114424968	31.17
	FALSE	High	[K].VSPDMAIFITMNPGYAGR.[S]			0.0176796	0.000621673	1	27	1	Q14204	Q14204 [2008-2025]	0	1939.94	0	20432626		High	High	0.0005133	0.01197	1.33	70.89	K.VSPDMAIFITMNPGYAGR.S	[2008-2025]		Used
		Checked	Confidence	Identifying Node	PSM Ambiguity	Annotated Sequence	Modifications	# Protein Groups	# Proteins	Master Protein Accessions	Protein Accessions	# Missed Cleavages	Charge	DeltaScore	DeltaCn	Rank	Search Engine Rank	m/z [Da]	MH+ [Da]	Theo. MH+ [Da]	DeltaM [ppm]	Deltam/z [Da]	Activation Type	MS Order	Isolation Interference [%]	Ion Inject Time [ms]	RT [min]	First Scan	Spectrum File	File ID	Quan Info	XCorr	Percolator q-Value	Percolator PEP	Precursor Abundance	Apex RT [min]
		FALSE	High	Sequest HT (A2)	Unambiguous	[K].VSPDMAIFITMNPGYAGR.[S]		1	27	Q14204	A0A7P0T9F1; A0A7P0TBJ7; A0A7P0T9S3; A0A7P0TAM4; A0A7P0T8N2; A0A2R8Y6H2; A0A7P0T9C4; A0A7P0T8W5; Q14204; A0A2R8Y5T0; A0A7P0T9K2; A0A7P0T990; A0A7P0TAV5; A0A7P0T7V5; A0A2R8YGC7; A0A7P0TA13; A0A7P0TB64; A0A2R8Y706; A0A7P0T934; A0A7P0T9R4; A0A7P0TAW9; A0A2R8YFZ7; A0A7P0T825; A0A7P0T916; A0A7P0TAF3; A0A7P0T942; A0A7P0TB75	0	2	0.3835	0	1	1	970.475	1939.94	1939.94	1.15	0.00111	HCD (High Energy Collision Dissociation)	MS2	56.9898	2.529	70.9353	35517	11022022_RID_3676_Test.raw	F2		1.33	0.0005133	0.01197	20432626	70.89
	FALSE	High	[K].LLTLPNGER.[L]	1xDeamidated [N6]		0.0209075	0.000748762	1	27	1	Q14204	Q14204 [2324-2332]	0	1013.56	0	171178592		High	High	0.0006041	0.01428	2.3	36.61	K.LLTLPNGER.L	[2324-2332]		Used
		Checked	Confidence	Identifying Node	PSM Ambiguity	Annotated Sequence	Modifications	# Protein Groups	# Proteins	Master Protein Accessions	Protein Accessions	# Missed Cleavages	Charge	DeltaScore	DeltaCn	Rank	Search Engine Rank	m/z [Da]	MH+ [Da]	Theo. MH+ [Da]	DeltaM [ppm]	Deltam/z [Da]	Activation Type	MS Order	Isolation Interference [%]	Ion Inject Time [ms]	RT [min]	First Scan	Spectrum File	File ID	Quan Info	XCorr	Percolator q-Value	Percolator PEP	Precursor Abundance	Apex RT [min]
		FALSE	High	Sequest HT (A2)	Unambiguous	[K].LLTLPnGER.[L]	N6(Deamidated)	1	27	Q14204	A0A7P0T9F1; A0A7P0TBJ7; A0A7P0T9S3; A0A7P0TAM4; A0A7P0T8N2; A0A2R8Y6H2; A0A7P0T9C4; A0A7P0T8W5; Q14204; A0A2R8Y5T0; A0A7P0T9K2; A0A7P0T990; A0A7P0TAV5; A0A7P0T7V5; A0A2R8YGC7; A0A7P0TA13; A0A7P0TB64; A0A2R8Y706; A0A7P0T934; A0A7P0T9R4; A0A7P0TAW9; A0A2R8YFZ7; A0A7P0T825; A0A7P0T916; A0A7P0TAF3; A0A7P0T942; A0A7P0TB75	0	2	0.5304	0	1	1	507.285	1013.56	1013.56	-0.27	-0.00014	HCD (High Energy Collision Dissociation)	MS2	11.4211	5.822	36.6274	11785	11022022_RID_3676_Test.raw	F2		2.3	0.0006041	0.01428	171178592	36.61
	FALSE	High	[R].VQVALEELQDLK.[G]			0.0235898	0.000827982	1	28	1	Q14204	Q14204 [1319-1330]	0	1384.77	0	522658144		High	High	0.0007236	0.01624	1.96	50.97	R.VQVALEELQDLK.G	[1319-1330]		Used
		Checked	Confidence	Identifying Node	PSM Ambiguity	Annotated Sequence	Modifications	# Protein Groups	# Proteins	Master Protein Accessions	Protein Accessions	# Missed Cleavages	Charge	DeltaScore	DeltaCn	Rank	Search Engine Rank	m/z [Da]	MH+ [Da]	Theo. MH+ [Da]	DeltaM [ppm]	Deltam/z [Da]	Activation Type	MS Order	Isolation Interference [%]	Ion Inject Time [ms]	RT [min]	First Scan	Spectrum File	File ID	Quan Info	XCorr	Percolator q-Value	Percolator PEP	Precursor Abundance	Apex RT [min]
		FALSE	High	Sequest HT (A2)	Unambiguous	[R].VQVALEELQDLK.[G]		1	28	Q14204	A0A7P0T9F1; A0A7P0TBJ7; A0A7P0T9S3; A0A7P0TAM4; A0A7P0T8N2; A0A2R8Y6H2; A0A7P0T9C4; A0A7P0T8W5; Q14204; A0A2R8Y5T0; A0A7P0T9K2; A0A7P0T990; A0A7P0TAV5; A0A7P0T7V5; A0A2R8YGC7; A0A7P0TA13; A0A7P0TB64; A0A2R8Y706; A0A7P0T934; A0A7P0T9R4; A0A7P0T9Y3; A0A7P0TAW9; A0A2R8YFZ7; A0A7P0T825; A0A7P0T916; A0A7P0TAF3; A0A7P0T942; A0A7P0TB75	0	2	0.4694	0	1	1	692.887	1384.77	1384.77	-1.22	-0.00084	HCD (High Energy Collision Dissociation)	MS2	24.5224	3.198	50.9331	21735	11022022_RID_3676_Test.raw	F2		1.96	0.0007236	0.01624	522658144	50.97
	FALSE	High	[R].LLNTFLER.[L]			0.0268531	0.000949265	1	8	1	Q14204	Q14204 [4264-4271]	0	1005.57	0	258081456		High	High	0.0008097	0.01862	1.75	41.76	R.LLNTFLER.L	[4264-4271]		Used
		Checked	Confidence	Identifying Node	PSM Ambiguity	Annotated Sequence	Modifications	# Protein Groups	# Proteins	Master Protein Accessions	Protein Accessions	# Missed Cleavages	Charge	DeltaScore	DeltaCn	Rank	Search Engine Rank	m/z [Da]	MH+ [Da]	Theo. MH+ [Da]	DeltaM [ppm]	Deltam/z [Da]	Activation Type	MS Order	Isolation Interference [%]	Ion Inject Time [ms]	RT [min]	First Scan	Spectrum File	File ID	Quan Info	XCorr	Percolator q-Value	Percolator PEP	Precursor Abundance	Apex RT [min]
		FALSE	High	Sequest HT (A2)	Unambiguous	[R].LLNTFLER.[L]		1	8	Q14204	A0A7P0T9C4; Q14204; A0A2R8Y5T0; A0A7P0T7V5; A0A7P0TA13; A0A2R8Y706; A0A7P0T9R4; A0A7P0TAW9	0	2	0.24	0	1	1	503.29	1005.57	1005.57	0.39	0.00019	HCD (High Energy Collision Dissociation)	MS2	48.5554	1.36	41.7318	15342	11022022_RID_3676_Test.raw	F2		1.75	0.0008097	0.01862	258081456	41.76
	FALSE	High	[K].ALGEYLER.[E]			0.0294485	0.00115059	1	27	1	Q14204	Q14204 [1614-1621]	0	950.494	0	112122744		High	High	0.0009542	0.02061	1.53	30.92	K.ALGEYLER.E	[1614-1621]		Used
		Checked	Confidence	Identifying Node	PSM Ambiguity	Annotated Sequence	Modifications	# Protein Groups	# Proteins	Master Protein Accessions	Protein Accessions	# Missed Cleavages	Charge	DeltaScore	DeltaCn	Rank	Search Engine Rank	m/z [Da]	MH+ [Da]	Theo. MH+ [Da]	DeltaM [ppm]	Deltam/z [Da]	Activation Type	MS Order	Isolation Interference [%]	Ion Inject Time [ms]	RT [min]	First Scan	Spectrum File	File ID	Quan Info	XCorr	Percolator q-Value	Percolator PEP	Precursor Abundance	Apex RT [min]
		FALSE	High	Sequest HT (A2)	Unambiguous	[K].ALGEYLER.[E]		1	27	Q14204	A0A7P0T9F1; A0A7P0TBJ7; A0A7P0T9S3; A0A7P0TAM4; A0A7P0T8N2; A0A2R8Y6H2; A0A7P0T9C4; A0A7P0T8W5; Q14204; A0A2R8Y5T0; A0A7P0T9K2; A0A7P0T990; A0A7P0TAV5; A0A7P0T7V5; A0A2R8YGC7; A0A7P0TA13; A0A7P0TB64; A0A2R8Y706; A0A7P0T934; A0A7P0T9R4; A0A7P0TAW9; A0A2R8YFZ7; A0A7P0T825; A0A7P0T916; A0A7P0TAF3; A0A7P0T942; A0A7P0TB75	0	2	0.1765	0	1	1	475.751	950.494	950.494	0.07	3e-05	HCD (High Energy Collision Dissociation)	MS2	70.7066	2.244	30.9262	7803	11022022_RID_3676_Test.raw	F2		1.53	0.0009542	0.02061	112122744	30.92
	FALSE	High	[R].EYQTQLIQR.[V]			0.034114	0.00123141	1	29	1	Q14204	Q14204 [603-611]	0	1178.62	0		Not Reliable	High	High	0.001012	0.02407	2.66		R.EYQTQLIQR.V	[603-611]		Not Used
		Checked	Confidence	Identifying Node	PSM Ambiguity	Annotated Sequence	Modifications	# Protein Groups	# Proteins	Master Protein Accessions	Protein Accessions	# Missed Cleavages	Charge	DeltaScore	DeltaCn	Rank	Search Engine Rank	m/z [Da]	MH+ [Da]	Theo. MH+ [Da]	DeltaM [ppm]	Deltam/z [Da]	Activation Type	MS Order	Isolation Interference [%]	Ion Inject Time [ms]	RT [min]	First Scan	Spectrum File	File ID	Quan Info	XCorr	Percolator q-Value	Percolator PEP	Precursor Abundance	Apex RT [min]
		FALSE	High	Sequest HT (A2)	Unambiguous	[R].EYQTQLIQR.[V]		1	29	Q14204	A0A7P0T9F1; A0A7P0TBJ7; A0A7P0T9S3; A0A7P0TAM4; A0A7P0T8N2; A0A2R8Y6H2; A0A7P0T9C4; A0A7P0T8W5; Q14204; A0A2R8Y5T0; A0A7P0T9K2; A0A7P0T990; A0A7P0TAV5; A0A7P0T7V5; A0A2R8YGC7; A0A7P0TA13; A0A7P0TB64; A0A2R8Y706; A0A7P0T934; A0A7P0T9R4; A0A7P0T9Y3; A0A7P0TBC9; A0A7P0TAW9; A0A2R8YFZ7; A0A7P0T825; A0A7P0T916; A0A7P0TAF3; A0A7P0T942; A0A7P0TB75	0	2	0.3308	0	1	1	589.812	1178.62	1178.62	-0.07	-4e-05	HCD (High Energy Collision Dissociation)	MS2	30.6429	2.683	28.1967	5899	11022022_RID_3676_Test.raw	F2	Not Reliable	2.66	0.001012	0.02407
	FALSE	High	[K].DLFQVAFNR.[V]			0.0357131	0.00131305	1	15	1	Q14204	Q14204 [3862-3870]	0	1109.57	0	112185200		High	High	0.001071	0.0252	1.3	60.01	K.DLFQVAFNR.V	[3862-3870]		Used
		Checked	Confidence	Identifying Node	PSM Ambiguity	Annotated Sequence	Modifications	# Protein Groups	# Proteins	Master Protein Accessions	Protein Accessions	# Missed Cleavages	Charge	DeltaScore	DeltaCn	Rank	Search Engine Rank	m/z [Da]	MH+ [Da]	Theo. MH+ [Da]	DeltaM [ppm]	Deltam/z [Da]	Activation Type	MS Order	Isolation Interference [%]	Ion Inject Time [ms]	RT [min]	First Scan	Spectrum File	File ID	Quan Info	XCorr	Percolator q-Value	Percolator PEP	Precursor Abundance	Apex RT [min]
		FALSE	High	Sequest HT (A2)	Unambiguous	[K].DLFQVAFNR.[V]		1	15	Q14204	A0A7P0TBJ7; A0A7P0T8N2; A0A2R8Y6H2; A0A7P0T9C4; Q14204; A0A2R8Y5T0; A0A7P0T9K2; A0A7P0T7V5; A0A7P0TA13; A0A2R8Y706; A0A7P0T9R4; A0A7P0TAW9; A0A7P0T916; A0A7P0TAF3; A0A7P0TB75	0	2	0.1692	0	1	1	555.29	1109.57	1109.57	-0.41	-0.00023	HCD (High Energy Collision Dissociation)	MS2	50.8256	1.399	59.9875	27975	11022022_RID_3676_Test.raw	F2		1.3	0.001071	0.0252	112185200	60.01
	FALSE	High	[R].DLPPVSGSIIWAK.[Q]			0.0398514	0.0016828	1	29	1	Q14204	Q14204 [640-652]	0	1382.77	0	119247448		High	High	0.001394	0.0283	1.51	61.42	R.DLPPVSGSIIWAK.Q	[640-652]		Used
		Checked	Confidence	Identifying Node	PSM Ambiguity	Annotated Sequence	Modifications	# Protein Groups	# Proteins	Master Protein Accessions	Protein Accessions	# Missed Cleavages	Charge	DeltaScore	DeltaCn	Rank	Search Engine Rank	m/z [Da]	MH+ [Da]	Theo. MH+ [Da]	DeltaM [ppm]	Deltam/z [Da]	Activation Type	MS Order	Isolation Interference [%]	Ion Inject Time [ms]	RT [min]	First Scan	Spectrum File	File ID	Quan Info	XCorr	Percolator q-Value	Percolator PEP	Precursor Abundance	Apex RT [min]
		FALSE	High	Sequest HT (A2)	Unambiguous	[R].DLPPVSGSIIWAK.[Q]		1	29	Q14204	A0A7P0T9F1; A0A7P0TBJ7; A0A7P0T9S3; A0A7P0TAM4; A0A7P0T8N2; A0A2R8Y6H2; A0A7P0T9C4; A0A7P0T8W5; Q14204; A0A2R8Y5T0; A0A7P0T9K2; A0A7P0T990; A0A7P0TAV5; A0A7P0T7V5; A0A2R8YGC7; A0A7P0TA13; A0A7P0TB64; A0A2R8Y706; A0A7P0T934; A0A7P0T9R4; A0A7P0T9Y3; A0A7P0TBC9; A0A7P0TAW9; A0A2R8YFZ7; A0A7P0T825; A0A7P0T916; A0A7P0TAF3; A0A7P0T942; A0A7P0TB75	0	2	0.245	0	1	1	691.887	1382.77	1382.77	-0.25	-0.00017	HCD (High Energy Collision Dissociation)	MS2	45.7671	3.35	61.3611	28924	11022022_RID_3676_Test.raw	F2		1.51	0.001394	0.0283	119247448	61.42
	FALSE	High	[K].LDMEIER.[I]			0.040956	0.00171837	1	29	1	Q14204	Q14204 [903-909]	0	905.44	0	56270536		High	High	0.001394	0.02914	1.87	30.61	K.LDMEIER.I	[903-909]		Used
		Checked	Confidence	Identifying Node	PSM Ambiguity	Annotated Sequence	Modifications	# Protein Groups	# Proteins	Master Protein Accessions	Protein Accessions	# Missed Cleavages	Charge	DeltaScore	DeltaCn	Rank	Search Engine Rank	m/z [Da]	MH+ [Da]	Theo. MH+ [Da]	DeltaM [ppm]	Deltam/z [Da]	Activation Type	MS Order	Isolation Interference [%]	Ion Inject Time [ms]	RT [min]	First Scan	Spectrum File	File ID	Quan Info	XCorr	Percolator q-Value	Percolator PEP	Precursor Abundance	Apex RT [min]
		FALSE	High	Sequest HT (A2)	Unambiguous	[K].LDMEIER.[I]		1	29	Q14204	A0A7P0T9F1; A0A7P0TBJ7; A0A7P0T9S3; A0A7P0TAM4; A0A7P0T8N2; A0A2R8Y6H2; A0A7P0T9C4; A0A7P0T8W5; Q14204; A0A2R8Y5T0; A0A7P0T9K2; A0A7P0T990; A0A7P0TAV5; A0A7P0T7V5; A0A2R8YGC7; A0A7P0TA13; A0A7P0TB64; A0A2R8Y706; A0A7P0T934; A0A7P0T9R4; A0A7P0T9Y3; A0A7P0TBC9; A0A7P0TAW9; A0A2R8YFZ7; A0A7P0T825; A0A7P0T916; A0A7P0TAF3; A0A7P0T942; A0A7P0TB75	0	2	0.123	0	1	1	453.224	905.44	905.44	0.12	6e-05	HCD (High Energy Collision Dissociation)	MS2	42.4441	6.984	30.6363	7601	11022022_RID_3676_Test.raw	F2		1.87	0.001394	0.02914	56270536	30.61
	FALSE	High	[R].LSCLPAFK.[D]	1xCarbamidomethyl [C3]		0.0598551	0.00229045	1	13	1	Q14204	Q14204 [3938-3945]	0	935.502	0	114516408		High	High	0.001834	0.04371	1.86	35.2	R.LSCLPAFK.D	[3938-3945]		Used
		Checked	Confidence	Identifying Node	PSM Ambiguity	Annotated Sequence	Modifications	# Protein Groups	# Proteins	Master Protein Accessions	Protein Accessions	# Missed Cleavages	Charge	DeltaScore	DeltaCn	Rank	Search Engine Rank	m/z [Da]	MH+ [Da]	Theo. MH+ [Da]	DeltaM [ppm]	Deltam/z [Da]	Activation Type	MS Order	Isolation Interference [%]	Ion Inject Time [ms]	RT [min]	First Scan	Spectrum File	File ID	Quan Info	XCorr	Percolator q-Value	Percolator PEP	Precursor Abundance	Apex RT [min]
		FALSE	High	Sequest HT (A2)	Unambiguous	[R].LScLPAFK.[D]	C3(Carbamidomethyl)	1	13	Q14204	A0A7P0TBJ7; A0A7P0T8N2; A0A7P0T9C4; Q14204; A0A2R8Y5T0; A0A7P0T7V5; A0A7P0TA13; A0A2R8Y706; A0A7P0T9R4; A0A7P0TAW9; A0A7P0T916; A0A7P0TAF3; A0A7P0TB75	0	2	0.1559	0	1	1	468.254	935.501	935.502	-0.63	-0.00029	HCD (High Energy Collision Dissociation)	MS2	34.5883	16.027	35.2819	10845	11022022_RID_3676_Test.raw	F2		1.86	0.001834	0.04371	114516408	35.2
	FALSE	High	[R].DAATIMQPYFTSNGLVTK.[A]	1xDeamidated [N13]		0.0715279	0.00259714	1	25	1	Q14204	Q14204 [2418-2435]	0	1957.96	0	412454944		High	High	0.002109	0.05318	1.9	66.22	R.DAATIMQPYFTSNGLVTK.A	[2418-2435]		Used
		Checked	Confidence	Identifying Node	PSM Ambiguity	Annotated Sequence	Modifications	# Protein Groups	# Proteins	Master Protein Accessions	Protein Accessions	# Missed Cleavages	Charge	DeltaScore	DeltaCn	Rank	Search Engine Rank	m/z [Da]	MH+ [Da]	Theo. MH+ [Da]	DeltaM [ppm]	Deltam/z [Da]	Activation Type	MS Order	Isolation Interference [%]	Ion Inject Time [ms]	RT [min]	First Scan	Spectrum File	File ID	Quan Info	XCorr	Percolator q-Value	Percolator PEP	Precursor Abundance	Apex RT [min]
		FALSE	High	Sequest HT (A2)	Unambiguous	[R].DAATIMQPYFTSnGLVTK.[A]	N13(Deamidated)	1	25	Q14204	A0A7P0T9F1; A0A7P0TBJ7; A0A7P0TAM4; A0A7P0T8N2; A0A2R8Y6H2; A0A7P0T9C4; A0A7P0T8W5; Q14204; A0A2R8Y5T0; A0A7P0T9K2; A0A7P0T990; A0A7P0TAV5; A0A7P0T7V5; A0A2R8YGC7; A0A7P0TA13; A0A7P0TB64; A0A2R8Y706; A0A7P0T9R4; A0A7P0TAW9; A0A2R8YFZ7; A0A7P0T825; A0A7P0T916; A0A7P0TAF3; A0A7P0T942; A0A7P0TB75	0	2	0.1	0	1	1	979.479	1957.95	1957.96	-3.24	-0.00317	HCD (High Energy Collision Dissociation)	MS2	0	3.333	66.3496	32347	11022022_RID_3676_Test.raw	F2		1.9	0.002109	0.05318	412454944	66.22
	FALSE	High	[K].VPVNLLR.[A]			0.0899058	0.00347499	1	11	1	Q14204	Q14204 [4134-4140]	0	810.52	0	138249856		High	High	0.002972	0.06813	1.85	32.11	K.VPVNLLR.A	[4134-4140]		Used
		Checked	Confidence	Identifying Node	PSM Ambiguity	Annotated Sequence	Modifications	# Protein Groups	# Proteins	Master Protein Accessions	Protein Accessions	# Missed Cleavages	Charge	DeltaScore	DeltaCn	Rank	Search Engine Rank	m/z [Da]	MH+ [Da]	Theo. MH+ [Da]	DeltaM [ppm]	Deltam/z [Da]	Activation Type	MS Order	Isolation Interference [%]	Ion Inject Time [ms]	RT [min]	First Scan	Spectrum File	File ID	Quan Info	XCorr	Percolator q-Value	Percolator PEP	Precursor Abundance	Apex RT [min]
		FALSE	High	Sequest HT (A2)	Unambiguous	[K].VPVNLLR.[A]		1	11	Q14204	A0A7P0TBJ7; A0A7P0T8N2; A0A7P0T9C4; Q14204; A0A2R8Y5T0; A0A7P0T7V5; A0A7P0TA13; A0A2R8Y706; A0A7P0T9R4; A0A7P0TAW9; A0A7P0T916	0	2	0.3784	0	1	1	405.763	810.519	810.52	-0.4	-0.00016	HCD (High Energy Collision Dissociation)	MS2	27.8492	16.552	32.0511	8592	11022022_RID_3676_Test.raw	F2		1.85	0.002972	0.06813	138249856	32.11
	FALSE	High	[R].GWDDLFNK.[V]			0.0947277	0.00359102	1	27	1	Q14204	Q14204 [1489-1496]	0	994.463	0	80132976		High	High	0.003053	0.07205	1.91	52.09	R.GWDDLFNK.V	[1489-1496]		Used
		Checked	Confidence	Identifying Node	PSM Ambiguity	Annotated Sequence	Modifications	# Protein Groups	# Proteins	Master Protein Accessions	Protein Accessions	# Missed Cleavages	Charge	DeltaScore	DeltaCn	Rank	Search Engine Rank	m/z [Da]	MH+ [Da]	Theo. MH+ [Da]	DeltaM [ppm]	Deltam/z [Da]	Activation Type	MS Order	Isolation Interference [%]	Ion Inject Time [ms]	RT [min]	First Scan	Spectrum File	File ID	Quan Info	XCorr	Percolator q-Value	Percolator PEP	Precursor Abundance	Apex RT [min]
		FALSE	High	Sequest HT (A2)	Unambiguous	[R].GWDDLFNK.[V]		1	27	Q14204	A0A7P0T9F1; A0A7P0TBJ7; A0A7P0T9S3; A0A7P0TAM4; A0A7P0T8N2; A0A2R8Y6H2; A0A7P0T9C4; A0A7P0T8W5; Q14204; A0A2R8Y5T0; A0A7P0T9K2; A0A7P0T990; A0A7P0TAV5; A0A7P0T7V5; A0A2R8YGC7; A0A7P0TA13; A0A7P0TB64; A0A2R8Y706; A0A7P0T934; A0A7P0T9R4; A0A7P0TAW9; A0A2R8YFZ7; A0A7P0T825; A0A7P0T916; A0A7P0TAF3; A0A7P0T942; A0A7P0TB75	0	2	0.2356	0	1	1	497.735	994.463	994.463	-0.32	-0.00016	HCD (High Energy Collision Dissociation)	MS2	17.1213	9.088	52.0901	22527	11022022_RID_3676_Test.raw	F2		1.91	0.003053	0.07205	80132976	52.09
	FALSE	High	[K].DIQMPDGIR.[R]			0.184125	0.00742013	1	8	1	Q14204	Q14204 [4293-4301]	0	1044.51	0	81763592		High	High	0.006269	0.1475	2	38.4	K.DIQMPDGIR.R	[4293-4301]		Used
		Checked	Confidence	Identifying Node	PSM Ambiguity	Annotated Sequence	Modifications	# Protein Groups	# Proteins	Master Protein Accessions	Protein Accessions	# Missed Cleavages	Charge	DeltaScore	DeltaCn	Rank	Search Engine Rank	m/z [Da]	MH+ [Da]	Theo. MH+ [Da]	DeltaM [ppm]	Deltam/z [Da]	Activation Type	MS Order	Isolation Interference [%]	Ion Inject Time [ms]	RT [min]	First Scan	Spectrum File	File ID	Quan Info	XCorr	Percolator q-Value	Percolator PEP	Precursor Abundance	Apex RT [min]
		FALSE	High	Sequest HT (A2)	Unambiguous	[K].DIQMPDGIR.[R]		1	8	Q14204	A0A7P0T9C4; Q14204; A0A2R8Y5T0; A0A7P0T7V5; A0A7P0TA13; A0A2R8Y706; A0A7P0T9R4; A0A7P0TAW9	0	2	0.265	0	1	1	522.761	1044.51	1044.51	0.4	0.00021	HCD (High Energy Collision Dissociation)	MS2	0	19.714	38.3931	13020	11022022_RID_3676_Test.raw	F2		2	0.006269	0.1475	81763592	38.4
	FALSE	High	[R].TLINELVK.[GV]			0.219469	0.00865082	1	8	1	Q14204	Q14204 [4450-4457]	0	929.567	0		No Quan Values	High	High	0.007475	0.1781	2.42	39.84	R.TLINELVK.G	[4450-4457]		Not Used
		Checked	Confidence	Identifying Node	PSM Ambiguity	Annotated Sequence	Modifications	# Protein Groups	# Proteins	Master Protein Accessions	Protein Accessions	# Missed Cleavages	Charge	DeltaScore	DeltaCn	Rank	Search Engine Rank	m/z [Da]	MH+ [Da]	Theo. MH+ [Da]	DeltaM [ppm]	Deltam/z [Da]	Activation Type	MS Order	Isolation Interference [%]	Ion Inject Time [ms]	RT [min]	First Scan	Spectrum File	File ID	Quan Info	XCorr	Percolator q-Value	Percolator PEP	Precursor Abundance	Apex RT [min]
		FALSE	High	Sequest HT (A2)	Unambiguous	[R].TLINELVK.[GV]		1	8	Q14204	A0A7P0T9C4; Q14204; A0A2R8Y5T0; A0A7P0TA13; Q6P2H7; A0A2R8Y706; A0A7P0T9R4; A0A7P0TAW9	0	2	0.1405	0	1	1	465.288	929.569	929.567	2.86	0.00133	HCD (High Energy Collision Dissociation)	MS2	44.8101	32.657	39.7682	13981	11022022_RID_3676_Test.raw	F2		2.42	0.007475	0.1781	838794560	39.84
	FALSE	High	[K].GVWSELSK.[V]			0.250493	0.00996566	1	28	1	Q14204	Q14204 [1331-1338]	0	905.473	0		Not Reliable	High	High	0.008413	0.2063	1.51		K.GVWSELSK.V	[1331-1338]		Not Used
		Checked	Confidence	Identifying Node	PSM Ambiguity	Annotated Sequence	Modifications	# Protein Groups	# Proteins	Master Protein Accessions	Protein Accessions	# Missed Cleavages	Charge	DeltaScore	DeltaCn	Rank	Search Engine Rank	m/z [Da]	MH+ [Da]	Theo. MH+ [Da]	DeltaM [ppm]	Deltam/z [Da]	Activation Type	MS Order	Isolation Interference [%]	Ion Inject Time [ms]	RT [min]	First Scan	Spectrum File	File ID	Quan Info	XCorr	Percolator q-Value	Percolator PEP	Precursor Abundance	Apex RT [min]
		FALSE	High	Sequest HT (A2)	Selected	[K].GVWSELSK.[V]		1	28	Q14204	A0A7P0T9F1; A0A7P0TBJ7; A0A7P0T9S3; A0A7P0TAM4; A0A7P0T8N2; A0A2R8Y6H2; A0A7P0T9C4; A0A7P0T8W5; Q14204; A0A2R8Y5T0; A0A7P0T9K2; A0A7P0T990; A0A7P0TAV5; A0A7P0T7V5; A0A2R8YGC7; A0A7P0TA13; A0A7P0TB64; A0A2R8Y706; A0A7P0T934; A0A7P0T9R4; A0A7P0T9Y3; A0A7P0TAW9; A0A2R8YFZ7; A0A7P0T825; A0A7P0T916; A0A7P0TAF3; A0A7P0T942; A0A7P0TB75	0	2		0.0258	2	2	453.24	905.472	905.473	-0.24	-0.00011	HCD (High Energy Collision Dissociation)	MS2	32.2072	12.393	33.1236	9342	11022022_RID_3676_Test.raw	F2	Not Reliable	1.51	0.008413	0.2063
	FALSE	Medium	[K].VAEVLFDAADANAIEEVNLAYENVK.[E]	1xDeamidated [N12]		0.311402	0.0122299	1	29	1	Q14204	Q14204 [507-531]	0	2708.33	0		No Quan Values	Medium	Medium	0.01033	0.2606	1.08		K.VAEVLFDAADANAIEEVNLAYENVK.E	[507-531]		Not Used
		Checked	Confidence	Identifying Node	PSM Ambiguity	Annotated Sequence	Modifications	# Protein Groups	# Proteins	Master Protein Accessions	Protein Accessions	# Missed Cleavages	Charge	DeltaScore	DeltaCn	Rank	Search Engine Rank	m/z [Da]	MH+ [Da]	Theo. MH+ [Da]	DeltaM [ppm]	Deltam/z [Da]	Activation Type	MS Order	Isolation Interference [%]	Ion Inject Time [ms]	RT [min]	First Scan	Spectrum File	File ID	Quan Info	XCorr	Percolator q-Value	Percolator PEP	Precursor Abundance	Apex RT [min]
		FALSE	Medium	Sequest HT (A2)	Unambiguous	[K].VAEVLFDAADAnAIEEVNLAYENVK.[E]	N12(Deamidated)	1	29	Q14204	A0A7P0T9F1; A0A7P0TBJ7; A0A7P0T9S3; A0A7P0TAM4; A0A7P0T8N2; A0A2R8Y6H2; A0A7P0T9C4; A0A7P0T8W5; Q14204; A0A2R8Y5T0; A0A7P0T9K2; A0A7P0T990; A0A7P0TAV5; A0A7P0T7V5; A0A2R8YGC7; A0A7P0TA13; A0A7P0TB64; A0A2R8Y706; A0A7P0T934; A0A7P0T9R4; A0A7P0T9Y3; A0A7P0TBC9; A0A7P0TAW9; A0A2R8YFZ7; A0A7P0T825; A0A7P0T916; A0A7P0TAF3; A0A7P0T942; A0A7P0TB75	0	2	0.1111	0	1	1	1354.67	2708.33	2708.33	-0.83	-0.00112	HCD (High Energy Collision Dissociation)	MS2	0	15.065	80.3264	41958	11022022_RID_3676_Test.raw	F2		1.08	0.01033	0.2606
	FALSE	Medium	[K].GTVGEPTYDAEFQHFLR.[G]			0.359489	0.0143116	1	13	1	Q14204	Q14204 [3894-3910]	0	1966.93	0	77271432		Medium	Medium	0.01201	0.3057	1.45	48.39	K.GTVGEPTYDAEFQHFLR.G	[3894-3910]		Used
		Checked	Confidence	Identifying Node	PSM Ambiguity	Annotated Sequence	Modifications	# Protein Groups	# Proteins	Master Protein Accessions	Protein Accessions	# Missed Cleavages	Charge	DeltaScore	DeltaCn	Rank	Search Engine Rank	m/z [Da]	MH+ [Da]	Theo. MH+ [Da]	DeltaM [ppm]	Deltam/z [Da]	Activation Type	MS Order	Isolation Interference [%]	Ion Inject Time [ms]	RT [min]	First Scan	Spectrum File	File ID	Quan Info	XCorr	Percolator q-Value	Percolator PEP	Precursor Abundance	Apex RT [min]
		FALSE	Medium	Sequest HT (A2)	Unambiguous	[K].GTVGEPTYDAEFQHFLR.[G]		1	13	Q14204	A0A7P0TBJ7; A0A7P0T8N2; A0A7P0T9C4; Q14204; A0A2R8Y5T0; A0A7P0T7V5; A0A7P0TA13; A0A2R8Y706; A0A7P0T9R4; A0A7P0TAW9; A0A7P0T916; A0A7P0TAF3; A0A7P0TB75	0	3	0.3931	0	1	1	656.314	1966.93	1966.93	-1.02	-0.00067	HCD (High Energy Collision Dissociation)	MS2	0	1.836	48.447	20008	11022022_RID_3676_Test.raw	F2		1.45	0.01201	0.3057	77271432	48.39
	FALSE	Medium	[R].LLLIQAFRPDR.[L]			0.367134	0.0145589	1	11	1	Q14204	Q14204 [3990-4000]	0	1341.8	0	123739256		Medium	Medium	0.01231	0.3145	2.3	48.16	R.LLLIQAFRPDR.L	[3990-4000]		Used
		Checked	Confidence	Identifying Node	PSM Ambiguity	Annotated Sequence	Modifications	# Protein Groups	# Proteins	Master Protein Accessions	Protein Accessions	# Missed Cleavages	Charge	DeltaScore	DeltaCn	Rank	Search Engine Rank	m/z [Da]	MH+ [Da]	Theo. MH+ [Da]	DeltaM [ppm]	Deltam/z [Da]	Activation Type	MS Order	Isolation Interference [%]	Ion Inject Time [ms]	RT [min]	First Scan	Spectrum File	File ID	Quan Info	XCorr	Percolator q-Value	Percolator PEP	Precursor Abundance	Apex RT [min]
		FALSE	Medium	Sequest HT (A2)	Unambiguous	[R].LLLIQAFRPDR.[L]		1	11	Q14204	A0A7P0TBJ7; A0A7P0T8N2; A0A7P0T9C4; Q14204; A0A2R8Y5T0; A0A7P0T7V5; A0A7P0TA13; A0A2R8Y706; A0A7P0T9R4; A0A7P0TAW9; A0A7P0T916	0	3	0.287	0	1	1	447.939	1341.8	1341.8	0.87	0.00039	HCD (High Energy Collision Dissociation)	MS2	12.7363	6.453	48.184	19825	11022022_RID_3676_Test.raw	F2		2.3	0.01231	0.3145	123739256	48.16
	FALSE	Medium	[K].SNSLAFIK.[R]			0.418131	0.0168745	1	31	1	Q14204	Q14204 [113-120]	0	879.493	0	60089584		Medium	Medium	0.01403	0.3609	2.36	32.61	K.SNSLAFIK.R	[113-120]		Used
		Checked	Confidence	Identifying Node	PSM Ambiguity	Annotated Sequence	Modifications	# Protein Groups	# Proteins	Master Protein Accessions	Protein Accessions	# Missed Cleavages	Charge	DeltaScore	DeltaCn	Rank	Search Engine Rank	m/z [Da]	MH+ [Da]	Theo. MH+ [Da]	DeltaM [ppm]	Deltam/z [Da]	Activation Type	MS Order	Isolation Interference [%]	Ion Inject Time [ms]	RT [min]	First Scan	Spectrum File	File ID	Quan Info	XCorr	Percolator q-Value	Percolator PEP	Precursor Abundance	Apex RT [min]
		FALSE	Medium	Sequest HT (A2)	Unambiguous	[K].SNSLAFIK.[R]		1	31	Q14204	A0A7P0T9F1; A0A7P0TBJ7; A0A7P0T9S3; A0A7P0TAM4; A0A7P0T8N2; A0A2R8Y6H2; B4DSR6; A0A7P0TAS7; A0A7P0T9C4; A0A7P0T8W5; Q14204; A0A2R8Y5T0; A0A7P0T9K2; A0A7P0T990; A0A7P0TAV5; A0A7P0T7V5; A0A2R8YGC7; A0A7P0TA13; A0A7P0TB64; A0A2R8Y706; A0A7P0T934; A0A7P0T9R4; A0A7P0T9Y3; A0A7P0TBC9; A0A7P0TAW9; A0A2R8YFZ7; A0A7P0T825; A0A7P0T916; A0A7P0TAF3; A0A7P0T942; A0A7P0TB75	0	2	0.3771	0	1	1	440.25	879.493	879.493	-0.63	-0.00028	HCD (High Energy Collision Dissociation)	MS2	39.9292	5.257	32.6501	9011	11022022_RID_3676_Test.raw	F2		2.36	0.01403	0.3609	60089584	32.61
	FALSE	Medium	[R].QNISPDKIPWSALK.[T]			0.438021	0.0178396	1	8	1	Q14204	Q14204 [4231-4244]	1	1596.87	0	64991064		Medium	Medium	0.01509	0.3822	1.99	41.96	R.QNISPDKIPWSALK.T	[4231-4244]		Used
		Checked	Confidence	Identifying Node	PSM Ambiguity	Annotated Sequence	Modifications	# Protein Groups	# Proteins	Master Protein Accessions	Protein Accessions	# Missed Cleavages	Charge	DeltaScore	DeltaCn	Rank	Search Engine Rank	m/z [Da]	MH+ [Da]	Theo. MH+ [Da]	DeltaM [ppm]	Deltam/z [Da]	Activation Type	MS Order	Isolation Interference [%]	Ion Inject Time [ms]	RT [min]	First Scan	Spectrum File	File ID	Quan Info	XCorr	Percolator q-Value	Percolator PEP	Precursor Abundance	Apex RT [min]
		FALSE	Medium	Sequest HT (A2)	Unambiguous	[R].QNISPDKIPWSALK.[T]		1	8	Q14204	A0A7P0T9C4; Q14204; A0A2R8Y5T0; A0A7P0T7V5; A0A7P0TA13; A0A2R8Y706; A0A7P0T9R4; A0A7P0TAW9	1	3	0.2261	0	1	1	532.964	1596.88	1596.87	1.72	0.00092	HCD (High Energy Collision Dissociation)	MS2	45.7954	4.346	42.0121	15539	11022022_RID_3676_Test.raw	F2		1.99	0.01509	0.3822	64991064	41.96
	FALSE	Medium	[R].TDSTSDGRPAWMR.[T]			0.452579	0.0186976	1	9	1	Q14204	Q14204 [4366-4378]	0	1479.66	0	44334516		Medium	Medium	0.01562	0.394	2.83	27.57	R.TDSTSDGRPAWMR.T	[4366-4378]		Used
		Checked	Confidence	Identifying Node	PSM Ambiguity	Annotated Sequence	Modifications	# Protein Groups	# Proteins	Master Protein Accessions	Protein Accessions	# Missed Cleavages	Charge	DeltaScore	DeltaCn	Rank	Search Engine Rank	m/z [Da]	MH+ [Da]	Theo. MH+ [Da]	DeltaM [ppm]	Deltam/z [Da]	Activation Type	MS Order	Isolation Interference [%]	Ion Inject Time [ms]	RT [min]	First Scan	Spectrum File	File ID	Quan Info	XCorr	Percolator q-Value	Percolator PEP	Precursor Abundance	Apex RT [min]
		FALSE	Medium	Sequest HT (A2)	Unambiguous	[R].TDSTSDGRPAWMR.[T]		1	9	Q14204	A0A7P0T9C4; Q14204; A0A2R8Y5T0; A0A7P0T7V5; A0A7P0TA13; Q6P2H7; A0A2R8Y706; A0A7P0T9R4; A0A7P0TAW9	0	3	0.265	0	1	1	493.894	1479.67	1479.66	1.37	0.00068	HCD (High Energy Collision Dissociation)	MS2	46.3019	13.948	27.5904	5474	11022022_RID_3676_Test.raw	F2		2.83	0.01562	0.394	44334516	27.57
	FALSE	Medium	[K].IVPFFK.[LA]			0.485605	0.0203913	1	28	2	Q14204	Q14204 [2069-2074]	0	750.455	0	69733744		Medium	Medium	0.01704	0.4255	1.07	41.95	K.IVPFFK.L	[2069-2074]		Used
		Checked	Confidence	Identifying Node	PSM Ambiguity	Annotated Sequence	Modifications	# Protein Groups	# Proteins	Master Protein Accessions	Protein Accessions	# Missed Cleavages	Charge	DeltaScore	DeltaCn	Rank	Search Engine Rank	m/z [Da]	MH+ [Da]	Theo. MH+ [Da]	DeltaM [ppm]	Deltam/z [Da]	Activation Type	MS Order	Isolation Interference [%]	Ion Inject Time [ms]	RT [min]	First Scan	Spectrum File	File ID	Quan Info	XCorr	Percolator q-Value	Percolator PEP	Precursor Abundance	Apex RT [min]
		FALSE	Medium	Sequest HT (A2)	Unambiguous	[K].IVPFFK.[LA]		1	27	Q14204	A0A7P0T9F1; A0A7P0TBJ7; A0A7P0T9S3; A0A7P0TAM4; A0A7P0T8N2; A0A2R8Y6H2; A0A7P0T9C4; A0A7P0T8W5; Q14204; A0A2R8Y5T0; A0A7P0T9K2; A0A7P0T990; A0A7P0TAV5; A0A7P0T7V5; A0A2R8YGC7; A0A7P0TA13; A0A7P0TB64; A0A2R8Y706; A0A7P0T934; A0A7P0T9R4; A0A7P0TAW9; A0A2R8YFZ7; A0A7P0T825; A0A7P0T916; A0A7P0TAF3; A0A7P0T942; A0A7P0TB75	0	2	0	0	1	1	375.731	750.455	750.455	0.8	0.0003	HCD (High Energy Collision Dissociation)	MS2	17.155	15.049	41.9609	15504	11022022_RID_3676_Test.raw	F2		1.07	0.01704	0.4255	69733744	41.95
		FALSE	Medium	Sequest HT (A2)	Unambiguous	[K].LVPFFK.[LA]		1	1		Q8N2M4	0	2		0	1	2	375.731	750.455	750.455	0.8	0.0003	HCD (High Energy Collision Dissociation)	MS2	17.155	15.049	41.9609	15504	11022022_RID_3676_Test.raw	F2		1.07	0.01704	0.4255	69733744	41.95
	FALSE	Medium	[K].KASVVTLPVYLNFTR.[A]			0.799798	0.0416186	1	2	1	Q14204	Q14204 [4601-4615]	1	1707.98	0	39900448		Medium	Medium	0.03462	0.7438	1.18	54.67	K.KASVVTLPVYLNFTR.A	[4601-4615]		Used
		Checked	Confidence	Identifying Node	PSM Ambiguity	Annotated Sequence	Modifications	# Protein Groups	# Proteins	Master Protein Accessions	Protein Accessions	# Missed Cleavages	Charge	DeltaScore	DeltaCn	Rank	Search Engine Rank	m/z [Da]	MH+ [Da]	Theo. MH+ [Da]	DeltaM [ppm]	Deltam/z [Da]	Activation Type	MS Order	Isolation Interference [%]	Ion Inject Time [ms]	RT [min]	First Scan	Spectrum File	File ID	Quan Info	XCorr	Percolator q-Value	Percolator PEP	Precursor Abundance	Apex RT [min]
		FALSE	Medium	Sequest HT (A2)	Selected	[K].KASVVTLPVYLNFTR.[A]		1	2	Q14204	Q14204; A0A2R8Y706	1	3		0.0484	2	2	569.999	1707.98	1707.98	1.2	0.00068	HCD (High Energy Collision Dissociation)	MS2	0	5.183	54.7197	24346	11022022_RID_3676_Test.raw	F2		1.18	0.03462	0.7438	39900448	54.67
FALSE	High	Master Protein	A0A024R1N1	Myosin, heavy polypeptide 9, non-muscle, isoform CRA_a OS=Homo sapiens OX=9606 GN=MYH9 PE=3 SV=1	0	478.185	41	69	104	59	1	1960	226.4	5.6	334.3	69	10	20546385765	High
	Checked	Confidence	Annotated Sequence	Modifications	Modifications in Master Proteins	Qvality PEP	Qvality q-value	# Protein Groups	# Proteins	# PSMs	Master Protein Accessions	Positions in Master Proteins	# Missed Cleavages	Theo. MH+ [Da]	# Razor Quan Results	Abundances (Normalized): F2: Sample	Quan Info	Found in Sample: [S2] F2: Sample	Confidence (by Search Engine): Sequest HT	Percolator q-Value (by Search Engine): Sequest HT	Percolator PEP (by Search Engine): Sequest HT	XCorr (by Search Engine): Sequest HT	Top Apex RT [min]	Sequence in Protein	Positions in Protein	Peptide Group Modifications in Protein	Quan Usage
	FALSE	High	[K].LQVELDNVTGLLSQSDSK.[S]			5.03305e-09	0	1	3	2	A0A024R1N1	A0A024R1N1 [1278-1295]	0	1946.01	1	511901856		High	High	0	1.321e-09	4.43	63.34	K.LQVELDNVTGLLSQSDSK.S	[1278-1295]		Used
		Checked	Confidence	Identifying Node	PSM Ambiguity	Annotated Sequence	Modifications	# Protein Groups	# Proteins	Master Protein Accessions	Protein Accessions	# Missed Cleavages	Charge	DeltaScore	DeltaCn	Rank	Search Engine Rank	m/z [Da]	MH+ [Da]	Theo. MH+ [Da]	DeltaM [ppm]	Deltam/z [Da]	Activation Type	MS Order	Isolation Interference [%]	Ion Inject Time [ms]	RT [min]	First Scan	Spectrum File	File ID	Quan Info	XCorr	Percolator q-Value	Percolator PEP	Precursor Abundance	Apex RT [min]
		FALSE	High	Sequest HT (A2)	Selected	[K].LQVELDNVTGLLSQSDSK.[S]		1	3	A0A024R1N1	A0A0U4BW16; Q86XU5; A0A024R1N1	0	2		0.0445	2	2	973.508	1946.01	1946.01	0.75	0.00073	HCD (High Energy Collision Dissociation)	MS2	26.7081	17.423	63.7382	30562	11022022_RID_3676_Test.raw	F2		3.65	0	0.0006779	511901856	63.34
		FALSE	High	Sequest HT (A2)	Unambiguous	[K].LQVELDNVTGLLSQSDSK.[S]		1	3	A0A024R1N1	A0A0U4BW16; Q86XU5; A0A024R1N1	0	2	0.4605	0	1	1	973.506	1946	1946.01	-1.82	-0.00177	HCD (High Energy Collision Dissociation)	MS2	53.1103	5.392	63.3283	30279	11022022_RID_3676_Test.raw	F2		4.43	0	1.321e-09	511901856	63.34
	FALSE	High	[K].IRELESQISELQEDLESER.[A]			5.16324e-07	0	1	4	2	A0A024R1N1	A0A024R1N1 [1106-1124]	1	2303.14	0	142314960		High	High	0	1.805e-07	5.94	56.17	K.IRELESQISELQEDLESER.A	[1106-1124]		Used
		Checked	Confidence	Identifying Node	PSM Ambiguity	Annotated Sequence	Modifications	# Protein Groups	# Proteins	Master Protein Accessions	Protein Accessions	# Missed Cleavages	Charge	DeltaScore	DeltaCn	Rank	Search Engine Rank	m/z [Da]	MH+ [Da]	Theo. MH+ [Da]	DeltaM [ppm]	Deltam/z [Da]	Activation Type	MS Order	Isolation Interference [%]	Ion Inject Time [ms]	RT [min]	First Scan	Spectrum File	File ID	Quan Info	XCorr	Percolator q-Value	Percolator PEP	Precursor Abundance	Apex RT [min]
		FALSE	High	Sequest HT (A2)	Unambiguous	[K].IRELESQISELQEDLESER.[A]		1	4	A0A024R1N1	A0A0U4BW16; Q99529; Q86XU5; A0A024R1N1	1	3	0.5522	0	1	1	768.384	2303.14	2303.14	0.94	0.00072	HCD (High Energy Collision Dissociation)	MS2	3.13089	11.929	56.0992	25301	11022022_RID_3676_Test.raw	F2		5.94	0	1.805e-07	142314960	56.17
		FALSE	High	Sequest HT (A2)	Unambiguous	[K].IRELESQISELQEDLESER.[A]		1	4	A0A024R1N1	A0A0U4BW16; Q99529; Q86XU5; A0A024R1N1	1	2	0.2562	0	1	1	1152.08	2303.15	2303.14	4.3	0.00496	HCD (High Energy Collision Dissociation)	MS2	10.5734	54	56.2391	25400	11022022_RID_3676_Test.raw	F2		2.03	0.0008097	0.01755
	FALSE	High	[R].LTEMETLQSQLMAEK.[L]			1.19811e-07	0	1	5	1	A0A024R1N1	A0A024R1N1 [868-882]	0	1751.86	0	607394368		High	High	0	3.826e-08	3.62	52.32	R.LTEMETLQSQLMAEK.L	[868-882]		Used
		Checked	Confidence	Identifying Node	PSM Ambiguity	Annotated Sequence	Modifications	# Protein Groups	# Proteins	Master Protein Accessions	Protein Accessions	# Missed Cleavages	Charge	DeltaScore	DeltaCn	Rank	Search Engine Rank	m/z [Da]	MH+ [Da]	Theo. MH+ [Da]	DeltaM [ppm]	Deltam/z [Da]	Activation Type	MS Order	Isolation Interference [%]	Ion Inject Time [ms]	RT [min]	First Scan	Spectrum File	File ID	Quan Info	XCorr	Percolator q-Value	Percolator PEP	Precursor Abundance	Apex RT [min]
		FALSE	High	Sequest HT (A2)	Unambiguous	[R].LTEMETLQSQLMAEK.[L]		1	5	A0A024R1N1	A0A0U4BW16; Q86XU5; B4E3S1; A0A024R1N1; P35579-2	0	2	0.5331	0	1	1	876.432	1751.86	1751.86	0.58	0.00051	HCD (High Energy Collision Dissociation)	MS2	6.42389	4.519	52.2614	22646	11022022_RID_3676_Test.raw	F2		3.62	0	3.826e-08	607394368	52.32
	FALSE	High	[K].NLPIYSEEIVEMYK.[G]			1.94669e-06	0	1	5	1	A0A024R1N1	A0A024R1N1 [126-139]	0	1727.86	0	133525192		High	High	0	7.374e-07	3.19	62.69	K.NLPIYSEEIVEMYK.G	[126-139]		Used
		Checked	Confidence	Identifying Node	PSM Ambiguity	Annotated Sequence	Modifications	# Protein Groups	# Proteins	Master Protein Accessions	Protein Accessions	# Missed Cleavages	Charge	DeltaScore	DeltaCn	Rank	Search Engine Rank	m/z [Da]	MH+ [Da]	Theo. MH+ [Da]	DeltaM [ppm]	Deltam/z [Da]	Activation Type	MS Order	Isolation Interference [%]	Ion Inject Time [ms]	RT [min]	First Scan	Spectrum File	File ID	Quan Info	XCorr	Percolator q-Value	Percolator PEP	Precursor Abundance	Apex RT [min]
		FALSE	High	Sequest HT (A2)	Unambiguous	[K].NLPIYSEEIVEMYK.[G]		1	5	A0A024R1N1	Q5BKV1; A0A0U4BW16; Q86XU5; B4E3S1; A0A024R1N1	0	2	0.4671	0	1	1	864.431	1727.86	1727.86	-0.4	-0.00035	HCD (High Energy Collision Dissociation)	MS2	58.3013	13.921	62.6716	29825	11022022_RID_3676_Test.raw	F2		3.19	0	7.374e-07	133525192	62.69
	FALSE	High	[K].NMDPLNDNIATLLHQSSDK.[F]	1xOxidation [M2]		1.28291e-08	0	1	5	1	A0A024R1N1	A0A024R1N1 [588-606]	0	2142.01	0		No Quan Values	High	High	0	3.556e-09	4.41		K.NMDPLNDNIATLLHQSSDK.F	[588-606]		Not Used
		Checked	Confidence	Identifying Node	PSM Ambiguity	Annotated Sequence	Modifications	# Protein Groups	# Proteins	Master Protein Accessions	Protein Accessions	# Missed Cleavages	Charge	DeltaScore	DeltaCn	Rank	Search Engine Rank	m/z [Da]	MH+ [Da]	Theo. MH+ [Da]	DeltaM [ppm]	Deltam/z [Da]	Activation Type	MS Order	Isolation Interference [%]	Ion Inject Time [ms]	RT [min]	First Scan	Spectrum File	File ID	Quan Info	XCorr	Percolator q-Value	Percolator PEP	Precursor Abundance	Apex RT [min]
		FALSE	High	Sequest HT (A2)	Unambiguous	[K].NmDPLNDNIATLLHQSSDK.[F]	M2(Oxidation)	1	5	A0A024R1N1	A0A0U4BW16; Q86XU5; B4E3S1; A0A024R1N1; P35579-2	0	3	0.5057	0	1	1	714.676	2142.01	2142.01	0.49	0.00035	HCD (High Energy Collision Dissociation)	MS2	39.4568	10.499	49.9098	21024	11022022_RID_3676_Test.raw	F2		4.41	0	3.556e-09	62608648	49.89
	FALSE	High	[K].NMDPLNDNIATLLHQSSDK.[F]			7.38532e-10	0	1	5	2	A0A024R1N1	A0A024R1N1 [588-606]	0	2126.02	0	251528032		High	High	0	1.708e-10	6.26	55.71	K.NMDPLNDNIATLLHQSSDK.F	[588-606]		Used
		Checked	Confidence	Identifying Node	PSM Ambiguity	Annotated Sequence	Modifications	# Protein Groups	# Proteins	Master Protein Accessions	Protein Accessions	# Missed Cleavages	Charge	DeltaScore	DeltaCn	Rank	Search Engine Rank	m/z [Da]	MH+ [Da]	Theo. MH+ [Da]	DeltaM [ppm]	Deltam/z [Da]	Activation Type	MS Order	Isolation Interference [%]	Ion Inject Time [ms]	RT [min]	First Scan	Spectrum File	File ID	Quan Info	XCorr	Percolator q-Value	Percolator PEP	Precursor Abundance	Apex RT [min]
		FALSE	High	Sequest HT (A2)	Unambiguous	[K].NMDPLNDNIATLLHQSSDK.[F]		1	5	A0A024R1N1	A0A0U4BW16; Q86XU5; B4E3S1; A0A024R1N1; P35579-2	0	2	0.5937	0	1	1	1063.51	2126.02	2126.02	-1.3	-0.00138	HCD (High Energy Collision Dissociation)	MS2	15.2423	8.901	55.7611	25068	11022022_RID_3676_Test.raw	F2		3.47	0	1.717e-09	52088664	55.72
		FALSE	High	Sequest HT (A2)	Unambiguous	[K].NMDPLNDNIATLLHQSSDK.[F]		1	5	A0A024R1N1	A0A0U4BW16; Q86XU5; B4E3S1; A0A024R1N1; P35579-2	0	3	0.484	0	1	1	709.345	2126.02	2126.02	0.42	0.0003	HCD (High Energy Collision Dissociation)	MS2	32.7586	42.603	55.835	25118	11022022_RID_3676_Test.raw	F2		6.26	0	1.708e-10	251528032	55.71
	FALSE	High	[R].QAQQERDELADEIANSSGK.[G]			0.000354004	0	1	4	1	A0A024R1N1	A0A024R1N1 [1698-1716]	1	2088.98	0	96238656		High	High	0	0.000187	5.21	28.5	R.QAQQERDELADEIANSSGK.G	[1698-1716]		Used
		Checked	Confidence	Identifying Node	PSM Ambiguity	Annotated Sequence	Modifications	# Protein Groups	# Proteins	Master Protein Accessions	Protein Accessions	# Missed Cleavages	Charge	DeltaScore	DeltaCn	Rank	Search Engine Rank	m/z [Da]	MH+ [Da]	Theo. MH+ [Da]	DeltaM [ppm]	Deltam/z [Da]	Activation Type	MS Order	Isolation Interference [%]	Ion Inject Time [ms]	RT [min]	First Scan	Spectrum File	File ID	Quan Info	XCorr	Percolator q-Value	Percolator PEP	Precursor Abundance	Apex RT [min]
		FALSE	High	Sequest HT (A2)	Unambiguous	[R].QAQQERDELADEIANSSGK.[G]		1	4	A0A024R1N1	A0A0U4BW16; Q6ZNL4; A0A024R1N1; P35579-2	1	3	0.5893	0	1	1	696.998	2088.98	2088.98	0.38	0.00027	HCD (High Energy Collision Dissociation)	MS2	48.1895	4.466	28.5038	6115	11022022_RID_3676_Test.raw	F2		5.21	0	0.000187	96238656	28.5
	FALSE	High	[K-].MQQNIQELEEQLEEEESAR.[Q]			3.81576e-09	0	1	5	1	A0A024R1N1	A0A024R1N1 [941-959]	0	2333.06	0	118188064		High	High	0	9.752e-10	5.04	57.68	K.MQQNIQELEEQLEEEESAR.Q	[941-959]		Used
		Checked	Confidence	Identifying Node	PSM Ambiguity	Annotated Sequence	Modifications	# Protein Groups	# Proteins	Master Protein Accessions	Protein Accessions	# Missed Cleavages	Charge	DeltaScore	DeltaCn	Rank	Search Engine Rank	m/z [Da]	MH+ [Da]	Theo. MH+ [Da]	DeltaM [ppm]	Deltam/z [Da]	Activation Type	MS Order	Isolation Interference [%]	Ion Inject Time [ms]	RT [min]	First Scan	Spectrum File	File ID	Quan Info	XCorr	Percolator q-Value	Percolator PEP	Precursor Abundance	Apex RT [min]
		FALSE	High	Sequest HT (A2)	Unambiguous	[K-].MQQNIQELEEQLEEEESAR.[Q]		1	5	A0A024R1N1	A0A0U4BW16; Q99529; Q86XU5; A0A024R1N1; P35579-2	0	2	0.6627	0	1	1	1167.03	2333.05	2333.06	-3.18	-0.00371	HCD (High Energy Collision Dissociation)	MS2	0	8.95	57.6625	26376	11022022_RID_3676_Test.raw	F2		5.04	0	9.752e-10	118188064	57.68
	FALSE	High	[K-].MQQNIQELEEQLEEEESAR.[Q]	1xDeamidated [Q]; 1xOxidation [M1]		1.27893e-06	0	1	5	2	A0A024R1N1	A0A024R1N1 [941-959]	0	2350.04	0		No Quan Values	High	High	0	4.72e-07	3.63		K.MQQNIQELEEQLEEEESAR.Q	[941-959]		Not Used
		Checked	Confidence	Identifying Node	PSM Ambiguity	Annotated Sequence	Modifications	# Protein Groups	# Proteins	Master Protein Accessions	Protein Accessions	# Missed Cleavages	Charge	DeltaScore	DeltaCn	Rank	Search Engine Rank	m/z [Da]	MH+ [Da]	Theo. MH+ [Da]	DeltaM [ppm]	Deltam/z [Da]	Activation Type	MS Order	Isolation Interference [%]	Ion Inject Time [ms]	RT [min]	First Scan	Spectrum File	File ID	Quan Info	XCorr	Percolator q-Value	Percolator PEP	Precursor Abundance	Apex RT [min]
		FALSE	High	Sequest HT (A2)	Unambiguous	[K-].mQQNIQELEEqLEEEESAR.[Q]	M1(Oxidation); Q11(Deamidated)	1	5	A0A024R1N1	A0A0U4BW16; Q99529; Q86XU5; A0A024R1N1; P35579-2	0	2		0.0386	2	2	1175.53	2350.04	2350.04	3.9	0.00458	HCD (High Energy Collision Dissociation)	MS2	0	17.362	54.2708	24035	11022022_RID_3676_Test.raw	F2		3.49	0	0.0001838
		FALSE	High	Sequest HT (A2)	Unambiguous	[K-].mQQNIqELEEQLEEEESAR.[Q]	M1(Oxidation); Q6(Deamidated)	1	5	A0A024R1N1	A0A0U4BW16; Q99529; Q86XU5; A0A024R1N1; P35579-2	0	2	0.0386	0	1	1	1175.53	2350.04	2350.04	3.9	0.00458	HCD (High Energy Collision Dissociation)	MS2	0	17.362	54.2708	24035	11022022_RID_3676_Test.raw	F2		3.63	0	4.72e-07
	FALSE	High	[K].NFINNPLAQADWAAK.[K]			1.55284e-08	0	1	6	1	A0A024R1N1	A0A024R1N1 [15-29]	0	1672.84	0	138245104		High	High	0	4.348e-09	3.33	57.6	K.NFINNPLAQADWAAK.K	[15-29]		Used
		Checked	Confidence	Identifying Node	PSM Ambiguity	Annotated Sequence	Modifications	# Protein Groups	# Proteins	Master Protein Accessions	Protein Accessions	# Missed Cleavages	Charge	DeltaScore	DeltaCn	Rank	Search Engine Rank	m/z [Da]	MH+ [Da]	Theo. MH+ [Da]	DeltaM [ppm]	Deltam/z [Da]	Activation Type	MS Order	Isolation Interference [%]	Ion Inject Time [ms]	RT [min]	First Scan	Spectrum File	File ID	Quan Info	XCorr	Percolator q-Value	Percolator PEP	Precursor Abundance	Apex RT [min]
		FALSE	High	Sequest HT (A2)	Unambiguous	[K].NFINNPLAQADWAAK.[K]		1	6	A0A024R1N1	Q5BKV1; A0A0U4BW16; Q86XU5; B4E3S1; A0A024R1N1; B1AH99	0	2	0.4234	0	1	1	836.925	1672.84	1672.84	-1.32	-0.00111	HCD (High Energy Collision Dissociation)	MS2	21.9399	3.142	57.5762	26316	11022022_RID_3676_Test.raw	F2		3.33	0	4.348e-09	138245104	57.6
	FALSE	High	[K].LDPHLVLDQLR.[C]			0.000217573	0	2	10	2	A0A024R1N1; P35580-4	A0A024R1N1 [683-693]; P35580-4 [721-731]	0	1318.75	0	2727816576	Shared	High	High	0.0004569	0.01005	3.03	48.63	K.LDPHLVLDQLR.C	[683-693]		Used
		Checked	Confidence	Identifying Node	PSM Ambiguity	Annotated Sequence	Modifications	# Protein Groups	# Proteins	Master Protein Accessions	Protein Accessions	# Missed Cleavages	Charge	DeltaScore	DeltaCn	Rank	Search Engine Rank	m/z [Da]	MH+ [Da]	Theo. MH+ [Da]	DeltaM [ppm]	Deltam/z [Da]	Activation Type	MS Order	Isolation Interference [%]	Ion Inject Time [ms]	RT [min]	First Scan	Spectrum File	File ID	Quan Info	XCorr	Percolator q-Value	Percolator PEP	Precursor Abundance	Apex RT [min]
		FALSE	High	Sequest HT (A2)	Unambiguous	[K].LDPHLVLDQLR.[C]		2	10	A0A024R1N1; P35580-4	P35580-2; P35580; A0A0U4BW16; P35580-5; P35580-3; Q86XU5; B4E3S1; A0A024R1N1; P35580-4; P35579-2	0	2	0.6245	0	1	1	659.878	1318.75	1318.75	0.72	0.00048	HCD (High Energy Collision Dissociation)	MS2	9.58641	0.367	48.5499	20081	11022022_RID_3676_Test.raw	F2		2.45	0	0.0001111	1482782720	48.63
		FALSE	High	Sequest HT (A2)	Unambiguous	[K].LDPHLVLDQLR.[C]		2	10	A0A024R1N1; P35580-4	P35580-2; P35580; A0A0U4BW16; P35580-5; P35580-3; Q86XU5; B4E3S1; A0A024R1N1; P35580-4; P35579-2	0	3	0.5512	0	1	1	440.254	1318.75	1318.75	-0.54	-0.00024	HCD (High Energy Collision Dissociation)	MS2	0	3.088	48.5294	20065	11022022_RID_3676_Test.raw	F2		3.03	0.0004569	0.01005	1245033856	48.63
	FALSE	High	[K].LEGDSTDLSDQIAELQAQIAELK.[M]			3.65569e-06	0	1	4	2	A0A024R1N1	A0A024R1N1 [1053-1075]	0	2487.25	0	66913596		High	High	0	1.444e-06	3.24	88.37	K.LEGDSTDLSDQIAELQAQIAELK.M	[1053-1075]		Used
		Checked	Confidence	Identifying Node	PSM Ambiguity	Annotated Sequence	Modifications	# Protein Groups	# Proteins	Master Protein Accessions	Protein Accessions	# Missed Cleavages	Charge	DeltaScore	DeltaCn	Rank	Search Engine Rank	m/z [Da]	MH+ [Da]	Theo. MH+ [Da]	DeltaM [ppm]	Deltam/z [Da]	Activation Type	MS Order	Isolation Interference [%]	Ion Inject Time [ms]	RT [min]	First Scan	Spectrum File	File ID	Quan Info	XCorr	Percolator q-Value	Percolator PEP	Precursor Abundance	Apex RT [min]
		FALSE	High	Sequest HT (A2)	Unambiguous	[K].LEGDSTDLSDQIAELQAQIAELK.[M]		1	4	A0A024R1N1	A0A0U4BW16; Q99529; Q86XU5; A0A024R1N1	0	2	0.5166	0	1	1	1244.13	2487.25	2487.25	1.15	0.00143	HCD (High Energy Collision Dissociation)	MS2	8.41979	54	88.3026	47385	11022022_RID_3676_Test.raw	F2		2.71	0	3.048e-06	32358704	88.37
		FALSE	High	Sequest HT (A2)	Unambiguous	[K].LEGDSTDLSDQIAELQAQIAELK.[M]		1	4	A0A024R1N1	A0A0U4BW16; Q99529; Q86XU5; A0A024R1N1	0	3	0.2963	0	1	1	829.755	2487.25	2487.25	1.44	0.0012	HCD (High Energy Collision Dissociation)	MS2	44.9562	43.451	88.3013	47384	11022022_RID_3676_Test.raw	F2		3.24	0	1.444e-06	34554892	88.36
	FALSE	High	[K].LEEEQIILEDQNCK.[L]	1xCarbamidomethyl [C13]		1.62118e-05	0	1	4	1	A0A024R1N1	A0A024R1N1 [976-989]	0	1760.84	0	31127340		High	High	0	7.018e-06	4.66	36.96	K.LEEEQIILEDQNCK.L	[976-989]		Used
		Checked	Confidence	Identifying Node	PSM Ambiguity	Annotated Sequence	Modifications	# Protein Groups	# Proteins	Master Protein Accessions	Protein Accessions	# Missed Cleavages	Charge	DeltaScore	DeltaCn	Rank	Search Engine Rank	m/z [Da]	MH+ [Da]	Theo. MH+ [Da]	DeltaM [ppm]	Deltam/z [Da]	Activation Type	MS Order	Isolation Interference [%]	Ion Inject Time [ms]	RT [min]	First Scan	Spectrum File	File ID	Quan Info	XCorr	Percolator q-Value	Percolator PEP	Precursor Abundance	Apex RT [min]
		FALSE	High	Sequest HT (A2)	Unambiguous	[K].LEEEQIILEDQNcK.[L]	C13(Carbamidomethyl)	1	4	A0A024R1N1	A0A0U4BW16; Q99529; Q86XU5; A0A024R1N1	0	2	0.5579	0	1	1	880.922	1760.84	1760.84	-0.04	-4e-05	HCD (High Energy Collision Dissociation)	MS2	0	12.997	36.9868	12036	11022022_RID_3676_Test.raw	F2		4.66	0	7.018e-06	31127340	36.96
	FALSE	High	[K].LQQLFNHTMFILEQEEYQR.[E]			0.000149941	0	2	17	1	A0A024R1N1; P35580-4	A0A024R1N1 [476-494]; P35580-4 [493-511]	0	2467.21	0	238800016	Shared	High	High	0	7.504e-05	2.49	60.47	K.LQQLFNHTMFILEQEEYQR.E	[476-494]		Used
		Checked	Confidence	Identifying Node	PSM Ambiguity	Annotated Sequence	Modifications	# Protein Groups	# Proteins	Master Protein Accessions	Protein Accessions	# Missed Cleavages	Charge	DeltaScore	DeltaCn	Rank	Search Engine Rank	m/z [Da]	MH+ [Da]	Theo. MH+ [Da]	DeltaM [ppm]	Deltam/z [Da]	Activation Type	MS Order	Isolation Interference [%]	Ion Inject Time [ms]	RT [min]	First Scan	Spectrum File	File ID	Quan Info	XCorr	Percolator q-Value	Percolator PEP	Precursor Abundance	Apex RT [min]
		FALSE	High	Sequest HT (A2)	Unambiguous	[K].LQQLFNHTMFILEQEEYQR.[E]		2	17	A0A024R1N1; P35580-4	A0A024QZJ6; P35580-2; P35580; A0A0U4BW16; P35749; P35580-5; P35580-3; P35749-3; Q86XU5; B4E3S1; A0A024R1N1; P35580-4; P35749-2; P35579-2; A0A7R6KYT5; A0A494C024; B1PS43	0	3	0.3253	0	1	1	823.074	2467.21	2467.21	0.2	0.00017	HCD (High Energy Collision Dissociation)	MS2	32.3274	3.968	60.4459	28286	11022022_RID_3676_Test.raw	F2		2.49	0	7.504e-05	238800016	60.47
	FALSE	High	[R].LQQELDDLLVDLDHQR.[Q]			1.4002e-09	0	1	2	3	A0A024R1N1	A0A024R1N1 [1418-1433]	0	1949.99	0	1808165760		High	High	0	5.38e-10	5.48	62.36	R.LQQELDDLLVDLDHQR.Q	[1418-1433]		Used
		Checked	Confidence	Identifying Node	PSM Ambiguity	Annotated Sequence	Modifications	# Protein Groups	# Proteins	Master Protein Accessions	Protein Accessions	# Missed Cleavages	Charge	DeltaScore	DeltaCn	Rank	Search Engine Rank	m/z [Da]	MH+ [Da]	Theo. MH+ [Da]	DeltaM [ppm]	Deltam/z [Da]	Activation Type	MS Order	Isolation Interference [%]	Ion Inject Time [ms]	RT [min]	First Scan	Spectrum File	File ID	Quan Info	XCorr	Percolator q-Value	Percolator PEP	Precursor Abundance	Apex RT [min]
		FALSE	High	Sequest HT (A2)	Unambiguous	[R].LQQELDDLLVDLDHQR.[Q]		1	2	A0A024R1N1	A0A0U4BW16; A0A024R1N1	0	3	0.4836	0	1	1	650.669	1949.99	1949.99	0.05	3e-05	HCD (High Energy Collision Dissociation)	MS2	16.8646	26.064	62.54	29736	11022022_RID_3676_Test.raw	F2		5.48	0	5.38e-10	1502152064	62.36
		FALSE	High	Sequest HT (A2)	Unambiguous	[R].LQQELDDLLVDLDHQR.[Q]		1	2	A0A024R1N1	A0A0U4BW16; A0A024R1N1	0	2	0.5714	0	1	1	975.5	1949.99	1949.99	-0.13	-0.00012	HCD (High Energy Collision Dissociation)	MS2	0	4.302	62.2907	29567	11022022_RID_3676_Test.raw	F2		3.71	0	3.384e-10	306013696	62.37
		FALSE	High	Sequest HT (A2)	Unambiguous	[R].LQQELDDLLVDLDHQR.[Q]		1	2	A0A024R1N1	A0A0U4BW16; A0A024R1N1	0	3	0.1129	0	1	1	650.669	1949.99	1949.99	-0.62	-0.0004	HCD (High Energy Collision Dissociation)	MS2	46.3341	3.342	63.1931	30189	11022022_RID_3676_Test.raw	F2		1.86	0.0004857	0.01083	1502152064	62.36
	FALSE	High	[R].IIGLDQVAGMSETALPGAFK.[T]			1.52821e-10	0	1	5	3	A0A024R1N1	A0A024R1N1 [618-637]	0	2018.06	0	425539372		High	High	0	5.007e-10	5.1	73.91	R.IIGLDQVAGMSETALPGAFK.T	[618-637]		Used
		Checked	Confidence	Identifying Node	PSM Ambiguity	Annotated Sequence	Modifications	# Protein Groups	# Proteins	Master Protein Accessions	Protein Accessions	# Missed Cleavages	Charge	DeltaScore	DeltaCn	Rank	Search Engine Rank	m/z [Da]	MH+ [Da]	Theo. MH+ [Da]	DeltaM [ppm]	Deltam/z [Da]	Activation Type	MS Order	Isolation Interference [%]	Ion Inject Time [ms]	RT [min]	First Scan	Spectrum File	File ID	Quan Info	XCorr	Percolator q-Value	Percolator PEP	Precursor Abundance	Apex RT [min]
		FALSE	High	Sequest HT (A2)	Unambiguous	[R].IIGLDQVAGMSETALPGAFK.[T]		1	5	A0A024R1N1	A0A0U4BW16; Q86XU5; B4E3S1; A0A024R1N1; P35579-2	0	2	0.5935	0	1	1	1009.53	2018.06	2018.06	-0.94	-0.00094	HCD (High Energy Collision Dissociation)	MS2	0	54	73.8064	37487	11022022_RID_3676_Test.raw	F2		4.6	0	3.209e-11	378106624	73.91
		FALSE	High	Sequest HT (A2)	Unambiguous	[R].IIGLDQVAGMSETALPGAFK.[T]		1	5	A0A024R1N1	A0A0U4BW16; Q86XU5; B4E3S1; A0A024R1N1; P35579-2	0	3	0.602	0	1	1	673.359	2018.06	2018.06	-0.37	-0.00025	HCD (High Energy Collision Dissociation)	MS2	13.5009	25.378	73.8814	37537	11022022_RID_3676_Test.raw	F2		5.1	0	5.007e-10	47432748	73.92
		FALSE	Medium	Sequest HT (A2)	Unambiguous	[R].IIGLDQVAGMSETALPGAFK.[T]		1	5	A0A024R1N1	A0A0U4BW16; Q86XU5; B4E3S1; A0A024R1N1; P35579-2	0	2	0.3	0	1	1	1009.53	2018.05	2018.06	-8.63	-0.0087	HCD (High Energy Collision Dissociation)	MS2	26.1531	5.726	74.2032	37759	11022022_RID_3676_Test.raw	F2		1	0.03551	0.758
	FALSE	High	[R].VISGVLQLGNIVFK.[K]			1.00735e-06	0	1	4	2	A0A024R1N1	A0A024R1N1 [342-355]	0	1486.9	0	232587776		High	High	0	3.671e-07	3.52	71.75	R.VISGVLQLGNIVFK.K	[342-355]		Used
		Checked	Confidence	Identifying Node	PSM Ambiguity	Annotated Sequence	Modifications	# Protein Groups	# Proteins	Master Protein Accessions	Protein Accessions	# Missed Cleavages	Charge	DeltaScore	DeltaCn	Rank	Search Engine Rank	m/z [Da]	MH+ [Da]	Theo. MH+ [Da]	DeltaM [ppm]	Deltam/z [Da]	Activation Type	MS Order	Isolation Interference [%]	Ion Inject Time [ms]	RT [min]	First Scan	Spectrum File	File ID	Quan Info	XCorr	Percolator q-Value	Percolator PEP	Precursor Abundance	Apex RT [min]
		FALSE	High	Sequest HT (A2)	Unambiguous	[R].VISGVLQLGNIVFK.[K]		1	4	A0A024R1N1	Q86XU5; B4E3S1; A0A024R1N1; P35579-2	0	2	0.5256	0	1	1	743.954	1486.9	1486.9	1.16	0.00086	HCD (High Energy Collision Dissociation)	MS2	14.8609	54	71.9925	36240	11022022_RID_3676_Test.raw	F2		3.52	0	3.671e-07	232587776	71.75
		FALSE	High	Sequest HT (A2)	Unambiguous	[R].VISGVLQLGNIVFK.[K]		1	4	A0A024R1N1	Q86XU5; B4E3S1; A0A024R1N1; P35579-2	0	2	0.4423	0	1	1	743.955	1486.9	1486.9	1.82	0.00135	HCD (High Energy Collision Dissociation)	MS2	11.1835	4.59	71.713	36049	11022022_RID_3676_Test.raw	F2		1.04	0.007921	0.1915	232587776	71.75
	FALSE	High	[K].VEAQLQELQVK.[F]			1.08562e-05	0	1	3	1	A0A024R1N1	A0A024R1N1 [1250-1260]	0	1284.72	0	126664888		High	High	0	4.591e-06	2.91	32.93	K.VEAQLQELQVK.F	[1250-1260]		Used
		Checked	Confidence	Identifying Node	PSM Ambiguity	Annotated Sequence	Modifications	# Protein Groups	# Proteins	Master Protein Accessions	Protein Accessions	# Missed Cleavages	Charge	DeltaScore	DeltaCn	Rank	Search Engine Rank	m/z [Da]	MH+ [Da]	Theo. MH+ [Da]	DeltaM [ppm]	Deltam/z [Da]	Activation Type	MS Order	Isolation Interference [%]	Ion Inject Time [ms]	RT [min]	First Scan	Spectrum File	File ID	Quan Info	XCorr	Percolator q-Value	Percolator PEP	Precursor Abundance	Apex RT [min]
		FALSE	High	Sequest HT (A2)	Unambiguous	[K].VEAQLQELQVK.[F]		1	3	A0A024R1N1	A0A0U4BW16; Q86XU5; A0A024R1N1	0	2	0.4261	0	1	1	642.862	1284.72	1284.72	0.37	0.00024	HCD (High Energy Collision Dissociation)	MS2	30.3882	3.195	32.9335	9208	11022022_RID_3676_Test.raw	F2		2.91	0	4.591e-06	126664888	32.93
	FALSE	High	[K].VEDMAELTCLNEASVLHNLK.[DE]	1xCarbamidomethyl [C9]		3.92663e-09	0	2	13	1	A0A024R1N1; P35580-4	A0A024R1N1 [83-102]; P35580-4 [87-106]	0	2286.11	0	84220256	Shared	High	High	0	1.008e-09	4.54	57.07	K.VEDMAELTCLNEASVLHNLK.E	[83-102]		Used
		Checked	Confidence	Identifying Node	PSM Ambiguity	Annotated Sequence	Modifications	# Protein Groups	# Proteins	Master Protein Accessions	Protein Accessions	# Missed Cleavages	Charge	DeltaScore	DeltaCn	Rank	Search Engine Rank	m/z [Da]	MH+ [Da]	Theo. MH+ [Da]	DeltaM [ppm]	Deltam/z [Da]	Activation Type	MS Order	Isolation Interference [%]	Ion Inject Time [ms]	RT [min]	First Scan	Spectrum File	File ID	Quan Info	XCorr	Percolator q-Value	Percolator PEP	Precursor Abundance	Apex RT [min]
		FALSE	High	Sequest HT (A2)	Unambiguous	[K].VEDMAELTcLNEASVLHNLK.[DE]	C9(Carbamidomethyl)	2	13	A0A024R1N1; P35580-4	P35580-2; Q5BKV1; P35580; A0A0U4BW16; P35580-5; P35580-3; Q86XU5; B4E3S1; A0A024R1N1; G1UI33; P35580-4; E7ERA5; B1AH99	0	2	0.6542	0	1	1	1143.56	2286.11	2286.11	1.13	0.00129	HCD (High Energy Collision Dissociation)	MS2	0	4.213	57.1012	25993	11022022_RID_3676_Test.raw	F2		4.54	0	1.008e-09	84220256	57.07
	FALSE	High	[R].YEILTPNSIPK.[G]			0.00135868	0	1	5	1	A0A024R1N1	A0A024R1N1 [721-731]	0	1274.7	0	139622976		High	High	0	0.0007751	2.41	41.39	R.YEILTPNSIPK.G	[721-731]		Used
		Checked	Confidence	Identifying Node	PSM Ambiguity	Annotated Sequence	Modifications	# Protein Groups	# Proteins	Master Protein Accessions	Protein Accessions	# Missed Cleavages	Charge	DeltaScore	DeltaCn	Rank	Search Engine Rank	m/z [Da]	MH+ [Da]	Theo. MH+ [Da]	DeltaM [ppm]	Deltam/z [Da]	Activation Type	MS Order	Isolation Interference [%]	Ion Inject Time [ms]	RT [min]	First Scan	Spectrum File	File ID	Quan Info	XCorr	Percolator q-Value	Percolator PEP	Precursor Abundance	Apex RT [min]
		FALSE	High	Sequest HT (A2)	Unambiguous	[R].YEILTPNSIPK.[G]		1	5	A0A024R1N1	A0A0U4BW16; Q86XU5; B4E3S1; A0A024R1N1; P35579-2	0	2	0.4689	0	1	1	637.853	1274.7	1274.7	0.27	0.00017	HCD (High Energy Collision Dissociation)	MS2	6.16204	8.124	41.3446	15075	11022022_RID_3676_Test.raw	F2		2.41	0	0.0007751	139622976	41.39
	FALSE	High	[K].VSHLLGINVTDFTR.[G]			0.000513617	0	1	4	2	A0A024R1N1	A0A024R1N1 [374-387]	0	1571.85	0	616794456		High	High	0	0.0002758	3.37	48.84	K.VSHLLGINVTDFTR.G	[374-387]		Used
		Checked	Confidence	Identifying Node	PSM Ambiguity	Annotated Sequence	Modifications	# Protein Groups	# Proteins	Master Protein Accessions	Protein Accessions	# Missed Cleavages	Charge	DeltaScore	DeltaCn	Rank	Search Engine Rank	m/z [Da]	MH+ [Da]	Theo. MH+ [Da]	DeltaM [ppm]	Deltam/z [Da]	Activation Type	MS Order	Isolation Interference [%]	Ion Inject Time [ms]	RT [min]	First Scan	Spectrum File	File ID	Quan Info	XCorr	Percolator q-Value	Percolator PEP	Precursor Abundance	Apex RT [min]
		FALSE	High	Sequest HT (A2)	Unambiguous	[K].VSHLLGINVTDFTR.[G]		1	4	A0A024R1N1	Q86XU5; B4E3S1; A0A024R1N1; P35579-2	0	3	0.5252	0	1	1	524.622	1571.85	1571.85	-1.87	-0.00098	HCD (High Energy Collision Dissociation)	MS2	13.276	1.785	48.7424	20214	11022022_RID_3676_Test.raw	F2		3.37	0	0.0002758	486628960	48.84
		FALSE	High	Sequest HT (A2)	Unambiguous	[K].VSHLLGINVTDFTR.[G]		1	4	A0A024R1N1	Q86XU5; B4E3S1; A0A024R1N1; P35579-2	0	2	0.5286	0	1	1	786.43	1571.85	1571.85	-0.73	-0.00058	HCD (High Energy Collision Dissociation)	MS2	6.37354	2.42	48.8849	20313	11022022_RID_3676_Test.raw	F2		1.4	0.004048	0.09784	130165496	48.85
	FALSE	High	[R].SMMQDREDQSILCTGESGAGK.[T]	1xCarbamidomethyl [C13]		0.00152328	0	1	5	1	A0A024R1N1	A0A024R1N1 [160-180]	1	2300	0	55017672		High	High	0	0.0008836	2.8	30.03	R.SMMQDREDQSILCTGESGAGK.T	[160-180]		Used
		Checked	Confidence	Identifying Node	PSM Ambiguity	Annotated Sequence	Modifications	# Protein Groups	# Proteins	Master Protein Accessions	Protein Accessions	# Missed Cleavages	Charge	DeltaScore	DeltaCn	Rank	Search Engine Rank	m/z [Da]	MH+ [Da]	Theo. MH+ [Da]	DeltaM [ppm]	Deltam/z [Da]	Activation Type	MS Order	Isolation Interference [%]	Ion Inject Time [ms]	RT [min]	First Scan	Spectrum File	File ID	Quan Info	XCorr	Percolator q-Value	Percolator PEP	Precursor Abundance	Apex RT [min]
		FALSE	High	Sequest HT (A2)	Unambiguous	[R].SMMQDREDQSILcTGESGAGK.[T]	C13(Carbamidomethyl)	1	5	A0A024R1N1	Q5BKV1; Q86XU5; B4E3S1; A0A024R1N1; P35579-2	1	3	0.1071	0	1	1	767.337	2300	2300	0.4	0.0003	HCD (High Energy Collision Dissociation)	MS2	0	5.085	30.1193	7240	11022022_RID_3676_Test.raw	F2		2.8	0	0.0008836	55017672	30.03
	FALSE	High	[K].SMEAEMIQLQEELAAAER.[A]			1.66534e-10	0	1	4	3	A0A024R1N1	A0A024R1N1 [1677-1694]	0	2048.96	0	527504360		High	High	0	6.759e-08	4.85	75.68	K.SMEAEMIQLQEELAAAER.A	[1677-1694]		Used
		Checked	Confidence	Identifying Node	PSM Ambiguity	Annotated Sequence	Modifications	# Protein Groups	# Proteins	Master Protein Accessions	Protein Accessions	# Missed Cleavages	Charge	DeltaScore	DeltaCn	Rank	Search Engine Rank	m/z [Da]	MH+ [Da]	Theo. MH+ [Da]	DeltaM [ppm]	Deltam/z [Da]	Activation Type	MS Order	Isolation Interference [%]	Ion Inject Time [ms]	RT [min]	First Scan	Spectrum File	File ID	Quan Info	XCorr	Percolator q-Value	Percolator PEP	Precursor Abundance	Apex RT [min]
		FALSE	High	Sequest HT (A2)	Unambiguous	[K].SMEAEMIQLQEELAAAER.[A]		1	4	A0A024R1N1	A0A0U4BW16; Q6ZNL4; A0A024R1N1; P35579-2	0	2	0.6619	0	1	1	1024.98	2048.95	2048.96	-3.96	-0.00406	HCD (High Energy Collision Dissociation)	MS2	26.0722	5.72	75.8973	38922	11022022_RID_3676_Test.raw	F2		4.85	0	6.759e-08	450053440	75.68
		FALSE	High	Sequest HT (A2)	Unambiguous	[K].SMEAEMIQLQEELAAAER.[A]		1	4	A0A024R1N1	A0A0U4BW16; Q6ZNL4; A0A024R1N1; P35579-2	0	2	0.6337	0	1	1	1024.99	2048.96	2048.96	0.1	0.0001	HCD (High Energy Collision Dissociation)	MS2	20.6134	2.593	75.571	38698	11022022_RID_3676_Test.raw	F2		4.75	0	3.519e-11	450053440	75.68
		FALSE	High	Sequest HT (A2)	Unambiguous	[K].SMEAEMIQLQEELAAAER.[A]		1	4	A0A024R1N1	A0A0U4BW16; Q6ZNL4; A0A024R1N1; P35579-2	0	3	0.3121	0	1	1	683.66	2048.96	2048.96	0.81	0.00055	HCD (High Energy Collision Dissociation)	MS2	44.6947	54	75.5368	38674	11022022_RID_3676_Test.raw	F2		4.39	0	5.049e-07	77450920	75.66
	FALSE	High	[K].QIATLHAQVADMK.[K]			2.28975e-06	0	1	3	2	A0A024R1N1	A0A024R1N1 [1358-1370]	0	1425.75	0	146802560		High	High	6.758e-05	0.005931	3.69	27.47	K.QIATLHAQVADMK.K	[1358-1370]		Used
		Checked	Confidence	Identifying Node	PSM Ambiguity	Annotated Sequence	Modifications	# Protein Groups	# Proteins	Master Protein Accessions	Protein Accessions	# Missed Cleavages	Charge	DeltaScore	DeltaCn	Rank	Search Engine Rank	m/z [Da]	MH+ [Da]	Theo. MH+ [Da]	DeltaM [ppm]	Deltam/z [Da]	Activation Type	MS Order	Isolation Interference [%]	Ion Inject Time [ms]	RT [min]	First Scan	Spectrum File	File ID	Quan Info	XCorr	Percolator q-Value	Percolator PEP	Precursor Abundance	Apex RT [min]
		FALSE	High	Sequest HT (A2)	Unambiguous	[K].QIATLHAQVADMK.[K]		1	3	A0A024R1N1	A0A0U4BW16; Q86XU5; A0A024R1N1	0	2	0.5886	0	1	1	713.38	1425.75	1425.75	0.46	0.00033	HCD (High Energy Collision Dissociation)	MS2	40.9841	9.603	27.4891	5405	11022022_RID_3676_Test.raw	F2		3.33	0	8.793e-07	35777768	27.47
		FALSE	High	Sequest HT (A2)	Unambiguous	[K].QIATLHAQVADMK.[K]		1	3	A0A024R1N1	A0A0U4BW16; Q86XU5; A0A024R1N1	0	3	0.5528	0	1	1	475.922	1425.75	1425.75	0.06	3e-05	HCD (High Energy Collision Dissociation)	MS2	12.1892	9.584	27.4174	5354	11022022_RID_3676_Test.raw	F2		3.69	6.758e-05	0.005931	111024792	27.47
	FALSE	High	[RK].QLLQANPILEAFGNAK.[T]			2.02562e-07	0	1	19	1	A0A024R1N1	A0A024R1N1 [210-225]	0	1726.95	0	177597056		High	High	0	6.705e-08	4.37	68.64	R.QLLQANPILEAFGNAK.T	[210-225]		Used
		Checked	Confidence	Identifying Node	PSM Ambiguity	Annotated Sequence	Modifications	# Protein Groups	# Proteins	Master Protein Accessions	Protein Accessions	# Missed Cleavages	Charge	DeltaScore	DeltaCn	Rank	Search Engine Rank	m/z [Da]	MH+ [Da]	Theo. MH+ [Da]	DeltaM [ppm]	Deltam/z [Da]	Activation Type	MS Order	Isolation Interference [%]	Ion Inject Time [ms]	RT [min]	First Scan	Spectrum File	File ID	Quan Info	XCorr	Percolator q-Value	Percolator PEP	Precursor Abundance	Apex RT [min]
		FALSE	High	Sequest HT (A2)	Unambiguous	[RK].QLLQANPILEAFGNAK.[T]		1	19	A0A024R1N1	A0A2R8Y4C3; Q7Z406-2; A0A024QZJ6; A0A0U4BW16; M0QY43; P35749; Q7Z406-4; P35749-3; Q86XU5; B4E3S1; A0A024R1N1; Q7Z406-5; P35749-2; P35579-2; Q7Z406; A0A7R6KYT5; Q7Z406-6; A0A494C024; B1PS43	0	2	0.6247	0	1	1	863.98	1726.95	1726.95	2.06	0.00178	HCD (High Energy Collision Dissociation)	MS2	24.3628	12.626	68.5074	33841	11022022_RID_3676_Test.raw	F2		4.37	0	6.705e-08	177597056	68.64
	FALSE	High	[K].TELEDTLDSTAAQQELR.[S]			8.60428e-10	0	1	3	1	A0A024R1N1	A0A024R1N1 [1146-1162]	0	1919.92	0		No Quan Values	High	High	0	2.006e-10	4.85		K.TELEDTLDSTAAQQELR.S	[1146-1162]		Not Used
		Checked	Confidence	Identifying Node	PSM Ambiguity	Annotated Sequence	Modifications	# Protein Groups	# Proteins	Master Protein Accessions	Protein Accessions	# Missed Cleavages	Charge	DeltaScore	DeltaCn	Rank	Search Engine Rank	m/z [Da]	MH+ [Da]	Theo. MH+ [Da]	DeltaM [ppm]	Deltam/z [Da]	Activation Type	MS Order	Isolation Interference [%]	Ion Inject Time [ms]	RT [min]	First Scan	Spectrum File	File ID	Quan Info	XCorr	Percolator q-Value	Percolator PEP	Precursor Abundance	Apex RT [min]
		FALSE	High	Sequest HT (A2)	Unambiguous	[K].TELEDTLDSTAAQQELR.[S]		1	3	A0A024R1N1	A0A0U4BW16; Q86XU5; A0A024R1N1	0	2	0.6144	0	1	1	960.463	1919.92	1919.92	0.02	2e-05	HCD (High Energy Collision Dissociation)	MS2	3.17062	54	43.8145	16787	11022022_RID_3676_Test.raw	F2		4.85	0	2.006e-10	83268584	43.84
	FALSE	High	[R].TEMEDLMSSK.[D]			0.000134995	0	1	5	1	A0A024R1N1	A0A024R1N1 [1504-1513]	0	1170.5	0	108296168		High	High	0	6.69e-05	2.38	32.53	R.TEMEDLMSSK.D	[1504-1513]		Used
		Checked	Confidence	Identifying Node	PSM Ambiguity	Annotated Sequence	Modifications	# Protein Groups	# Proteins	Master Protein Accessions	Protein Accessions	# Missed Cleavages	Charge	DeltaScore	DeltaCn	Rank	Search Engine Rank	m/z [Da]	MH+ [Da]	Theo. MH+ [Da]	DeltaM [ppm]	Deltam/z [Da]	Activation Type	MS Order	Isolation Interference [%]	Ion Inject Time [ms]	RT [min]	First Scan	Spectrum File	File ID	Quan Info	XCorr	Percolator q-Value	Percolator PEP	Precursor Abundance	Apex RT [min]
		FALSE	High	Sequest HT (A2)	Unambiguous	[R].TEMEDLMSSK.[D]		1	5	A0A024R1N1	A0A0U4BW16; Q2PS10; Q6ZNL4; A0A024R1N1; P35579-2	0	2	0.4538	0	1	1	585.754	1170.5	1170.5	-0.42	-0.00025	HCD (High Energy Collision Dissociation)	MS2	29.655	4.364	32.5185	8918	11022022_RID_3676_Test.raw	F2		2.38	0	6.69e-05	108296168	32.53
	FALSE	High	[R].TEMEDLMSSKDDVGK.[S]			2.27152e-07	0	1	4	2	A0A024R1N1	A0A024R1N1 [1504-1518]	1	1684.74	0	64844898		High	High	0	7.554e-08	5.22	30.8	R.TEMEDLMSSKDDVGK.S	[1504-1518]		Used
		Checked	Confidence	Identifying Node	PSM Ambiguity	Annotated Sequence	Modifications	# Protein Groups	# Proteins	Master Protein Accessions	Protein Accessions	# Missed Cleavages	Charge	DeltaScore	DeltaCn	Rank	Search Engine Rank	m/z [Da]	MH+ [Da]	Theo. MH+ [Da]	DeltaM [ppm]	Deltam/z [Da]	Activation Type	MS Order	Isolation Interference [%]	Ion Inject Time [ms]	RT [min]	First Scan	Spectrum File	File ID	Quan Info	XCorr	Percolator q-Value	Percolator PEP	Precursor Abundance	Apex RT [min]
		FALSE	High	Sequest HT (A2)	Unambiguous	[R].TEMEDLMSSKDDVGK.[S]		1	4	A0A024R1N1	A0A0U4BW16; Q6ZNL4; A0A024R1N1; P35579-2	1	2	0.6245	0	1	1	842.874	1684.74	1684.74	-0.08	-6e-05	HCD (High Energy Collision Dissociation)	MS2	9.13209	27.975	30.8528	7753	11022022_RID_3676_Test.raw	F2		5.22	0	7.554e-08	29619834	30.81
		FALSE	High	Sequest HT (A2)	Unambiguous	[R].TEMEDLMSSKDDVGK.[S]		1	4	A0A024R1N1	A0A0U4BW16; Q6ZNL4; A0A024R1N1; P35579-2	1	3	0.321	0	1	1	562.252	1684.74	1684.74	0.82	0.00046	HCD (High Energy Collision Dissociation)	MS2	27.3495	3.338	30.8502	7751	11022022_RID_3676_Test.raw	F2		1.62	0.002058	0.05096	35225064	30.8
	FALSE	High	[KR].TQLEELEDELQATEDAK.[L]			9.54228e-09	0	2	18	1	A0A024R1N1; P35580-4	A0A024R1N1 [1539-1555]; P35580-4 [1577-1593]	0	1961.92	0	1911509504	Shared	High	High	0	2.597e-09	4.65	60.9	K.TQLEELEDELQATEDAK.L	[1539-1555]		Used
		Checked	Confidence	Identifying Node	PSM Ambiguity	Annotated Sequence	Modifications	# Protein Groups	# Proteins	Master Protein Accessions	Protein Accessions	# Missed Cleavages	Charge	DeltaScore	DeltaCn	Rank	Search Engine Rank	m/z [Da]	MH+ [Da]	Theo. MH+ [Da]	DeltaM [ppm]	Deltam/z [Da]	Activation Type	MS Order	Isolation Interference [%]	Ion Inject Time [ms]	RT [min]	First Scan	Spectrum File	File ID	Quan Info	XCorr	Percolator q-Value	Percolator PEP	Precursor Abundance	Apex RT [min]
		FALSE	High	Sequest HT (A2)	Unambiguous	[KR].TQLEELEDELQATEDAK.[L]		2	18	A0A024R1N1; P35580-4	A0A024QZJ6; P35580-2; P35580; A0A0U4BW16; Q66K75; P35749; Q6ZNL4; P35580-5; P35580-3; O14729; P35749-3; A0A024R1N1; O14794; P35580-4; P35749-2; P35579-2; A0A7R6KYT5; B1PS43	0	2	0.5312	0	1	1	981.468	1961.93	1961.92	4.98	0.00488	HCD (High Energy Collision Dissociation)	MS2	6.26847	34.884	60.6516	28429	11022022_RID_3676_Test.raw	F2		4.65	0	2.597e-09	1911509504	60.9
	FALSE	High	[R].ELEDATETADAMNR.[E]			4.92254e-07	0	1	4	1	A0A024R1N1	A0A024R1N1 [1899-1912]	0	1565.67	0	177750096		High	High	0	1.717e-07	3.66	29.37	R.ELEDATETADAMNR.E	[1899-1912]		Used
		Checked	Confidence	Identifying Node	PSM Ambiguity	Annotated Sequence	Modifications	# Protein Groups	# Proteins	Master Protein Accessions	Protein Accessions	# Missed Cleavages	Charge	DeltaScore	DeltaCn	Rank	Search Engine Rank	m/z [Da]	MH+ [Da]	Theo. MH+ [Da]	DeltaM [ppm]	Deltam/z [Da]	Activation Type	MS Order	Isolation Interference [%]	Ion Inject Time [ms]	RT [min]	First Scan	Spectrum File	File ID	Quan Info	XCorr	Percolator q-Value	Percolator PEP	Precursor Abundance	Apex RT [min]
		FALSE	High	Sequest HT (A2)	Unambiguous	[R].ELEDATETADAMNR.[E]		1	4	A0A024R1N1	A0A0U4BW16; Q6ZNL4; A0A024R1N1; P35579-2	0	2	0.6885	0	1	1	783.341	1565.68	1565.67	0.22	0.00017	HCD (High Energy Collision Dissociation)	MS2	0	5.613	29.354	6709	11022022_RID_3676_Test.raw	F2		3.66	0	1.717e-07	177750096	29.37
	FALSE	High	[R].ELESQISELQEDLESER.[A]			6.70238e-09	0	1	4	1	A0A024R1N1	A0A024R1N1 [1108-1124]	0	2033.95	0	525666816		High	High	0	1.778e-09	5.42	61.69	R.ELESQISELQEDLESER.A	[1108-1124]		Used
		Checked	Confidence	Identifying Node	PSM Ambiguity	Annotated Sequence	Modifications	# Protein Groups	# Proteins	Master Protein Accessions	Protein Accessions	# Missed Cleavages	Charge	DeltaScore	DeltaCn	Rank	Search Engine Rank	m/z [Da]	MH+ [Da]	Theo. MH+ [Da]	DeltaM [ppm]	Deltam/z [Da]	Activation Type	MS Order	Isolation Interference [%]	Ion Inject Time [ms]	RT [min]	First Scan	Spectrum File	File ID	Quan Info	XCorr	Percolator q-Value	Percolator PEP	Precursor Abundance	Apex RT [min]
		FALSE	High	Sequest HT (A2)	Unambiguous	[R].ELESQISELQEDLESER.[A]		1	4	A0A024R1N1	A0A0U4BW16; Q99529; Q86XU5; A0A024R1N1	0	2	0.5978	0	1	1	1017.48	2033.95	2033.95	0.48	0.00049	HCD (High Energy Collision Dissociation)	MS2	5.92044	29.973	61.5584	29060	11022022_RID_3676_Test.raw	F2		5.42	0	1.778e-09	525666816	61.69
	FALSE	High	[R].EMEAELEDER.[K]			0.000670899	0	1	4	1	A0A024R1N1	A0A024R1N1 [1593-1602]	0	1250.52	0	99113600		High	High	0	0.0003686	2.13	27.74	R.EMEAELEDER.K	[1593-1602]		Used
		Checked	Confidence	Identifying Node	PSM Ambiguity	Annotated Sequence	Modifications	# Protein Groups	# Proteins	Master Protein Accessions	Protein Accessions	# Missed Cleavages	Charge	DeltaScore	DeltaCn	Rank	Search Engine Rank	m/z [Da]	MH+ [Da]	Theo. MH+ [Da]	DeltaM [ppm]	Deltam/z [Da]	Activation Type	MS Order	Isolation Interference [%]	Ion Inject Time [ms]	RT [min]	First Scan	Spectrum File	File ID	Quan Info	XCorr	Percolator q-Value	Percolator PEP	Precursor Abundance	Apex RT [min]
		FALSE	High	Sequest HT (A2)	Unambiguous	[R].EMEAELEDER.[K]		1	4	A0A024R1N1	A0A0U4BW16; Q6ZNL4; A0A024R1N1; P35579-2	0	2	0.5399	0	1	1	625.764	1250.52	1250.52	0.37	0.00023	HCD (High Energy Collision Dissociation)	MS2	51.9719	0.982	27.7715	5601	11022022_RID_3676_Test.raw	F2		2.13	0	0.0003686	99113600	27.74
	FALSE	High	[R].EDQSILCTGESGAGK.[T]	1xCarbamidomethyl [C7]		3.94587e-06	0	2	26	1	A0A024R1N1; P35580-4	A0A024R1N1 [166-180]; P35580-4 [170-184]	0	1551.7	0	202876848	Shared	High	High	0	1.571e-06	3.55	28.77	R.EDQSILCTGESGAGK.T	[166-180]		Used
		Checked	Confidence	Identifying Node	PSM Ambiguity	Annotated Sequence	Modifications	# Protein Groups	# Proteins	Master Protein Accessions	Protein Accessions	# Missed Cleavages	Charge	DeltaScore	DeltaCn	Rank	Search Engine Rank	m/z [Da]	MH+ [Da]	Theo. MH+ [Da]	DeltaM [ppm]	Deltam/z [Da]	Activation Type	MS Order	Isolation Interference [%]	Ion Inject Time [ms]	RT [min]	First Scan	Spectrum File	File ID	Quan Info	XCorr	Percolator q-Value	Percolator PEP	Precursor Abundance	Apex RT [min]
		FALSE	High	Sequest HT (A2)	Unambiguous	[R].EDQSILcTGESGAGK.[T]	C7(Carbamidomethyl)	2	26	A0A024R1N1; P35580-4	A0A2R8Y4C3; Q7Z406-2; A0A024QZJ6; P35580-2; Q5BKV1; P35580; A0A0U4BW16; M0QY43; P35749; P35580-5; Q7Z406-4; P35580-3; P35749-3; Q86XU5; B4E3S1; A0A024R1N1; P35580-4; Q7Z406-5; P35749-2; P35579-2; Q7Z406; E7ERA5; A0A7R6KYT5; Q7Z406-6; A0A494C024; B1PS43	0	2	0.6141	0	1	1	776.351	1551.7	1551.7	0.07	5e-05	HCD (High Energy Collision Dissociation)	MS2	1.5599	2.224	28.7861	6311	11022022_RID_3676_Test.raw	F2		3.55	0	1.571e-06	202876848	28.77
	FALSE	High	[K].EQADFALEALAK.[A]			1.36519e-05	0	1	11	2	A0A024R1N1	A0A024R1N1 [408-419]	0	1305.67	0	329465440		High	High	0	5.852e-06	2.74	48.39	K.EQADFAIEALAK.A	[408-419]		Used
		Checked	Confidence	Identifying Node	PSM Ambiguity	Annotated Sequence	Modifications	# Protein Groups	# Proteins	Master Protein Accessions	Protein Accessions	# Missed Cleavages	Charge	DeltaScore	DeltaCn	Rank	Search Engine Rank	m/z [Da]	MH+ [Da]	Theo. MH+ [Da]	DeltaM [ppm]	Deltam/z [Da]	Activation Type	MS Order	Isolation Interference [%]	Ion Inject Time [ms]	RT [min]	First Scan	Spectrum File	File ID	Quan Info	XCorr	Percolator q-Value	Percolator PEP	Precursor Abundance	Apex RT [min]
		FALSE	High	Sequest HT (A2)	Unambiguous	[K].EQADFALEALAK.[A]		0	7		Q7Z406-2; M0QY43; Q7Z406-4; B3KWH4; Q7Z406-5; Q7Z406; Q7Z406-6	0	2	0	0	1	1	653.339	1305.67	1305.67	0.94	0.00061	HCD (High Energy Collision Dissociation)	MS2	15.1375	3.859	48.5857	20104	11022022_RID_3676_Test.raw	F2		2.74	0	5.852e-06	329465440	48.39
		FALSE	High	Sequest HT (A2)	Unambiguous	[K].EQADFAIEALAK.[A]		1	4	A0A024R1N1	Q86XU5; B4E3S1; A0A024R1N1; P35579-2	0	2		0	1	2	653.339	1305.67	1305.67	0.94	0.00061	HCD (High Energy Collision Dissociation)	MS2	15.1375	3.859	48.5857	20104	11022022_RID_3676_Test.raw	F2		2.74	0	5.852e-06	329465440	48.39
	FALSE	High	[R].ALEQQVEEMK.[T]			0.000533599	0	1	4	1	A0A024R1N1	A0A024R1N1 [1529-1538]	0	1204.59	0	307837472		High	High	0	0.0002876	2.61	28.32	R.ALEQQVEEMK.T	[1529-1538]		Used
		Checked	Confidence	Identifying Node	PSM Ambiguity	Annotated Sequence	Modifications	# Protein Groups	# Proteins	Master Protein Accessions	Protein Accessions	# Missed Cleavages	Charge	DeltaScore	DeltaCn	Rank	Search Engine Rank	m/z [Da]	MH+ [Da]	Theo. MH+ [Da]	DeltaM [ppm]	Deltam/z [Da]	Activation Type	MS Order	Isolation Interference [%]	Ion Inject Time [ms]	RT [min]	First Scan	Spectrum File	File ID	Quan Info	XCorr	Percolator q-Value	Percolator PEP	Precursor Abundance	Apex RT [min]
		FALSE	High	Sequest HT (A2)	Unambiguous	[R].ALEQQVEEMK.[T]		1	4	A0A024R1N1	A0A0U4BW16; Q6ZNL4; A0A024R1N1; P35579-2	0	2	0.4483	0	1	1	602.798	1204.59	1204.59	1.08	0.00065	HCD (High Energy Collision Dissociation)	MS2	36.9256	3.932	28.289	5964	11022022_RID_3676_Test.raw	F2		2.61	0	0.0002876	307837472	28.32
	FALSE	High	[R].ALEQQVEEMKTQLEELEDELQATEDAK.[L]			1.55284e-08	0	1	4	1	A0A024R1N1	A0A024R1N1 [1529-1555]	1	3147.49	0	30814458		High	High	0	4.335e-09	5.17	86.27	R.ALEQQVEEMKTQLEELEDELQATEDAK.L	[1529-1555]		Used
		Checked	Confidence	Identifying Node	PSM Ambiguity	Annotated Sequence	Modifications	# Protein Groups	# Proteins	Master Protein Accessions	Protein Accessions	# Missed Cleavages	Charge	DeltaScore	DeltaCn	Rank	Search Engine Rank	m/z [Da]	MH+ [Da]	Theo. MH+ [Da]	DeltaM [ppm]	Deltam/z [Da]	Activation Type	MS Order	Isolation Interference [%]	Ion Inject Time [ms]	RT [min]	First Scan	Spectrum File	File ID	Quan Info	XCorr	Percolator q-Value	Percolator PEP	Precursor Abundance	Apex RT [min]
		FALSE	High	Sequest HT (A2)	Unambiguous	[R].ALEQQVEEMKTQLEELEDELQATEDAK.[L]		1	4	A0A024R1N1	A0A0U4BW16; Q6ZNL4; A0A024R1N1; P35579-2	1	3	0.5764	0	1	1	1049.84	3147.49	3147.49	1.39	0.00146	HCD (High Energy Collision Dissociation)	MS2	13.662	54	86.2463	46001	11022022_RID_3676_Test.raw	F2		5.17	0	4.335e-09	30814458	86.27
	FALSE	High	[K].ALELDSNLYR.[I]			0.00210585	0	1	5	1	A0A024R1N1	A0A024R1N1 [746-755]	0	1193.62	0	507113056		High	High	0	0.001238	2.34	39.46	K.ALELDSNLYR.I	[746-755]		Used
		Checked	Confidence	Identifying Node	PSM Ambiguity	Annotated Sequence	Modifications	# Protein Groups	# Proteins	Master Protein Accessions	Protein Accessions	# Missed Cleavages	Charge	DeltaScore	DeltaCn	Rank	Search Engine Rank	m/z [Da]	MH+ [Da]	Theo. MH+ [Da]	DeltaM [ppm]	Deltam/z [Da]	Activation Type	MS Order	Isolation Interference [%]	Ion Inject Time [ms]	RT [min]	First Scan	Spectrum File	File ID	Quan Info	XCorr	Percolator q-Value	Percolator PEP	Precursor Abundance	Apex RT [min]
		FALSE	High	Sequest HT (A2)	Unambiguous	[K].ALELDSNLYR.[I]		1	5	A0A024R1N1	A0A0U4BW16; Q86XU5; B4E3S1; A0A024R1N1; P35579-2	0	2	0.5085	0	1	1	597.312	1193.62	1193.62	0.51	0.0003	HCD (High Energy Collision Dissociation)	MS2	9.03016	1.646	39.4472	13754	11022022_RID_3676_Test.raw	F2		2.34	0	0.001238	507113056	39.46
	FALSE	High	[K].ANLQIDQINTDLNLER.[S]	1xDeamidated [N/Q]		5.88303e-05	0	1	4	3	A0A024R1N1	A0A024R1N1 [1755-1770]	0	1870.95	0		Not Reliable	High	High	0	2.757e-05	4.78		K.ANLQIDQINTDLNLER.S	[1755-1770]		Not Used
		Checked	Confidence	Identifying Node	PSM Ambiguity	Annotated Sequence	Modifications	# Protein Groups	# Proteins	Master Protein Accessions	Protein Accessions	# Missed Cleavages	Charge	DeltaScore	DeltaCn	Rank	Search Engine Rank	m/z [Da]	MH+ [Da]	Theo. MH+ [Da]	DeltaM [ppm]	Deltam/z [Da]	Activation Type	MS Order	Isolation Interference [%]	Ion Inject Time [ms]	RT [min]	First Scan	Spectrum File	File ID	Quan Info	XCorr	Percolator q-Value	Percolator PEP	Precursor Abundance	Apex RT [min]
		FALSE	High	Sequest HT (A2)	Unambiguous	[K].ANLQIDqINTDLNLER.[S]	Q7(Deamidated)	1	4	A0A024R1N1	A0A0U4BW16; Q6ZNL4; A0A024R1N1; P35579-2	0	2		0.0167	3	3	935.985	1870.96	1870.95	7	0.00654	HCD (High Energy Collision Dissociation)	MS2	22.7322	5.662	53.7004	23640	11022022_RID_3676_Test.raw	F2	Not Reliable	4.7	0	2.908e-05
		FALSE	High	Sequest HT (A2)	Unambiguous	[K].ANLQIDQINTDLnLER.[S]	N13(Deamidated)	1	4	A0A024R1N1	A0A0U4BW16; Q6ZNL4; A0A024R1N1; P35579-2	0	2		0.0042	2	2	935.985	1870.96	1870.95	7	0.00654	HCD (High Energy Collision Dissociation)	MS2	22.7322	5.662	53.7004	23640	11022022_RID_3676_Test.raw	F2	Not Reliable	4.76	0	3.163e-05
		FALSE	High	Sequest HT (A2)	Unambiguous	[K].ANLQIDQInTDLNLER.[S]	N9(Deamidated)	1	4	A0A024R1N1	A0A0U4BW16; Q6ZNL4; A0A024R1N1; P35579-2	0	2	0.0042	0	1	1	935.985	1870.96	1870.95	7	0.00654	HCD (High Energy Collision Dissociation)	MS2	22.7322	5.662	53.7004	23640	11022022_RID_3676_Test.raw	F2	Not Reliable	4.78	0	2.757e-05
	FALSE	High	[K].ADFCIIHYAGK.[V]	1xCarbamidomethyl [C4]		9.94589e-05	0	2	10	1	A0A024R1N1; P35580-4	A0A024R1N1 [566-576]; P35580-4 [583-593]	0	1294.62	0	124534600	Shared	High	High	0	4.85e-05	3.16	34.92	K.ADFCIIHYAGK.V	[566-576]		Used
		Checked	Confidence	Identifying Node	PSM Ambiguity	Annotated Sequence	Modifications	# Protein Groups	# Proteins	Master Protein Accessions	Protein Accessions	# Missed Cleavages	Charge	DeltaScore	DeltaCn	Rank	Search Engine Rank	m/z [Da]	MH+ [Da]	Theo. MH+ [Da]	DeltaM [ppm]	Deltam/z [Da]	Activation Type	MS Order	Isolation Interference [%]	Ion Inject Time [ms]	RT [min]	First Scan	Spectrum File	File ID	Quan Info	XCorr	Percolator q-Value	Percolator PEP	Precursor Abundance	Apex RT [min]
		FALSE	High	Sequest HT (A2)	Unambiguous	[K].ADFcIIHYAGK.[V]	C4(Carbamidomethyl)	2	10	A0A024R1N1; P35580-4	P35580-2; P35580; A0A0U4BW16; P35580-5; P35580-3; Q86XU5; B4E3S1; A0A024R1N1; P35580-4; P35579-2	0	2	0.5127	0	1	1	647.816	1294.62	1294.62	-0.07	-4e-05	HCD (High Energy Collision Dissociation)	MS2	19.6769	4.57	34.9685	10631	11022022_RID_3676_Test.raw	F2		3.16	0	4.85e-05	124534600	34.92
	FALSE	High	[R].AGVLAHLEEER.[D]			0.000312698	0	2	10	2	A0A024R1N1; P35580-4	A0A024R1N1 [765-775]; P35580-4 [803-813]	0	1223.64	0	478108128	Shared	High	High	0	0.000163	3.2	28.24	R.AGVLAHLEEER.D	[765-775]		Used
		Checked	Confidence	Identifying Node	PSM Ambiguity	Annotated Sequence	Modifications	# Protein Groups	# Proteins	Master Protein Accessions	Protein Accessions	# Missed Cleavages	Charge	DeltaScore	DeltaCn	Rank	Search Engine Rank	m/z [Da]	MH+ [Da]	Theo. MH+ [Da]	DeltaM [ppm]	Deltam/z [Da]	Activation Type	MS Order	Isolation Interference [%]	Ion Inject Time [ms]	RT [min]	First Scan	Spectrum File	File ID	Quan Info	XCorr	Percolator q-Value	Percolator PEP	Precursor Abundance	Apex RT [min]
		FALSE	High	Sequest HT (A2)	Unambiguous	[R].AGVLAHLEEER.[D]		2	10	A0A024R1N1; P35580-4	P35580-2; P35580; A0A0U4BW16; P35580-5; P35580-3; Q86XU5; B4E3S1; A0A024R1N1; P35580-4; P35579-2	0	2	0.5344	0	1	1	612.323	1223.64	1223.64	-0.05	-3e-05	HCD (High Energy Collision Dissociation)	MS2	0	3.617	28.2502	5936	11022022_RID_3676_Test.raw	F2		3.2	0	0.000163	202673344	28.24
		FALSE	High	Sequest HT (A2)	Unambiguous	[R].AGVLAHLEEER.[D]		2	10	A0A024R1N1; P35580-4	P35580-2; P35580; A0A0U4BW16; P35580-5; P35580-3; Q86XU5; B4E3S1; A0A024R1N1; P35580-4; P35579-2	0	3	0.4023	0	1	1	408.551	1223.64	1223.64	-0.21	-9e-05	HCD (High Energy Collision Dissociation)	MS2	1.28708	5.438	28.2165	5912	11022022_RID_3676_Test.raw	F2		2.66	0.004719	0.1145	275434784	28.24
	FALSE	High	[K].DFSALESQLQDTQELLQEENR.[Q]			1.13316e-08	0	1	3	4	A0A024R1N1	A0A024R1N1 [1302-1322]	0	2493.17	0	614192656		High	High	0	3.125e-09	5.33	80.16	K.DFSALESQLQDTQELLQEENR.Q	[1302-1322]		Used
		Checked	Confidence	Identifying Node	PSM Ambiguity	Annotated Sequence	Modifications	# Protein Groups	# Proteins	Master Protein Accessions	Protein Accessions	# Missed Cleavages	Charge	DeltaScore	DeltaCn	Rank	Search Engine Rank	m/z [Da]	MH+ [Da]	Theo. MH+ [Da]	DeltaM [ppm]	Deltam/z [Da]	Activation Type	MS Order	Isolation Interference [%]	Ion Inject Time [ms]	RT [min]	First Scan	Spectrum File	File ID	Quan Info	XCorr	Percolator q-Value	Percolator PEP	Precursor Abundance	Apex RT [min]
		FALSE	High	Sequest HT (A2)	Unambiguous	[K].DFSALESQLQDTQELLQEENR.[Q]		1	3	A0A024R1N1	A0A0U4BW16; Q86XU5; A0A024R1N1	0	3	0.3704	0	1	1	831.731	2493.18	2493.17	1.32	0.0011	HCD (High Energy Collision Dissociation)	MS2	7.37258	23.339	80.2847	41928	11022022_RID_3676_Test.raw	F2		4.32	0	4.74e-06	267476592	80.15
		FALSE	High	Sequest HT (A2)	Unambiguous	[K].DFSALESQLQDTQELLQEENR.[Q]		1	3	A0A024R1N1	A0A0U4BW16; Q86XU5; A0A024R1N1	0	2	0.6266	0	1	1	1247.09	2493.18	2493.17	1.18	0.00147	HCD (High Energy Collision Dissociation)	MS2	0.579794	46.321	80.2835	41927	11022022_RID_3676_Test.raw	F2		5.33	0	3.125e-09	346716064	80.16
		FALSE	High	Sequest HT (A2)	Unambiguous	[K].DFSALESQLQDTQELLQEENR.[Q]		1	3	A0A024R1N1	A0A0U4BW16; Q86XU5; A0A024R1N1	0	2	0.5996	0	1	1	1247.09	2493.17	2493.17	0.31	0.00039	HCD (High Energy Collision Dissociation)	MS2	0	20.924	79.9941	41731	11022022_RID_3676_Test.raw	F2		5.22	0	8.118e-09	346716064	80.16
		FALSE	High	Sequest HT (A2)	Unambiguous	[K].DFSALESQLQDTQELLQEENR.[Q]		1	3	A0A024R1N1	A0A0U4BW16; Q86XU5; A0A024R1N1	0	3	0.4573	0	1	1	831.731	2493.18	2493.17	1.55	0.00129	HCD (High Energy Collision Dissociation)	MS2	42.9638	54	79.9901	41728	11022022_RID_3676_Test.raw	F2		4.68	0	6.423e-07	267476592	80.15
	FALSE	High	[R].DLGEELEALKTELEDTLDSTAAQQELR.[S]			1.16247e-06	0	1	3	1	A0A024R1N1	A0A024R1N1 [1136-1162]	1	3017.48	0	15242787		High	High	0	4.282e-07	4.43	102.21	R.DLGEELEALKTELEDTLDSTAAQQELR.S	[1136-1162]		Used
		Checked	Confidence	Identifying Node	PSM Ambiguity	Annotated Sequence	Modifications	# Protein Groups	# Proteins	Master Protein Accessions	Protein Accessions	# Missed Cleavages	Charge	DeltaScore	DeltaCn	Rank	Search Engine Rank	m/z [Da]	MH+ [Da]	Theo. MH+ [Da]	DeltaM [ppm]	Deltam/z [Da]	Activation Type	MS Order	Isolation Interference [%]	Ion Inject Time [ms]	RT [min]	First Scan	Spectrum File	File ID	Quan Info	XCorr	Percolator q-Value	Percolator PEP	Precursor Abundance	Apex RT [min]
		FALSE	High	Sequest HT (A2)	Unambiguous	[R].DLGEELEALKTELEDTLDSTAAQQELR.[S]		1	3	A0A024R1N1	A0A0U4BW16; Q86XU5; A0A024R1N1	1	3	0.5237	0	1	1	1006.5	3017.48	3017.48	0.8	0.00081	HCD (High Energy Collision Dissociation)	MS2	38.0107	44.864	102.169	56610	11022022_RID_3676_Test.raw	F2		4.43	0	4.282e-07	15242787	102.21
	FALSE	High	[K].KMEDSVGCLETAEEVKR.[K]	1xCarbamidomethyl [C8]		0.000289711	0	1	2	1	A0A024R1N1	A0A024R1N1 [1372-1388]	2	1980.94	0		No Quan Values	High	High	0	0.0001512	3.44		K.KMEDSVGCLETAEEVKR.K	[1372-1388]		Not Used
		Checked	Confidence	Identifying Node	PSM Ambiguity	Annotated Sequence	Modifications	# Protein Groups	# Proteins	Master Protein Accessions	Protein Accessions	# Missed Cleavages	Charge	DeltaScore	DeltaCn	Rank	Search Engine Rank	m/z [Da]	MH+ [Da]	Theo. MH+ [Da]	DeltaM [ppm]	Deltam/z [Da]	Activation Type	MS Order	Isolation Interference [%]	Ion Inject Time [ms]	RT [min]	First Scan	Spectrum File	File ID	Quan Info	XCorr	Percolator q-Value	Percolator PEP	Precursor Abundance	Apex RT [min]
		FALSE	High	Sequest HT (A2)	Unambiguous	[K].KMEDSVGcLETAEEVKR.[K]	C8(Carbamidomethyl)	1	2	A0A024R1N1	A0A0U4BW16; A0A024R1N1	2	3	0.3198	0	1	1	660.984	1980.94	1980.94	0.14	9e-05	HCD (High Energy Collision Dissociation)	MS2	15.3598	4.787	26.653	4820	11022022_RID_3676_Test.raw	F2		3.44	0	0.0001512
	FALSE	High	[K].KMQQNIQELEEQLEEEESAR.[Q]			1.85303e-05	0	1	4	1	A0A024R1N1	A0A024R1N1 [940-959]	1	2461.15	0	167155456		High	High	0	8.105e-06	3.15	49.88	K.KMQQNIQELEEQLEEEESAR.Q	[940-959]		Used
		Checked	Confidence	Identifying Node	PSM Ambiguity	Annotated Sequence	Modifications	# Protein Groups	# Proteins	Master Protein Accessions	Protein Accessions	# Missed Cleavages	Charge	DeltaScore	DeltaCn	Rank	Search Engine Rank	m/z [Da]	MH+ [Da]	Theo. MH+ [Da]	DeltaM [ppm]	Deltam/z [Da]	Activation Type	MS Order	Isolation Interference [%]	Ion Inject Time [ms]	RT [min]	First Scan	Spectrum File	File ID	Quan Info	XCorr	Percolator q-Value	Percolator PEP	Precursor Abundance	Apex RT [min]
		FALSE	High	Sequest HT (A2)	Unambiguous	[K].KMQQNIQELEEQLEEEESAR.[Q]		1	4	A0A024R1N1	A0A0U4BW16; Q86XU5; A0A024R1N1; P35579-2	1	3	0.3905	0	1	1	821.055	2461.15	2461.15	0.17	0.00014	HCD (High Energy Collision Dissociation)	MS2	13.2327	5.37	49.8347	20970	11022022_RID_3676_Test.raw	F2		3.15	0	8.105e-06	167155456	49.88
	FALSE	High	[K].KVEAQLQELQVK.[F]			1.11e-07	0	1	3	2	A0A024R1N1	A0A024R1N1 [1249-1260]	1	1412.81	0	96099080		High	High	0	3.505e-08	3.98	28.01	K.KVEAQLQELQVK.F	[1249-1260]		Used
		Checked	Confidence	Identifying Node	PSM Ambiguity	Annotated Sequence	Modifications	# Protein Groups	# Proteins	Master Protein Accessions	Protein Accessions	# Missed Cleavages	Charge	DeltaScore	DeltaCn	Rank	Search Engine Rank	m/z [Da]	MH+ [Da]	Theo. MH+ [Da]	DeltaM [ppm]	Deltam/z [Da]	Activation Type	MS Order	Isolation Interference [%]	Ion Inject Time [ms]	RT [min]	First Scan	Spectrum File	File ID	Quan Info	XCorr	Percolator q-Value	Percolator PEP	Precursor Abundance	Apex RT [min]
		FALSE	High	Sequest HT (A2)	Unambiguous	[K].KVEAQLQELQVK.[F]		1	3	A0A024R1N1	A0A0U4BW16; Q86XU5; A0A024R1N1	1	2	0.4975	0	1	1	706.909	1412.81	1412.81	-0.26	-0.00018	HCD (High Energy Collision Dissociation)	MS2	23.6085	6.586	28.0415	5790	11022022_RID_3676_Test.raw	F2		3.98	0	3.505e-08	45547664	28.01
		FALSE	High	Sequest HT (A2)	Unambiguous	[K].KVEAQLQELQVK.[F]		1	3	A0A024R1N1	A0A0U4BW16; Q86XU5; A0A024R1N1	1	3	0.1088	0	1	1	471.608	1412.81	1412.81	-0.1	-4e-05	HCD (High Energy Collision Dissociation)	MS2	69.7325	4.238	28.0377	5787	11022022_RID_3676_Test.raw	F2		1.93	0.001394	0.02865	50551416	28.01
	FALSE	High	[K].KQELEEICHDLEAR.[V]	1xCarbamidomethyl [C8]		2.42094e-05	0	1	4	1	A0A024R1N1	A0A024R1N1 [910-923]	1	1769.85	0	195106464		High	High	0	1.078e-05	4.39	30.32	K.KQELEEICHDLEAR.V	[910-923]		Used
		Checked	Confidence	Identifying Node	PSM Ambiguity	Annotated Sequence	Modifications	# Protein Groups	# Proteins	Master Protein Accessions	Protein Accessions	# Missed Cleavages	Charge	DeltaScore	DeltaCn	Rank	Search Engine Rank	m/z [Da]	MH+ [Da]	Theo. MH+ [Da]	DeltaM [ppm]	Deltam/z [Da]	Activation Type	MS Order	Isolation Interference [%]	Ion Inject Time [ms]	RT [min]	First Scan	Spectrum File	File ID	Quan Info	XCorr	Percolator q-Value	Percolator PEP	Precursor Abundance	Apex RT [min]
		FALSE	High	Sequest HT (A2)	Unambiguous	[K].KQELEEIcHDLEAR.[V]	C8(Carbamidomethyl)	1	4	A0A024R1N1	A0A0U4BW16; Q86XU5; A0A024R1N1; P35579-2	1	3	0.5262	0	1	1	590.621	1769.85	1769.85	0.21	0.00012	HCD (High Energy Collision Dissociation)	MS2	28.2158	1.572	30.3227	7380	11022022_RID_3676_Test.raw	F2		4.39	0	1.078e-05	195106464	30.32
	FALSE	High	[RK].KFDQLLAEEK.[NAST]			7.32766e-05	0	2	24	1	A0A024R1N1; P35580-4	A0A024R1N1 [1445-1454]; P35580-4 [1483-1492]	1	1220.65	0	283976192	Shared	High	High	0	3.482e-05	3.64	28.7	K.KFDQLLAEEK.T	[1445-1454]		Used
		Checked	Confidence	Identifying Node	PSM Ambiguity	Annotated Sequence	Modifications	# Protein Groups	# Proteins	Master Protein Accessions	Protein Accessions	# Missed Cleavages	Charge	DeltaScore	DeltaCn	Rank	Search Engine Rank	m/z [Da]	MH+ [Da]	Theo. MH+ [Da]	DeltaM [ppm]	Deltam/z [Da]	Activation Type	MS Order	Isolation Interference [%]	Ion Inject Time [ms]	RT [min]	First Scan	Spectrum File	File ID	Quan Info	XCorr	Percolator q-Value	Percolator PEP	Precursor Abundance	Apex RT [min]
		FALSE	High	Sequest HT (A2)	Unambiguous	[RK].KFDQLLAEEK.[NAST]		2	24	A0A024R1N1; P35580-4	Q7Z7R0; Q7Z406-2; A0A024QZJ6; P35580-2; A0A0C4DFM8; P35580; B4E177; A0A0U4BW16; P35749; Q68D89; P35580-5; P35580-3; O14729; P35749-3; A0A024R1N1; O14794; P35580-4; A1L2Z2; P35749-2; P35579-2; Q7Z406; A0A7R6KYT5; Q7Z406-6; B1PS43	1	2	0.3104	0	1	1	610.83	1220.65	1220.65	0.18	0.00011	HCD (High Energy Collision Dissociation)	MS2	26.8103	2.651	28.6972	6249	11022022_RID_3676_Test.raw	F2		3.64	0	3.482e-05	283976192	28.7
	FALSE	High	[K].KLEEEQIILEDQNCK.[L]	1xCarbamidomethyl [C14]		4.59714e-06	0	1	4	1	A0A024R1N1	A0A024R1N1 [975-989]	1	1888.93	0	95594584		High	High	0	1.836e-06	4.44	30.29	K.KLEEEQIILEDQNCK.L	[975-989]		Used
		Checked	Confidence	Identifying Node	PSM Ambiguity	Annotated Sequence	Modifications	# Protein Groups	# Proteins	Master Protein Accessions	Protein Accessions	# Missed Cleavages	Charge	DeltaScore	DeltaCn	Rank	Search Engine Rank	m/z [Da]	MH+ [Da]	Theo. MH+ [Da]	DeltaM [ppm]	Deltam/z [Da]	Activation Type	MS Order	Isolation Interference [%]	Ion Inject Time [ms]	RT [min]	First Scan	Spectrum File	File ID	Quan Info	XCorr	Percolator q-Value	Percolator PEP	Precursor Abundance	Apex RT [min]
		FALSE	High	Sequest HT (A2)	Unambiguous	[K].KLEEEQIILEDQNcK.[L]	C14(Carbamidomethyl)	1	4	A0A024R1N1	A0A0U4BW16; Q99529; Q86XU5; A0A024R1N1	1	3	0.4842	0	1	1	630.316	1888.93	1888.93	0.18	0.00011	HCD (High Energy Collision Dissociation)	MS2	3.90321	2.391	30.2964	7362	11022022_RID_3676_Test.raw	F2		4.44	0	1.836e-06	95594584	30.29
	FALSE	High	[K].HSQAVEELAEQLEQTKR.[V]			8.61765e-11	0	1	3	1	A0A024R1N1	A0A024R1N1 [1194-1210]	1	1996.01	0	275745312		High	High	0	1.737e-11	7.86	34.46	K.HSQAVEELAEQLEQTKR.V	[1194-1210]		Used
		Checked	Confidence	Identifying Node	PSM Ambiguity	Annotated Sequence	Modifications	# Protein Groups	# Proteins	Master Protein Accessions	Protein Accessions	# Missed Cleavages	Charge	DeltaScore	DeltaCn	Rank	Search Engine Rank	m/z [Da]	MH+ [Da]	Theo. MH+ [Da]	DeltaM [ppm]	Deltam/z [Da]	Activation Type	MS Order	Isolation Interference [%]	Ion Inject Time [ms]	RT [min]	First Scan	Spectrum File	File ID	Quan Info	XCorr	Percolator q-Value	Percolator PEP	Precursor Abundance	Apex RT [min]
		FALSE	High	Sequest HT (A2)	Unambiguous	[K].HSQAVEELAEQLEQTKR.[V]		1	3	A0A024R1N1	A0A0U4BW16; Q86XU5; A0A024R1N1	1	3	0.6565	0	1	1	666.008	1996.01	1996.01	-0.09	-6e-05	HCD (High Energy Collision Dissociation)	MS2	1.43472	9.844	34.4285	10253	11022022_RID_3676_Test.raw	F2		7.86	0	1.737e-11	275745312	34.46
	FALSE	High	[K].HSQAVEELAEQLEQTK.[R]			4.81335e-11	0	1	3	2	A0A024R1N1	A0A024R1N1 [1194-1209]	0	1839.91	0	690135536		High	High	0	9.348e-12	6.37	41.22	K.HSQAVEELAEQLEQTK.R	[1194-1209]		Used
		Checked	Confidence	Identifying Node	PSM Ambiguity	Annotated Sequence	Modifications	# Protein Groups	# Proteins	Master Protein Accessions	Protein Accessions	# Missed Cleavages	Charge	DeltaScore	DeltaCn	Rank	Search Engine Rank	m/z [Da]	MH+ [Da]	Theo. MH+ [Da]	DeltaM [ppm]	Deltam/z [Da]	Activation Type	MS Order	Isolation Interference [%]	Ion Inject Time [ms]	RT [min]	First Scan	Spectrum File	File ID	Quan Info	XCorr	Percolator q-Value	Percolator PEP	Precursor Abundance	Apex RT [min]
		FALSE	High	Sequest HT (A2)	Unambiguous	[K].HSQAVEELAEQLEQTK.[R]		1	3	A0A024R1N1	A0A0U4BW16; Q86XU5; A0A024R1N1	0	3	0.393	0	1	1	613.975	1839.91	1839.91	1.86	0.00114	HCD (High Energy Collision Dissociation)	MS2	21.9182	8.995	41.4296	15134	11022022_RID_3676_Test.raw	F2		3.69	0	3.454e-06	467932320	41.22
		FALSE	High	Sequest HT (A2)	Unambiguous	[K].HSQAVEELAEQLEQTK.[R]		1	3	A0A024R1N1	A0A0U4BW16; Q86XU5; A0A024R1N1	0	2	0.5699	0	1	1	920.459	1839.91	1839.91	1.24	0.00114	HCD (High Energy Collision Dissociation)	MS2	0	23.139	41.0527	14872	11022022_RID_3676_Test.raw	F2		6.37	0	9.348e-12	222203216	41.23
	FALSE	High	[K].KANLQIDQINTDLNLER.[S]			3.48448e-12	0	1	4	2	A0A024R1N1	A0A024R1N1 [1754-1770]	1	1998.06	0	680590784		High	High	0	5.768e-13	6.35	42.35	K.KANLQIDQINTDLNLER.S	[1754-1770]		Used
		Checked	Confidence	Identifying Node	PSM Ambiguity	Annotated Sequence	Modifications	# Protein Groups	# Proteins	Master Protein Accessions	Protein Accessions	# Missed Cleavages	Charge	DeltaScore	DeltaCn	Rank	Search Engine Rank	m/z [Da]	MH+ [Da]	Theo. MH+ [Da]	DeltaM [ppm]	Deltam/z [Da]	Activation Type	MS Order	Isolation Interference [%]	Ion Inject Time [ms]	RT [min]	First Scan	Spectrum File	File ID	Quan Info	XCorr	Percolator q-Value	Percolator PEP	Precursor Abundance	Apex RT [min]
		FALSE	High	Sequest HT (A2)	Unambiguous	[K].KANLQIDQINTDLNLER.[S]		1	4	A0A024R1N1	A0A0U4BW16; Q6ZNL4; A0A024R1N1; P35579-2	1	2	0.4929	0	1	1	999.535	1998.06	1998.06	0.89	0.00089	HCD (High Energy Collision Dissociation)	MS2	0	54	42.3099	15747	11022022_RID_3676_Test.raw	F2		6.35	0	5.768e-13	168249472	42.35
		FALSE	High	Sequest HT (A2)	Unambiguous	[K].KANLQIDQINTDLNLER.[S]		1	4	A0A024R1N1	A0A0U4BW16; Q6ZNL4; A0A024R1N1; P35579-2	1	3	0.4125	0	1	1	666.692	1998.06	1998.06	0.58	0.00039	HCD (High Energy Collision Dissociation)	MS2	11.7102	4.039	42.3023	15741	11022022_RID_3676_Test.raw	F2		3.03	0	3.49e-06	512341312	42.35
	FALSE	High	[R].KLEGDSTDLSDQIAELQAQIAELK.[M]			4.71498e-10	0	1	4	2	A0A024R1N1	A0A024R1N1 [1052-1075]	1	2615.34	0	263008148		High	High	0	2.011e-06	7.13	77.44	R.KLEGDSTDLSDQIAELQAQIAELK.M	[1052-1075]		Used
		Checked	Confidence	Identifying Node	PSM Ambiguity	Annotated Sequence	Modifications	# Protein Groups	# Proteins	Master Protein Accessions	Protein Accessions	# Missed Cleavages	Charge	DeltaScore	DeltaCn	Rank	Search Engine Rank	m/z [Da]	MH+ [Da]	Theo. MH+ [Da]	DeltaM [ppm]	Deltam/z [Da]	Activation Type	MS Order	Isolation Interference [%]	Ion Inject Time [ms]	RT [min]	First Scan	Spectrum File	File ID	Quan Info	XCorr	Percolator q-Value	Percolator PEP	Precursor Abundance	Apex RT [min]
		FALSE	High	Sequest HT (A2)	Unambiguous	[R].KLEGDSTDLSDQIAELQAQIAELK.[M]		1	4	A0A024R1N1	A0A0U4BW16; Q99529; Q86XU5; A0A024R1N1	1	3	0.5175	0	1	1	872.452	2615.34	2615.34	0.48	0.00042	HCD (High Energy Collision Dissociation)	MS2	28.4789	54	77.3588	39931	11022022_RID_3676_Test.raw	F2		7.13	0	2.011e-06	227592320	77.44
		FALSE	High	Sequest HT (A2)	Unambiguous	[R].KLEGDSTDLSDQIAELQAQIAELK.[M]		1	4	A0A024R1N1	A0A0U4BW16; Q99529; Q86XU5; A0A024R1N1	1	2	0.6849	0	1	1	1308.17	2615.34	2615.34	-0.61	-0.0008	HCD (High Energy Collision Dissociation)	MS2	0	54	77.4131	39968	11022022_RID_3676_Test.raw	F2		5.49	0	1.06e-10	35415828	77.44
	FALSE	High	[R].IAEFTTNLTEEEEK.[S]			3.88329e-08	0	1	4	2	A0A024R1N1	A0A024R1N1 [1001-1014]	0	1653.79	0	241852704		High	High	0	1.154e-08	3.14	37.41	R.IAEFTTNLTEEEEK.S	[1001-1014]		Used
		Checked	Confidence	Identifying Node	PSM Ambiguity	Annotated Sequence	Modifications	# Protein Groups	# Proteins	Master Protein Accessions	Protein Accessions	# Missed Cleavages	Charge	DeltaScore	DeltaCn	Rank	Search Engine Rank	m/z [Da]	MH+ [Da]	Theo. MH+ [Da]	DeltaM [ppm]	Deltam/z [Da]	Activation Type	MS Order	Isolation Interference [%]	Ion Inject Time [ms]	RT [min]	First Scan	Spectrum File	File ID	Quan Info	XCorr	Percolator q-Value	Percolator PEP	Precursor Abundance	Apex RT [min]
		FALSE	High	Sequest HT (A2)	Unambiguous	[R].IAEFTTNLTEEEEK.[S]		1	4	A0A024R1N1	A0A0U4BW16; Q99529; Q86XU5; A0A024R1N1	0	2	0.5892	0	1	1	827.395	1653.78	1653.79	-2.05	-0.0017	HCD (High Energy Collision Dissociation)	MS2	8.35218	2.28	37.4556	12363	11022022_RID_3676_Test.raw	F2		3.14	0	1.154e-08	241852704	37.41
		FALSE	High	Sequest HT (A2)	Unambiguous	[R].IAEFTTNLTEEEEK.[S]		1	4	A0A024R1N1	A0A0U4BW16; Q99529; Q86XU5; A0A024R1N1	0	2	0.4435	0	1	1	827.397	1653.79	1653.79	0.31	0.00025	HCD (High Energy Collision Dissociation)	MS2	52.9144	6.964	37.7771	12590	11022022_RID_3676_Test.raw	F2		2.3	0	0.000505	241852704	37.41
	FALSE	High	[K].IAQLEEQLDNETK.[E]			1.62118e-05	0	1	4	1	A0A024R1N1	A0A024R1N1 [1816-1828]	0	1530.76	0	411476192		High	High	0	7.023e-06	3.89	32.16	K.IAQLEEQLDNETK.E	[1816-1828]		Used
		Checked	Confidence	Identifying Node	PSM Ambiguity	Annotated Sequence	Modifications	# Protein Groups	# Proteins	Master Protein Accessions	Protein Accessions	# Missed Cleavages	Charge	DeltaScore	DeltaCn	Rank	Search Engine Rank	m/z [Da]	MH+ [Da]	Theo. MH+ [Da]	DeltaM [ppm]	Deltam/z [Da]	Activation Type	MS Order	Isolation Interference [%]	Ion Inject Time [ms]	RT [min]	First Scan	Spectrum File	File ID	Quan Info	XCorr	Percolator q-Value	Percolator PEP	Precursor Abundance	Apex RT [min]
		FALSE	High	Sequest HT (A2)	Unambiguous	[K].IAQLEEQLDNETK.[E]		1	4	A0A024R1N1	A0A0U4BW16; Q6ZNL4; A0A024R1N1; P35579-2	0	2	0.5064	0	1	1	765.886	1530.77	1530.76	0.64	0.00049	HCD (High Energy Collision Dissociation)	MS2	0	7.425	32.1323	8648	11022022_RID_3676_Test.raw	F2		3.89	0	7.023e-06	411476192	32.16
	FALSE	High	[R].IAQLEEELEEEQGNTELINDR.[L]			7.32651e-11	0	1	4	1	A0A024R1N1	A0A024R1N1 [1731-1751]	0	2472.17	0	266694384		High	High	0	1.466e-11	4.21	54.09	R.IAQLEEELEEEQGNTELINDR.L	[1731-1751]		Used
		Checked	Confidence	Identifying Node	PSM Ambiguity	Annotated Sequence	Modifications	# Protein Groups	# Proteins	Master Protein Accessions	Protein Accessions	# Missed Cleavages	Charge	DeltaScore	DeltaCn	Rank	Search Engine Rank	m/z [Da]	MH+ [Da]	Theo. MH+ [Da]	DeltaM [ppm]	Deltam/z [Da]	Activation Type	MS Order	Isolation Interference [%]	Ion Inject Time [ms]	RT [min]	First Scan	Spectrum File	File ID	Quan Info	XCorr	Percolator q-Value	Percolator PEP	Precursor Abundance	Apex RT [min]
		FALSE	High	Sequest HT (A2)	Unambiguous	[R].IAQLEEELEEEQGNTELINDR.[L]		1	4	A0A024R1N1	A0A0U4BW16; Q6ZNL4; A0A024R1N1; P35579-2	0	2	0.658	0	1	1	1236.59	2472.17	2472.17	0.49	0.0006	HCD (High Energy Collision Dissociation)	MS2	0	15.224	54.0234	23862	11022022_RID_3676_Test.raw	F2		4.21	0	1.466e-11	266694384	54.09
	FALSE	High	[R].IAQLEEELEEEQGNTELINDR.[L]	1xDeamidated [N19]		3.3974e-08	0	1	4	1	A0A024R1N1	A0A024R1N1 [1731-1751]	0	2473.16	0	28501134		High	High	0	9.985e-09	5.12	55.93	R.IAQLEEELEEEQGNTELINDR.L	[1731-1751]		Used
		Checked	Confidence	Identifying Node	PSM Ambiguity	Annotated Sequence	Modifications	# Protein Groups	# Proteins	Master Protein Accessions	Protein Accessions	# Missed Cleavages	Charge	DeltaScore	DeltaCn	Rank	Search Engine Rank	m/z [Da]	MH+ [Da]	Theo. MH+ [Da]	DeltaM [ppm]	Deltam/z [Da]	Activation Type	MS Order	Isolation Interference [%]	Ion Inject Time [ms]	RT [min]	First Scan	Spectrum File	File ID	Quan Info	XCorr	Percolator q-Value	Percolator PEP	Precursor Abundance	Apex RT [min]
		FALSE	High	Sequest HT (A2)	Unambiguous	[R].IAQLEEELEEEQGNTELInDR.[L]	N19(Deamidated)	1	4	A0A024R1N1	A0A0U4BW16; Q6ZNL4; A0A024R1N1; P35579-2	0	2	0.1035	0	1	1	1237.09	2473.18	2473.16	8.02	0.00992	HCD (High Energy Collision Dissociation)	MS2	0	54	55.9648	25209	11022022_RID_3676_Test.raw	F2		5.12	0	9.985e-09	28501134	55.93
	FALSE	High	[R].DLGEELEALK.[T]			0.00269708	4.94946e-05	1	10	1	A0A024R1N1	A0A024R1N1 [1136-1145]	0	1116.58	0	150316368		High	High	3.587e-05	0.001617	2.21	54.39	R.DLGEELEALK.T	[1136-1145]		Used
		Checked	Confidence	Identifying Node	PSM Ambiguity	Annotated Sequence	Modifications	# Protein Groups	# Proteins	Master Protein Accessions	Protein Accessions	# Missed Cleavages	Charge	DeltaScore	DeltaCn	Rank	Search Engine Rank	m/z [Da]	MH+ [Da]	Theo. MH+ [Da]	DeltaM [ppm]	Deltam/z [Da]	Activation Type	MS Order	Isolation Interference [%]	Ion Inject Time [ms]	RT [min]	First Scan	Spectrum File	File ID	Quan Info	XCorr	Percolator q-Value	Percolator PEP	Precursor Abundance	Apex RT [min]
		FALSE	High	Sequest HT (A2)	Unambiguous	[R].DLGEELEALK.[T]		1	10	A0A024R1N1	Q7Z7R0; A0A024QZJ6; A0A0U4BW16; P35749; P35749-3; Q86XU5; A0A024R1N1; P35749-2; A0A7R6KYT5; B1PS43	0	2	0.2398	0	1	1	558.793	1116.58	1116.58	0.02	1e-05	HCD (High Energy Collision Dissociation)	MS2	55.2603	7.848	54.3858	24115	11022022_RID_3676_Test.raw	F2		2.21	3.587e-05	0.001617	150316368	54.39
	FALSE	High	[K].TDLLLEPYNK.[Y]			0.00509707	4.94946e-05	1	4	2	A0A024R1N1	A0A024R1N1 [290-299]	0	1205.64	0	217838208		High	High	3.587e-05	0.003167	2.77	41.64	K.TDLLLEPYNK.Y	[290-299]		Used
		Checked	Confidence	Identifying Node	PSM Ambiguity	Annotated Sequence	Modifications	# Protein Groups	# Proteins	Master Protein Accessions	Protein Accessions	# Missed Cleavages	Charge	DeltaScore	DeltaCn	Rank	Search Engine Rank	m/z [Da]	MH+ [Da]	Theo. MH+ [Da]	DeltaM [ppm]	Deltam/z [Da]	Activation Type	MS Order	Isolation Interference [%]	Ion Inject Time [ms]	RT [min]	First Scan	Spectrum File	File ID	Quan Info	XCorr	Percolator q-Value	Percolator PEP	Precursor Abundance	Apex RT [min]
		FALSE	High	Sequest HT (A2)	Unambiguous	[K].TDLLLEPYNK.[Y]		1	4	A0A024R1N1	Q86XU5; B4E3S1; A0A024R1N1; P35579-2	0	2	0.3321	0	1	1	603.323	1205.64	1205.64	-2.55	-0.00154	HCD (High Energy Collision Dissociation)	MS2	46.326	5.099	41.5386	15209	11022022_RID_3676_Test.raw	F2		2.77	3.587e-05	0.003167	217838208	41.64
		FALSE	Medium	Sequest HT (A2)	Unambiguous	[K].TDLLLEPYNK.[Y]		1	4	A0A024R1N1	Q86XU5; B4E3S1; A0A024R1N1; P35579-2	0	2	0.0861	0	1	1	603.325	1205.64	1205.64	0.89	0.00054	HCD (High Energy Collision Dissociation)	MS2	26.0234	2.238	41.8721	15442	11022022_RID_3676_Test.raw	F2		1.51	0.01077	0.2768	217838208	41.64
	FALSE	High	[R].RGDLPFVVPR.[R]			0.00272286	4.94946e-05	1	4	2	A0A024R1N1	A0A024R1N1 [1923-1932]	1	1155.66	0	318901648		High	High	3.587e-05	0.001624	2.93	35.45	R.RGDLPFVVPR.R	[1923-1932]		Used
		Checked	Confidence	Identifying Node	PSM Ambiguity	Annotated Sequence	Modifications	# Protein Groups	# Proteins	Master Protein Accessions	Protein Accessions	# Missed Cleavages	Charge	DeltaScore	DeltaCn	Rank	Search Engine Rank	m/z [Da]	MH+ [Da]	Theo. MH+ [Da]	DeltaM [ppm]	Deltam/z [Da]	Activation Type	MS Order	Isolation Interference [%]	Ion Inject Time [ms]	RT [min]	First Scan	Spectrum File	File ID	Quan Info	XCorr	Percolator q-Value	Percolator PEP	Precursor Abundance	Apex RT [min]
		FALSE	High	Sequest HT (A2)	Unambiguous	[R].RGDLPFVVPR.[R]		1	4	A0A024R1N1	A0A0U4BW16; Q6ZNL4; A0A024R1N1; P35579-2	1	3	0.4608	0	1	1	385.893	1155.66	1155.66	-0.16	-6e-05	HCD (High Energy Collision Dissociation)	MS2	6.22743	10.214	35.4262	10945	11022022_RID_3676_Test.raw	F2		2.93	3.587e-05	0.001624	120210528	35.45
		FALSE	Medium	Sequest HT (A2)	Unambiguous	[R].RGDLPFVVPR.[R]		1	4	A0A024R1N1	A0A0U4BW16; Q6ZNL4; A0A024R1N1; P35579-2	1	2	0.4855	0	1	1	578.335	1155.66	1155.66	-0.15	-9e-05	HCD (High Energy Collision Dissociation)	MS2	35.0886	2.643	35.448	10962	11022022_RID_3676_Test.raw	F2		3.44	0.01012	0.2574	198691120	35.45
	FALSE	High	[R].IIGLDQVAGMSETALPGAFK.[T]	1xOxidation [M10]		0.00899239	9.33759e-05	1	5	1	A0A024R1N1	A0A024R1N1 [618-637]	0	2034.06	0	41407736		High	High	6.758e-05	0.005829	2.26	63.46	R.IIGLDQVAGMSETALPGAFK.T	[618-637]		Used
		Checked	Confidence	Identifying Node	PSM Ambiguity	Annotated Sequence	Modifications	# Protein Groups	# Proteins	Master Protein Accessions	Protein Accessions	# Missed Cleavages	Charge	DeltaScore	DeltaCn	Rank	Search Engine Rank	m/z [Da]	MH+ [Da]	Theo. MH+ [Da]	DeltaM [ppm]	Deltam/z [Da]	Activation Type	MS Order	Isolation Interference [%]	Ion Inject Time [ms]	RT [min]	First Scan	Spectrum File	File ID	Quan Info	XCorr	Percolator q-Value	Percolator PEP	Precursor Abundance	Apex RT [min]
		FALSE	High	Sequest HT (A2)	Unambiguous	[R].IIGLDQVAGmSETALPGAFK.[T]	M10(Oxidation)	1	5	A0A024R1N1	A0A0U4BW16; Q86XU5; B4E3S1; A0A024R1N1; P35579-2	0	2	0.4513	0	1	1	1017.53	2034.06	2034.06	2.43	0.00247	HCD (High Energy Collision Dissociation)	MS2	18.2207	5.442	63.5003	30396	11022022_RID_3676_Test.raw	F2		2.26	6.758e-05	0.005829	41407736	63.46
	FALSE	High	[R].FLSNGHVTIPGQQDKDMFQETMEAMR.[I]	1xDeamidated [N/Q]		0.0102613	0.00013905	1	4	3	A0A024R1N1	A0A024R1N1 [302-327]	1	3011.37	0		No Quan Values	High	High	0.0003926	0.009341	2.52		R.FLSNGHVTIPGQQDKDMFQETMEAMR.I	[302-327]		Not Used
		Checked	Confidence	Identifying Node	PSM Ambiguity	Annotated Sequence	Modifications	# Protein Groups	# Proteins	Master Protein Accessions	Protein Accessions	# Missed Cleavages	Charge	DeltaScore	DeltaCn	Rank	Search Engine Rank	m/z [Da]	MH+ [Da]	Theo. MH+ [Da]	DeltaM [ppm]	Deltam/z [Da]	Activation Type	MS Order	Isolation Interference [%]	Ion Inject Time [ms]	RT [min]	First Scan	Spectrum File	File ID	Quan Info	XCorr	Percolator q-Value	Percolator PEP	Precursor Abundance	Apex RT [min]
		FALSE	High	Sequest HT (A2)	Unambiguous	[R].FLSNGHVTIPGqQDKDMFQETMEAMR.[I]	Q12(Deamidated)	1	4	A0A024R1N1	Q86XU5; B4E3S1; A0A024R1N1; P35579-2	1	3		0.0357	2	2	1004.46	3011.36	3011.37	-1.55	-0.00156	HCD (High Energy Collision Dissociation)	MS2	20.8135	15.669	59.1371	27392	11022022_RID_3676_Test.raw	F2		2.43	0.0001005	0.00671
		FALSE	High	Sequest HT (A2)	Unambiguous	[R].FLSNGHVTIPGQqDKDMFQETMEAMR.[I]	Q13(Deamidated)	1	4	A0A024R1N1	Q86XU5; B4E3S1; A0A024R1N1; P35579-2	1	3		0.0437	3	3	1004.46	3011.36	3011.37	-1.55	-0.00156	HCD (High Energy Collision Dissociation)	MS2	20.8135	15.669	59.1371	27392	11022022_RID_3676_Test.raw	F2		2.41	0.0003619	0.008366
		FALSE	High	Sequest HT (A2)	Unambiguous	[R].FLSnGHVTIPGQQDKDMFQETMEAMR.[I]	N4(Deamidated)	1	4	A0A024R1N1	Q86XU5; B4E3S1; A0A024R1N1; P35579-2	1	3	0.0357	0	1	1	1004.46	3011.36	3011.37	-1.55	-0.00156	HCD (High Energy Collision Dissociation)	MS2	20.8135	15.669	59.1371	27392	11022022_RID_3676_Test.raw	F2		2.52	0.0003926	0.009341
	FALSE	High	[K].DVLLQVDDERR.[N]			0.0192274	0.000706001	1	4	1	A0A024R1N1	A0A024R1N1 [1846-1856]	1	1357.71	0	111143792		High	High	0.0005732	0.013	2.9	30.86	K.DVLLQVDDERR.N	[1846-1856]		Used
		Checked	Confidence	Identifying Node	PSM Ambiguity	Annotated Sequence	Modifications	# Protein Groups	# Proteins	Master Protein Accessions	Protein Accessions	# Missed Cleavages	Charge	DeltaScore	DeltaCn	Rank	Search Engine Rank	m/z [Da]	MH+ [Da]	Theo. MH+ [Da]	DeltaM [ppm]	Deltam/z [Da]	Activation Type	MS Order	Isolation Interference [%]	Ion Inject Time [ms]	RT [min]	First Scan	Spectrum File	File ID	Quan Info	XCorr	Percolator q-Value	Percolator PEP	Precursor Abundance	Apex RT [min]
		FALSE	High	Sequest HT (A2)	Unambiguous	[K].DVLLQVDDERR.[N]		1	4	A0A024R1N1	A0A0U4BW16; Q6ZNL4; A0A024R1N1; P35579-2	1	2	0.2241	0	1	1	679.357	1357.71	1357.71	0.09	6e-05	HCD (High Energy Collision Dissociation)	MS2	24.3761	8.145	30.8713	7765	11022022_RID_3676_Test.raw	F2		2.9	0.0005732	0.013	111143792	30.86
	FALSE	High	[K].LVWVPSDK.[S]			0.019589	0.000706001	1	6	1	A0A024R1N1	A0A024R1N1 [31-38]	0	943.525	0	116356920		High	High	0.0005732	0.01325	1.95	35.46	K.LVWVPSDK.S	[31-38]		Used
		Checked	Confidence	Identifying Node	PSM Ambiguity	Annotated Sequence	Modifications	# Protein Groups	# Proteins	Master Protein Accessions	Protein Accessions	# Missed Cleavages	Charge	DeltaScore	DeltaCn	Rank	Search Engine Rank	m/z [Da]	MH+ [Da]	Theo. MH+ [Da]	DeltaM [ppm]	Deltam/z [Da]	Activation Type	MS Order	Isolation Interference [%]	Ion Inject Time [ms]	RT [min]	First Scan	Spectrum File	File ID	Quan Info	XCorr	Percolator q-Value	Percolator PEP	Precursor Abundance	Apex RT [min]
		FALSE	High	Sequest HT (A2)	Unambiguous	[K].LVWVPSDK.[S]		1	6	A0A024R1N1	Q5BKV1; A0A0U4BW16; Q86XU5; B4E3S1; A0A024R1N1; B1AH99	0	2	0.3744	0	1	1	472.266	943.524	943.525	-0.32	-0.00015	HCD (High Energy Collision Dissociation)	MS2	24.2836	6.718	35.4537	10964	11022022_RID_3676_Test.raw	F2		1.95	0.0005732	0.01325	116356920	35.46
	FALSE	High	[KR].KEEELQAALAR.[LAV]			0.0380739	0.00151763	1	17	1	A0A024R1N1	A0A024R1N1 [1081-1091]	1	1257.68	0	59101612		High	High	0.001249	0.02716	1.12	26.25	K.KEEELQAALAR.V	[1081-1091]		Used
		Checked	Confidence	Identifying Node	PSM Ambiguity	Annotated Sequence	Modifications	# Protein Groups	# Proteins	Master Protein Accessions	Protein Accessions	# Missed Cleavages	Charge	DeltaScore	DeltaCn	Rank	Search Engine Rank	m/z [Da]	MH+ [Da]	Theo. MH+ [Da]	DeltaM [ppm]	Deltam/z [Da]	Activation Type	MS Order	Isolation Interference [%]	Ion Inject Time [ms]	RT [min]	First Scan	Spectrum File	File ID	Quan Info	XCorr	Percolator q-Value	Percolator PEP	Precursor Abundance	Apex RT [min]
		FALSE	High	Sequest HT (A2)	Unambiguous	[KR].KEEELQAALAR.[LAV]		1	17	A0A024R1N1	Q7Z7R0; Q7Z406-2; A0A024QZJ6; A0A0C4DFM8; A0A0U4BW16; Q99529; P35749; Q7Z406-4; P35749-3; Q86XU5; A0A024R1N1; Q7Z406-5; P35749-2; Q7Z406; A0A7R6KYT5; Q7Z406-6; B1PS43	1	3	0.0982	0	1	1	419.898	1257.68	1257.68	-0.24	-0.0001	HCD (High Energy Collision Dissociation)	MS2	14.509	2.527	26.2981	4572	11022022_RID_3676_Test.raw	F2		1.12	0.001249	0.02716	59101612	26.25
	FALSE	High	[K].QACVLMIK.[A]	1xCarbamidomethyl [C3]		0.0582678	0.00229045	1	5	1	A0A024R1N1	A0A024R1N1 [738-745]	0	962.516	0	89979440		High	High	0.001834	0.04271	2.64	32.07	K.QACVLMIK.A	[738-745]		Used
		Checked	Confidence	Identifying Node	PSM Ambiguity	Annotated Sequence	Modifications	# Protein Groups	# Proteins	Master Protein Accessions	Protein Accessions	# Missed Cleavages	Charge	DeltaScore	DeltaCn	Rank	Search Engine Rank	m/z [Da]	MH+ [Da]	Theo. MH+ [Da]	DeltaM [ppm]	Deltam/z [Da]	Activation Type	MS Order	Isolation Interference [%]	Ion Inject Time [ms]	RT [min]	First Scan	Spectrum File	File ID	Quan Info	XCorr	Percolator q-Value	Percolator PEP	Precursor Abundance	Apex RT [min]
		FALSE	High	Sequest HT (A2)	Unambiguous	[K].QAcVLMIK.[A]	C3(Carbamidomethyl)	1	5	A0A024R1N1	A0A0U4BW16; Q86XU5; B4E3S1; A0A024R1N1; P35579-2	0	2	0.2803	0	1	1	481.762	962.516	962.516	-0.41	-0.0002	HCD (High Energy Collision Dissociation)	MS2	36.2224	13.052	32.066	8601	11022022_RID_3676_Test.raw	F2		2.64	0.001834	0.04271	89979440	32.07
	FALSE	High	[RK].AGKLDPHLVLDQLR.[C]			0.0654466	0.00248686	2	10	1	A0A024R1N1; P35580-4	A0A024R1N1 [680-693]; P35580-4 [718-731]	1	1574.9	0	43027100	Shared	High	High	0.002004	0.04828	2.77	39.41	K.AGKLDPHLVLDQLR.C	[680-693]		Used
		Checked	Confidence	Identifying Node	PSM Ambiguity	Annotated Sequence	Modifications	# Protein Groups	# Proteins	Master Protein Accessions	Protein Accessions	# Missed Cleavages	Charge	DeltaScore	DeltaCn	Rank	Search Engine Rank	m/z [Da]	MH+ [Da]	Theo. MH+ [Da]	DeltaM [ppm]	Deltam/z [Da]	Activation Type	MS Order	Isolation Interference [%]	Ion Inject Time [ms]	RT [min]	First Scan	Spectrum File	File ID	Quan Info	XCorr	Percolator q-Value	Percolator PEP	Precursor Abundance	Apex RT [min]
		FALSE	High	Sequest HT (A2)	Unambiguous	[RK].AGKLDPHLVLDQLR.[C]		2	10	A0A024R1N1; P35580-4	P35580-2; P35580; A0A0U4BW16; P35580-5; P35580-3; Q86XU5; B4E3S1; A0A024R1N1; P35580-4; P35579-2	1	3	0.3755	0	1	1	525.639	1574.9	1574.9	0.08	4e-05	HCD (High Energy Collision Dissociation)	MS2	25.2719	6.123	39.4497	13756	11022022_RID_3676_Test.raw	F2		2.77	0.002004	0.04828	43027100	39.41
	FALSE	High	[K].HEAMITDLEER.[L]			0.0660321	0.00256162	1	4	1	A0A024R1N1	A0A024R1N1 [1025-1035]	0	1343.63	0	38133936		High	High	0.002058	0.04887	0.97	28.74	K.HEAMITDLEER.L	[1025-1035]		Used
		Checked	Confidence	Identifying Node	PSM Ambiguity	Annotated Sequence	Modifications	# Protein Groups	# Proteins	Master Protein Accessions	Protein Accessions	# Missed Cleavages	Charge	DeltaScore	DeltaCn	Rank	Search Engine Rank	m/z [Da]	MH+ [Da]	Theo. MH+ [Da]	DeltaM [ppm]	Deltam/z [Da]	Activation Type	MS Order	Isolation Interference [%]	Ion Inject Time [ms]	RT [min]	First Scan	Spectrum File	File ID	Quan Info	XCorr	Percolator q-Value	Percolator PEP	Precursor Abundance	Apex RT [min]
		FALSE	High	Sequest HT (A2)	Selected	[K].HEAMITDLEER.[L]		1	4	A0A024R1N1	A0A0U4BW16; Q99529; Q86XU5; A0A024R1N1	0	2		0.03	2	2	672.317	1343.63	1343.63	-0.11	-8e-05	HCD (High Energy Collision Dissociation)	MS2	38.0394	3.903	28.8025	6324	11022022_RID_3676_Test.raw	F2		0.97	0.002058	0.04887	38133936	28.74
	FALSE	High	[K].SGFEPASLKEEVGEEAIVELVENGKK.[V]	1xDeamidated [N23]		0.0781365	0.00282592	1	6	1	A0A024R1N1	A0A024R1N1 [39-64]	2	2789.41	0	73800504		High	High	0.002246	0.05839	3.27	61.53	K.SGFEPASLKEEVGEEAIVELVENGKK.V	[39-64]		Used
		Checked	Confidence	Identifying Node	PSM Ambiguity	Annotated Sequence	Modifications	# Protein Groups	# Proteins	Master Protein Accessions	Protein Accessions	# Missed Cleavages	Charge	DeltaScore	DeltaCn	Rank	Search Engine Rank	m/z [Da]	MH+ [Da]	Theo. MH+ [Da]	DeltaM [ppm]	Deltam/z [Da]	Activation Type	MS Order	Isolation Interference [%]	Ion Inject Time [ms]	RT [min]	First Scan	Spectrum File	File ID	Quan Info	XCorr	Percolator q-Value	Percolator PEP	Precursor Abundance	Apex RT [min]
		FALSE	High	Sequest HT (A2)	Unambiguous	[K].SGFEPASLKEEVGEEAIVELVEnGKK.[V]	N23(Deamidated)	1	6	A0A024R1N1	Q5BKV1; A0A0U4BW16; Q86XU5; B4E3S1; A0A024R1N1; B1AH99	2	4	0.2446	0	1	1	698.108	2789.41	2789.41	0.57	0.0004	HCD (High Energy Collision Dissociation)	MS2	25.0997	17.01	61.5937	29085	11022022_RID_3676_Test.raw	F2		3.27	0.002246	0.05839	73800504	61.53
	FALSE	High	[R].GDLPFVVPR.[R]			0.0963873	0.00362176	1	4	1	A0A024R1N1	A0A024R1N1 [1924-1932]	0	999.562	0	78033688		High	High	0.003076	0.07314	1.54	47.99	R.GDLPFVVPR.R	[1924-1932]		Used
		Checked	Confidence	Identifying Node	PSM Ambiguity	Annotated Sequence	Modifications	# Protein Groups	# Proteins	Master Protein Accessions	Protein Accessions	# Missed Cleavages	Charge	DeltaScore	DeltaCn	Rank	Search Engine Rank	m/z [Da]	MH+ [Da]	Theo. MH+ [Da]	DeltaM [ppm]	Deltam/z [Da]	Activation Type	MS Order	Isolation Interference [%]	Ion Inject Time [ms]	RT [min]	First Scan	Spectrum File	File ID	Quan Info	XCorr	Percolator q-Value	Percolator PEP	Precursor Abundance	Apex RT [min]
		FALSE	High	Sequest HT (A2)	Unambiguous	[R].GDLPFVVPR.[R]		1	4	A0A024R1N1	A0A0U4BW16; Q6ZNL4; A0A024R1N1; P35579-2	0	2	0.2532	0	1	1	500.285	999.562	999.562	-0.13	-6e-05	HCD (High Energy Collision Dissociation)	MS2	30.368	14.283	48.1629	19811	11022022_RID_3676_Test.raw	F2		1.54	0.003076	0.07314	78033688	47.99
	FALSE	High	[K].ADEWLMK.[N]			0.108772	0.00414853	2	10	1	A0A024R1N1; P35580-4	A0A024R1N1 [581-587]; P35580-4 [598-604]	0	892.423	1	161761440	Shared	High	High	0.00348	0.08367	2.05	34.47	K.ADEWLMK.N	[581-587]		Used
		Checked	Confidence	Identifying Node	PSM Ambiguity	Annotated Sequence	Modifications	# Protein Groups	# Proteins	Master Protein Accessions	Protein Accessions	# Missed Cleavages	Charge	DeltaScore	DeltaCn	Rank	Search Engine Rank	m/z [Da]	MH+ [Da]	Theo. MH+ [Da]	DeltaM [ppm]	Deltam/z [Da]	Activation Type	MS Order	Isolation Interference [%]	Ion Inject Time [ms]	RT [min]	First Scan	Spectrum File	File ID	Quan Info	XCorr	Percolator q-Value	Percolator PEP	Precursor Abundance	Apex RT [min]
		FALSE	High	Sequest HT (A2)	Selected	[K].ADEWLMK.[N]		2	10	A0A024R1N1; P35580-4	P35580-2; P35580; A0A0U4BW16; P35580-5; P35580-3; Q86XU5; B4E3S1; A0A024R1N1; P35580-4; P35579-2	0	2	0	0	1	1	446.715	892.423	892.423	-0.18	-8e-05	HCD (High Energy Collision Dissociation)	MS2	31.2447	4.278	34.4585	10274	11022022_RID_3676_Test.raw	F2		2.05	0.00348	0.08367	161761440	34.47
	FALSE	High	[R].VVFQEFR.[Q]			0.111608	0.00422583	1	5	1	A0A024R1N1	A0A024R1N1 [712-718]	0	924.494	0	239835440		High	High	0.003536	0.0859	1.84	33.99	R.VVFQEFR.Q	[712-718]		Used
		Checked	Confidence	Identifying Node	PSM Ambiguity	Annotated Sequence	Modifications	# Protein Groups	# Proteins	Master Protein Accessions	Protein Accessions	# Missed Cleavages	Charge	DeltaScore	DeltaCn	Rank	Search Engine Rank	m/z [Da]	MH+ [Da]	Theo. MH+ [Da]	DeltaM [ppm]	Deltam/z [Da]	Activation Type	MS Order	Isolation Interference [%]	Ion Inject Time [ms]	RT [min]	First Scan	Spectrum File	File ID	Quan Info	XCorr	Percolator q-Value	Percolator PEP	Precursor Abundance	Apex RT [min]
		FALSE	High	Sequest HT (A2)	Unambiguous	[R].VVFQEFR.[Q]		1	5	A0A024R1N1	A0A0U4BW16; Q86XU5; B4E3S1; A0A024R1N1; P35579-2	0	2	0.4185	0	1	1	462.75	924.493	924.494	-0.4	-0.00019	HCD (High Energy Collision Dissociation)	MS2	30.5085	12.256	33.9277	9904	11022022_RID_3676_Test.raw	F2		1.84	0.003536	0.0859	239835440	33.99
	FALSE	High	[K].FVSELWK.[D]			0.140305	0.00538431	1	5	1	A0A024R1N1	A0A024R1N1 [607-613]	0	908.488	0	161309760		High	High	0.004477	0.1094	1.54	39.9	K.FVSELWK.D	[607-613]		Used
		Checked	Confidence	Identifying Node	PSM Ambiguity	Annotated Sequence	Modifications	# Protein Groups	# Proteins	Master Protein Accessions	Protein Accessions	# Missed Cleavages	Charge	DeltaScore	DeltaCn	Rank	Search Engine Rank	m/z [Da]	MH+ [Da]	Theo. MH+ [Da]	DeltaM [ppm]	Deltam/z [Da]	Activation Type	MS Order	Isolation Interference [%]	Ion Inject Time [ms]	RT [min]	First Scan	Spectrum File	File ID	Quan Info	XCorr	Percolator q-Value	Percolator PEP	Precursor Abundance	Apex RT [min]
		FALSE	High	Sequest HT (A2)	Unambiguous	[K].FVSELWK.[D]		1	5	A0A024R1N1	A0A0U4BW16; Q86XU5; B4E3S1; A0A024R1N1; P35579-2	0	2	0.1104	0	1	1	454.747	908.487	908.488	-0.36	-0.00016	HCD (High Energy Collision Dissociation)	MS2	13.4938	13.025	39.8692	14050	11022022_RID_3676_Test.raw	F2		1.54	0.004477	0.1094	161309760	39.9
	FALSE	Medium	[R].RKLEGDSTDLSDQIAELQAQIAELK.[M]			0.710302	0.0337517	1	4	1	A0A024R1N1	A0A024R1N1 [1051-1075]	2	2771.44	0	47624784		Medium	Medium	0.02791	0.6505	1.2	68.68	R.RKLEGDSTDLSDQIAELQAQIAELK.M	[1051-1075]		Used
		Checked	Confidence	Identifying Node	PSM Ambiguity	Annotated Sequence	Modifications	# Protein Groups	# Proteins	Master Protein Accessions	Protein Accessions	# Missed Cleavages	Charge	DeltaScore	DeltaCn	Rank	Search Engine Rank	m/z [Da]	MH+ [Da]	Theo. MH+ [Da]	DeltaM [ppm]	Deltam/z [Da]	Activation Type	MS Order	Isolation Interference [%]	Ion Inject Time [ms]	RT [min]	First Scan	Spectrum File	File ID	Quan Info	XCorr	Percolator q-Value	Percolator PEP	Precursor Abundance	Apex RT [min]
		FALSE	Medium	Sequest HT (A2)	Selected	[R].RKLEGDSTDLSDQIAELQAQIAELK.[M]		1	4	A0A024R1N1	A0A0U4BW16; Q99529; Q86XU5; A0A024R1N1	2	3		0.0323	2	2	924.485	2771.44	2771.44	-0.79	-0.00073	HCD (High Energy Collision Dissociation)	MS2	0	5.852	68.6096	33913	11022022_RID_3676_Test.raw	F2		1.2	0.02791	0.6505	47624784	68.68
FALSE	High	Master Protein	P78527	DNA-dependent protein kinase catalytic subunit OS=Homo sapiens OX=9606 GN=PRKDC PE=1 SV=3	0	477.133	32	106	141	106	1	4128	468.8	7.12	382.06	106	0	13758826788	High
	Checked	Confidence	Annotated Sequence	Modifications	Modifications in Master Proteins	Qvality PEP	Qvality q-value	# Protein Groups	# Proteins	# PSMs	Master Protein Accessions	Positions in Master Proteins	# Missed Cleavages	Theo. MH+ [Da]	# Razor Quan Results	Abundances (Normalized): F2: Sample	Quan Info	Found in Sample: [S2] F2: Sample	Confidence (by Search Engine): Sequest HT	Percolator q-Value (by Search Engine): Sequest HT	Percolator PEP (by Search Engine): Sequest HT	XCorr (by Search Engine): Sequest HT	Top Apex RT [min]	Sequence in Protein	Positions in Protein	Peptide Group Modifications in Protein	Quan Usage
	FALSE	High	[K].LVINTEEVFRPYAK.[H]			0.00101104	0	1	2	1	P78527	P78527 [2149-2162]	0	1678.92	0	55335244		High	High	0	0.0005693	4.42	44.42	K.LVINTEEVFRPYAK.H	[2149-2162]		Used
		Checked	Confidence	Identifying Node	PSM Ambiguity	Annotated Sequence	Modifications	# Protein Groups	# Proteins	Master Protein Accessions	Protein Accessions	# Missed Cleavages	Charge	DeltaScore	DeltaCn	Rank	Search Engine Rank	m/z [Da]	MH+ [Da]	Theo. MH+ [Da]	DeltaM [ppm]	Deltam/z [Da]	Activation Type	MS Order	Isolation Interference [%]	Ion Inject Time [ms]	RT [min]	First Scan	Spectrum File	File ID	Quan Info	XCorr	Percolator q-Value	Percolator PEP	Precursor Abundance	Apex RT [min]
		FALSE	High	Sequest HT (A2)	Unambiguous	[K].LVINTEEVFRPYAK.[H]		1	2	P78527	P78527-2; P78527	0	2	0.5475	0	1	1	839.962	1678.92	1678.92	-0.14	-0.00012	HCD (High Energy Collision Dissociation)	MS2	44.8638	15.479	44.4356	17221	11022022_RID_3676_Test.raw	F2		4.42	0	0.0005693	55335244	44.42
	FALSE	High	[R].MEVQEQEEDISSLIR.[S]			4.27897e-09	0	1	2	1	P78527	P78527 [3218-3232]	0	1805.86	0	99790416		High	High	0	1.105e-09	3.52	52.74	R.MEVQEQEEDISSLIR.S	[3218-3232]		Used
		Checked	Confidence	Identifying Node	PSM Ambiguity	Annotated Sequence	Modifications	# Protein Groups	# Proteins	Master Protein Accessions	Protein Accessions	# Missed Cleavages	Charge	DeltaScore	DeltaCn	Rank	Search Engine Rank	m/z [Da]	MH+ [Da]	Theo. MH+ [Da]	DeltaM [ppm]	Deltam/z [Da]	Activation Type	MS Order	Isolation Interference [%]	Ion Inject Time [ms]	RT [min]	First Scan	Spectrum File	File ID	Quan Info	XCorr	Percolator q-Value	Percolator PEP	Precursor Abundance	Apex RT [min]
		FALSE	High	Sequest HT (A2)	Unambiguous	[R].MEVQEQEEDISSLIR.[S]		1	2	P78527	P78527-2; P78527	0	2	0.4261	0	1	1	903.434	1805.86	1805.86	0.96	0.00087	HCD (High Energy Collision Dissociation)	MS2	8.93165	1.767	52.6731	22933	11022022_RID_3676_Test.raw	F2		3.52	0	1.105e-09	99790416	52.74
	FALSE	High	[K].MDPMNIWDDIITNR.[C]			4.73072e-06	0	1	2	2	P78527	P78527 [3173-3186]	0	1733.8	0	147579200		High	High	0	1.904e-06	4.02	84.14	K.MDPMNIWDDIITNR.C	[3173-3186]		Used
		Checked	Confidence	Identifying Node	PSM Ambiguity	Annotated Sequence	Modifications	# Protein Groups	# Proteins	Master Protein Accessions	Protein Accessions	# Missed Cleavages	Charge	DeltaScore	DeltaCn	Rank	Search Engine Rank	m/z [Da]	MH+ [Da]	Theo. MH+ [Da]	DeltaM [ppm]	Deltam/z [Da]	Activation Type	MS Order	Isolation Interference [%]	Ion Inject Time [ms]	RT [min]	First Scan	Spectrum File	File ID	Quan Info	XCorr	Percolator q-Value	Percolator PEP	Precursor Abundance	Apex RT [min]
		FALSE	High	Sequest HT (A2)	Unambiguous	[K].MDPMNIWDDIITNR.[C]		1	2	P78527	P78527-2; P78527	0	2	0.4251	0	1	1	867.404	1733.8	1733.8	1.05	0.00091	HCD (High Energy Collision Dissociation)	MS2	47.1126	54	84.3308	44702	11022022_RID_3676_Test.raw	F2		3.67	0	1.001e-05	147579200	84.14
		FALSE	High	Sequest HT (A2)	Unambiguous	[K].MDPMNIWDDIITNR.[C]		1	2	P78527	P78527-2; P78527	0	2	0.49	0	1	1	867.404	1733.8	1733.8	1.48	0.00128	HCD (High Energy Collision Dissociation)	MS2	20.2235	15.21	84.0545	44514	11022022_RID_3676_Test.raw	F2		4.02	0	1.904e-06	147579200	84.14
	FALSE	High	[K].MDPMNIWDDIITNR.[C]	1xDeamidated [N5]; 1xOxidation [M1]		6.59715e-05	0	1	2	1	P78527	P78527 [3173-3186]	0	1750.78	0		No Quan Values	High	High	0	3.134e-05	3.42		K.MDPMNIWDDIITNR.C	[3173-3186]		Not Used
		Checked	Confidence	Identifying Node	PSM Ambiguity	Annotated Sequence	Modifications	# Protein Groups	# Proteins	Master Protein Accessions	Protein Accessions	# Missed Cleavages	Charge	DeltaScore	DeltaCn	Rank	Search Engine Rank	m/z [Da]	MH+ [Da]	Theo. MH+ [Da]	DeltaM [ppm]	Deltam/z [Da]	Activation Type	MS Order	Isolation Interference [%]	Ion Inject Time [ms]	RT [min]	First Scan	Spectrum File	File ID	Quan Info	XCorr	Percolator q-Value	Percolator PEP	Precursor Abundance	Apex RT [min]
		FALSE	High	Sequest HT (A2)	Unambiguous	[K].mDPMnIWDDIITNR.[C]	M1(Oxidation); N5(Deamidated)	1	2	P78527	P78527-2; P78527	0	2	0.1228	0	1	1	875.898	1750.79	1750.78	6.36	0.00557	HCD (High Energy Collision Dissociation)	MS2	0	10.796	75.7354	38811	11022022_RID_3676_Test.raw	F2		3.42	0	3.134e-05
	FALSE	High	[K].LQYFMEQFYGIIR.[N]			0.000494383	0	1	3	1	P78527	P78527 [338-350]	0	1707.86	0	39856512		High	High	0	0.0002658	1.98	76.09	K.LQYFMEQFYGIIR.N	[338-350]		Used
		Checked	Confidence	Identifying Node	PSM Ambiguity	Annotated Sequence	Modifications	# Protein Groups	# Proteins	Master Protein Accessions	Protein Accessions	# Missed Cleavages	Charge	DeltaScore	DeltaCn	Rank	Search Engine Rank	m/z [Da]	MH+ [Da]	Theo. MH+ [Da]	DeltaM [ppm]	Deltam/z [Da]	Activation Type	MS Order	Isolation Interference [%]	Ion Inject Time [ms]	RT [min]	First Scan	Spectrum File	File ID	Quan Info	XCorr	Percolator q-Value	Percolator PEP	Precursor Abundance	Apex RT [min]
		FALSE	High	Sequest HT (A2)	Unambiguous	[K].LQYFMEQFYGIIR.[N]		1	3	P78527	B4DL41; P78527-2; P78527	0	2	0.2677	0	1	1	854.435	1707.86	1707.86	3.45	0.00295	HCD (High Energy Collision Dissociation)	MS2	29.0771	7.039	76.1061	39067	11022022_RID_3676_Test.raw	F2		1.98	0	0.0002658	39856512	76.09
	FALSE	High	[K].ITAQSIEELCAVNLYGPDAQVDR.[S]	1xCarbamidomethyl [C10]		1.71373e-10	0	1	2	3	P78527	P78527 [1423-1445]	0	2562.25	0	202785208		High	High	0	3.627e-11	5.65	63.59	K.ITAQSIEELCAVNLYGPDAQVDR.S	[1423-1445]		Used
		Checked	Confidence	Identifying Node	PSM Ambiguity	Annotated Sequence	Modifications	# Protein Groups	# Proteins	Master Protein Accessions	Protein Accessions	# Missed Cleavages	Charge	DeltaScore	DeltaCn	Rank	Search Engine Rank	m/z [Da]	MH+ [Da]	Theo. MH+ [Da]	DeltaM [ppm]	Deltam/z [Da]	Activation Type	MS Order	Isolation Interference [%]	Ion Inject Time [ms]	RT [min]	First Scan	Spectrum File	File ID	Quan Info	XCorr	Percolator q-Value	Percolator PEP	Precursor Abundance	Apex RT [min]
		FALSE	High	Sequest HT (A2)	Unambiguous	[K].ITAQSIEELcAVNLYGPDAQVDR.[S]	C10(Carbamidomethyl)	1	2	P78527	P78527-2; P78527	0	3	0.5848	0	1	1	854.755	2562.25	2562.25	-0.09	-8e-05	HCD (High Energy Collision Dissociation)	MS2	9.45082	9.091	63.5503	30430	11022022_RID_3676_Test.raw	F2		4.6	0	1.286e-09	86805016	63.55
		FALSE	High	Sequest HT (A2)	Unambiguous	[K].ITAQSIEELcAVNLYGPDAQVDR.[S]	C10(Carbamidomethyl)	1	2	P78527	P78527-2; P78527	0	2	0.6142	0	1	1	1281.64	2562.27	2562.25	7.53	0.00965	HCD (High Energy Collision Dissociation)	MS2	0	54	63.5279	30415	11022022_RID_3676_Test.raw	F2		5.65	0	3.627e-11	115980192	63.59
		FALSE	High	Sequest HT (A2)	Unambiguous	[K].ITAQSIEELcAVNLYGPDAQVDR.[S]	C10(Carbamidomethyl)	1	2	P78527	P78527-2; P78527	0	2	0.5254	0	1	1	1281.62	2562.24	2562.25	-3.62	-0.00463	HCD (High Energy Collision Dissociation)	MS2	5.97628	9.392	63.6327	30487	11022022_RID_3676_Test.raw	F2		1.77	6.758e-05	0.003345	115980192	63.59
	FALSE	High	[K].LTPLPEDNSMNVDQDGDPSDRMEVQEQEEDISSLIR.[S]			0.000295294	0	1	2	1	P78527	P78527 [3197-3232]	1	4101.85	0	22092534		High	High	0	0.0001538	2.97	65.85	K.LTPLPEDNSMNVDQDGDPSDRMEVQEQEEDISSLIR.S	[3197-3232]		Used
		Checked	Confidence	Identifying Node	PSM Ambiguity	Annotated Sequence	Modifications	# Protein Groups	# Proteins	Master Protein Accessions	Protein Accessions	# Missed Cleavages	Charge	DeltaScore	DeltaCn	Rank	Search Engine Rank	m/z [Da]	MH+ [Da]	Theo. MH+ [Da]	DeltaM [ppm]	Deltam/z [Da]	Activation Type	MS Order	Isolation Interference [%]	Ion Inject Time [ms]	RT [min]	First Scan	Spectrum File	File ID	Quan Info	XCorr	Percolator q-Value	Percolator PEP	Precursor Abundance	Apex RT [min]
		FALSE	High	Sequest HT (A2)	Unambiguous	[K].LTPLPEDNSMNVDQDGDPSDRMEVQEQEEDISSLIR.[S]		1	2	P78527	P78527-2; P78527	1	3	0.6195	0	1	1	1367.96	4101.87	4101.85	4.6	0.00629	HCD (High Energy Collision Dissociation)	MS2	0	54	65.8885	32037	11022022_RID_3676_Test.raw	F2		2.97	0	0.0001538	22092534	65.85
	FALSE	High	[K].NLSSNEAISLEEIR.[I]			3.51315e-05	0	1	3	1	P78527	P78527 [839-852]	0	1574.8	0	410574080		High	High	0	1.596e-05	3.84	43	K.NLSSNEAISLEEIR.I	[839-852]		Used
		Checked	Confidence	Identifying Node	PSM Ambiguity	Annotated Sequence	Modifications	# Protein Groups	# Proteins	Master Protein Accessions	Protein Accessions	# Missed Cleavages	Charge	DeltaScore	DeltaCn	Rank	Search Engine Rank	m/z [Da]	MH+ [Da]	Theo. MH+ [Da]	DeltaM [ppm]	Deltam/z [Da]	Activation Type	MS Order	Isolation Interference [%]	Ion Inject Time [ms]	RT [min]	First Scan	Spectrum File	File ID	Quan Info	XCorr	Percolator q-Value	Percolator PEP	Precursor Abundance	Apex RT [min]
		FALSE	High	Sequest HT (A2)	Unambiguous	[K].NLSSNEAISLEEIR.[I]		1	3	P78527	B4DL41; P78527-2; P78527	0	2	0.4453	0	1	1	787.905	1574.8	1574.8	0.66	0.00052	HCD (High Energy Collision Dissociation)	MS2	38.6988	8.735	42.9652	16196	11022022_RID_3676_Test.raw	F2		3.84	0	1.596e-05	410574080	43
	FALSE	High	[K].MVSAVLNGMLDQSFR.[E]			1.33937e-05	0	1	2	1	P78527	P78527 [1592-1606]	0	1667.82	0	61958812		High	High	0	5.721e-06	3.52	63.62	K.MVSAVLNGMLDQSFR.E	[1592-1606]		Used
		Checked	Confidence	Identifying Node	PSM Ambiguity	Annotated Sequence	Modifications	# Protein Groups	# Proteins	Master Protein Accessions	Protein Accessions	# Missed Cleavages	Charge	DeltaScore	DeltaCn	Rank	Search Engine Rank	m/z [Da]	MH+ [Da]	Theo. MH+ [Da]	DeltaM [ppm]	Deltam/z [Da]	Activation Type	MS Order	Isolation Interference [%]	Ion Inject Time [ms]	RT [min]	First Scan	Spectrum File	File ID	Quan Info	XCorr	Percolator q-Value	Percolator PEP	Precursor Abundance	Apex RT [min]
		FALSE	High	Sequest HT (A2)	Unambiguous	[K].MVSAVLNGMLDQSFR.[E]		1	2	P78527	P78527-2; P78527	0	2	0.5341	0	1	1	834.413	1667.82	1667.82	-3.89	-0.00324	HCD (High Energy Collision Dissociation)	MS2	13.2573	3.412	63.6652	30510	11022022_RID_3676_Test.raw	F2		3.52	0	5.721e-06	61958812	63.62
	FALSE	High	[K].MVSAVLNGMLDQSFR.[E]	1xDeamidated [N7]		7.13229e-06	0	1	2	1	P78527	P78527 [1592-1606]	0	1668.81	0	158868896		High	High	0	2.936e-06	2.97	61.37	K.MVSAVLNGMLDQSFR.E	[1592-1606]		Used
		Checked	Confidence	Identifying Node	PSM Ambiguity	Annotated Sequence	Modifications	# Protein Groups	# Proteins	Master Protein Accessions	Protein Accessions	# Missed Cleavages	Charge	DeltaScore	DeltaCn	Rank	Search Engine Rank	m/z [Da]	MH+ [Da]	Theo. MH+ [Da]	DeltaM [ppm]	Deltam/z [Da]	Activation Type	MS Order	Isolation Interference [%]	Ion Inject Time [ms]	RT [min]	First Scan	Spectrum File	File ID	Quan Info	XCorr	Percolator q-Value	Percolator PEP	Precursor Abundance	Apex RT [min]
		FALSE	High	Sequest HT (A2)	Unambiguous	[K].MVSAVLnGMLDQSFR.[E]	N7(Deamidated)	1	2	P78527	P78527-2; P78527	0	2	0.1852	0	1	1	834.905	1668.8	1668.81	-3.83	-0.0032	HCD (High Energy Collision Dissociation)	MS2	28.5327	1.553	61.321	28895	11022022_RID_3676_Test.raw	F2		2.97	0	2.936e-06	158868896	61.37
	FALSE	High	[R].MSTSPEAFLALR.[S]			0.000147106	0	1	2	1	P78527	P78527 [3890-3901]	0	1322.68	0	101994904		High	High	0	7.33e-05	2.28	53.93	R.MSTSPEAFLALR.S	[3890-3901]		Used
		Checked	Confidence	Identifying Node	PSM Ambiguity	Annotated Sequence	Modifications	# Protein Groups	# Proteins	Master Protein Accessions	Protein Accessions	# Missed Cleavages	Charge	DeltaScore	DeltaCn	Rank	Search Engine Rank	m/z [Da]	MH+ [Da]	Theo. MH+ [Da]	DeltaM [ppm]	Deltam/z [Da]	Activation Type	MS Order	Isolation Interference [%]	Ion Inject Time [ms]	RT [min]	First Scan	Spectrum File	File ID	Quan Info	XCorr	Percolator q-Value	Percolator PEP	Precursor Abundance	Apex RT [min]
		FALSE	High	Sequest HT (A2)	Unambiguous	[R].MSTSPEAFLALR.[S]		1	2	P78527	P78527-2; P78527	0	2	0.3728	0	1	1	661.84	1322.67	1322.68	-3.63	-0.0024	HCD (High Energy Collision Dissociation)	MS2	78.6912	1.866	53.8818	23764	11022022_RID_3676_Test.raw	F2		2.28	0	7.33e-05	101994904	53.93
	FALSE	High	[K].NLDLAVLELMQSSVDNTK.[M]			3.85835e-10	0	1	2	1	P78527	P78527 [1574-1591]	0	1990.02	0	77192296		High	High	0	8.549e-11	5.93	82.05	K.NLDLAVLELMQSSVDNTK.M	[1574-1591]		Used
		Checked	Confidence	Identifying Node	PSM Ambiguity	Annotated Sequence	Modifications	# Protein Groups	# Proteins	Master Protein Accessions	Protein Accessions	# Missed Cleavages	Charge	DeltaScore	DeltaCn	Rank	Search Engine Rank	m/z [Da]	MH+ [Da]	Theo. MH+ [Da]	DeltaM [ppm]	Deltam/z [Da]	Activation Type	MS Order	Isolation Interference [%]	Ion Inject Time [ms]	RT [min]	First Scan	Spectrum File	File ID	Quan Info	XCorr	Percolator q-Value	Percolator PEP	Precursor Abundance	Apex RT [min]
		FALSE	High	Sequest HT (A2)	Unambiguous	[K].NLDLAVLELMQSSVDNTK.[M]		1	2	P78527	P78527-2; P78527	0	2	0.6391	0	1	1	995.512	1990.02	1990.02	0.49	0.00049	HCD (High Energy Collision Dissociation)	MS2	30.6794	54	81.996	43102	11022022_RID_3676_Test.raw	F2		5.93	0	8.549e-11	77192296	82.05
	FALSE	High	[K].NILEESLCELVAK.[Q]	1xCarbamidomethyl [C8]		6.34996e-05	0	1	2	1	P78527	P78527 [2335-2347]	0	1517.79	0	218946144		High	High	0	3.008e-05	3.62	69.7	K.NILEESLCELVAK.Q	[2335-2347]		Used
		Checked	Confidence	Identifying Node	PSM Ambiguity	Annotated Sequence	Modifications	# Protein Groups	# Proteins	Master Protein Accessions	Protein Accessions	# Missed Cleavages	Charge	DeltaScore	DeltaCn	Rank	Search Engine Rank	m/z [Da]	MH+ [Da]	Theo. MH+ [Da]	DeltaM [ppm]	Deltam/z [Da]	Activation Type	MS Order	Isolation Interference [%]	Ion Inject Time [ms]	RT [min]	First Scan	Spectrum File	File ID	Quan Info	XCorr	Percolator q-Value	Percolator PEP	Precursor Abundance	Apex RT [min]
		FALSE	High	Sequest HT (A2)	Unambiguous	[K].NILEESLcELVAK.[Q]	C8(Carbamidomethyl)	1	2	P78527	P78527-2; P78527	0	2	0.5166	0	1	1	759.403	1517.8	1517.79	7.21	0.00547	HCD (High Energy Collision Dissociation)	MS2	12.4102	11.358	69.6126	34601	11022022_RID_3676_Test.raw	F2		3.62	0	3.008e-05	218946144	69.7
	FALSE	High	[K].NLLIFENLIDLK.[R]			4.37586e-05	0	1	2	2	P78527	P78527 [1974-1985]	0	1444.84	0	173511552		High	High	0	2.013e-05	3.47	84.8	K.NLLIFENLIDLK.R	[1974-1985]		Used
		Checked	Confidence	Identifying Node	PSM Ambiguity	Annotated Sequence	Modifications	# Protein Groups	# Proteins	Master Protein Accessions	Protein Accessions	# Missed Cleavages	Charge	DeltaScore	DeltaCn	Rank	Search Engine Rank	m/z [Da]	MH+ [Da]	Theo. MH+ [Da]	DeltaM [ppm]	Deltam/z [Da]	Activation Type	MS Order	Isolation Interference [%]	Ion Inject Time [ms]	RT [min]	First Scan	Spectrum File	File ID	Quan Info	XCorr	Percolator q-Value	Percolator PEP	Precursor Abundance	Apex RT [min]
		FALSE	High	Sequest HT (A2)	Unambiguous	[K].NLLIFENLIDLK.[R]		1	2	P78527	P78527-2; P78527	0	2	0.4035	0	1	1	722.925	1444.84	1444.84	0.59	0.00042	HCD (High Energy Collision Dissociation)	MS2	35.7032	23.496	84.6972	44952	11022022_RID_3676_Test.raw	F2		3.47	0	2.013e-05	173511552	84.8
		FALSE	High	Sequest HT (A2)	Unambiguous	[K].NLLIFENLIDLK.[R]		1	2	P78527	P78527-2; P78527	0	2	0.2048	0	1	1	722.924	1444.84	1444.84	0.07	5e-05	HCD (High Energy Collision Dissociation)	MS2	54.1553	33.974	85.0563	45194	11022022_RID_3676_Test.raw	F2		2.49	0	2.505e-05	173511552	84.8
	FALSE	High	[R].NELEIPGQYDGR.[G]			0.000485038	0	1	2	1	P78527	P78527 [3697-3708]	0	1390.66	0	80799752		High	High	0	0.00026	2.89	36.1	R.NELEIPGQYDGR.G	[3697-3708]		Used
		Checked	Confidence	Identifying Node	PSM Ambiguity	Annotated Sequence	Modifications	# Protein Groups	# Proteins	Master Protein Accessions	Protein Accessions	# Missed Cleavages	Charge	DeltaScore	DeltaCn	Rank	Search Engine Rank	m/z [Da]	MH+ [Da]	Theo. MH+ [Da]	DeltaM [ppm]	Deltam/z [Da]	Activation Type	MS Order	Isolation Interference [%]	Ion Inject Time [ms]	RT [min]	First Scan	Spectrum File	File ID	Quan Info	XCorr	Percolator q-Value	Percolator PEP	Precursor Abundance	Apex RT [min]
		FALSE	High	Sequest HT (A2)	Unambiguous	[R].NELEIPGQYDGR.[G]		1	2	P78527	P78527-2; P78527	0	2	0.2422	0	1	1	695.834	1390.66	1390.66	0.38	0.00026	HCD (High Energy Collision Dissociation)	MS2	41.1071	8.067	36.0674	11394	11022022_RID_3676_Test.raw	F2		2.89	0	0.00026	80799752	36.1
	FALSE	High	[R].NCISTVVHQGLIR.[I]	1xCarbamidomethyl [C2]		2.58827e-05	0	1	3	1	P78527	P78527 [477-489]	0	1496.8	0	68749440		High	High	0	1.154e-05	3.47	31.56	R.NCISTVVHQGLIR.I	[477-489]		Used
		Checked	Confidence	Identifying Node	PSM Ambiguity	Annotated Sequence	Modifications	# Protein Groups	# Proteins	Master Protein Accessions	Protein Accessions	# Missed Cleavages	Charge	DeltaScore	DeltaCn	Rank	Search Engine Rank	m/z [Da]	MH+ [Da]	Theo. MH+ [Da]	DeltaM [ppm]	Deltam/z [Da]	Activation Type	MS Order	Isolation Interference [%]	Ion Inject Time [ms]	RT [min]	First Scan	Spectrum File	File ID	Quan Info	XCorr	Percolator q-Value	Percolator PEP	Precursor Abundance	Apex RT [min]
		FALSE	High	Sequest HT (A2)	Unambiguous	[R].NcISTVVHQGLIR.[I]	C2(Carbamidomethyl)	1	3	P78527	B4DL41; P78527-2; P78527	0	2	0.4957	0	1	1	748.904	1496.8	1496.8	0.44	0.00033	HCD (High Energy Collision Dissociation)	MS2	7.9598	23.122	31.5835	8263	11022022_RID_3676_Test.raw	F2		3.47	0	1.154e-05	68749440	31.56
	FALSE	High	[R].LGLIEWLENTVTLK.[D]			2.54332e-06	0	1	1	3	P78527	P78527 [3800-3813]	0	1628.93	0	71337544		High	High	0	2.396e-06	3.58	96.66	R.LGLIEWLENTVTLK.D	[3800-3813]		Used
		Checked	Confidence	Identifying Node	PSM Ambiguity	Annotated Sequence	Modifications	# Protein Groups	# Proteins	Master Protein Accessions	Protein Accessions	# Missed Cleavages	Charge	DeltaScore	DeltaCn	Rank	Search Engine Rank	m/z [Da]	MH+ [Da]	Theo. MH+ [Da]	DeltaM [ppm]	Deltam/z [Da]	Activation Type	MS Order	Isolation Interference [%]	Ion Inject Time [ms]	RT [min]	First Scan	Spectrum File	File ID	Quan Info	XCorr	Percolator q-Value	Percolator PEP	Precursor Abundance	Apex RT [min]
		FALSE	High	Sequest HT (A2)	Unambiguous	[R].LGLIEWLENTVTLK.[D]		1	1	P78527	P78527	0	2	0.5726	0	1	1	814.967	1628.93	1628.93	0.63	0.00051	HCD (High Energy Collision Dissociation)	MS2	35.8805	54	96.9476	53177	11022022_RID_3676_Test.raw	F2		3.58	0	2.396e-06	31711700	96.94
		FALSE	High	Sequest HT (A2)	Unambiguous	[R].LGLIEWLENTVTLK.[D]		1	1	P78527	P78527	0	2	0.553	0	1	1	814.966	1628.93	1628.93	-0.05	-4e-05	HCD (High Energy Collision Dissociation)	MS2	54.6381	28.43	96.659	52985	11022022_RID_3676_Test.raw	F2		3.49	0	9.871e-07	39625844	96.66
		FALSE	High	Sequest HT (A2)	Unambiguous	[R].LGLIEWLENTVTLK.[D]		1	1	P78527	P78527	0	2	0.4375	0	1	1	814.967	1628.93	1628.93	0.42	0.00034	HCD (High Energy Collision Dissociation)	MS2	60.9245	25.33	97.3329	53439	11022022_RID_3676_Test.raw	F2		1.44	0.00348	0.08344	31711700	96.94
	FALSE	High	[R].LLALNSLYSPK.[I]			0.00165967	0	1	2	1	P78527	P78527 [2539-2549]	0	1218.71	0	266496224		High	High	0	0.0009609	3.06	49.24	R.LLALNSLYSPK.I	[2539-2549]		Used
		Checked	Confidence	Identifying Node	PSM Ambiguity	Annotated Sequence	Modifications	# Protein Groups	# Proteins	Master Protein Accessions	Protein Accessions	# Missed Cleavages	Charge	DeltaScore	DeltaCn	Rank	Search Engine Rank	m/z [Da]	MH+ [Da]	Theo. MH+ [Da]	DeltaM [ppm]	Deltam/z [Da]	Activation Type	MS Order	Isolation Interference [%]	Ion Inject Time [ms]	RT [min]	First Scan	Spectrum File	File ID	Quan Info	XCorr	Percolator q-Value	Percolator PEP	Precursor Abundance	Apex RT [min]
		FALSE	High	Sequest HT (A2)	Unambiguous	[R].LLALNSLYSPK.[I]		1	2	P78527	P78527-2; P78527	0	2	0.3791	0	1	1	609.858	1218.71	1218.71	0.06	3e-05	HCD (High Energy Collision Dissociation)	MS2	56.9197	4.445	49.3089	20607	11022022_RID_3676_Test.raw	F2		3.06	0	0.0009609	266496224	49.24
	FALSE	High	[R].IIANALSSEPACLAEIEEDK.[A]	1xCarbamidomethyl [C12]		7.42151e-07	0	1	2	1	P78527	P78527 [3336-3355]	0	2173.07	0	70072368		High	High	0	2.649e-07	4.72	55.89	R.IIANALSSEPACLAEIEEDK.A	[3336-3355]		Used
		Checked	Confidence	Identifying Node	PSM Ambiguity	Annotated Sequence	Modifications	# Protein Groups	# Proteins	Master Protein Accessions	Protein Accessions	# Missed Cleavages	Charge	DeltaScore	DeltaCn	Rank	Search Engine Rank	m/z [Da]	MH+ [Da]	Theo. MH+ [Da]	DeltaM [ppm]	Deltam/z [Da]	Activation Type	MS Order	Isolation Interference [%]	Ion Inject Time [ms]	RT [min]	First Scan	Spectrum File	File ID	Quan Info	XCorr	Percolator q-Value	Percolator PEP	Precursor Abundance	Apex RT [min]
		FALSE	High	Sequest HT (A2)	Unambiguous	[R].IIANALSSEPAcLAEIEEDK.[A]	C12(Carbamidomethyl)	1	2	P78527	P78527-2; P78527	0	2	0.4894	0	1	1	1087.04	2173.06	2173.07	-2.07	-0.00225	HCD (High Energy Collision Dissociation)	MS2	11.3773	54	55.8729	25145	11022022_RID_3676_Test.raw	F2		4.72	0	2.649e-07	70072368	55.89
	FALSE	High	[R].IIANALSSEPACLAEIEEDKAR.[R]	1xCarbamidomethyl [C12]		6.17067e-05	0	1	2	1	P78527	P78527 [3336-3357]	1	2400.21	0	354227136		High	High	0	2.925e-05	2.94	47.63	R.IIANALSSEPACLAEIEEDKAR.R	[3336-3357]		Used
		Checked	Confidence	Identifying Node	PSM Ambiguity	Annotated Sequence	Modifications	# Protein Groups	# Proteins	Master Protein Accessions	Protein Accessions	# Missed Cleavages	Charge	DeltaScore	DeltaCn	Rank	Search Engine Rank	m/z [Da]	MH+ [Da]	Theo. MH+ [Da]	DeltaM [ppm]	Deltam/z [Da]	Activation Type	MS Order	Isolation Interference [%]	Ion Inject Time [ms]	RT [min]	First Scan	Spectrum File	File ID	Quan Info	XCorr	Percolator q-Value	Percolator PEP	Precursor Abundance	Apex RT [min]
		FALSE	High	Sequest HT (A2)	Unambiguous	[R].IIANALSSEPAcLAEIEEDKAR.[R]	C12(Carbamidomethyl)	1	2	P78527	P78527-2; P78527	1	3	0.6395	0	1	1	800.741	2400.21	2400.21	0.6	0.00048	HCD (High Energy Collision Dissociation)	MS2	0	4.39	47.4812	19335	11022022_RID_3676_Test.raw	F2		2.94	0	2.925e-05	354227136	47.63
	FALSE	High	[K].LCYDAFTENMAGENQLLER.[R]	1xCarbamidomethyl [C2]		1.36066e-09	0	1	2	1	P78527	P78527 [1918-1936]	0	2274.02	0	44832940		High	High	0	3.287e-10	5.26	60.4	K.LCYDAFTENMAGENQLLER.R	[1918-1936]		Used
		Checked	Confidence	Identifying Node	PSM Ambiguity	Annotated Sequence	Modifications	# Protein Groups	# Proteins	Master Protein Accessions	Protein Accessions	# Missed Cleavages	Charge	DeltaScore	DeltaCn	Rank	Search Engine Rank	m/z [Da]	MH+ [Da]	Theo. MH+ [Da]	DeltaM [ppm]	Deltam/z [Da]	Activation Type	MS Order	Isolation Interference [%]	Ion Inject Time [ms]	RT [min]	First Scan	Spectrum File	File ID	Quan Info	XCorr	Percolator q-Value	Percolator PEP	Precursor Abundance	Apex RT [min]
		FALSE	High	Sequest HT (A2)	Unambiguous	[K].LcYDAFTENMAGENQLLER.[R]	C2(Carbamidomethyl)	1	2	P78527	P78527-2; P78527	0	2	0.6825	0	1	1	1137.51	2274.02	2274.02	0.83	0.00095	HCD (High Energy Collision Dissociation)	MS2	0	54	60.3969	28253	11022022_RID_3676_Test.raw	F2		5.26	0	3.287e-10	44832940	60.4
	FALSE	High	[K].LATTILQHWK.[K]			0.000412404	0	1	2	2	P78527	P78527 [1618-1627]	0	1210.69	0	193563144		High	High	0	0.0002184	1.93	33.16	K.LATTILQHWK.K	[1618-1627]		Used
		Checked	Confidence	Identifying Node	PSM Ambiguity	Annotated Sequence	Modifications	# Protein Groups	# Proteins	Master Protein Accessions	Protein Accessions	# Missed Cleavages	Charge	DeltaScore	DeltaCn	Rank	Search Engine Rank	m/z [Da]	MH+ [Da]	Theo. MH+ [Da]	DeltaM [ppm]	Deltam/z [Da]	Activation Type	MS Order	Isolation Interference [%]	Ion Inject Time [ms]	RT [min]	First Scan	Spectrum File	File ID	Quan Info	XCorr	Percolator q-Value	Percolator PEP	Precursor Abundance	Apex RT [min]
		FALSE	High	Sequest HT (A2)	Unambiguous	[K].LATTILQHWK.[K]		1	2	P78527	P78527-2; P78527	0	3	0.5285	0	1	1	404.236	1210.69	1210.69	-0.34	-0.00014	HCD (High Energy Collision Dissociation)	MS2	13.4516	3.758	33.2009	9395	11022022_RID_3676_Test.raw	F2		1.93	0	0.001113	108358768	33.16
		FALSE	High	Sequest HT (A2)	Unambiguous	[K].LATTILQHWK.[K]		1	2	P78527	P78527-2; P78527	0	2	0.4456	0	1	1	605.851	1210.69	1210.69	0.03	2e-05	HCD (High Energy Collision Dissociation)	MS2	49.1607	2.788	33.176	9378	11022022_RID_3676_Test.raw	F2		1.93	0	0.0002184	85204376	33.17
	FALSE	High	[K].LNESTFDTQITK.[K]			5.29653e-05	0	1	2	1	P78527	P78527 [1858-1869]	0	1396.7	0	104623096		High	High	0	2.475e-05	3.09	31.78	K.LNESTFDTQITK.K	[1858-1869]		Used
		Checked	Confidence	Identifying Node	PSM Ambiguity	Annotated Sequence	Modifications	# Protein Groups	# Proteins	Master Protein Accessions	Protein Accessions	# Missed Cleavages	Charge	DeltaScore	DeltaCn	Rank	Search Engine Rank	m/z [Da]	MH+ [Da]	Theo. MH+ [Da]	DeltaM [ppm]	Deltam/z [Da]	Activation Type	MS Order	Isolation Interference [%]	Ion Inject Time [ms]	RT [min]	First Scan	Spectrum File	File ID	Quan Info	XCorr	Percolator q-Value	Percolator PEP	Precursor Abundance	Apex RT [min]
		FALSE	High	Sequest HT (A2)	Unambiguous	[K].LNESTFDTQITK.[K]		1	2	P78527	P78527-2; P78527	0	2	0.4401	0	1	1	698.852	1396.7	1396.7	0.66	0.00046	HCD (High Energy Collision Dissociation)	MS2	18.0946	9.11	31.7788	8401	11022022_RID_3676_Test.raw	F2		3.09	0	2.475e-05	104623096	31.78
	FALSE	High	[R].IMEFTTTLLNTSPEGWK.[L]			0.000104322	0	1	2	1	P78527	P78527 [1341-1357]	0	1967.98	0		No Quan Values	High	High	0	5.069e-05	3.67		R.IMEFTTTLLNTSPEGWK.L	[1341-1357]		Not Used
		Checked	Confidence	Identifying Node	PSM Ambiguity	Annotated Sequence	Modifications	# Protein Groups	# Proteins	Master Protein Accessions	Protein Accessions	# Missed Cleavages	Charge	DeltaScore	DeltaCn	Rank	Search Engine Rank	m/z [Da]	MH+ [Da]	Theo. MH+ [Da]	DeltaM [ppm]	Deltam/z [Da]	Activation Type	MS Order	Isolation Interference [%]	Ion Inject Time [ms]	RT [min]	First Scan	Spectrum File	File ID	Quan Info	XCorr	Percolator q-Value	Percolator PEP	Precursor Abundance	Apex RT [min]
		FALSE	High	Sequest HT (A2)	Unambiguous	[R].IMEFTTTLLNTSPEGWK.[L]		1	2	P78527	P78527-2; P78527	0	2	0.5204	0	1	1	984.491	1967.97	1967.98	-2	-0.00197	HCD (High Energy Collision Dissociation)	MS2	6.29554	2.582	69.3636	34427	11022022_RID_3676_Test.raw	F2		3.67	0	5.069e-05
	FALSE	High	[K].LQSVQALTEIQEFISFISK.[Q]			3.17776e-08	0	1	2	1	P78527	P78527 [3129-3147]	0	2181.18	0		No Quan Values	High	High	0	9.319e-09	3.33		K.LQSVQALTEIQEFISFISK.Q	[3129-3147]		Not Used
		Checked	Confidence	Identifying Node	PSM Ambiguity	Annotated Sequence	Modifications	# Protein Groups	# Proteins	Master Protein Accessions	Protein Accessions	# Missed Cleavages	Charge	DeltaScore	DeltaCn	Rank	Search Engine Rank	m/z [Da]	MH+ [Da]	Theo. MH+ [Da]	DeltaM [ppm]	Deltam/z [Da]	Activation Type	MS Order	Isolation Interference [%]	Ion Inject Time [ms]	RT [min]	First Scan	Spectrum File	File ID	Quan Info	XCorr	Percolator q-Value	Percolator PEP	Precursor Abundance	Apex RT [min]
		FALSE	High	Sequest HT (A2)	Unambiguous	[K].LQSVQALTEIQEFISFISK.[Q]		1	2	P78527	P78527-2; P78527	0	2	0.6276	0	1	1	1091.09	2181.18	2181.18	0.65	0.00071	HCD (High Energy Collision Dissociation)	MS2	24.3292	54	107.097	59859	11022022_RID_3676_Test.raw	F2		3.33	0	9.319e-09
	FALSE	High	[K].LLLQGEADQSLLTFIDK.[A]			1.51134e-09	0	1	2	2	P78527	P78527 [3051-3067]	0	1904.04	0	204524208		High	High	0	3.661e-10	5.27	76.88	K.LLLQGEADQSLLTFIDK.A	[3051-3067]		Used
		Checked	Confidence	Identifying Node	PSM Ambiguity	Annotated Sequence	Modifications	# Protein Groups	# Proteins	Master Protein Accessions	Protein Accessions	# Missed Cleavages	Charge	DeltaScore	DeltaCn	Rank	Search Engine Rank	m/z [Da]	MH+ [Da]	Theo. MH+ [Da]	DeltaM [ppm]	Deltam/z [Da]	Activation Type	MS Order	Isolation Interference [%]	Ion Inject Time [ms]	RT [min]	First Scan	Spectrum File	File ID	Quan Info	XCorr	Percolator q-Value	Percolator PEP	Precursor Abundance	Apex RT [min]
		FALSE	High	Sequest HT (A2)	Unambiguous	[K].LLLQGEADQSLLTFIDK.[A]		1	2	P78527	P78527-2; P78527	0	2	0.5518	0	1	1	952.522	1904.04	1904.04	-0.81	-0.00077	HCD (High Energy Collision Dissociation)	MS2	17.0636	32.944	77.5573	40067	11022022_RID_3676_Test.raw	F2		3.86	0	8.159e-08	204524208	76.88
		FALSE	High	Sequest HT (A2)	Unambiguous	[K].LLLQGEADQSLLTFIDK.[A]		1	2	P78527	P78527-2; P78527	0	2	0.6205	0	1	1	952.523	1904.04	1904.04	1.08	0.00103	HCD (High Energy Collision Dissociation)	MS2	3.75525	54	76.767	39522	11022022_RID_3676_Test.raw	F2		5.27	0	3.661e-10	204524208	76.88
	FALSE	High	[R].ILELSGSSSEDSEK.[V]			1.18488e-06	0	1	2	1	P78527	P78527 [3359-3372]	0	1480.7	0	84052032		High	High	0	4.366e-07	2.71	29.22	R.ILELSGSSSEDSEK.V	[3359-3372]		Used
		Checked	Confidence	Identifying Node	PSM Ambiguity	Annotated Sequence	Modifications	# Protein Groups	# Proteins	Master Protein Accessions	Protein Accessions	# Missed Cleavages	Charge	DeltaScore	DeltaCn	Rank	Search Engine Rank	m/z [Da]	MH+ [Da]	Theo. MH+ [Da]	DeltaM [ppm]	Deltam/z [Da]	Activation Type	MS Order	Isolation Interference [%]	Ion Inject Time [ms]	RT [min]	First Scan	Spectrum File	File ID	Quan Info	XCorr	Percolator q-Value	Percolator PEP	Precursor Abundance	Apex RT [min]
		FALSE	High	Sequest HT (A2)	Unambiguous	[R].ILELSGSSSEDSEK.[V]		1	2	P78527	P78527-2; P78527	0	2	0.5018	0	1	1	740.855	1480.7	1480.7	0.46	0.00034	HCD (High Energy Collision Dissociation)	MS2	0	7.014	29.2329	6624	11022022_RID_3676_Test.raw	F2		2.71	0	4.366e-07	84052032	29.22
	FALSE	High	[R].VEQLFQVMNGILAQDSACSQR.[A]	1xCarbamidomethyl [C18]; 1xDeamidated [Q/N]		7.82075e-10	0	1	2	5	P78527	P78527 [3764-3784]	0	2395.14	0	83947448		High	High	0	1.813e-10	5.44	66.06	R.VEQLFQVMNGILAQDSACSQR.A	[3764-3784]		Used
		Checked	Confidence	Identifying Node	PSM Ambiguity	Annotated Sequence	Modifications	# Protein Groups	# Proteins	Master Protein Accessions	Protein Accessions	# Missed Cleavages	Charge	DeltaScore	DeltaCn	Rank	Search Engine Rank	m/z [Da]	MH+ [Da]	Theo. MH+ [Da]	DeltaM [ppm]	Deltam/z [Da]	Activation Type	MS Order	Isolation Interference [%]	Ion Inject Time [ms]	RT [min]	First Scan	Spectrum File	File ID	Quan Info	XCorr	Percolator q-Value	Percolator PEP	Precursor Abundance	Apex RT [min]
		FALSE	High	Sequest HT (A2)	Unambiguous	[R].VEQLFQVMnGILAQDSAcSQR.[A]	N9(Deamidated); C18(Carbamidomethyl)	1	2	P78527	P78527-2; P78527	0	2	0.0735	0	1	1	1198.07	2395.14	2395.14	1.13	0.00136	HCD (High Energy Collision Dissociation)	MS2	0	54	66.0773	32161	11022022_RID_3676_Test.raw	F2		5.44	0	1.813e-10	43923744	66.06
		FALSE	High	Sequest HT (A2)	Unambiguous	[R].VEQLFQVMNGILAqDSAcSQR.[A]	Q14(Deamidated); C18(Carbamidomethyl)	1	2	P78527	P78527-2; P78527	0	2		0.0197	2	2	1198.07	2395.13	2395.14	-5.2	-0.00623	HCD (High Energy Collision Dissociation)	MS2	0	37.974	78.564	40751	11022022_RID_3676_Test.raw	F2		4.49	0	2.741e-05	18018340	78.57
		FALSE	High	Sequest HT (A2)	Unambiguous	[R].VEQLFQVMnGILAQDSAcSQR.[A]	N9(Deamidated); C18(Carbamidomethyl)	1	2	P78527	P78527-2; P78527	0	2	0.0197	0	1	1	1198.07	2395.13	2395.14	-5.2	-0.00623	HCD (High Energy Collision Dissociation)	MS2	0	37.974	78.564	40751	11022022_RID_3676_Test.raw	F2		4.58	0	5.544e-07	18018340	78.57
		FALSE	High	Sequest HT (A2)	Unambiguous	[R].VEQLFqVMNGILAQDSAcSQR.[A]	Q6(Deamidated); C18(Carbamidomethyl)	1	2	P78527	P78527-2; P78527	0	3		0.0093	3	3	799.05	2395.14	2395.14	-1.06	-0.00085	HCD (High Energy Collision Dissociation)	MS2	29.3771	1.539	66.1356	32201	11022022_RID_3676_Test.raw	F2		1.06	0.001646	0.03676	40023704	66.03
		FALSE	High	Sequest HT (A2)	Unambiguous	[R].VEQLFQVMnGILAQDSAcSQR.[A]	N9(Deamidated); C18(Carbamidomethyl)	1	2	P78527	P78527-2; P78527	0	3		0.0467	5	5	799.05	2395.14	2395.14	-1.06	-0.00085	HCD (High Energy Collision Dissociation)	MS2	29.3771	1.539	66.1356	32201	11022022_RID_3676_Test.raw	F2		1.02	0.001646	0.03656	40023704	66.03
	FALSE	High	[K].VAACELLHSMVMFMLGK.[A]	1xCarbamidomethyl [C4]		2.2216e-05	0	1	3	3	P78527	P78527 [928-944]	0	1936.95	0	60710441		High	High	0	9.87e-06	4.16	92.71	K.VAACELLHSMVMFMLGK.A	[928-944]		Used
		Checked	Confidence	Identifying Node	PSM Ambiguity	Annotated Sequence	Modifications	# Protein Groups	# Proteins	Master Protein Accessions	Protein Accessions	# Missed Cleavages	Charge	DeltaScore	DeltaCn	Rank	Search Engine Rank	m/z [Da]	MH+ [Da]	Theo. MH+ [Da]	DeltaM [ppm]	Deltam/z [Da]	Activation Type	MS Order	Isolation Interference [%]	Ion Inject Time [ms]	RT [min]	First Scan	Spectrum File	File ID	Quan Info	XCorr	Percolator q-Value	Percolator PEP	Precursor Abundance	Apex RT [min]
		FALSE	High	Sequest HT (A2)	Unambiguous	[K].VAAcELLHSMVMFMLGK.[A]	C4(Carbamidomethyl)	1	3	P78527	B4DL41; P78527-2; P78527	0	3	0.301	0	1	1	646.322	1936.95	1936.95	0.07	4e-05	HCD (High Energy Collision Dissociation)	MS2	43.3445	14.86	93.0163	50567	11022022_RID_3676_Test.raw	F2		2.89	0	1.432e-05	52700336	92.71
		FALSE	High	Sequest HT (A2)	Unambiguous	[K].VAAcELLHSMVMFMLGK.[A]	C4(Carbamidomethyl)	1	3	P78527	B4DL41; P78527-2; P78527	0	2	0.5306	0	1	1	968.98	1936.95	1936.95	0.1	0.0001	HCD (High Energy Collision Dissociation)	MS2	39.0946	54	92.7215	50370	11022022_RID_3676_Test.raw	F2		2.45	0	0.0005646	8010105	92.71
		FALSE	High	Sequest HT (A2)	Unambiguous	[K].VAAcELLHSMVMFMLGK.[A]	C4(Carbamidomethyl)	1	3	P78527	B4DL41; P78527-2; P78527	0	3	0.601	0	1	1	646.322	1936.95	1936.95	0.25	0.00016	HCD (High Energy Collision Dissociation)	MS2	16.7899	37.29	92.7024	50355	11022022_RID_3676_Test.raw	F2		4.16	0	9.87e-06	52700336	92.71
	FALSE	High	[R].YNFPVEVEVPMER.[K]			2.77153e-06	0	1	2	1	P78527	P78527 [1988-2000]	0	1608.77	0	123954632		High	High	0	1.081e-06	3.07	59.01	R.YNFPVEVEVPMER.K	[1988-2000]		Used
		Checked	Confidence	Identifying Node	PSM Ambiguity	Annotated Sequence	Modifications	# Protein Groups	# Proteins	Master Protein Accessions	Protein Accessions	# Missed Cleavages	Charge	DeltaScore	DeltaCn	Rank	Search Engine Rank	m/z [Da]	MH+ [Da]	Theo. MH+ [Da]	DeltaM [ppm]	Deltam/z [Da]	Activation Type	MS Order	Isolation Interference [%]	Ion Inject Time [ms]	RT [min]	First Scan	Spectrum File	File ID	Quan Info	XCorr	Percolator q-Value	Percolator PEP	Precursor Abundance	Apex RT [min]
		FALSE	High	Sequest HT (A2)	Unambiguous	[R].YNFPVEVEVPMER.[K]		1	2	P78527	P78527-2; P78527	0	2	0.5635	0	1	1	804.89	1608.77	1608.77	0.16	0.00013	HCD (High Energy Collision Dissociation)	MS2	17.8479	54	58.9845	27288	11022022_RID_3676_Test.raw	F2		3.07	0	1.081e-06	123954632	59.01
	FALSE	High	[R].VVQMLGSLGGQINK.[N]			3.1679e-06	0	1	3	1	P78527	P78527 [855-868]	0	1443.8	0	286772320		High	High	0	1.234e-06	3.45	42.38	R.VVQMLGSLGGQINK.N	[855-868]		Used
		Checked	Confidence	Identifying Node	PSM Ambiguity	Annotated Sequence	Modifications	# Protein Groups	# Proteins	Master Protein Accessions	Protein Accessions	# Missed Cleavages	Charge	DeltaScore	DeltaCn	Rank	Search Engine Rank	m/z [Da]	MH+ [Da]	Theo. MH+ [Da]	DeltaM [ppm]	Deltam/z [Da]	Activation Type	MS Order	Isolation Interference [%]	Ion Inject Time [ms]	RT [min]	First Scan	Spectrum File	File ID	Quan Info	XCorr	Percolator q-Value	Percolator PEP	Precursor Abundance	Apex RT [min]
		FALSE	High	Sequest HT (A2)	Unambiguous	[R].VVQMLGSLGGQINK.[N]		1	3	P78527	B4DL41; P78527-2; P78527	0	2	0.4986	0	1	1	722.403	1443.8	1443.8	0.28	0.0002	HCD (High Energy Collision Dissociation)	MS2	10.5536	10.386	42.3451	15772	11022022_RID_3676_Test.raw	F2		3.45	0	1.234e-06	286772320	42.38
	FALSE	High	[K].VYELLGLLGEVHPSEMINNAENLFR.[A]			7.15452e-08	0	1	3	2	P78527	P78527 [174-198]	0	2857.46	0	21951276		High	High	0	2.212e-08	5.09	92.89	K.VYELLGLLGEVHPSEMINNAENLFR.A	[174-198]		Used
		Checked	Confidence	Identifying Node	PSM Ambiguity	Annotated Sequence	Modifications	# Protein Groups	# Proteins	Master Protein Accessions	Protein Accessions	# Missed Cleavages	Charge	DeltaScore	DeltaCn	Rank	Search Engine Rank	m/z [Da]	MH+ [Da]	Theo. MH+ [Da]	DeltaM [ppm]	Deltam/z [Da]	Activation Type	MS Order	Isolation Interference [%]	Ion Inject Time [ms]	RT [min]	First Scan	Spectrum File	File ID	Quan Info	XCorr	Percolator q-Value	Percolator PEP	Precursor Abundance	Apex RT [min]
		FALSE	High	Sequest HT (A2)	Unambiguous	[K].VYELLGLLGEVHPSEMINNAENLFR.[A]		1	3	P78527	B4DL41; P78527-2; P78527	0	3	0.6248	0	1	1	953.157	2857.46	2857.46	0.24	0.00023	HCD (High Energy Collision Dissociation)	MS2	39.3501	54	93.0191	50569	11022022_RID_3676_Test.raw	F2		5.09	0	2.212e-08	21951276	92.89
		FALSE	High	Sequest HT (A2)	Unambiguous	[K].VYELLGLLGEVHPSEMINNAENLFR.[A]		1	3	P78527	B4DL41; P78527-2; P78527	0	3	0.5934	0	1	1	953.157	2857.46	2857.46	0.43	0.00041	HCD (High Energy Collision Dissociation)	MS2	2.84553	39.024	92.7111	50362	11022022_RID_3676_Test.raw	F2		4.87	0	6.874e-07	21951276	92.89
	FALSE	High	[R].VTVMASLR.[R]			0.00212599	0	1	2	1	P78527	P78527 [3726-3733]	0	876.497	0	100469480		High	High	0	0.001256	1.85	29.97	R.VTVMASLR.R	[3726-3733]		Used
		Checked	Confidence	Identifying Node	PSM Ambiguity	Annotated Sequence	Modifications	# Protein Groups	# Proteins	Master Protein Accessions	Protein Accessions	# Missed Cleavages	Charge	DeltaScore	DeltaCn	Rank	Search Engine Rank	m/z [Da]	MH+ [Da]	Theo. MH+ [Da]	DeltaM [ppm]	Deltam/z [Da]	Activation Type	MS Order	Isolation Interference [%]	Ion Inject Time [ms]	RT [min]	First Scan	Spectrum File	File ID	Quan Info	XCorr	Percolator q-Value	Percolator PEP	Precursor Abundance	Apex RT [min]
		FALSE	High	Sequest HT (A2)	Unambiguous	[R].VTVMASLR.[R]		1	2	P78527	P78527-2; P78527	0	2	0.3189	0	1	1	438.752	876.497	876.497	0.25	0.00011	HCD (High Energy Collision Dissociation)	MS2	31.8462	4.348	30.0298	7178	11022022_RID_3676_Test.raw	F2		1.85	0	0.001256	100469480	29.97
	FALSE	High	[R].SDPGLLTNTMDVFVK.[E]			0.000575923	0	1	3	1	P78527	P78527 [3993-4007]	0	1636.83	0	213367200		High	High	0	0.0003127	2.32	66.63	R.SDPGLLTNTMDVFVK.E	[3993-4007]		Used
		Checked	Confidence	Identifying Node	PSM Ambiguity	Annotated Sequence	Modifications	# Protein Groups	# Proteins	Master Protein Accessions	Protein Accessions	# Missed Cleavages	Charge	DeltaScore	DeltaCn	Rank	Search Engine Rank	m/z [Da]	MH+ [Da]	Theo. MH+ [Da]	DeltaM [ppm]	Deltam/z [Da]	Activation Type	MS Order	Isolation Interference [%]	Ion Inject Time [ms]	RT [min]	First Scan	Spectrum File	File ID	Quan Info	XCorr	Percolator q-Value	Percolator PEP	Precursor Abundance	Apex RT [min]
		FALSE	High	Sequest HT (A2)	Unambiguous	[R].SDPGLLTNTMDVFVK.[E]		1	3	P78527	H0YG84; P78527-2; P78527	0	2	0.3147	0	1	1	818.911	1636.81	1636.83	-6.65	-0.00544	HCD (High Energy Collision Dissociation)	MS2	9.21665	6.066	66.5049	32456	11022022_RID_3676_Test.raw	F2		2.32	0	0.0003127	213367200	66.63
	FALSE	High	[R].SLGPPQGEEDSVPR.[D]			6.9417e-07	0	1	2	1	P78527	P78527 [2107-2120]	0	1467.71	0	146881424		High	High	0	2.48e-07	2.84	28.28	R.SLGPPQGEEDSVPR.D	[2107-2120]		Used
		Checked	Confidence	Identifying Node	PSM Ambiguity	Annotated Sequence	Modifications	# Protein Groups	# Proteins	Master Protein Accessions	Protein Accessions	# Missed Cleavages	Charge	DeltaScore	DeltaCn	Rank	Search Engine Rank	m/z [Da]	MH+ [Da]	Theo. MH+ [Da]	DeltaM [ppm]	Deltam/z [Da]	Activation Type	MS Order	Isolation Interference [%]	Ion Inject Time [ms]	RT [min]	First Scan	Spectrum File	File ID	Quan Info	XCorr	Percolator q-Value	Percolator PEP	Precursor Abundance	Apex RT [min]
		FALSE	High	Sequest HT (A2)	Unambiguous	[R].SLGPPQGEEDSVPR.[D]		1	2	P78527	P78527-2; P78527	0	2	0.662	0	1	1	734.357	1467.71	1467.71	0.21	0.00016	HCD (High Energy Collision Dissociation)	MS2	6.53505	4.861	28.2591	5943	11022022_RID_3676_Test.raw	F2		2.84	0	2.48e-07	146881424	28.28
	FALSE	High	[K].SLGTIQQCCDAIDHLCR.[I]	3xCarbamidomethyl [C8; C9; C16]		2.55123e-08	0	1	2	1	P78527	P78527 [1120-1136]	0	2046.92	0	308564640		High	High	0	7.403e-09	4.82	36.46	K.SLGTIQQCCDAIDHLCR.I	[1120-1136]		Used
		Checked	Confidence	Identifying Node	PSM Ambiguity	Annotated Sequence	Modifications	# Protein Groups	# Proteins	Master Protein Accessions	Protein Accessions	# Missed Cleavages	Charge	DeltaScore	DeltaCn	Rank	Search Engine Rank	m/z [Da]	MH+ [Da]	Theo. MH+ [Da]	DeltaM [ppm]	Deltam/z [Da]	Activation Type	MS Order	Isolation Interference [%]	Ion Inject Time [ms]	RT [min]	First Scan	Spectrum File	File ID	Quan Info	XCorr	Percolator q-Value	Percolator PEP	Precursor Abundance	Apex RT [min]
[truncated: 78,092 more rows]
