# Supplementary material for: Pharmacological inhibition of RE1 silencing transcription factor disrupts SOX2 expression and neurogenesis in human induced pluripotent stem cells derived neuronal models
Source: Metab Brain Dis. 2025 Nov 18;40(8):318. doi: 10.1007/s11011-025-01744-1 (PMC12627181; doi:10.1007/s11011-025-01744-1)
Supplement: Supplementary file 2 — Supplementary Material 2 [file 11011_2025_1744_MOESM2_ESM.zip › supplimentary file proteomic data/PROTEOMIC DATSET 2 CONTROL.xlsx]

## Sheet: Proteins
Checked	Protein FDR Confidence: Combined	Master	Accession	Description	Exp. q-value: Combined	Sum PEP Score	Coverage [%]	# Peptides	# PSMs	# Unique Peptides	# Protein Groups	# AAs	MW [kDa]	calc. pI	Score Sequest HT: Sequest HT	# Peptides (by Search Engine): Sequest HT	# Razor Peptides	Abundances (Normalized): F1: Sample	Found in Sample: [S1] F1: Sample	Modifications
FALSE	High	Master Protein	P49327	Fatty acid synthase OS=Homo sapiens OX=9606 GN=FASN PE=1 SV=3	0	646.874	50	79	227	79	1	2511	273.3	6.44	712.03	79	0	94471633781	High
	Checked	Confidence	Annotated Sequence	Modifications	Modifications in Master Proteins	Qvality PEP	Qvality q-value	# Protein Groups	# Proteins	# PSMs	Master Protein Accessions	Positions in Master Proteins	# Missed Cleavages	Theo. MH+ [Da]	# Razor Quan Results	Abundances (Normalized): F1: Sample	Quan Info	Found in Sample: [S1] F1: Sample	Confidence (by Search Engine): Sequest HT	Percolator q-Value (by Search Engine): Sequest HT	Percolator PEP (by Search Engine): Sequest HT	XCorr (by Search Engine): Sequest HT	Top Apex RT [min]	Sequence in Protein	Positions in Protein	Peptide Group Modifications in Protein	Quan Usage
	FALSE	High	[K].LTPGCEAEAETEAICFFVQQFTDMEHNR.[V]	2xCarbamidomethyl [C5; C15]		4.55894e-07	0	1	2	4	P49327	P49327 [2355-2382]	0	3330.45	0	1742909328		High	High	0	2.44e-07	4.16	93.87	K.LTPGCEAEAETEAICFFVQQFTDMEHNR.V	[2355-2382]		Used
		Checked	Confidence	Identifying Node	PSM Ambiguity	Annotated Sequence	Modifications	# Protein Groups	# Proteins	Master Protein Accessions	Protein Accessions	# Missed Cleavages	Charge	DeltaScore	DeltaCn	Rank	Search Engine Rank	m/z [Da]	MH+ [Da]	Theo. MH+ [Da]	DeltaM [ppm]	Deltam/z [Da]	Activation Type	MS Order	Isolation Interference [%]	Ion Inject Time [ms]	RT [min]	First Scan	Spectrum File	File ID	Quan Info	XCorr	Percolator q-Value	Percolator PEP	Precursor Abundance	Apex RT [min]
		FALSE	High	Sequest HT (A2)	Unambiguous	[K].LTPGcEAEAETEAIcFFVQQFTDMEHNR.[V]	C5(Carbamidomethyl); C15(Carbamidomethyl)	1	2	P49327	P49327; A0A0U1RQF0	0	3	0.6286	0	1	1	1110.81	3330.43	3330.45	-6.22	-0.00691	HCD (High Energy Collision Dissociation)	MS2	1.28885	1.723	94.1453	59039	11022022_RID_3676_control.raw	F1		4.12	0	5.075e-05	1660027136	93.87
		FALSE	High	Sequest HT (A2)	Unambiguous	[K].LTPGcEAEAETEAIcFFVQQFTDMEHNR.[V]	C5(Carbamidomethyl); C15(Carbamidomethyl)	1	2	P49327	P49327; A0A0U1RQF0	0	3	0.5697	0	1	1	1110.82	3330.45	3330.45	-1.34	-0.00149	HCD (High Energy Collision Dissociation)	MS2	26.0926	14.76	93.5593	58635	11022022_RID_3676_control.raw	F1		4.16	0	2.44e-07	1660027136	93.87
		FALSE	High	Sequest HT (A2)	Unambiguous	[K].LTPGcEAEAETEAIcFFVQQFTDMEHNR.[V]	C5(Carbamidomethyl); C15(Carbamidomethyl)	1	2	P49327	P49327; A0A0U1RQF0	0	4	0.558	0	1	1	833.364	3330.44	3330.45	-4.3	-0.00358	HCD (High Energy Collision Dissociation)	MS2	8.39768	9.418	94.149	59042	11022022_RID_3676_control.raw	F1		3.62	3.042e-05	0.0001349	82882192	94.02
		FALSE	High	Sequest HT (A2)	Unambiguous	[K].LTPGcEAEAETEAIcFFVQQFTDMEHNR.[V]	C5(Carbamidomethyl); C15(Carbamidomethyl)	1	2	P49327	P49327; A0A0U1RQF0	0	4	0.2419	0	1	1	833.368	3330.45	3330.45	0.41	0.00034	HCD (High Energy Collision Dissociation)	MS2	12.4859	4.229	93.795	58796	11022022_RID_3676_control.raw	F1		1.24	0.004815	0.1048	82882192	94.02
	FALSE	High	[R].LSIPTYGLQCTR.[AG]	1xCarbamidomethyl [C10]		1.52189e-05	0	1	3	3	P49327	P49327 [2264-2275]	0	1408.73	0	1210197760		High	High	0	1.434e-05	2.52	42.5	R.LSIPTYGLQCTR.A	[2264-2275]		Used
		Checked	Confidence	Identifying Node	PSM Ambiguity	Annotated Sequence	Modifications	# Protein Groups	# Proteins	Master Protein Accessions	Protein Accessions	# Missed Cleavages	Charge	DeltaScore	DeltaCn	Rank	Search Engine Rank	m/z [Da]	MH+ [Da]	Theo. MH+ [Da]	DeltaM [ppm]	Deltam/z [Da]	Activation Type	MS Order	Isolation Interference [%]	Ion Inject Time [ms]	RT [min]	First Scan	Spectrum File	File ID	Quan Info	XCorr	Percolator q-Value	Percolator PEP	Precursor Abundance	Apex RT [min]
		FALSE	High	Sequest HT (A2)	Unambiguous	[R].LSIPTYGLQcTR.[AG]	C10(Carbamidomethyl)	1	3	P49327	P49327; J3KTF0; A0A0U1RQF0	0	2	0.5319	0	1	1	704.866	1408.72	1408.73	-0.39	-0.00028	HCD (High Energy Collision Dissociation)	MS2	28.5641	1.457	42.6041	23376	11022022_RID_3676_control.raw	F1		2.35	0	9.131e-06	1210197760	42.5
		FALSE	High	Sequest HT (A2)	Unambiguous	[R].LSIPTYGLQcTR.[AG]	C10(Carbamidomethyl)	1	3	P49327	P49327; J3KTF0; A0A0U1RQF0	0	2	0.4167	0	1	1	704.866	1408.73	1408.73	0.21	0.00015	HCD (High Energy Collision Dissociation)	MS2	38.3092	4.232	42.3531	23210	11022022_RID_3676_control.raw	F1		2.52	0	1.434e-05	1210197760	42.5
		FALSE	High	Sequest HT (A2)	Unambiguous	[R].LSIPTYGLQcTR.[AG]	C10(Carbamidomethyl)	1	3	P49327	P49327; J3KTF0; A0A0U1RQF0	0	2	0.352	0	1	1	704.866	1408.72	1408.73	-0.91	-0.00064	HCD (High Energy Collision Dissociation)	MS2	11.0146	2.147	42.6605	23415	11022022_RID_3676_control.raw	F1		1.96	5.763e-05	0.0003619	1210197760	42.5
	FALSE	High	[K].LPESENLQEFWDNLIGGVDMVTDDDRR.[W]			7.0711e-12	0	1	3	5	P49327	P49327 [13-39]	1	3163.46	0	2510029120		High	High	0	7.537e-11	7.82	95.01	K.LPESENLQEFWDNLIGGVDMVTDDDRR.W	[13-39]		Used
		Checked	Confidence	Identifying Node	PSM Ambiguity	Annotated Sequence	Modifications	# Protein Groups	# Proteins	Master Protein Accessions	Protein Accessions	# Missed Cleavages	Charge	DeltaScore	DeltaCn	Rank	Search Engine Rank	m/z [Da]	MH+ [Da]	Theo. MH+ [Da]	DeltaM [ppm]	Deltam/z [Da]	Activation Type	MS Order	Isolation Interference [%]	Ion Inject Time [ms]	RT [min]	First Scan	Spectrum File	File ID	Quan Info	XCorr	Percolator q-Value	Percolator PEP	Precursor Abundance	Apex RT [min]
		FALSE	High	Sequest HT (A2)	Unambiguous	[K].LPESENLQEFWDNLIGGVDMVTDDDRR.[W]		1	3	P49327	P49327; A0A0U1RRG3; A0A0U1RQF0	1	3	0.7072	0	1	1	1055.15	3163.43	3163.46	-9.21	-0.00971	HCD (High Energy Collision Dissociation)	MS2	1.92943	2.971	94.7663	59463	11022022_RID_3676_control.raw	F1		7.82	0	7.537e-11	2435120128	95.01
		FALSE	High	Sequest HT (A2)	Unambiguous	[K].LPESENLQEFWDNLIGGVDMVTDDDRR.[W]		1	3	P49327	P49327; A0A0U1RRG3; A0A0U1RQF0	1	3	0.6489	0	1	1	1055.16	3163.47	3163.46	1.68	0.00177	HCD (High Energy Collision Dissociation)	MS2	4.33856	54	94.6704	59400	11022022_RID_3676_control.raw	F1		7.69	0	2.394e-11	2435120128	95.01
		FALSE	High	Sequest HT (A2)	Unambiguous	[K].LPESENLQEFWDNLIGGVDMVTDDDRR.[W]		1	3	P49327	P49327; A0A0U1RRG3; A0A0U1RQF0	1	3	0.7088	0	1	1	1055.16	3163.47	3163.46	1.18	0.00124	HCD (High Energy Collision Dissociation)	MS2	0.412342	49.451	95.2603	59798	11022022_RID_3676_control.raw	F1		7.76	0	2.658e-12	2435120128	95.01
		FALSE	High	Sequest HT (A2)	Unambiguous	[K].LPESENLQEFWDNLIGGVDMVTDDDRR.[W]		1	3	P49327	P49327; A0A0U1RRG3; A0A0U1RQF0	1	3	0.4637	0	1	1	1055.16	3163.47	3163.46	1.08	0.00114	HCD (High Energy Collision Dissociation)	MS2	0.379978	1.376	94.9751	59605	11022022_RID_3676_control.raw	F1		2.48	3.042e-05	0.0002067	2435120128	95.01
		FALSE	High	Sequest HT (A2)	Unambiguous	[K].LPESENLQEFWDNLIGGVDMVTDDDRR.[W]		1	3	P49327	P49327; A0A0U1RRG3; A0A0U1RQF0	1	4	0.4735	0	1	1	791.62	3163.46	3163.46	-1.14	-0.0009	HCD (High Energy Collision Dissociation)	MS2	14.8419	8.616	94.9085	59558	11022022_RID_3676_control.raw	F1		3.59	0.0001971	0.00294	74908992	94.94
	FALSE	High	[K].LPESENLQEFWDNLIGGVDMVTDDDRR.[W]	1xDeamidated [N13]		5.93186e-07	0	1	3	1	P49327	P49327 [13-39]	1	3164.45	0		No Quan Values	High	High	0	3.209e-07	6.11		K.LPESENLQEFWDNLIGGVDMVTDDDRR.W	[13-39]		Not Used
		Checked	Confidence	Identifying Node	PSM Ambiguity	Annotated Sequence	Modifications	# Protein Groups	# Proteins	Master Protein Accessions	Protein Accessions	# Missed Cleavages	Charge	DeltaScore	DeltaCn	Rank	Search Engine Rank	m/z [Da]	MH+ [Da]	Theo. MH+ [Da]	DeltaM [ppm]	Deltam/z [Da]	Activation Type	MS Order	Isolation Interference [%]	Ion Inject Time [ms]	RT [min]	First Scan	Spectrum File	File ID	Quan Info	XCorr	Percolator q-Value	Percolator PEP	Precursor Abundance	Apex RT [min]
		FALSE	High	Sequest HT (A2)	Unambiguous	[K].LPESENLQEFWDnLIGGVDMVTDDDRR.[W]	N13(Deamidated)	1	3	P49327	P49327; A0A0U1RRG3; A0A0U1RQF0	1	3	0.1522	0	1	1	1055.49	3164.45	3164.45	0.04	5e-05	HCD (High Energy Collision Dissociation)	MS2	22.4618	41.147	82.6913	51172	11022022_RID_3676_control.raw	F1		6.11	0	3.209e-07
	FALSE	High	[K].LPESENLQEFWDNLIGGVDMVTDDDRR.[W]	1xOxidation [M20]		8.87653e-07	0	1	3	4	P49327	P49327 [13-39]	1	3179.46	0	291709904		High	High	0	4.876e-07	5.26	90.94	K.LPESENLQEFWDNLIGGVDMVTDDDRR.W	[13-39]		Used
		Checked	Confidence	Identifying Node	PSM Ambiguity	Annotated Sequence	Modifications	# Protein Groups	# Proteins	Master Protein Accessions	Protein Accessions	# Missed Cleavages	Charge	DeltaScore	DeltaCn	Rank	Search Engine Rank	m/z [Da]	MH+ [Da]	Theo. MH+ [Da]	DeltaM [ppm]	Deltam/z [Da]	Activation Type	MS Order	Isolation Interference [%]	Ion Inject Time [ms]	RT [min]	First Scan	Spectrum File	File ID	Quan Info	XCorr	Percolator q-Value	Percolator PEP	Precursor Abundance	Apex RT [min]
		FALSE	High	Sequest HT (A2)	Unambiguous	[K].LPESENLQEFWDNLIGGVDmVTDDDRR.[W]	M20(Oxidation)	1	3	P49327	P49327; A0A0U1RRG3; A0A0U1RQF0	1	3	0.538	0	1	1	1060.49	3179.47	3179.46	2.61	0.00277	HCD (High Energy Collision Dissociation)	MS2	20.7185	54	91.209	57033	11022022_RID_3676_control.raw	F1		5.26	0	4.876e-07	141613296	90.94
		FALSE	High	Sequest HT (A2)	Unambiguous	[K].LPESENLQEFWDNLIGGVDmVTDDDRR.[W]	M20(Oxidation)	1	3	P49327	P49327; A0A0U1RRG3; A0A0U1RQF0	1	3	0.5252	0	1	1	1060.49	3179.45	3179.46	-1.29	-0.00136	HCD (High Energy Collision Dissociation)	MS2	29.7422	6.191	90.9208	56835	11022022_RID_3676_control.raw	F1		5.16	3.042e-05	0.000142	141613296	90.94
		FALSE	High	Sequest HT (A2)	Unambiguous	[K].LPESENLQEFWDNLIGGVDmVTDDDRR.[W]	M20(Oxidation)	1	3	P49327	P49327; A0A0U1RRG3; A0A0U1RQF0	1	3	0.0638	0	1	1	1060.49	3179.46	3179.46	0.02	2e-05	HCD (High Energy Collision Dissociation)	MS2	70.2581	12.554	90.291	56403	11022022_RID_3676_control.raw	F1		1.41	0.00311	0.06401	150096608	90.5
		FALSE	High	Sequest HT (A2)	Unambiguous	[K].LPESENLQEFWDNLIGGVDmVTDDDRR.[W]	M20(Oxidation)	1	3	P49327	P49327; A0A0U1RRG3; A0A0U1RQF0	1	3	0.2602	0	1	1	1060.49	3179.46	3179.46	-0.11	-0.00012	HCD (High Energy Collision Dissociation)	MS2	6.56011	5.093	90.5656	56589	11022022_RID_3676_control.raw	F1		1.96	0.007993	0.2156	150096608	90.5
	FALSE	High	[R].IPGLLSPHPLLQLSYTATDR.[H]			9.0058e-09	0	1	3	2	P49327	P49327 [1256-1275]	0	2192.21	0	996339008		High	High	0	4.278e-09	6.61	60.46	R.IPGLLSPHPLLQLSYTATDR.H	[1256-1275]		Used
		Checked	Confidence	Identifying Node	PSM Ambiguity	Annotated Sequence	Modifications	# Protein Groups	# Proteins	Master Protein Accessions	Protein Accessions	# Missed Cleavages	Charge	DeltaScore	DeltaCn	Rank	Search Engine Rank	m/z [Da]	MH+ [Da]	Theo. MH+ [Da]	DeltaM [ppm]	Deltam/z [Da]	Activation Type	MS Order	Isolation Interference [%]	Ion Inject Time [ms]	RT [min]	First Scan	Spectrum File	File ID	Quan Info	XCorr	Percolator q-Value	Percolator PEP	Precursor Abundance	Apex RT [min]
		FALSE	High	Sequest HT (A2)	Unambiguous	[R].IPGLLSPHPLLQLSYTATDR.[H]		1	3	P49327	P49327; A0A0U1RQF0; Q6PJJ3	0	3	0.5961	0	1	1	731.409	2192.21	2192.21	2.86	0.00209	HCD (High Energy Collision Dissociation)	MS2	24.7136	2.637	60.3662	35731	11022022_RID_3676_control.raw	F1		6.61	0	4.278e-09	996339008	60.46
		FALSE	High	Sequest HT (A2)	Unambiguous	[R].IPGLLSPHPLLQLSYTATDR.[H]		1	3	P49327	P49327; A0A0U1RQF0; Q6PJJ3	0	3	0.4092	0	1	1	731.406	2192.2	2192.21	-1.73	-0.00126	HCD (High Energy Collision Dissociation)	MS2	46.9162	1.243	60.6625	35935	11022022_RID_3676_control.raw	F1		3.47	3.042e-05	0.0001586	996339008	60.46
	FALSE	High	[K].LPEDPLLSGLLDSPALK.[A]			3.75768e-05	0	1	3	2	P49327	P49327 [1209-1225]	0	1777.99	0	4163685376		High	High	0	2.332e-05	2.4	78.56	K.LPEDPLLSGLLDSPALK.A	[1209-1225]		Used
		Checked	Confidence	Identifying Node	PSM Ambiguity	Annotated Sequence	Modifications	# Protein Groups	# Proteins	Master Protein Accessions	Protein Accessions	# Missed Cleavages	Charge	DeltaScore	DeltaCn	Rank	Search Engine Rank	m/z [Da]	MH+ [Da]	Theo. MH+ [Da]	DeltaM [ppm]	Deltam/z [Da]	Activation Type	MS Order	Isolation Interference [%]	Ion Inject Time [ms]	RT [min]	First Scan	Spectrum File	File ID	Quan Info	XCorr	Percolator q-Value	Percolator PEP	Precursor Abundance	Apex RT [min]
		FALSE	High	Sequest HT (A2)	Unambiguous	[K].LPEDPLLSGLLDSPALK.[A]		1	3	P49327	P49327; A0A0U1RQF0; Q6PJJ3	0	2	0.675	0	1	1	889.502	1778	1777.99	0.78	0.00069	HCD (High Energy Collision Dissociation)	MS2	22.7456	2.106	78.3946	48195	11022022_RID_3676_control.raw	F1		2.4	0	2.332e-05	4163685376	78.56
		FALSE	High	Sequest HT (A2)	Unambiguous	[K].LPEDPLLSGLLDSPALK.[A]		1	3	P49327	P49327; A0A0U1RQF0; Q6PJJ3	0	2	0.4928	0	1	1	889.501	1777.99	1777.99	-0.04	-4e-05	HCD (High Energy Collision Dissociation)	MS2	0.383758	0.264	78.679	48392	11022022_RID_3676_control.raw	F1		2.09	0.0005323	0.009672	4163685376	78.56
	FALSE	High	[R].LQVVDQPLPVR.[G]			0.000111036	0	1	2	1	P49327	P49327 [374-384]	0	1263.74	0	2646138624		High	High	0	7.212e-05	2.48	36.65	R.LQVVDQPLPVR.G	[374-384]		Used
		Checked	Confidence	Identifying Node	PSM Ambiguity	Annotated Sequence	Modifications	# Protein Groups	# Proteins	Master Protein Accessions	Protein Accessions	# Missed Cleavages	Charge	DeltaScore	DeltaCn	Rank	Search Engine Rank	m/z [Da]	MH+ [Da]	Theo. MH+ [Da]	DeltaM [ppm]	Deltam/z [Da]	Activation Type	MS Order	Isolation Interference [%]	Ion Inject Time [ms]	RT [min]	First Scan	Spectrum File	File ID	Quan Info	XCorr	Percolator q-Value	Percolator PEP	Precursor Abundance	Apex RT [min]
		FALSE	High	Sequest HT (A2)	Unambiguous	[R].LQVVDQPLPVR.[G]		1	2	P49327	P49327; A0A0U1RQF0	0	2	0.6653	0	1	1	632.375	1263.74	1263.74	0.03	2e-05	HCD (High Energy Collision Dissociation)	MS2	17.7674	0.8	36.5981	19199	11022022_RID_3676_control.raw	F1		2.48	0	7.212e-05	2646138624	36.65
	FALSE	High	[R].LQLNGNLQLELAQVLAQERPK.[L]	2xDeamidated [Q/N]		1.11502e-05	0	1	3	4	P49327	P49327 [1188-1208]	0	2377.31	0		Not Reliable	High	High	0	6.617e-06	3.76		R.LQLNGNLQLELAQVLAQERPK.L	[1188-1208]		Not Used
		Checked	Confidence	Identifying Node	PSM Ambiguity	Annotated Sequence	Modifications	# Protein Groups	# Proteins	Master Protein Accessions	Protein Accessions	# Missed Cleavages	Charge	DeltaScore	DeltaCn	Rank	Search Engine Rank	m/z [Da]	MH+ [Da]	Theo. MH+ [Da]	DeltaM [ppm]	Deltam/z [Da]	Activation Type	MS Order	Isolation Interference [%]	Ion Inject Time [ms]	RT [min]	First Scan	Spectrum File	File ID	Quan Info	XCorr	Percolator q-Value	Percolator PEP	Precursor Abundance	Apex RT [min]
		FALSE	High	Sequest HT (A2)	Unambiguous	[R].LqLNGNLqLELAQVLAQERPK.[L]	Q2(Deamidated); Q8(Deamidated)	1	3	P49327	P49327; A0A0U1RQF0; Q6PJJ3	0	3	0.0027	0	1	1	793.114	2377.33	2377.31	7.8	0.00618	HCD (High Energy Collision Dissociation)	MS2	52.5528	1.347	70.3666	42654	11022022_RID_3676_control.raw	F1	Not Reliable	3.76	0	6.617e-06
		FALSE	High	Sequest HT (A2)	Unambiguous	[R].LQLnGnLQLELAQVLAQERPK.[L]	N4(Deamidated); N6(Deamidated)	1	3	P49327	P49327; A0A0U1RQF0; Q6PJJ3	0	3		0.0452	4	4	793.114	2377.33	2377.31	7.8	0.00618	HCD (High Energy Collision Dissociation)	MS2	52.5528	1.347	70.3666	42654	11022022_RID_3676_control.raw	F1	Not Reliable	3.59	0	7.619e-06
		FALSE	High	Sequest HT (A2)	Unambiguous	[R].LqLNGnLQLELAQVLAQERPK.[L]	Q2(Deamidated); N6(Deamidated)	1	3	P49327	P49327; A0A0U1RQF0; Q6PJJ3	0	3		0.0027	2	2	793.114	2377.33	2377.31	7.8	0.00618	HCD (High Energy Collision Dissociation)	MS2	52.5528	1.347	70.3666	42654	11022022_RID_3676_control.raw	F1	Not Reliable	3.75	0	4.186e-05
		FALSE	High	Sequest HT (A2)	Unambiguous	[R].LQLNGNLqLELAqVLAQERPK.[L]	Q8(Deamidated); Q13(Deamidated)	1	3	P49327	P49327; A0A0U1RQF0; Q6PJJ3	0	3		0.0346	3	3	793.114	2377.33	2377.31	7.8	0.00618	HCD (High Energy Collision Dissociation)	MS2	52.5528	1.347	70.3666	42654	11022022_RID_3676_control.raw	F1	Not Reliable	3.63	3.042e-05	0.0001379
	FALSE	High	[R].LQLNGNLQLELAQVLAQERPK.[L]	1xDeamidated [N/Q]		9.94031e-09	0	1	3	11	P49327	P49327 [1188-1208]	0	2376.32	0	1222790556		High	High	0	3.539e-07	5.22	73.21	R.LQLNGNLQLELAQVLAQERPK.L	[1188-1208]		Used
		Checked	Confidence	Identifying Node	PSM Ambiguity	Annotated Sequence	Modifications	# Protein Groups	# Proteins	Master Protein Accessions	Protein Accessions	# Missed Cleavages	Charge	DeltaScore	DeltaCn	Rank	Search Engine Rank	m/z [Da]	MH+ [Da]	Theo. MH+ [Da]	DeltaM [ppm]	Deltam/z [Da]	Activation Type	MS Order	Isolation Interference [%]	Ion Inject Time [ms]	RT [min]	First Scan	Spectrum File	File ID	Quan Info	XCorr	Percolator q-Value	Percolator PEP	Precursor Abundance	Apex RT [min]
		FALSE	High	Sequest HT (A2)	Unambiguous	[R].LQLNGnLQLELAQVLAQERPK.[L]	N6(Deamidated)	1	3	P49327	P49327; A0A0U1RQF0; Q6PJJ3	0	3	0.0096	0	1	1	792.781	2376.33	2376.32	1.12	0.00089	HCD (High Energy Collision Dissociation)	MS2	22.3965	27.286	72.9584	44441	11022022_RID_3676_control.raw	F1		4.16	0	1.283e-07	932691904	73.21
		FALSE	High	Sequest HT (A2)	Unambiguous	[R].LQLnGNLQLELAQVLAQERPK.[L]	N4(Deamidated)	1	3	P49327	P49327; A0A0U1RQF0; Q6PJJ3	0	3		0.0096	2	2	792.781	2376.33	2376.32	1.12	0.00089	HCD (High Energy Collision Dissociation)	MS2	22.3965	27.286	72.9584	44441	11022022_RID_3676_control.raw	F1		4.12	0	1.352e-07	932691904	73.21
		FALSE	High	Sequest HT (A2)	Unambiguous	[R].LQLNGNLqLELAQVLAQERPK.[L]	Q8(Deamidated)	1	3	P49327	P49327; A0A0U1RQF0; Q6PJJ3	0	3		0.0216	3	3	792.781	2376.33	2376.32	1.12	0.00089	HCD (High Energy Collision Dissociation)	MS2	22.3965	27.286	72.9584	44441	11022022_RID_3676_control.raw	F1		4.07	0	1.581e-06	932691904	73.21
		FALSE	High	Sequest HT (A2)	Unambiguous	[R].LQLNGnLQLELAQVLAQERPK.[L]	N6(Deamidated)	1	3	P49327	P49327; A0A0U1RQF0; Q6PJJ3	0	3	0.0038	0	1	1	792.783	2376.34	2376.32	4.64	0.00368	HCD (High Energy Collision Dissociation)	MS2	14.9372	8.817	70.7338	42908	11022022_RID_3676_control.raw	F1		5.22	0	3.539e-07	256009424	70.36
		FALSE	High	Sequest HT (A2)	Unambiguous	[R].LQLnGNLQLELAQVLAQERPK.[L]	N4(Deamidated)	1	3	P49327	P49327; A0A0U1RQF0; Q6PJJ3	0	3		0.0038	2	2	792.783	2376.34	2376.32	4.64	0.00368	HCD (High Energy Collision Dissociation)	MS2	14.9372	8.817	70.7338	42908	11022022_RID_3676_control.raw	F1		5.2	0	3.611e-07	256009424	70.36
		FALSE	High	Sequest HT (A2)	Unambiguous	[R].LQLNGnLQLELAQVLAQERPK.[L]	N6(Deamidated)	1	3	P49327	P49327; A0A0U1RQF0; Q6PJJ3	0	3	0.0059	0	1	1	792.781	2376.33	2376.32	1.49	0.00118	HCD (High Energy Collision Dissociation)	MS2	9.72986	3.284	70.3077	42613	11022022_RID_3676_control.raw	F1		5.12	0	5.685e-09	256009424	70.36
		FALSE	High	Sequest HT (A2)	Unambiguous	[R].LQLnGNLQLELAQVLAQERPK.[L]	N4(Deamidated)	1	3	P49327	P49327; A0A0U1RQF0; Q6PJJ3	0	3		0.0059	2	2	792.781	2376.33	2376.32	1.49	0.00118	HCD (High Energy Collision Dissociation)	MS2	9.72986	3.284	70.3077	42613	11022022_RID_3676_control.raw	F1		5.09	0	4.725e-09	256009424	70.36
		FALSE	High	Sequest HT (A2)	Unambiguous	[R].LqLNGNLQLELAQVLAQERPK.[L]	Q2(Deamidated)	1	3	P49327	P49327; A0A0U1RQF0; Q6PJJ3	0	2	0.0095	0	1	1	1188.66	2376.32	2376.32	-2.13	-0.00253	HCD (High Energy Collision Dissociation)	MS2	0	20.366	73.1499	44569	11022022_RID_3676_control.raw	F1		4.22	0	1.583e-06
		FALSE	High	Sequest HT (A2)	Unambiguous	[R].LQLNGnLQLELAQVLAQERPK.[L]	N6(Deamidated)	1	3	P49327	P49327; A0A0U1RQF0; Q6PJJ3	0	2		0.0095	2	2	1188.66	2376.32	2376.32	-2.13	-0.00253	HCD (High Energy Collision Dissociation)	MS2	0	20.366	73.1499	44569	11022022_RID_3676_control.raw	F1		4.18	0	1.061e-06
		FALSE	High	Sequest HT (A2)	Unambiguous	[R].LQLnGNLQLELAQVLAQERPK.[L]	N4(Deamidated)	1	3	P49327	P49327; A0A0U1RQF0; Q6PJJ3	0	2		0.0142	3	3	1188.66	2376.32	2376.32	-2.13	-0.00253	HCD (High Energy Collision Dissociation)	MS2	0	20.366	73.1499	44569	11022022_RID_3676_control.raw	F1		4.16	0	1.399e-06
		FALSE	High	Sequest HT (A2)	Unambiguous	[R].LQLnGNLQLELAQVLAQERPK.[L]	N4(Deamidated)	1	3	P49327	P49327; A0A0U1RQF0; Q6PJJ3	0	3	0.145	0	1	1	792.779	2376.32	2376.32	-0.28	-0.00022	HCD (High Energy Collision Dissociation)	MS2	9.33717	3.283	71.64	43527	11022022_RID_3676_control.raw	F1		1.31	0.000404	0.005884	34089228	71.61
	FALSE	High	[R].MASCLEVLDLFLNQPHMVLSSFVLAEK.[A]	1xCarbamidomethyl [C4]; 1xDeamidated [N/Q]; 1xOxidation [M1]		7.14458e-05	0	1	2	2	P49327	P49327 [2088-2114]	0	3108.55	0	16855126		High	High	0	4.563e-05	3.25	96.42	R.MASCLEVLDLFLNQPHMVLSSFVLAEK.A	[2088-2114]		Used
		Checked	Confidence	Identifying Node	PSM Ambiguity	Annotated Sequence	Modifications	# Protein Groups	# Proteins	Master Protein Accessions	Protein Accessions	# Missed Cleavages	Charge	DeltaScore	DeltaCn	Rank	Search Engine Rank	m/z [Da]	MH+ [Da]	Theo. MH+ [Da]	DeltaM [ppm]	Deltam/z [Da]	Activation Type	MS Order	Isolation Interference [%]	Ion Inject Time [ms]	RT [min]	First Scan	Spectrum File	File ID	Quan Info	XCorr	Percolator q-Value	Percolator PEP	Precursor Abundance	Apex RT [min]
		FALSE	High	Sequest HT (A2)	Unambiguous	[R].mAScLEVLDLFLnQPHMVLSSFVLAEK.[A]	M1(Oxidation); C4(Carbamidomethyl); N13(Deamidated)	1	2	P49327	P49327; A0A0U1RQF0	0	3	0.4308	0	1	1	1036.86	3108.55	3108.55	3.08	0.00319	HCD (High Energy Collision Dissociation)	MS2	0	20.838	96.4372	60602	11022022_RID_3676_control.raw	F1		3.25	0	4.563e-05	16855126	96.42
		FALSE	High	Sequest HT (A2)	Unambiguous	[R].mAScLEVLDLFLNqPHMVLSSFVLAEK.[A]	M1(Oxidation); C4(Carbamidomethyl); Q14(Deamidated)	1	2	P49327	P49327; A0A0U1RQF0	0	3	0.4308	0	1	2	1036.86	3108.55	3108.55	3.08	0.00319	HCD (High Energy Collision Dissociation)	MS2	0	20.838	96.4372	60602	11022022_RID_3676_control.raw	F1		3.25	0	4.57e-05	16855126	96.42
	FALSE	High	[K].MVVPGLDGAQIPR.[D]			0.000119068	0	1	3	3	P49327	P49327 [1159-1171]	0	1352.74	0	2403396120		High	High	0	7.789e-05	2.5	48.17	K.MVVPGLDGAQIPR.D	[1159-1171]		Used
		Checked	Confidence	Identifying Node	PSM Ambiguity	Annotated Sequence	Modifications	# Protein Groups	# Proteins	Master Protein Accessions	Protein Accessions	# Missed Cleavages	Charge	DeltaScore	DeltaCn	Rank	Search Engine Rank	m/z [Da]	MH+ [Da]	Theo. MH+ [Da]	DeltaM [ppm]	Deltam/z [Da]	Activation Type	MS Order	Isolation Interference [%]	Ion Inject Time [ms]	RT [min]	First Scan	Spectrum File	File ID	Quan Info	XCorr	Percolator q-Value	Percolator PEP	Precursor Abundance	Apex RT [min]
		FALSE	High	Sequest HT (A2)	Unambiguous	[K].MVVPGLDGAQIPR.[D]		1	3	P49327	P49327; A0A0U1RQF0; Q6PJJ3	0	2	0.592	0	1	1	676.871	1352.73	1352.74	-0.37	-0.00025	HCD (High Energy Collision Dissociation)	MS2	29.9174	1.487	48.0641	27183	11022022_RID_3676_control.raw	F1		2.5	0	7.789e-05	2335252736	48.17
		FALSE	Medium	Sequest HT (A2)	Unambiguous	[K].MVVPGLDGAQIPR.[D]		1	3	P49327	P49327; A0A0U1RQF0; Q6PJJ3	0	2	0.5316	0	1	1	676.87	1352.73	1352.74	-1.65	-0.00112	HCD (High Energy Collision Dissociation)	MS2	11.5351	1.117	48.3636	27388	11022022_RID_3676_control.raw	F1		1.58	0.02463	0.6878	2335252736	48.17
		FALSE	Medium	Sequest HT (A2)	Unambiguous	[K].MVVPGLDGAQIPR.[D]		1	3	P49327	P49327; A0A0U1RQF0; Q6PJJ3	0	2	0.0663	0	1	1	676.871	1352.73	1352.74	-0.89	-0.0006	HCD (High Energy Collision Dissociation)	MS2	52.1531	2.301	49.04	27863	11022022_RID_3676_control.raw	F1		1.66	0.02471	0.6896	68143384	49.01
	FALSE	High	[R].LFDHPESPTPNPTEPLFLAQAEVYK.[E]			1.17408e-06	0	1	2	3	P49327	P49327 [968-992]	0	2840.41	0	1244277568		High	High	0	6.48e-07	5.58	63.03	R.LFDHPESPTPNPTEPLFLAQAEVYK.E	[968-992]		Used
		Checked	Confidence	Identifying Node	PSM Ambiguity	Annotated Sequence	Modifications	# Protein Groups	# Proteins	Master Protein Accessions	Protein Accessions	# Missed Cleavages	Charge	DeltaScore	DeltaCn	Rank	Search Engine Rank	m/z [Da]	MH+ [Da]	Theo. MH+ [Da]	DeltaM [ppm]	Deltam/z [Da]	Activation Type	MS Order	Isolation Interference [%]	Ion Inject Time [ms]	RT [min]	First Scan	Spectrum File	File ID	Quan Info	XCorr	Percolator q-Value	Percolator PEP	Precursor Abundance	Apex RT [min]
		FALSE	High	Sequest HT (A2)	Unambiguous	[R].LFDHPESPTPNPTEPLFLAQAEVYK.[E]		1	2	P49327	P49327; A0A0U1RQF0	0	2	0.5613	0	1	1	1420.71	2840.41	2840.41	-1.15	-0.00163	HCD (High Energy Collision Dissociation)	MS2	9.16007	54	62.9809	37538	11022022_RID_3676_control.raw	F1		4.81	0	6.93e-06	149031488	62.98
		FALSE	High	Sequest HT (A2)	Unambiguous	[R].LFDHPESPTPNPTEPLFLAQAEVYK.[E]		1	2	P49327	P49327; A0A0U1RQF0	0	3	0.6487	0	1	1	947.476	2840.41	2840.41	-0.64	-0.0006	HCD (High Energy Collision Dissociation)	MS2	37.839	1.798	62.9055	37484	11022022_RID_3676_control.raw	F1		5.58	0	6.48e-07	1095246080	63.03
		FALSE	High	Sequest HT (A2)	Unambiguous	[R].LFDHPESPTPNPTEPLFLAQAEVYK.[E]		1	2	P49327	P49327; A0A0U1RQF0	0	3	0.475	0	1	1	947.475	2840.41	2840.41	-1.28	-0.00122	HCD (High Energy Collision Dissociation)	MS2	5.87722	1.212	63.2004	37689	11022022_RID_3676_control.raw	F1		2	0.0001971	0.002927	1095246080	63.03
	FALSE	High	[R].LFDHPESPTPNPTEPLFLAQAEVYK.[E]	1xDeamidated [N/Q]		2.12728e-05	0	1	2	4	P49327	P49327 [968-992]	0	2841.4	0		Not Reliable	High	High	0	1.3e-05	4.49		R.LFDHPESPTPNPTEPLFLAQAEVYK.E	[968-992]		Not Used
		Checked	Confidence	Identifying Node	PSM Ambiguity	Annotated Sequence	Modifications	# Protein Groups	# Proteins	Master Protein Accessions	Protein Accessions	# Missed Cleavages	Charge	DeltaScore	DeltaCn	Rank	Search Engine Rank	m/z [Da]	MH+ [Da]	Theo. MH+ [Da]	DeltaM [ppm]	Deltam/z [Da]	Activation Type	MS Order	Isolation Interference [%]	Ion Inject Time [ms]	RT [min]	First Scan	Spectrum File	File ID	Quan Info	XCorr	Percolator q-Value	Percolator PEP	Precursor Abundance	Apex RT [min]
		FALSE	High	Sequest HT (A2)	Unambiguous	[R].LFDHPESPTPnPTEPLFLAQAEVYK.[E]	N11(Deamidated)	1	2	P49327	P49327; A0A0U1RQF0	0	2	0.0445	0	1	1	1421.21	2841.42	2841.4	6.97	0.0099	HCD (High Energy Collision Dissociation)	MS2	0	54	62.9271	37501	11022022_RID_3676_control.raw	F1	Not Reliable	4.49	0	1.3e-05
		FALSE	High	Sequest HT (A2)	Unambiguous	[R].LFDHPESPTPNPTEPLFLAqAEVYK.[E]	Q20(Deamidated)	1	2	P49327	P49327; A0A0U1RQF0	0	2		0.0445	2	2	1421.21	2841.42	2841.4	6.97	0.0099	HCD (High Energy Collision Dissociation)	MS2	0	54	62.9271	37501	11022022_RID_3676_control.raw	F1	Not Reliable	4.29	3.042e-05	0.0002064
		FALSE	High	Sequest HT (A2)	Unambiguous	[R].LFDHPESPTPnPTEPLFLAQAEVYK.[E]	N11(Deamidated)	1	2	P49327	P49327; A0A0U1RQF0	0	3		0.0057	2	2	947.808	2841.41	2841.4	3.48	0.0033	HCD (High Energy Collision Dissociation)	MS2	13.5607	11.208	63.3513	37794	11022022_RID_3676_control.raw	F1	Not Reliable	3.5	0.0001533	0.001686
		FALSE	High	Sequest HT (A2)	Unambiguous	[R].LFDHPESPTPNPTEPLFLAqAEVYK.[E]	Q20(Deamidated)	1	2	P49327	P49327; A0A0U1RQF0	0	3	0.0057	0	1	1	947.808	2841.41	2841.4	3.48	0.0033	HCD (High Energy Collision Dissociation)	MS2	13.5607	11.208	63.3513	37794	11022022_RID_3676_control.raw	F1	Not Reliable	3.52	0.002271	0.04642
	FALSE	High	[R].LHLSGIDANPNALFPPVEFPAPR.[G]			1.25155e-08	0	1	2	3	P49327	P49327 [803-825]	0	2472.3	0	3782635648		High	High	0	1.319e-08	5.73	68.06	R.LHLSGIDANPNALFPPVEFPAPR.G	[803-825]		Used
		Checked	Confidence	Identifying Node	PSM Ambiguity	Annotated Sequence	Modifications	# Protein Groups	# Proteins	Master Protein Accessions	Protein Accessions	# Missed Cleavages	Charge	DeltaScore	DeltaCn	Rank	Search Engine Rank	m/z [Da]	MH+ [Da]	Theo. MH+ [Da]	DeltaM [ppm]	Deltam/z [Da]	Activation Type	MS Order	Isolation Interference [%]	Ion Inject Time [ms]	RT [min]	First Scan	Spectrum File	File ID	Quan Info	XCorr	Percolator q-Value	Percolator PEP	Precursor Abundance	Apex RT [min]
		FALSE	High	Sequest HT (A2)	Unambiguous	[R].LHLSGIDANPNALFPPVEFPAPR.[G]		1	2	P49327	P49327; A0A0U1RQF0	0	3	0.6037	0	1	1	824.775	2472.31	2472.3	2.35	0.00194	HCD (High Energy Collision Dissociation)	MS2	7.4127	14.368	68.2871	41211	11022022_RID_3676_control.raw	F1		5.45	0	6.005e-09	3221618432	68.06
		FALSE	High	Sequest HT (A2)	Unambiguous	[R].LHLSGIDANPNALFPPVEFPAPR.[G]		1	2	P49327	P49327; A0A0U1RQF0	0	3	0.6028	0	1	1	824.774	2472.31	2472.3	2.06	0.0017	HCD (High Energy Collision Dissociation)	MS2	5.09315	2.295	67.9552	40979	11022022_RID_3676_control.raw	F1		4.96	0	3.09e-08	3221618432	68.06
		FALSE	High	Sequest HT (A2)	Unambiguous	[R].LHLSGIDANPNALFPPVEFPAPR.[G]		1	2	P49327	P49327; A0A0U1RQF0	0	2	0.6894	0	1	1	1236.65	2472.3	2472.3	-1.02	-0.00126	HCD (High Energy Collision Dissociation)	MS2	2.41848	3.859	68.0166	41022	11022022_RID_3676_control.raw	F1		5.73	0	1.319e-08	561017216	68.06
	FALSE	High	[R].LHLSGIDANPNALFPPVEFPAPR.[G]	1xDeamidated [N]		6.8167e-06	0	1	2	2	P49327	P49327 [803-825]	0	2473.29	0	142116272		High	High	0	4.812e-06	5.26	69.12	R.LHLSGIDANPNALFPPVEFPAPR.G	[803-825]		Used
		Checked	Confidence	Identifying Node	PSM Ambiguity	Annotated Sequence	Modifications	# Protein Groups	# Proteins	Master Protein Accessions	Protein Accessions	# Missed Cleavages	Charge	DeltaScore	DeltaCn	Rank	Search Engine Rank	m/z [Da]	MH+ [Da]	Theo. MH+ [Da]	DeltaM [ppm]	Deltam/z [Da]	Activation Type	MS Order	Isolation Interference [%]	Ion Inject Time [ms]	RT [min]	First Scan	Spectrum File	File ID	Quan Info	XCorr	Percolator q-Value	Percolator PEP	Precursor Abundance	Apex RT [min]
		FALSE	High	Sequest HT (A2)	Unambiguous	[R].LHLSGIDAnPNALFPPVEFPAPR.[G]	N9(Deamidated)	1	2	P49327	P49327; A0A0U1RQF0	0	3		0.0228	2	2	825.103	2473.29	2473.29	2.56	0.00211	HCD (High Energy Collision Dissociation)	MS2	25.178	7.39	69.0563	41744	11022022_RID_3676_control.raw	F1		5.14	0	4.005e-06	142116272	69.12
		FALSE	High	Sequest HT (A2)	Unambiguous	[R].LHLSGIDANPnALFPPVEFPAPR.[G]	N11(Deamidated)	1	2	P49327	P49327; A0A0U1RQF0	0	3	0.0228	0	1	1	825.103	2473.29	2473.29	2.56	0.00211	HCD (High Energy Collision Dissociation)	MS2	25.178	7.39	69.0563	41744	11022022_RID_3676_control.raw	F1		5.26	0	4.812e-06	142116272	69.12
	FALSE	High	[R].VLFPATGYLSIVWK.[T]			3.14393e-05	0	1	2	3	P49327	P49327 [884-897]	0	1593.9	0	415283360		High	High	0	1.943e-05	2.95	80.1	R.VLFPATGYLSIVWK.T	[884-897]		Used
		Checked	Confidence	Identifying Node	PSM Ambiguity	Annotated Sequence	Modifications	# Protein Groups	# Proteins	Master Protein Accessions	Protein Accessions	# Missed Cleavages	Charge	DeltaScore	DeltaCn	Rank	Search Engine Rank	m/z [Da]	MH+ [Da]	Theo. MH+ [Da]	DeltaM [ppm]	Deltam/z [Da]	Activation Type	MS Order	Isolation Interference [%]	Ion Inject Time [ms]	RT [min]	First Scan	Spectrum File	File ID	Quan Info	XCorr	Percolator q-Value	Percolator PEP	Precursor Abundance	Apex RT [min]
		FALSE	High	Sequest HT (A2)	Unambiguous	[R].VLFPATGYLSIVWK.[T]		1	2	P49327	P49327; A0A0U1RQF0	0	2	0.3992	0	1	1	797.454	1593.9	1593.9	-2.31	-0.00184	HCD (High Energy Collision Dissociation)	MS2	22.9181	1.973	80.1586	49413	11022022_RID_3676_control.raw	F1		2.63	0	5.281e-05	415283360	80.1
		FALSE	High	Sequest HT (A2)	Unambiguous	[R].VLFPATGYLSIVWK.[T]		1	2	P49327	P49327; A0A0U1RQF0	0	2	0.6	0	1	1	797.453	1593.9	1593.9	-2.93	-0.00233	HCD (High Energy Collision Dissociation)	MS2	9.97615	1.982	80.1828	49432	11022022_RID_3676_control.raw	F1		2.95	0	1.943e-05	415283360	80.1
		FALSE	High	Sequest HT (A2)	Unambiguous	[R].VLFPATGYLSIVWK.[T]		1	2	P49327	P49327; A0A0U1RQF0	0	2	0.4873	0	1	1	797.454	1593.9	1593.9	-1.78	-0.00142	HCD (High Energy Collision Dissociation)	MS2	18.9808	2.502	79.8601	49208	11022022_RID_3676_control.raw	F1		1.58	0.002763	0.05728	415283360	80.1
	FALSE	High	[R].VLFPATGYLSIVWKTLAR.[A]			5.55181e-06	0	1	2	1	P49327	P49327 [884-901]	1	2035.17	0	180952224		High	High	0	3.234e-06	3.36	85.89	R.VLFPATGYLSIVWKTLAR.A	[884-901]		Used
		Checked	Confidence	Identifying Node	PSM Ambiguity	Annotated Sequence	Modifications	# Protein Groups	# Proteins	Master Protein Accessions	Protein Accessions	# Missed Cleavages	Charge	DeltaScore	DeltaCn	Rank	Search Engine Rank	m/z [Da]	MH+ [Da]	Theo. MH+ [Da]	DeltaM [ppm]	Deltam/z [Da]	Activation Type	MS Order	Isolation Interference [%]	Ion Inject Time [ms]	RT [min]	First Scan	Spectrum File	File ID	Quan Info	XCorr	Percolator q-Value	Percolator PEP	Precursor Abundance	Apex RT [min]
		FALSE	High	Sequest HT (A2)	Unambiguous	[R].VLFPATGYLSIVWKTLAR.[A]		1	2	P49327	P49327; A0A0U1RQF0	1	3	0.6637	0	1	1	679.062	2035.17	2035.17	-1.72	-0.00117	HCD (High Energy Collision Dissociation)	MS2	0	3.444	85.89	53371	11022022_RID_3676_control.raw	F1		3.36	0	3.234e-06	180952224	85.89
	FALSE	High	[K].VGDPQELNGITR.[A]	1xDeamidated [N8]		3.09804e-06	0	1	2	2	P49327	P49327 [299-310]	0	1299.65	0	1856448640		High	High	0	1.774e-06	3.11	23.56	K.VGDPQELNGITR.A	[299-310]		Used
		Checked	Confidence	Identifying Node	PSM Ambiguity	Annotated Sequence	Modifications	# Protein Groups	# Proteins	Master Protein Accessions	Protein Accessions	# Missed Cleavages	Charge	DeltaScore	DeltaCn	Rank	Search Engine Rank	m/z [Da]	MH+ [Da]	Theo. MH+ [Da]	DeltaM [ppm]	Deltam/z [Da]	Activation Type	MS Order	Isolation Interference [%]	Ion Inject Time [ms]	RT [min]	First Scan	Spectrum File	File ID	Quan Info	XCorr	Percolator q-Value	Percolator PEP	Precursor Abundance	Apex RT [min]
		FALSE	High	Sequest HT (A2)	Unambiguous	[K].VGDPQELnGITR.[A]	N8(Deamidated)	1	2	P49327	P49327; A0A0U1RQF0	0	2	0.1903	0	1	1	650.331	1299.65	1299.65	-0.04	-3e-05	HCD (High Energy Collision Dissociation)	MS2	3.43701	3.592	23.4918	10059	11022022_RID_3676_control.raw	F1		3.1	0	9.391e-06	1336055424	23.56
		FALSE	High	Sequest HT (A2)	Unambiguous	[K].VGDPQELnGITR.[A]	N8(Deamidated)	1	2	P49327	P49327; A0A0U1RQF0	0	2	0.1704	0	1	1	650.331	1299.65	1299.65	0.69	0.00045	HCD (High Energy Collision Dissociation)	MS2	21.4483	2.71	27.906	13139	11022022_RID_3676_control.raw	F1		3.11	0	1.774e-06	520393216	27.96
	FALSE	High	[R].TLLEGSGLESIISIIHSSLAEPR.[V]			7.07878e-11	0	1	2	13	P49327	P49327 [2483-2505]	0	2422.32	0	4677373570		High	High	0	4.522e-09	7.17	89.79	R.TLLEGSGLESIISIIHSSLAEPR.V	[2483-2505]		Used
		Checked	Confidence	Identifying Node	PSM Ambiguity	Annotated Sequence	Modifications	# Protein Groups	# Proteins	Master Protein Accessions	Protein Accessions	# Missed Cleavages	Charge	DeltaScore	DeltaCn	Rank	Search Engine Rank	m/z [Da]	MH+ [Da]	Theo. MH+ [Da]	DeltaM [ppm]	Deltam/z [Da]	Activation Type	MS Order	Isolation Interference [%]	Ion Inject Time [ms]	RT [min]	First Scan	Spectrum File	File ID	Quan Info	XCorr	Percolator q-Value	Percolator PEP	Precursor Abundance	Apex RT [min]
		FALSE	High	Sequest HT (A2)	Unambiguous	[R].TLLEGSGLESIISIIHSSLAEPR.[V]		1	2	P49327	P49327; A0A0U1RQF0	0	3	0.5951	0	1	1	808.112	2422.32	2422.32	1.01	0.00081	HCD (High Energy Collision Dissociation)	MS2	29.707	9.846	91.4191	57179	11022022_RID_3676_control.raw	F1		2.84	0	1.288e-05	78304376	91.31
		FALSE	High	Sequest HT (A2)	Unambiguous	[R].TLLEGSGLESIISIIHSSLAEPR.[V]		1	2	P49327	P49327; A0A0U1RQF0	0	3	0.5584	0	1	1	808.111	2422.32	2422.32	-0.1	-8e-05	HCD (High Energy Collision Dissociation)	MS2	27.4839	11.868	92.1835	57702	11022022_RID_3676_control.raw	F1		3.51	0	2.869e-05	30151882	92.23
		FALSE	High	Sequest HT (A2)	Unambiguous	[R].TLLEGSGLESIISIIHSSLAEPR.[V]		1	2	P49327	P49327; A0A0U1RQF0	0	2	0.6433	0	1	1	1211.66	2422.31	2422.32	-2.2	-0.00266	HCD (High Energy Collision Dissociation)	MS2	31.975	13.614	89.5104	55873	11022022_RID_3676_control.raw	F1		3.56	0	1.758e-07	490581056	89.79
		FALSE	High	Sequest HT (A2)	Unambiguous	[R].TLLEGSGLESIISIIHSSLAEPR.[V]		1	2	P49327	P49327; A0A0U1RQF0	0	3	0.483	0	1	1	808.111	2422.32	2422.32	-0.39	-0.00031	HCD (High Energy Collision Dissociation)	MS2	70.4783	2.338	89.4626	55838	11022022_RID_3676_control.raw	F1		4.99	0	1.398e-09	4078336256	89.79
		FALSE	High	Sequest HT (A2)	Unambiguous	[R].TLLEGSGLESIISIIHSSLAEPR.[V]		1	2	P49327	P49327; A0A0U1RQF0	0	2	0.6357	0	1	1	1211.65	2422.3	2422.32	-8.77	-0.01062	HCD (High Energy Collision Dissociation)	MS2	0	8.095	89.8179	56084	11022022_RID_3676_control.raw	F1		5.6	0	5.413e-08	490581056	89.79
		FALSE	High	Sequest HT (A2)	Unambiguous	[R].TLLEGSGLESIISIIHSSLAEPR.[V]		1	2	P49327	P49327; A0A0U1RQF0	0	2	0.6372	0	1	1	1211.66	2422.32	2422.32	1.61	0.00196	HCD (High Energy Collision Dissociation)	MS2	6.02239	54	89.7927	56065	11022022_RID_3676_control.raw	F1		6.45	0	2.873e-11	490581056	89.79
		FALSE	High	Sequest HT (A2)	Unambiguous	[R].TLLEGSGLESIISIIHSSLAEPR.[V]		1	2	P49327	P49327; A0A0U1RQF0	0	3	0.5996	0	1	1	808.107	2422.31	2422.32	-4.52	-0.00365	HCD (High Energy Collision Dissociation)	MS2	16.2484	1.661	90.3511	56442	11022022_RID_3676_control.raw	F1		5.62	0	3.284e-08	4078336256	89.79
		FALSE	High	Sequest HT (A2)	Unambiguous	[R].TLLEGSGLESIISIIHSSLAEPR.[V]		1	2	P49327	P49327; A0A0U1RQF0	0	2	0.6114	0	1	1	1211.66	2422.3	2422.32	-6.08	-0.00737	HCD (High Energy Collision Dissociation)	MS2	25.6147	26.35	90.4161	56488	11022022_RID_3676_control.raw	F1		3.68	0	3.505e-06	490581056	89.79
		FALSE	High	Sequest HT (A2)	Unambiguous	[R].TLLEGSGLESIISIIHSSLAEPR.[V]		1	2	P49327	P49327; A0A0U1RQF0	0	3	0.541	0	1	1	808.112	2422.32	2422.32	0.88	0.00071	HCD (High Energy Collision Dissociation)	MS2	24.4546	12.048	90.9751	56875	11022022_RID_3676_control.raw	F1		5.49	0	3.472e-09	78304376	91.31
		FALSE	High	Sequest HT (A2)	Unambiguous	[R].TLLEGSGLESIISIIHSSLAEPR.[V]		1	2	P49327	P49327; A0A0U1RQF0	0	3	0.5802	0	1	1	808.114	2422.33	2422.32	3.43	0.00277	HCD (High Energy Collision Dissociation)	MS2	0.742163	28.447	90.0577	56242	11022022_RID_3676_control.raw	F1		7.17	0	4.522e-09	4078336256	89.79
		FALSE	High	Sequest HT (A2)	Unambiguous	[R].TLLEGSGLESIISIIHSSLAEPR.[V]		1	2	P49327	P49327; A0A0U1RQF0	0	2	0.6588	0	1	1	1211.66	2422.32	2422.32	0.99	0.0012	HCD (High Energy Collision Dissociation)	MS2	3.54449	54	90.1268	56289	11022022_RID_3676_control.raw	F1		5.51	0	7.064e-10	490581056	89.79
		FALSE	High	Sequest HT (A2)	Unambiguous	[R].TLLEGSGLESIISIIHSSLAEPR.[V]		1	2	P49327	P49327; A0A0U1RQF0	0	2	0.3425	0	1	1	1211.66	2422.32	2422.32	0.94	0.00114	HCD (High Energy Collision Dissociation)	MS2	12.7025	54	90.9988	56891	11022022_RID_3676_control.raw	F1		2.92	0.0001971	0.002566	25269384	90.71
		FALSE	Medium	Sequest HT (A2)	Selected	[R].TLLEGSGLESIISIIHSSLAEPR.[V]		1	2	P49327	P49327; A0A0U1RQF0	0	3		0	2	2	808.111	2422.32	2422.32	-0.4	-0.00033	HCD (High Energy Collision Dissociation)	MS2	3.88282	0.284	89.7536	56042	11022022_RID_3676_control.raw	F1		0.55	0.01565	0.4724	4078336256	89.79
	FALSE	High	[K].WTSQDSLLGMEFSGR.[D]			1.29481e-07	0	1	3	2	P49327	P49327 [1592-1606]	0	1713.79	0	874060160		High	High	0	1.16e-07	3.86	57.88	K.WTSQDSLLGMEFSGR.D	[1592-1606]		Used
		Checked	Confidence	Identifying Node	PSM Ambiguity	Annotated Sequence	Modifications	# Protein Groups	# Proteins	Master Protein Accessions	Protein Accessions	# Missed Cleavages	Charge	DeltaScore	DeltaCn	Rank	Search Engine Rank	m/z [Da]	MH+ [Da]	Theo. MH+ [Da]	DeltaM [ppm]	Deltam/z [Da]	Activation Type	MS Order	Isolation Interference [%]	Ion Inject Time [ms]	RT [min]	First Scan	Spectrum File	File ID	Quan Info	XCorr	Percolator q-Value	Percolator PEP	Precursor Abundance	Apex RT [min]
		FALSE	High	Sequest HT (A2)	Unambiguous	[K].WTSQDSLLGMEFSGR.[D]		1	3	P49327	P49327; A0A0U1RQF0; Q6PJJ3	0	2	0.6218	0	1	1	857.402	1713.8	1713.79	3.68	0.00315	HCD (High Energy Collision Dissociation)	MS2	34.9196	4.455	57.7887	33945	11022022_RID_3676_control.raw	F1		3.86	0	1.16e-07	874060160	57.88
		FALSE	High	Sequest HT (A2)	Unambiguous	[K].WTSQDSLLGMEFSGR.[D]		1	3	P49327	P49327; A0A0U1RQF0; Q6PJJ3	0	2	0.4955	0	1	1	857.399	1713.79	1713.79	-0.02	-2e-05	HCD (High Energy Collision Dissociation)	MS2	18.1681	8.441	58.0611	34135	11022022_RID_3676_control.raw	F1		3.37	0	6.658e-08	874060160	57.88
	FALSE	High	[K].VVEVLAGHGHLYSR.[I]			3.77303e-07	0	1	2	3	P49327	P49327 [1242-1255]	0	1536.83	0	463566838		High	High	0	1.713e-05	4.71	18.66	K.VVEVLAGHGHLYSR.I	[1242-1255]		Used
		Checked	Confidence	Identifying Node	PSM Ambiguity	Annotated Sequence	Modifications	# Protein Groups	# Proteins	Master Protein Accessions	Protein Accessions	# Missed Cleavages	Charge	DeltaScore	DeltaCn	Rank	Search Engine Rank	m/z [Da]	MH+ [Da]	Theo. MH+ [Da]	DeltaM [ppm]	Deltam/z [Da]	Activation Type	MS Order	Isolation Interference [%]	Ion Inject Time [ms]	RT [min]	First Scan	Spectrum File	File ID	Quan Info	XCorr	Percolator q-Value	Percolator PEP	Precursor Abundance	Apex RT [min]
		FALSE	High	Sequest HT (A2)	Unambiguous	[K].VVEVLAGHGHLYSR.[I]		1	2	P49327	P49327; Q6PJJ3	0	2	0.5455	0	1	1	768.918	1536.83	1536.83	0.23	0.00017	HCD (High Energy Collision Dissociation)	MS2	29.1987	26.129	18.6727	6706	11022022_RID_3676_control.raw	F1		3.41	0	2.009e-07	18273830	18.67
		FALSE	High	Sequest HT (A2)	Unambiguous	[K].VVEVLAGHGHLYSR.[I]		1	2	P49327	P49327; Q6PJJ3	0	3	0.4841	0	1	1	512.947	1536.83	1536.83	-0.3	-0.00015	HCD (High Energy Collision Dissociation)	MS2	12.1619	9.754	18.6037	6657	11022022_RID_3676_control.raw	F1		4.71	0	1.713e-05	364281344	18.66
		FALSE	High	Sequest HT (A2)	Unambiguous	[K].VVEVLAGHGHLYSR.[I]		1	2	P49327	P49327; Q6PJJ3	0	4	0.5315	0	1	1	384.962	1536.83	1536.83	-0.43	-0.00016	HCD (High Energy Collision Dissociation)	MS2	0	15.762	18.6364	6680	11022022_RID_3676_control.raw	F1		3.97	0	4.22e-05	81011664	18.66
	FALSE	High	[R].VYATILNAGTNTDGFK.[E]			1.81426e-07	0	1	2	1	P49327	P49327 [242-257]	0	1684.85	0	105246456		High	High	0	9.451e-08	3.71	43.48	R.VYATILNAGTNTDGFK.E	[242-257]		Used
		Checked	Confidence	Identifying Node	PSM Ambiguity	Annotated Sequence	Modifications	# Protein Groups	# Proteins	Master Protein Accessions	Protein Accessions	# Missed Cleavages	Charge	DeltaScore	DeltaCn	Rank	Search Engine Rank	m/z [Da]	MH+ [Da]	Theo. MH+ [Da]	DeltaM [ppm]	Deltam/z [Da]	Activation Type	MS Order	Isolation Interference [%]	Ion Inject Time [ms]	RT [min]	First Scan	Spectrum File	File ID	Quan Info	XCorr	Percolator q-Value	Percolator PEP	Precursor Abundance	Apex RT [min]
		FALSE	High	Sequest HT (A2)	Unambiguous	[R].VYATILNAGTNTDGFK.[E]		1	2	P49327	P49327; A0A0U1RQF0	0	2	0.5741	0	1	1	842.93	1684.85	1684.85	-0.4	-0.00034	HCD (High Energy Collision Dissociation)	MS2	16.6452	3.923	43.4764	23982	11022022_RID_3676_control.raw	F1		3.71	0	9.451e-08	105246456	43.48
	FALSE	High	[K].VVVQVLAEEPEAVLK.[G]			9.49673e-05	0	1	2	2	P49327	P49327 [1852-1866]	0	1622.94	0	2017322752		High	High	0	6.139e-05	4.36	54.22	K.VVVQVLAEEPEAVLK.G	[1852-1866]		Used
		Checked	Confidence	Identifying Node	PSM Ambiguity	Annotated Sequence	Modifications	# Protein Groups	# Proteins	Master Protein Accessions	Protein Accessions	# Missed Cleavages	Charge	DeltaScore	DeltaCn	Rank	Search Engine Rank	m/z [Da]	MH+ [Da]	Theo. MH+ [Da]	DeltaM [ppm]	Deltam/z [Da]	Activation Type	MS Order	Isolation Interference [%]	Ion Inject Time [ms]	RT [min]	First Scan	Spectrum File	File ID	Quan Info	XCorr	Percolator q-Value	Percolator PEP	Precursor Abundance	Apex RT [min]
		FALSE	High	Sequest HT (A2)	Unambiguous	[K].VVVQVLAEEPEAVLK.[G]		1	2	P49327	P49327; A0A0U1RQF0	0	2	0.594	0	1	1	811.971	1622.94	1622.94	-0.5	-0.00041	HCD (High Energy Collision Dissociation)	MS2	25.5832	4.338	54.1372	31404	11022022_RID_3676_control.raw	F1		4.36	0	6.139e-05	2017322752	54.22
		FALSE	High	Sequest HT (A2)	Unambiguous	[K].VVVQVLAEEPEAVLK.[G]		1	2	P49327	P49327; A0A0U1RQF0	0	2	0.587	0	1	1	811.97	1622.93	1622.94	-1.79	-0.00146	HCD (High Energy Collision Dissociation)	MS2	47.8719	2.244	54.4601	31629	11022022_RID_3676_control.raw	F1		3.68	5.763e-05	0.000344	2017322752	54.22
	FALSE	High	[R].VTVAGGVHISGLHTESAPR.[R]			5.23802e-08	0	1	2	9	P49327	P49327 [1086-1104]	0	1888	0	2619764048		High	High	0	2.612e-08	4.28	21.21	R.VTVAGGVHISGLHTESAPR.R	[1086-1104]		Used
		Checked	Confidence	Identifying Node	PSM Ambiguity	Annotated Sequence	Modifications	# Protein Groups	# Proteins	Master Protein Accessions	Protein Accessions	# Missed Cleavages	Charge	DeltaScore	DeltaCn	Rank	Search Engine Rank	m/z [Da]	MH+ [Da]	Theo. MH+ [Da]	DeltaM [ppm]	Deltam/z [Da]	Activation Type	MS Order	Isolation Interference [%]	Ion Inject Time [ms]	RT [min]	First Scan	Spectrum File	File ID	Quan Info	XCorr	Percolator q-Value	Percolator PEP	Precursor Abundance	Apex RT [min]
		FALSE	High	Sequest HT (A2)	Unambiguous	[R].VTVAGGVHISGLHTESAPR.[R]		1	2	P49327	P49327; A0A0U1RQF0	0	3	0.609	0	1	1	630.006	1888	1888	-0.16	-0.0001	HCD (High Energy Collision Dissociation)	MS2	8.03302	5.478	22.2904	9219	11022022_RID_3676_control.raw	F1		3.99	0	4.272e-07	224725120	21.95
		FALSE	High	Sequest HT (A2)	Unambiguous	[R].VTVAGGVHISGLHTESAPR.[R]		1	2	P49327	P49327; A0A0U1RQF0	0	4	0.6402	0	1	1	472.756	1888	1888	-0.04	-2e-05	HCD (High Energy Collision Dissociation)	MS2	75.2311	2.118	21.1483	8420	11022022_RID_3676_control.raw	F1		4.28	0	2.612e-08	844606976	21.21
		FALSE	High	Sequest HT (A2)	Unambiguous	[R].VTVAGGVHISGLHTESAPR.[R]		1	2	P49327	P49327; A0A0U1RQF0	0	3	0.5776	0	1	1	630.006	1888	1888	0.13	8e-05	HCD (High Energy Collision Dissociation)	MS2	11.1229	1.595	21.1438	8419	11022022_RID_3676_control.raw	F1		3.93	0	1.473e-06	1436734080	21.21
		FALSE	High	Sequest HT (A2)	Unambiguous	[R].VTVAGGVHISGLHTESAPR.[R]		1	2	P49327	P49327; A0A0U1RQF0	0	2	0.5497	0	1	1	944.506	1888	1888	0.62	0.00058	HCD (High Energy Collision Dissociation)	MS2	43.9972	28.183	21.1572	8427	11022022_RID_3676_control.raw	F1		3.02	0	1.889e-06	40028512	21.23
		FALSE	High	Sequest HT (A2)	Unambiguous	[R].VTVAGGVHISGLHTESAPR.[R]		1	2	P49327	P49327; A0A0U1RQF0	0	4	0.5464	0	1	1	472.756	1888	1888	-0.3	-0.00014	HCD (High Energy Collision Dissociation)	MS2	28.8974	9.438	22.298	9225	11022022_RID_3676_control.raw	F1		3.02	5.763e-05	0.0003449	43142444	22.26
		FALSE	High	Sequest HT (A2)	Unambiguous	[R].VTVAGGVHISGLHTESAPR.[R]		1	2	P49327	P49327; A0A0U1RQF0	0	4	0.451	0	1	1	472.756	1888	1888	0.02	1e-05	HCD (High Energy Collision Dissociation)	MS2	30.1193	9.369	21.7578	8847	11022022_RID_3676_control.raw	F1		3.06	5.763e-05	0.0004789	844606976	21.21
		FALSE	High	Sequest HT (A2)	Unambiguous	[R].VTVAGGVHISGLHTESAPR.[R]		1	2	P49327	P49327; A0A0U1RQF0	0	4	0.4078	0	1	1	472.756	1888	1888	-0.17	-8e-05	HCD (High Energy Collision Dissociation)	MS2	2.83794	1.507	21.4487	8630	11022022_RID_3676_control.raw	F1		2.06	0.0001533	0.001757	844606976	21.21
		FALSE	High	Sequest HT (A2)	Unambiguous	[R].VTVAGGVHISGLHTESAPR.[R]		1	2	P49327	P49327; A0A0U1RQF0	0	3	0.2441	0	1	1	630.006	1888	1888	0.03	2e-05	HCD (High Energy Collision Dissociation)	MS2	18.4111	6.976	22.6062	9441	11022022_RID_3676_control.raw	F1		2.54	0.0001533	0.001929	30526916	22.82
		FALSE	High	Sequest HT (A2)	Unambiguous	[R].VTVAGGVHISGLHTESAPR.[R]		1	2	P49327	P49327; A0A0U1RQF0	0	3	0.3669	0	1	1	630.006	1888	1888	-0.07	-4e-05	HCD (High Energy Collision Dissociation)	MS2	19.7425	3.932	21.7502	8841	11022022_RID_3676_control.raw	F1		3.08	0.0002206	0.003526	1436734080	21.21
	FALSE	High	[R].RVYATILNAGTNTDGFKEQGVTFPSGDIQEQLIR.[S]			1.87495e-07	0	1	2	1	P49327	P49327 [241-274]	2	3738.91	0		No Quan Values	High	High	0	9.755e-08	6.78		R.RVYATILNAGTNTDGFKEQGVTFPSGDIQEQLIR.S	[241-274]		Not Used
		Checked	Confidence	Identifying Node	PSM Ambiguity	Annotated Sequence	Modifications	# Protein Groups	# Proteins	Master Protein Accessions	Protein Accessions	# Missed Cleavages	Charge	DeltaScore	DeltaCn	Rank	Search Engine Rank	m/z [Da]	MH+ [Da]	Theo. MH+ [Da]	DeltaM [ppm]	Deltam/z [Da]	Activation Type	MS Order	Isolation Interference [%]	Ion Inject Time [ms]	RT [min]	First Scan	Spectrum File	File ID	Quan Info	XCorr	Percolator q-Value	Percolator PEP	Precursor Abundance	Apex RT [min]
		FALSE	High	Sequest HT (A2)	Unambiguous	[R].RVYATILNAGTNTDGFKEQGVTFPSGDIQEQLIR.[S]		1	2	P49327	P49327; A0A0U1RQF0	2	4	0.5796	0	1	1	935.485	3738.92	3738.91	2.37	0.00222	HCD (High Energy Collision Dissociation)	MS2	43.5043	14.789	56.5808	33108	11022022_RID_3676_control.raw	F1		6.78	0	9.755e-08
	FALSE	High	[R].RQGVQVQVSTSNISSLEGAR.[G]			1.48918e-07	0	1	2	1	P49327	P49327 [1934-1953]	1	2116.11	0	302688256		High	High	0	7.684e-08	5.64	29.17	R.RQGVQVQVSTSNISSLEGAR.G	[1934-1953]		Used
		Checked	Confidence	Identifying Node	PSM Ambiguity	Annotated Sequence	Modifications	# Protein Groups	# Proteins	Master Protein Accessions	Protein Accessions	# Missed Cleavages	Charge	DeltaScore	DeltaCn	Rank	Search Engine Rank	m/z [Da]	MH+ [Da]	Theo. MH+ [Da]	DeltaM [ppm]	Deltam/z [Da]	Activation Type	MS Order	Isolation Interference [%]	Ion Inject Time [ms]	RT [min]	First Scan	Spectrum File	File ID	Quan Info	XCorr	Percolator q-Value	Percolator PEP	Precursor Abundance	Apex RT [min]
		FALSE	High	Sequest HT (A2)	Unambiguous	[R].RQGVQVQVSTSNISSLEGAR.[G]		1	2	P49327	P49327; A0A0U1RQF0	1	3	0.6206	0	1	1	706.04	2116.1	2116.11	-2.64	-0.00186	HCD (High Energy Collision Dissociation)	MS2	11.0246	0.673	29.1645	14019	11022022_RID_3676_control.raw	F1		5.64	0	7.684e-08	302688256	29.17
	FALSE	High	[R].RPTPQDSPIFLPVDDTSFR.[W]			2.10513e-06	0	1	3	3	P49327	P49327 [1405-1423]	0	2188.1	0	916507344		High	High	0	1.191e-06	5.26	52.11	R.RPTPQDSPIFLPVDDTSFR.W	[1405-1423]		Used
		Checked	Confidence	Identifying Node	PSM Ambiguity	Annotated Sequence	Modifications	# Protein Groups	# Proteins	Master Protein Accessions	Protein Accessions	# Missed Cleavages	Charge	DeltaScore	DeltaCn	Rank	Search Engine Rank	m/z [Da]	MH+ [Da]	Theo. MH+ [Da]	DeltaM [ppm]	Deltam/z [Da]	Activation Type	MS Order	Isolation Interference [%]	Ion Inject Time [ms]	RT [min]	First Scan	Spectrum File	File ID	Quan Info	XCorr	Percolator q-Value	Percolator PEP	Precursor Abundance	Apex RT [min]
		FALSE	High	Sequest HT (A2)	Unambiguous	[R].RPTPQDSPIFLPVDDTSFR.[W]		1	3	P49327	P49327; A0A0U1RQF0; Q6PJJ3	0	3	0.5152	0	1	1	730.039	2188.1	2188.1	0.2	0.00015	HCD (High Energy Collision Dissociation)	MS2	15.9522	1.44	52.0317	29947	11022022_RID_3676_control.raw	F1		5.26	0	1.191e-06	700753472	52.11
		FALSE	High	Sequest HT (A2)	Unambiguous	[R].RPTPQDSPIFLPVDDTSFR.[W]		1	3	P49327	P49327; A0A0U1RQF0; Q6PJJ3	0	3	0.2233	0	1	1	730.039	2188.1	2188.1	-0.9	-0.00066	HCD (High Energy Collision Dissociation)	MS2	39.3659	5.699	52.3387	30157	11022022_RID_3676_control.raw	F1		2.15	0.0004241	0.006716	700753472	52.11
		FALSE	High	Sequest HT (A2)	Unambiguous	[R].RPTPQDSPIFLPVDDTSFR.[W]		1	3	P49327	P49327; A0A0U1RQF0; Q6PJJ3	0	2	0.465	0	1	1	1094.55	2188.1	2188.1	-0.71	-0.00078	HCD (High Energy Collision Dissociation)	MS2	10.3972	5.012	52.0425	29953	11022022_RID_3676_control.raw	F1		2.86	0.006389	0.1544	215753872	52.13
	FALSE	High	[R].QGVQVQVSTSNISSLEGAR.[G]			4.55433e-08	0	1	2	2	P49327	P49327 [1935-1953]	0	1960.01	0	431947136		High	High	0	2.26e-08	4.84	39.05	R.QGVQVQVSTSNISSLEGAR.G	[1935-1953]		Used
		Checked	Confidence	Identifying Node	PSM Ambiguity	Annotated Sequence	Modifications	# Protein Groups	# Proteins	Master Protein Accessions	Protein Accessions	# Missed Cleavages	Charge	DeltaScore	DeltaCn	Rank	Search Engine Rank	m/z [Da]	MH+ [Da]	Theo. MH+ [Da]	DeltaM [ppm]	Deltam/z [Da]	Activation Type	MS Order	Isolation Interference [%]	Ion Inject Time [ms]	RT [min]	First Scan	Spectrum File	File ID	Quan Info	XCorr	Percolator q-Value	Percolator PEP	Precursor Abundance	Apex RT [min]
		FALSE	High	Sequest HT (A2)	Unambiguous	[R].QGVQVQVSTSNISSLEGAR.[G]		1	2	P49327	P49327; A0A0U1RQF0	0	2	0.6591	0	1	1	980.511	1960.01	1960.01	2.42	0.00237	HCD (High Energy Collision Dissociation)	MS2	0	46.939	38.9839	20860	11022022_RID_3676_control.raw	F1		4.84	0	2.26e-08	431947136	39.05
		FALSE	High	Sequest HT (A2)	Unambiguous	[R].QGVQVQVSTSNISSLEGAR.[G]		1	2	P49327	P49327; A0A0U1RQF0	0	2	0.542	0	1	1	980.51	1960.01	1960.01	1.51	0.00148	HCD (High Energy Collision Dissociation)	MS2	0	54	39.3524	21119	11022022_RID_3676_control.raw	F1		3.69	0	1.009e-06	431947136	39.05
	FALSE	High	[K].TGGAYGEDLGADYNLSQVCDGK.[V]	1xCarbamidomethyl [C19]		1.33669e-08	0	1	2	2	P49327	P49327 [2450-2471]	0	2289.99	0	303829568		High	High	0	6.391e-09	4.48	44.38	K.TGGAYGEDLGADYNLSQVCDGK.V	[2450-2471]		Used
		Checked	Confidence	Identifying Node	PSM Ambiguity	Annotated Sequence	Modifications	# Protein Groups	# Proteins	Master Protein Accessions	Protein Accessions	# Missed Cleavages	Charge	DeltaScore	DeltaCn	Rank	Search Engine Rank	m/z [Da]	MH+ [Da]	Theo. MH+ [Da]	DeltaM [ppm]	Deltam/z [Da]	Activation Type	MS Order	Isolation Interference [%]	Ion Inject Time [ms]	RT [min]	First Scan	Spectrum File	File ID	Quan Info	XCorr	Percolator q-Value	Percolator PEP	Precursor Abundance	Apex RT [min]
		FALSE	High	Sequest HT (A2)	Unambiguous	[K].TGGAYGEDLGADYNLSQVcDGK.[V]	C19(Carbamidomethyl)	1	2	P49327	P49327; A0A0U1RQF0	0	2	0.5424	0	1	1	1145.5	2289.99	2289.99	0.18	0.0002	HCD (High Energy Collision Dissociation)	MS2	15.9553	21.309	44.6367	24790	11022022_RID_3676_control.raw	F1		2.36	0	2.545e-06	303829568	44.38
		FALSE	High	Sequest HT (A2)	Unambiguous	[K].TGGAYGEDLGADYNLSQVcDGK.[V]	C19(Carbamidomethyl)	1	2	P49327	P49327; A0A0U1RQF0	0	2	0.6205	0	1	1	1145.5	2289.99	2289.99	-1.52	-0.00174	HCD (High Energy Collision Dissociation)	MS2	0	14.226	44.2976	24552	11022022_RID_3676_control.raw	F1		4.48	0	6.391e-09	303829568	44.38
	FALSE	High	[R].SLYQSAGVAPESFEYIEAHGTGTK.[V]			9.08999e-08	0	1	2	3	P49327	P49327 [275-298]	0	2542.21	0	1711384240		High	High	0	9.39e-08	5.16	45.98	R.SLYQSAGVAPESFEYIEAHGTGTK.V	[275-298]		Used
		Checked	Confidence	Identifying Node	PSM Ambiguity	Annotated Sequence	Modifications	# Protein Groups	# Proteins	Master Protein Accessions	Protein Accessions	# Missed Cleavages	Charge	DeltaScore	DeltaCn	Rank	Search Engine Rank	m/z [Da]	MH+ [Da]	Theo. MH+ [Da]	DeltaM [ppm]	Deltam/z [Da]	Activation Type	MS Order	Isolation Interference [%]	Ion Inject Time [ms]	RT [min]	First Scan	Spectrum File	File ID	Quan Info	XCorr	Percolator q-Value	Percolator PEP	Precursor Abundance	Apex RT [min]
		FALSE	High	Sequest HT (A2)	Unambiguous	[R].SLYQSAGVAPESFEYIEAHGTGTK.[V]		1	2	P49327	P49327; A0A0U1RQF0	0	3	0.5508	0	1	1	848.074	2542.21	2542.21	-1.12	-0.00095	HCD (High Energy Collision Dissociation)	MS2	20.1856	3.372	46.2014	25883	11022022_RID_3676_control.raw	F1		2.36	0	2.972e-05	1504408192	45.98
		FALSE	High	Sequest HT (A2)	Unambiguous	[R].SLYQSAGVAPESFEYIEAHGTGTK.[V]		1	2	P49327	P49327; A0A0U1RQF0	0	2	0.5978	0	1	1	1271.61	2542.21	2542.21	-0.04	-6e-05	HCD (High Energy Collision Dissociation)	MS2	0	54	45.9119	25681	11022022_RID_3676_control.raw	F1		4.6	0	4.627e-08	206976048	45.99
		FALSE	High	Sequest HT (A2)	Unambiguous	[R].SLYQSAGVAPESFEYIEAHGTGTK.[V]		1	2	P49327	P49327; A0A0U1RQF0	0	3	0.6008	0	1	1	848.075	2542.21	2542.21	0.69	0.00059	HCD (High Energy Collision Dissociation)	MS2	0	1.887	45.8896	25666	11022022_RID_3676_control.raw	F1		5.16	0	9.39e-08	1504408192	45.98
	FALSE	High	[K].SNMGHPEPASGLAALAK.[V]			4.48e-08	0	1	2	2	P49327	P49327 [327-343]	0	1650.83	0	2061279648		High	High	0	2.237e-08	4.44	24.82	K.SNMGHPEPASGLAALAK.V	[327-343]		Used
		Checked	Confidence	Identifying Node	PSM Ambiguity	Annotated Sequence	Modifications	# Protein Groups	# Proteins	Master Protein Accessions	Protein Accessions	# Missed Cleavages	Charge	DeltaScore	DeltaCn	Rank	Search Engine Rank	m/z [Da]	MH+ [Da]	Theo. MH+ [Da]	DeltaM [ppm]	Deltam/z [Da]	Activation Type	MS Order	Isolation Interference [%]	Ion Inject Time [ms]	RT [min]	First Scan	Spectrum File	File ID	Quan Info	XCorr	Percolator q-Value	Percolator PEP	Precursor Abundance	Apex RT [min]
		FALSE	High	Sequest HT (A2)	Unambiguous	[K].SNMGHPEPASGLAALAK.[V]		1	2	P49327	P49327; A0A0U1RQF0	0	2	0.6194	0	1	1	825.917	1650.83	1650.83	-0.47	-0.00039	HCD (High Energy Collision Dissociation)	MS2	32.3025	10.242	24.7752	10960	11022022_RID_3676_control.raw	F1		4.44	0	2.237e-08	342887840	24.82
		FALSE	High	Sequest HT (A2)	Unambiguous	[K].SNMGHPEPASGLAALAK.[V]		1	2	P49327	P49327; A0A0U1RQF0	0	3	0.5493	0	1	1	550.947	1650.83	1650.83	0.3	0.00016	HCD (High Energy Collision Dissociation)	MS2	45.6431	0.126	24.8352	11002	11022022_RID_3676_control.raw	F1		3.75	0	1.601e-05	1718391808	24.82
	FALSE	High	[K].SNMGHPEPASGLAALAK.[V]	1xOxidation [M3]		0.000104324	0	1	2	2	P49327	P49327 [327-343]	0	1666.82	0	327501768		High	High	0	6.772e-05	4.11	21.66	K.SNMGHPEPASGLAALAK.V	[327-343]		Used
		Checked	Confidence	Identifying Node	PSM Ambiguity	Annotated Sequence	Modifications	# Protein Groups	# Proteins	Master Protein Accessions	Protein Accessions	# Missed Cleavages	Charge	DeltaScore	DeltaCn	Rank	Search Engine Rank	m/z [Da]	MH+ [Da]	Theo. MH+ [Da]	DeltaM [ppm]	Deltam/z [Da]	Activation Type	MS Order	Isolation Interference [%]	Ion Inject Time [ms]	RT [min]	First Scan	Spectrum File	File ID	Quan Info	XCorr	Percolator q-Value	Percolator PEP	Precursor Abundance	Apex RT [min]
		FALSE	High	Sequest HT (A2)	Unambiguous	[K].SNmGHPEPASGLAALAK.[V]	M3(Oxidation)	1	2	P49327	P49327; A0A0U1RQF0	0	3	0.6253	0	1	1	556.279	1666.82	1666.82	0.23	0.00013	HCD (High Energy Collision Dissociation)	MS2	15.1204	3.195	21.6324	8759	11022022_RID_3676_control.raw	F1		4.11	0	6.772e-05	241936544	21.66
		FALSE	High	Sequest HT (A2)	Unambiguous	[K].SNmGHPEPASGLAALAK.[V]	M3(Oxidation)	1	2	P49327	P49327; A0A0U1RQF0	0	2	0.402	0	1	1	833.915	1666.82	1666.82	0.83	0.00069	HCD (High Energy Collision Dissociation)	MS2	26.7816	27.976	21.6514	8774	11022022_RID_3676_control.raw	F1		2.96	3.042e-05	0.0001214	85565224	21.7
	FALSE	High	[R].DTSFEQHVLWHTGGK.[G]			2.71623e-06	0	1	3	2	P49327	P49327 [1725-1739]	0	1741.83	0	1597012116		High	High	0	1.544e-06	3.59	27.65	R.DTSFEQHVLWHTGGK.G	[1725-1739]		Used
		Checked	Confidence	Identifying Node	PSM Ambiguity	Annotated Sequence	Modifications	# Protein Groups	# Proteins	Master Protein Accessions	Protein Accessions	# Missed Cleavages	Charge	DeltaScore	DeltaCn	Rank	Search Engine Rank	m/z [Da]	MH+ [Da]	Theo. MH+ [Da]	DeltaM [ppm]	Deltam/z [Da]	Activation Type	MS Order	Isolation Interference [%]	Ion Inject Time [ms]	RT [min]	First Scan	Spectrum File	File ID	Quan Info	XCorr	Percolator q-Value	Percolator PEP	Precursor Abundance	Apex RT [min]
		FALSE	High	Sequest HT (A2)	Unambiguous	[R].DTSFEQHVLWHTGGK.[G]		1	3	P49327	P49327; A0A0U1RQF0; Q6PJJ3	0	2	0.5933	0	1	1	871.419	1741.83	1741.83	1.14	0.00099	HCD (High Energy Collision Dissociation)	MS2	50.089	5.982	27.6566	12966	11022022_RID_3676_control.raw	F1		3.59	0	1.544e-06	64723860	27.67
		FALSE	High	Sequest HT (A2)	Unambiguous	[R].DTSFEQHVLWHTGGK.[G]		1	3	P49327	P49327; A0A0U1RQF0; Q6PJJ3	0	3	0.4485	0	1	1	581.281	1741.83	1741.83	0.18	0.00011	HCD (High Energy Collision Dissociation)	MS2	25.5925	1.889	27.5187	12868	11022022_RID_3676_control.raw	F1		3.3	0.0002206	0.003677	1532288256	27.65
	FALSE	High	[K].DTVTISGPQAPVFEFVEQLR.[K]			4.98033e-09	0	1	2	4	P49327	P49327 [647-666]	0	2233.15	0	652995008		High	High	0	2.317e-09	4.87	87.04	K.DTVTISGPQAPVFEFVEQLR.K	[647-666]		Used
		Checked	Confidence	Identifying Node	PSM Ambiguity	Annotated Sequence	Modifications	# Protein Groups	# Proteins	Master Protein Accessions	Protein Accessions	# Missed Cleavages	Charge	DeltaScore	DeltaCn	Rank	Search Engine Rank	m/z [Da]	MH+ [Da]	Theo. MH+ [Da]	DeltaM [ppm]	Deltam/z [Da]	Activation Type	MS Order	Isolation Interference [%]	Ion Inject Time [ms]	RT [min]	First Scan	Spectrum File	File ID	Quan Info	XCorr	Percolator q-Value	Percolator PEP	Precursor Abundance	Apex RT [min]
		FALSE	High	Sequest HT (A2)	Unambiguous	[K].DTVTISGPQAPVFEFVEQLR.[K]		1	2	P49327	P49327; A0A0U1RQF0	0	3	0.4884	0	1	1	745.055	2233.15	2233.15	-0.24	-0.00018	HCD (High Energy Collision Dissociation)	MS2	35.9303	6.476	86.8361	54025	11022022_RID_3676_control.raw	F1		3.01	0	3.678e-07	160717984	87.01
		FALSE	High	Sequest HT (A2)	Unambiguous	[K].DTVTISGPQAPVFEFVEQLR.[K]		1	2	P49327	P49327; A0A0U1RQF0	0	2	0.5919	0	1	1	1117.08	2233.15	2233.15	-0.73	-0.00081	HCD (High Energy Collision Dissociation)	MS2	20.3026	3.802	86.8822	54056	11022022_RID_3676_control.raw	F1		4.19	0	5.774e-08	492277024	87.04
		FALSE	High	Sequest HT (A2)	Unambiguous	[K].DTVTISGPQAPVFEFVEQLR.[K]		1	2	P49327	P49327; A0A0U1RQF0	0	2	0.5811	0	1	1	1117.08	2233.15	2233.15	0.57	0.00064	HCD (High Energy Collision Dissociation)	MS2	4.84226	13.305	87.1712	54255	11022022_RID_3676_control.raw	F1		4.87	0	2.317e-09	492277024	87.04
		FALSE	High	Sequest HT (A2)	Unambiguous	[K].DTVTISGPQAPVFEFVEQLR.[K]		1	2	P49327	P49327; A0A0U1RQF0	0	3	0.4454	0	1	1	745.055	2233.15	2233.15	0.81	0.0006	HCD (High Energy Collision Dissociation)	MS2	11.3602	8.184	87.1433	54236	11022022_RID_3676_control.raw	F1		3.66	0	9.808e-05	160717984	87.01
	FALSE	High	[K].DTVTISGPQAPVFEFVEQLRK.[E]			5.32845e-06	0	1	2	1	P49327	P49327 [647-667]	1	2361.24	0	132447328		High	High	0	3.089e-06	4.05	74.29	K.DTVTISGPQAPVFEFVEQLRK.E	[647-667]		Used
		Checked	Confidence	Identifying Node	PSM Ambiguity	Annotated Sequence	Modifications	# Protein Groups	# Proteins	Master Protein Accessions	Protein Accessions	# Missed Cleavages	Charge	DeltaScore	DeltaCn	Rank	Search Engine Rank	m/z [Da]	MH+ [Da]	Theo. MH+ [Da]	DeltaM [ppm]	Deltam/z [Da]	Activation Type	MS Order	Isolation Interference [%]	Ion Inject Time [ms]	RT [min]	First Scan	Spectrum File	File ID	Quan Info	XCorr	Percolator q-Value	Percolator PEP	Precursor Abundance	Apex RT [min]
		FALSE	High	Sequest HT (A2)	Unambiguous	[K].DTVTISGPQAPVFEFVEQLRK.[E]		1	2	P49327	P49327; A0A0U1RQF0	1	3	0.4914	0	1	1	787.754	2361.25	2361.24	1	0.00079	HCD (High Energy Collision Dissociation)	MS2	46.7627	39.531	74.1823	45282	11022022_RID_3676_control.raw	F1		4.05	0	3.089e-06	132447328	74.29
	FALSE	High	[R].DNLEFFLAGIGR.[L]			9.38703e-06	0	1	2	3	P49327	P49327 [791-802]	0	1351.7	0	1149891072		High	High	0	5.567e-06	2.97	76.92	R.DNLEFFLAGIGR.L	[791-802]		Used
		Checked	Confidence	Identifying Node	PSM Ambiguity	Annotated Sequence	Modifications	# Protein Groups	# Proteins	Master Protein Accessions	Protein Accessions	# Missed Cleavages	Charge	DeltaScore	DeltaCn	Rank	Search Engine Rank	m/z [Da]	MH+ [Da]	Theo. MH+ [Da]	DeltaM [ppm]	Deltam/z [Da]	Activation Type	MS Order	Isolation Interference [%]	Ion Inject Time [ms]	RT [min]	First Scan	Spectrum File	File ID	Quan Info	XCorr	Percolator q-Value	Percolator PEP	Precursor Abundance	Apex RT [min]
		FALSE	High	Sequest HT (A2)	Unambiguous	[R].DNLEFFLAGIGR.[L]		1	2	P49327	P49327; A0A0U1RQF0	0	2	0.4276	0	1	1	676.353	1351.7	1351.7	-0.63	-0.00043	HCD (High Energy Collision Dissociation)	MS2	0	5.605	76.7761	47087	11022022_RID_3676_control.raw	F1		2.97	0	5.567e-06	1149891072	76.92
		FALSE	High	Sequest HT (A2)	Unambiguous	[R].DNLEFFLAGIGR.[L]		1	2	P49327	P49327; A0A0U1RQF0	0	2	0.5017	0	1	1	676.352	1351.7	1351.7	-2.43	-0.00164	HCD (High Energy Collision Dissociation)	MS2	1.34345	3.236	77.0477	47273	11022022_RID_3676_control.raw	F1		2.97	0	1.182e-05	1149891072	76.92
		FALSE	High	Sequest HT (A2)	Unambiguous	[R].DNLEFFLAGIGR.[L]		1	2	P49327	P49327; A0A0U1RQF0	0	2	0.3929	0	1	1	676.354	1351.7	1351.7	-0.07	-5e-05	HCD (High Energy Collision Dissociation)	MS2	23.9333	3.252	77.3964	47507	11022022_RID_3676_control.raw	F1		2.24	0	2.882e-05	1149891072	76.92
	FALSE	High	[R].DPETLVGYSMVGCQR.[A]	1xCarbamidomethyl [C13]		1.19355e-06	0	1	3	1	P49327	P49327 [123-137]	0	1711.78	0	206299328		High	High	0	6.592e-07	3.79	48.47	R.DPETLVGYSMVGCQR.A	[123-137]		Used
		Checked	Confidence	Identifying Node	PSM Ambiguity	Annotated Sequence	Modifications	# Protein Groups	# Proteins	Master Protein Accessions	Protein Accessions	# Missed Cleavages	Charge	DeltaScore	DeltaCn	Rank	Search Engine Rank	m/z [Da]	MH+ [Da]	Theo. MH+ [Da]	DeltaM [ppm]	Deltam/z [Da]	Activation Type	MS Order	Isolation Interference [%]	Ion Inject Time [ms]	RT [min]	First Scan	Spectrum File	File ID	Quan Info	XCorr	Percolator q-Value	Percolator PEP	Precursor Abundance	Apex RT [min]
		FALSE	High	Sequest HT (A2)	Unambiguous	[R].DPETLVGYSMVGcQR.[A]	C13(Carbamidomethyl)	1	3	P49327	P49327; A0A0U1RRG3; A0A0U1RQF0	0	2	0.6544	0	1	1	856.392	1711.78	1711.78	-0.56	-0.00048	HCD (High Energy Collision Dissociation)	MS2	0	7.8	48.4024	27416	11022022_RID_3676_control.raw	F1		3.79	0	6.592e-07	206299328	48.47
	FALSE	High	[K].EDGLAQQQTQLNLR.[S]			1.07906e-05	0	1	2	2	P49327	P49327 [2207-2220]	0	1613.82	0	2066951552		High	High	0	6.43e-06	3.83	29.73	K.EDGLAQQQTQLNLR.S	[2207-2220]		Used
		Checked	Confidence	Identifying Node	PSM Ambiguity	Annotated Sequence	Modifications	# Protein Groups	# Proteins	Master Protein Accessions	Protein Accessions	# Missed Cleavages	Charge	DeltaScore	DeltaCn	Rank	Search Engine Rank	m/z [Da]	MH+ [Da]	Theo. MH+ [Da]	DeltaM [ppm]	Deltam/z [Da]	Activation Type	MS Order	Isolation Interference [%]	Ion Inject Time [ms]	RT [min]	First Scan	Spectrum File	File ID	Quan Info	XCorr	Percolator q-Value	Percolator PEP	Precursor Abundance	Apex RT [min]
		FALSE	High	Sequest HT (A2)	Unambiguous	[K].EDGLAQQQTQLNLR.[S]		1	2	P49327	P49327; A0A0U1RQF0	0	2	0.4533	0	1	1	807.416	1613.82	1613.82	-0.23	-0.00019	HCD (High Energy Collision Dissociation)	MS2	7.43346	4.539	29.9773	14588	11022022_RID_3676_control.raw	F1		3	0	1.202e-05	2066951552	29.73
		FALSE	High	Sequest HT (A2)	Unambiguous	[K].EDGLAQQQTQLNLR.[S]		1	2	P49327	P49327; A0A0U1RQF0	0	2	0.4935	0	1	1	807.416	1613.82	1613.82	0.3	0.00024	HCD (High Energy Collision Dissociation)	MS2	12.2176	0.817	29.6654	14371	11022022_RID_3676_control.raw	F1		3.83	0	6.43e-06	2066951552	29.73
	FALSE	High	[K].EAHLPPGAMAAVGLSWEECK.[Q]	1xCarbamidomethyl [C19]		1.59049e-07	0	1	2	4	P49327	P49327 [612-631]	0	2153.02	0	757635968		High	High	0	1.495e-06	5.8	50.38	K.EAHLPPGAMAAVGLSWEECK.Q	[612-631]		Used
		Checked	Confidence	Identifying Node	PSM Ambiguity	Annotated Sequence	Modifications	# Protein Groups	# Proteins	Master Protein Accessions	Protein Accessions	# Missed Cleavages	Charge	DeltaScore	DeltaCn	Rank	Search Engine Rank	m/z [Da]	MH+ [Da]	Theo. MH+ [Da]	DeltaM [ppm]	Deltam/z [Da]	Activation Type	MS Order	Isolation Interference [%]	Ion Inject Time [ms]	RT [min]	First Scan	Spectrum File	File ID	Quan Info	XCorr	Percolator q-Value	Percolator PEP	Precursor Abundance	Apex RT [min]
		FALSE	High	Sequest HT (A2)	Unambiguous	[K].EAHLPPGAMAAVGLSWEEcK.[Q]	C19(Carbamidomethyl)	1	2	P49327	P49327; A0A0U1RQF0	0	3	0.5385	0	1	1	718.343	2153.02	2153.02	0.19	0.00014	HCD (High Energy Collision Dissociation)	MS2	28.835	2.292	50.6675	28994	11022022_RID_3676_control.raw	F1		4.03	0	8.239e-08	757635968	50.38
		FALSE	High	Sequest HT (A2)	Unambiguous	[K].EAHLPPGAMAAVGLSWEEcK.[Q]	C19(Carbamidomethyl)	1	2	P49327	P49327; A0A0U1RQF0	0	3	0.5897	0	1	1	718.346	2153.02	2153.02	3.54	0.00254	HCD (High Energy Collision Dissociation)	MS2	14.0135	4.851	50.3123	28746	11022022_RID_3676_control.raw	F1		5.8	0	1.495e-06	757635968	50.38
		FALSE	High	Sequest HT (A2)	Unambiguous	[K].EAHLPPGAMAAVGLSWEEcK.[Q]	C19(Carbamidomethyl)	1	2	P49327	P49327; A0A0U1RQF0	0	3	0.6228	0	1	1	718.344	2153.02	2153.02	0.5	0.00036	HCD (High Energy Collision Dissociation)	MS2	9.34242	4.779	49.9773	28517	11022022_RID_3676_control.raw	F1		4.64	0	4.625e-06	757635968	50.38
		FALSE	Medium	Sequest HT (A2)	Unambiguous	[K].EAHLPPGAMAAVGLSWEEcK.[Q]	C19(Carbamidomethyl)	1	2	P49327	P49327; A0A0U1RQF0	0	2	0.2841	0	1	1	1077.01	2153.01	2153.02	-2.74	-0.00295	HCD (High Energy Collision Dissociation)	MS2	0	5.416	50.15	28637	11022022_RID_3676_control.raw	F1		0.88	0.03169	0.8123
	FALSE	High	[K].FDLSQNHPLGMAIFLK.[N]			1.43719e-05	0	1	3	2	P49327	P49327 [1772-1787]	0	1830.96	0	170848012		High	High	0	8.645e-06	4.29	62.33	K.FDLSQNHPLGMAIFLK.N	[1772-1787]		Used
		Checked	Confidence	Identifying Node	PSM Ambiguity	Annotated Sequence	Modifications	# Protein Groups	# Proteins	Master Protein Accessions	Protein Accessions	# Missed Cleavages	Charge	DeltaScore	DeltaCn	Rank	Search Engine Rank	m/z [Da]	MH+ [Da]	Theo. MH+ [Da]	DeltaM [ppm]	Deltam/z [Da]	Activation Type	MS Order	Isolation Interference [%]	Ion Inject Time [ms]	RT [min]	First Scan	Spectrum File	File ID	Quan Info	XCorr	Percolator q-Value	Percolator PEP	Precursor Abundance	Apex RT [min]
		FALSE	High	Sequest HT (A2)	Unambiguous	[K].FDLSQNHPLGMAIFLK.[N]		1	3	P49327	P49327; A0A0U1RQF0; Q6PJJ3	0	2	0.5306	0	1	1	915.982	1830.96	1830.96	0.04	4e-05	HCD (High Energy Collision Dissociation)	MS2	23.1916	8.423	62.3313	37086	11022022_RID_3676_control.raw	F1		2.94	0	4.245e-05	65754868	62.34
		FALSE	High	Sequest HT (A2)	Unambiguous	[K].FDLSQNHPLGMAIFLK.[N]		1	3	P49327	P49327; A0A0U1RQF0; Q6PJJ3	0	3	0.4406	0	1	1	610.99	1830.96	1830.96	-0.6	-0.00036	HCD (High Energy Collision Dissociation)	MS2	2.16469	7.822	62.2986	37063	11022022_RID_3676_control.raw	F1		4.29	0	8.645e-06	105093144	62.33
	FALSE	High	[R].FPQLDSTSFANSR.[D]			1.73455e-05	0	1	3	1	P49327	P49327 [1712-1724]	0	1469.7	0	1050048000		High	High	0	1.045e-05	3.18	40.63	R.FPQLDSTSFANSR.D	[1712-1724]		Used
		Checked	Confidence	Identifying Node	PSM Ambiguity	Annotated Sequence	Modifications	# Protein Groups	# Proteins	Master Protein Accessions	Protein Accessions	# Missed Cleavages	Charge	DeltaScore	DeltaCn	Rank	Search Engine Rank	m/z [Da]	MH+ [Da]	Theo. MH+ [Da]	DeltaM [ppm]	Deltam/z [Da]	Activation Type	MS Order	Isolation Interference [%]	Ion Inject Time [ms]	RT [min]	First Scan	Spectrum File	File ID	Quan Info	XCorr	Percolator q-Value	Percolator PEP	Precursor Abundance	Apex RT [min]
		FALSE	High	Sequest HT (A2)	Unambiguous	[R].FPQLDSTSFANSR.[D]		1	3	P49327	P49327; A0A0U1RQF0; Q6PJJ3	0	2	0.5755	0	1	1	735.356	1469.7	1469.7	1.76	0.0013	HCD (High Energy Collision Dissociation)	MS2	27.1604	1.318	40.599	21983	11022022_RID_3676_control.raw	F1		3.18	0	1.045e-05	1050048000	40.63
	FALSE	High	[K].EQGVTFPSGDIQEQLIR.[S]			4.06299e-07	0	1	2	1	P49327	P49327 [258-274]	0	1916.97	0	537985408		High	High	0	2.163e-07	4.64	53.94	K.EQGVTFPSGDIQEQLIR.S	[258-274]		Used
		Checked	Confidence	Identifying Node	PSM Ambiguity	Annotated Sequence	Modifications	# Protein Groups	# Proteins	Master Protein Accessions	Protein Accessions	# Missed Cleavages	Charge	DeltaScore	DeltaCn	Rank	Search Engine Rank	m/z [Da]	MH+ [Da]	Theo. MH+ [Da]	DeltaM [ppm]	Deltam/z [Da]	Activation Type	MS Order	Isolation Interference [%]	Ion Inject Time [ms]	RT [min]	First Scan	Spectrum File	File ID	Quan Info	XCorr	Percolator q-Value	Percolator PEP	Precursor Abundance	Apex RT [min]
		FALSE	High	Sequest HT (A2)	Unambiguous	[K].EQGVTFPSGDIQEQLIR.[S]		1	2	P49327	P49327; A0A0U1RQF0	0	2	0.5237	0	1	1	958.99	1916.97	1916.97	0.51	0.00049	HCD (High Energy Collision Dissociation)	MS2	1.30706	9.745	53.8746	31221	11022022_RID_3676_control.raw	F1		4.64	0	2.163e-07	537985408	53.94
	FALSE	High	[K].FCFTPHTEEGCLSER.[A]	2xCarbamidomethyl [C2; C11]		1.22337e-06	0	1	3	2	P49327	P49327 [1117-1131]	0	1869.79	0	1595204960		High	High	0	6.758e-07	3.17	28.56	K.FCFTPHTEEGCLSER.A	[1117-1131]		Used
		Checked	Confidence	Identifying Node	PSM Ambiguity	Annotated Sequence	Modifications	# Protein Groups	# Proteins	Master Protein Accessions	Protein Accessions	# Missed Cleavages	Charge	DeltaScore	DeltaCn	Rank	Search Engine Rank	m/z [Da]	MH+ [Da]	Theo. MH+ [Da]	DeltaM [ppm]	Deltam/z [Da]	Activation Type	MS Order	Isolation Interference [%]	Ion Inject Time [ms]	RT [min]	First Scan	Spectrum File	File ID	Quan Info	XCorr	Percolator q-Value	Percolator PEP	Precursor Abundance	Apex RT [min]
		FALSE	High	Sequest HT (A2)	Unambiguous	[K].FcFTPHTEEGcLSER.[A]	C2(Carbamidomethyl); C11(Carbamidomethyl)	1	3	P49327	P49327; A0A0U1RQF0; Q6PJJ3	0	2	0.7287	0	1	1	935.401	1869.79	1869.79	2.49	0.00232	HCD (High Energy Collision Dissociation)	MS2	0	14.783	28.5183	13568	11022022_RID_3676_control.raw	F1		3.17	0	6.758e-07	180055776	28.55
		FALSE	High	Sequest HT (A2)	Unambiguous	[K].FcFTPHTEEGcLSER.[A]	C2(Carbamidomethyl); C11(Carbamidomethyl)	1	3	P49327	P49327; A0A0U1RQF0; Q6PJJ3	0	3	0.5907	0	1	1	623.935	1869.79	1869.79	0.62	0.00039	HCD (High Energy Collision Dissociation)	MS2	39.5208	0.695	28.4393	13511	11022022_RID_3676_control.raw	F1		2.81	0	7.923e-05	1415149184	28.56
	FALSE	High	[R].ALGLGVEQLPVVFEDVVLHQATILPK.[T]			2.27936e-09	0	1	2	6	P49327	P49327 [902-927]	0	2785.59	0	3495824516		High	High	0	4.67e-09	7.27	92.85	R.ALGLGVEQLPVVFEDVVLHQATILPK.T	[902-927]		Used
		Checked	Confidence	Identifying Node	PSM Ambiguity	Annotated Sequence	Modifications	# Protein Groups	# Proteins	Master Protein Accessions	Protein Accessions	# Missed Cleavages	Charge	DeltaScore	DeltaCn	Rank	Search Engine Rank	m/z [Da]	MH+ [Da]	Theo. MH+ [Da]	DeltaM [ppm]	Deltam/z [Da]	Activation Type	MS Order	Isolation Interference [%]	Ion Inject Time [ms]	RT [min]	First Scan	Spectrum File	File ID	Quan Info	XCorr	Percolator q-Value	Percolator PEP	Precursor Abundance	Apex RT [min]
		FALSE	High	Sequest HT (A2)	Unambiguous	[R].ALGLGVEQLPVVFEDVVLHQATILPK.[T]		1	2	P49327	P49327; A0A0U1RQF0	0	3	0.6561	0	1	1	929.202	2785.59	2785.59	1.46	0.00135	HCD (High Energy Collision Dissociation)	MS2	0.116634	6.092	92.8427	58150	11022022_RID_3676_control.raw	F1		7.27	0	4.67e-09	3374123264	92.85
		FALSE	High	Sequest HT (A2)	Unambiguous	[R].ALGLGVEQLPVVFEDVVLHQATILPK.[T]		1	2	P49327	P49327; A0A0U1RQF0	0	4	0.6957	0	1	1	697.152	2785.59	2785.59	0.09	6e-05	HCD (High Energy Collision Dissociation)	MS2	18.0617	54	92.8619	58162	11022022_RID_3676_control.raw	F1		5.75	0	8.754e-09	20296764	92.83
		FALSE	High	Sequest HT (A2)	Unambiguous	[R].ALGLGVEQLPVVFEDVVLHQATILPK.[T]		1	2	P49327	P49327; A0A0U1RQF0	0	3	0.6714	0	1	1	929.2	2785.59	2785.59	0.12	0.00011	HCD (High Energy Collision Dissociation)	MS2	27.77	11.318	93.1584	58362	11022022_RID_3676_control.raw	F1		4.93	0	1.031e-09	3374123264	92.85
		FALSE	High	Sequest HT (A2)	Unambiguous	[R].ALGLGVEQLPVVFEDVVLHQATILPK.[T]		1	2	P49327	P49327; A0A0U1RQF0	0	2	0.6562	0	1	1	1393.3	2785.58	2785.59	-0.65	-0.0009	HCD (High Energy Collision Dissociation)	MS2	4.39208	8.34	92.8917	58180	11022022_RID_3676_control.raw	F1		3.17	0	2.453e-05	101404488	92.85
		FALSE	High	Sequest HT (A2)	Unambiguous	[R].ALGLGVEQLPVVFEDVVLHQATILPK.[T]		1	2	P49327	P49327; A0A0U1RQF0	0	3	0.7233	0	1	1	929.193	2785.56	2785.59	-7.99	-0.00742	HCD (High Energy Collision Dissociation)	MS2	23.5867	1.76	92.5684	57963	11022022_RID_3676_control.raw	F1		5.06	0	1.318e-07	3374123264	92.85
		FALSE	High	Sequest HT (A2)	Unambiguous	[R].ALGLGVEQLPVVFEDVVLHQATILPK.[T]		1	2	P49327	P49327; A0A0U1RQF0	0	2	0.6098	0	1	1	1393.29	2785.56	2785.59	-7.64	-0.01064	HCD (High Energy Collision Dissociation)	MS2	14.1901	26.92	92.6215	57999	11022022_RID_3676_control.raw	F1		3.05	0.0001299	0.0007929	101404488	92.85
	FALSE	High	[K].AINCATSGVVGLVNCLR.[R]	2xCarbamidomethyl [C4; C15]		1.85762e-08	0	1	3	3	P49327	P49327 [1445-1461]	0	1803.92	0	981810688		High	High	0	8.976e-09	4.3	54.41	K.AINCATSGVVGLVNCLR.R	[1445-1461]		Used
		Checked	Confidence	Identifying Node	PSM Ambiguity	Annotated Sequence	Modifications	# Protein Groups	# Proteins	Master Protein Accessions	Protein Accessions	# Missed Cleavages	Charge	DeltaScore	DeltaCn	Rank	Search Engine Rank	m/z [Da]	MH+ [Da]	Theo. MH+ [Da]	DeltaM [ppm]	Deltam/z [Da]	Activation Type	MS Order	Isolation Interference [%]	Ion Inject Time [ms]	RT [min]	First Scan	Spectrum File	File ID	Quan Info	XCorr	Percolator q-Value	Percolator PEP	Precursor Abundance	Apex RT [min]
		FALSE	High	Sequest HT (A2)	Unambiguous	[K].AINcATSGVVGLVNcLR.[R]	C4(Carbamidomethyl); C15(Carbamidomethyl)	1	3	P49327	P49327; A0A0U1RQF0; Q6PJJ3	0	2	0.6	0	1	1	902.463	1803.92	1803.92	-1.32	-0.00119	HCD (High Energy Collision Dissociation)	MS2	32.9461	2.818	54.3279	31538	11022022_RID_3676_control.raw	F1		4.3	0	8.976e-09	981810688	54.41
		FALSE	High	Sequest HT (A2)	Unambiguous	[K].AINcATSGVVGLVNcLR.[R]	C4(Carbamidomethyl); C15(Carbamidomethyl)	1	3	P49327	P49327; A0A0U1RQF0; Q6PJJ3	0	3	0.4175	0	1	1	601.978	1803.92	1803.92	-0.76	-0.00046	HCD (High Energy Collision Dissociation)	MS2	18.7461	1.569	54.4801	31642	11022022_RID_3676_control.raw	F1		2.06	0.0006628	0.01374
		FALSE	High	Sequest HT (A2)	Unambiguous	[K].AINcATSGVVGLVNcLR.[R]	C4(Carbamidomethyl); C15(Carbamidomethyl)	1	3	P49327	P49327; A0A0U1RQF0; Q6PJJ3	0	2	0.1096	0	1	1	902.461	1803.91	1803.92	-3.09	-0.00279	HCD (High Energy Collision Dissociation)	MS2	0	3.057	54.649	31762	11022022_RID_3676_control.raw	F1		1.46	0.0007698	0.01618	981810688	54.41
	FALSE	High	[R].AAPLDSIHSLAAYYIDCIR.[Q]	1xCarbamidomethyl [C17]		4.29945e-08	0	1	2	5	P49327	P49327 [2276-2294]	0	2149.07	0	1714608000		High	High	0	9.541e-08	5.75	74.31	R.AAPLDSIHSLAAYYIDCIR.Q	[2276-2294]		Used
		Checked	Confidence	Identifying Node	PSM Ambiguity	Annotated Sequence	Modifications	# Protein Groups	# Proteins	Master Protein Accessions	Protein Accessions	# Missed Cleavages	Charge	DeltaScore	DeltaCn	Rank	Search Engine Rank	m/z [Da]	MH+ [Da]	Theo. MH+ [Da]	DeltaM [ppm]	Deltam/z [Da]	Activation Type	MS Order	Isolation Interference [%]	Ion Inject Time [ms]	RT [min]	First Scan	Spectrum File	File ID	Quan Info	XCorr	Percolator q-Value	Percolator PEP	Precursor Abundance	Apex RT [min]
		FALSE	High	Sequest HT (A2)	Unambiguous	[R].AAPLDSIHSLAAYYIDcIR.[Q]	C17(Carbamidomethyl)	1	2	P49327	P49327; A0A0U1RQF0	0	2	0.6478	0	1	1	1075.04	2149.07	2149.07	-0.64	-0.00069	HCD (High Energy Collision Dissociation)	MS2	8.81535	24.075	74.2517	45331	11022022_RID_3676_control.raw	F1		4.06	0	2.441e-07	434746496	74.32
		FALSE	High	Sequest HT (A2)	Unambiguous	[R].AAPLDSIHSLAAYYIDcIR.[Q]	C17(Carbamidomethyl)	1	2	P49327	P49327; A0A0U1RQF0	0	3	0.6371	0	1	1	717.03	2149.08	2149.07	0.23	0.00017	HCD (High Energy Collision Dissociation)	MS2	0.989699	5.607	74.2271	45312	11022022_RID_3676_control.raw	F1		5.29	0	8.532e-07	1279861504	74.31
		FALSE	High	Sequest HT (A2)	Unambiguous	[R].AAPLDSIHSLAAYYIDcIR.[Q]	C17(Carbamidomethyl)	1	2	P49327	P49327; A0A0U1RQF0	0	2	0.6065	0	1	1	1075.04	2149.07	2149.07	-2.01	-0.00216	HCD (High Energy Collision Dissociation)	MS2	0	9.663	73.9547	45125	11022022_RID_3676_control.raw	F1		4.32	0	2.14e-08	434746496	74.32
		FALSE	High	Sequest HT (A2)	Unambiguous	[R].AAPLDSIHSLAAYYIDcIR.[Q]	C17(Carbamidomethyl)	1	2	P49327	P49327; A0A0U1RQF0	0	3	0.6035	0	1	1	717.03	2149.08	2149.07	0.57	0.00041	HCD (High Energy Collision Dissociation)	MS2	8.56349	3.557	73.9383	45112	11022022_RID_3676_control.raw	F1		5.75	0	9.541e-08	1279861504	74.31
		FALSE	High	Sequest HT (A2)	Unambiguous	[R].AAPLDSIHSLAAYYIDcIR.[Q]	C17(Carbamidomethyl)	1	2	P49327	P49327; A0A0U1RQF0	0	2	0.3708	0	1	1	1075.04	2149.07	2149.07	-1.2	-0.00129	HCD (High Energy Collision Dissociation)	MS2	16.7859	3.664	74.5473	45534	11022022_RID_3676_control.raw	F1		1.78	0.0001971	0.003493	434746496	74.32
	FALSE	High	[K].ACLDTAVENMPSLK.[M]	1xCarbamidomethyl [C2]		9.39411e-08	0	1	3	2	P49327	P49327 [1226-1239]	0	1548.74	0	3259375360		High	High	0	7.649e-07	3.75	42.21	K.ACLDTAVENMPSLK.M	[1226-1239]		Used
		Checked	Confidence	Identifying Node	PSM Ambiguity	Annotated Sequence	Modifications	# Protein Groups	# Proteins	Master Protein Accessions	Protein Accessions	# Missed Cleavages	Charge	DeltaScore	DeltaCn	Rank	Search Engine Rank	m/z [Da]	MH+ [Da]	Theo. MH+ [Da]	DeltaM [ppm]	Deltam/z [Da]	Activation Type	MS Order	Isolation Interference [%]	Ion Inject Time [ms]	RT [min]	First Scan	Spectrum File	File ID	Quan Info	XCorr	Percolator q-Value	Percolator PEP	Precursor Abundance	Apex RT [min]
		FALSE	High	Sequest HT (A2)	Unambiguous	[K].AcLDTAVENMPSLK.[M]	C2(Carbamidomethyl)	1	3	P49327	P49327; A0A0U1RQF0; Q6PJJ3	0	2	0.4773	0	1	1	774.875	1548.74	1548.74	2.39	0.00185	HCD (High Energy Collision Dissociation)	MS2	29.7595	2.681	42.0782	23017	11022022_RID_3676_control.raw	F1		3.75	0	7.649e-07	3259375360	42.21
		FALSE	High	Sequest HT (A2)	Unambiguous	[K].AcLDTAVENMPSLK.[M]	C2(Carbamidomethyl)	1	3	P49327	P49327; A0A0U1RQF0; Q6PJJ3	0	2	0.4091	0	1	1	774.873	1548.74	1548.74	-0.21	-0.00016	HCD (High Energy Collision Dissociation)	MS2	51.313	0.686	42.3659	23220	11022022_RID_3676_control.raw	F1		2.86	0	4.806e-08	3259375360	42.21
	FALSE	High	[K].ACLDTAVENMPSLK.[M]	1xCarbamidomethyl [C2]; 1xOxidation [M10]		2.09286e-05	0	1	3	2	P49327	P49327 [1226-1239]	0	1564.73	0	82141868		High	High	0	1.279e-05	3.48	27	K.ACLDTAVENMPSLK.M	[1226-1239]		Used
		Checked	Confidence	Identifying Node	PSM Ambiguity	Annotated Sequence	Modifications	# Protein Groups	# Proteins	Master Protein Accessions	Protein Accessions	# Missed Cleavages	Charge	DeltaScore	DeltaCn	Rank	Search Engine Rank	m/z [Da]	MH+ [Da]	Theo. MH+ [Da]	DeltaM [ppm]	Deltam/z [Da]	Activation Type	MS Order	Isolation Interference [%]	Ion Inject Time [ms]	RT [min]	First Scan	Spectrum File	File ID	Quan Info	XCorr	Percolator q-Value	Percolator PEP	Precursor Abundance	Apex RT [min]
		FALSE	High	Sequest HT (A2)	Unambiguous	[K].AcLDTAVENmPSLK.[M]	C2(Carbamidomethyl); M10(Oxidation)	1	3	P49327	P49327; A0A0U1RQF0; Q6PJJ3	0	2	0.4339	0	1	1	782.871	1564.74	1564.73	0.57	0.00045	HCD (High Energy Collision Dissociation)	MS2	41.0121	54	27.3836	12775	11022022_RID_3676_control.raw	F1		3.48	0	1.279e-05	37047416	27.41
		FALSE	High	Sequest HT (A2)	Unambiguous	[K].AcLDTAVENmPSLK.[M]	C2(Carbamidomethyl); M10(Oxidation)	1	3	P49327	P49327; A0A0U1RQF0; Q6PJJ3	0	2	0.492	0	1	1	782.87	1564.73	1564.73	-0.75	-0.00059	HCD (High Energy Collision Dissociation)	MS2	0	6.227	27.0296	12529	11022022_RID_3676_control.raw	F1		3.13	0	2.437e-05	45094452	27
	FALSE	High	[R].AFEVSENGNLVVSGK.[V]	1xDeamidated [N]		9.27552e-05	0	1	2	3	P49327	P49327 [943-957]	0	1550.77	0	280460544		High	High	0	6.012e-05	3.24	40	R.AFEVSENGNLVVSGK.V	[943-957]		Used
		Checked	Confidence	Identifying Node	PSM Ambiguity	Annotated Sequence	Modifications	# Protein Groups	# Proteins	Master Protein Accessions	Protein Accessions	# Missed Cleavages	Charge	DeltaScore	DeltaCn	Rank	Search Engine Rank	m/z [Da]	MH+ [Da]	Theo. MH+ [Da]	DeltaM [ppm]	Deltam/z [Da]	Activation Type	MS Order	Isolation Interference [%]	Ion Inject Time [ms]	RT [min]	First Scan	Spectrum File	File ID	Quan Info	XCorr	Percolator q-Value	Percolator PEP	Precursor Abundance	Apex RT [min]
		FALSE	High	Sequest HT (A2)	Unambiguous	[R].AFEVSEnGNLVVSGK.[V]	N7(Deamidated)	1	2	P49327	P49327; A0A0U1RQF0	0	2	0.0154	0	1	1	775.89	1550.77	1550.77	1.63	0.00127	HCD (High Energy Collision Dissociation)	MS2	16.3302	6.799	39.6798	21348	11022022_RID_3676_control.raw	F1		3.24	0	6.012e-05	280460544	40
		FALSE	High	Sequest HT (A2)	Unambiguous	[R].AFEVSENGnLVVSGK.[V]	N9(Deamidated)	1	2	P49327	P49327; A0A0U1RQF0	0	2		0.0154	2	2	775.89	1550.77	1550.77	1.63	0.00127	HCD (High Energy Collision Dissociation)	MS2	16.3302	6.799	39.6798	21348	11022022_RID_3676_control.raw	F1		3.19	0	6.134e-05	280460544	40
		FALSE	High	Sequest HT (A2)	Unambiguous	[R].AFEVSENGnLVVSGK.[V]	N9(Deamidated)	1	2	P49327	P49327; A0A0U1RQF0	0	2	0.0675	0	1	1	775.889	1550.77	1550.77	0.55	0.00043	HCD (High Energy Collision Dissociation)	MS2	0	2.562	39.9782	21557	11022022_RID_3676_control.raw	F1		2.37	0.0001299	0.0009267	280460544	40
	FALSE	High	[R].DGLLENQTPEFFQDVCKPK.[Y]	1xCarbamidomethyl [C16]		1.92308e-06	0	1	2	2	P49327	P49327 [1977-1995]	0	2265.09	0	852315200		High	High	0	1.084e-06	5.29	53.86	R.DGLLENQTPEFFQDVCKPK.Y	[1977-1995]		Used
		Checked	Confidence	Identifying Node	PSM Ambiguity	Annotated Sequence	Modifications	# Protein Groups	# Proteins	Master Protein Accessions	Protein Accessions	# Missed Cleavages	Charge	DeltaScore	DeltaCn	Rank	Search Engine Rank	m/z [Da]	MH+ [Da]	Theo. MH+ [Da]	DeltaM [ppm]	Deltam/z [Da]	Activation Type	MS Order	Isolation Interference [%]	Ion Inject Time [ms]	RT [min]	First Scan	Spectrum File	File ID	Quan Info	XCorr	Percolator q-Value	Percolator PEP	Precursor Abundance	Apex RT [min]
		FALSE	High	Sequest HT (A2)	Unambiguous	[R].DGLLENQTPEFFQDVcKPK.[Y]	C16(Carbamidomethyl)	1	2	P49327	P49327; A0A0U1RQF0	0	2	0.5263	0	1	1	1133.05	2265.09	2265.09	1.64	0.00186	HCD (High Energy Collision Dissociation)	MS2	0	7.855	53.7875	31161	11022022_RID_3676_control.raw	F1		3.61	0	1.123e-05	345582752	53.85
		FALSE	High	Sequest HT (A2)	Unambiguous	[R].DGLLENQTPEFFQDVcKPK.[Y]	C16(Carbamidomethyl)	1	2	P49327	P49327; A0A0U1RQF0	0	3	0.5936	0	1	1	755.701	2265.09	2265.09	1.47	0.00111	HCD (High Energy Collision Dissociation)	MS2	7.27004	2.673	53.7837	31158	11022022_RID_3676_control.raw	F1		5.29	0	1.084e-06	506732448	53.86
	FALSE	High	[K].CTVFHGAQVEDAFR.[Y]	1xCarbamidomethyl [C1]		1.52639e-07	0	1	3	2	P49327	P49327 [1828-1841]	0	1636.75	0	469176840		High	High	0	1.084e-07	4.74	29.75	K.CTVFHGAQVEDAFR.Y	[1828-1841]		Used
		Checked	Confidence	Identifying Node	PSM Ambiguity	Annotated Sequence	Modifications	# Protein Groups	# Proteins	Master Protein Accessions	Protein Accessions	# Missed Cleavages	Charge	DeltaScore	DeltaCn	Rank	Search Engine Rank	m/z [Da]	MH+ [Da]	Theo. MH+ [Da]	DeltaM [ppm]	Deltam/z [Da]	Activation Type	MS Order	Isolation Interference [%]	Ion Inject Time [ms]	RT [min]	First Scan	Spectrum File	File ID	Quan Info	XCorr	Percolator q-Value	Percolator PEP	Precursor Abundance	Apex RT [min]
		FALSE	High	Sequest HT (A2)	Unambiguous	[K].cTVFHGAQVEDAFR.[Y]	C1(Carbamidomethyl)	1	3	P49327	P49327; A0A0U1RQF0; Q6PJJ3	0	3	0.4873	0	1	1	546.256	1636.75	1636.75	0.41	0.00022	HCD (High Energy Collision Dissociation)	MS2	9.64747	1.602	29.7011	14394	11022022_RID_3676_control.raw	F1		4.74	0	1.084e-07	375542336	29.75
		FALSE	High	Sequest HT (A2)	Unambiguous	[K].cTVFHGAQVEDAFR.[Y]	C1(Carbamidomethyl)	1	3	P49327	P49327; A0A0U1RQF0; Q6PJJ3	0	2	0.5597	0	1	1	818.882	1636.76	1636.75	1.31	0.00108	HCD (High Energy Collision Dissociation)	MS2	6.00632	5.809	29.7449	14426	11022022_RID_3676_control.raw	F1		3.18	0	7.926e-08	93634504	29.75
	FALSE	High	[R].CVLLSNLSSTSHVPEVDPGSAELQK.[V]	1xCarbamidomethyl [C1]		3.08707e-10	0	1	3	2	P49327	P49327 [1471-1495]	0	2667.33	0	1113054880		High	High	0	1.308e-10	5.28	47.08	R.CVLLSNLSSTSHVPEVDPGSAELQK.V	[1471-1495]		Used
		Checked	Confidence	Identifying Node	PSM Ambiguity	Annotated Sequence	Modifications	# Protein Groups	# Proteins	Master Protein Accessions	Protein Accessions	# Missed Cleavages	Charge	DeltaScore	DeltaCn	Rank	Search Engine Rank	m/z [Da]	MH+ [Da]	Theo. MH+ [Da]	DeltaM [ppm]	Deltam/z [Da]	Activation Type	MS Order	Isolation Interference [%]	Ion Inject Time [ms]	RT [min]	First Scan	Spectrum File	File ID	Quan Info	XCorr	Percolator q-Value	Percolator PEP	Precursor Abundance	Apex RT [min]
		FALSE	High	Sequest HT (A2)	Unambiguous	[R].cVLLSNLSSTSHVPEVDPGSAELQK.[V]	C1(Carbamidomethyl)	1	3	P49327	P49327; A0A0U1RQF0; Q6PJJ3	0	3	0.4299	0	1	1	889.781	2667.33	2667.33	-0.28	-0.00024	HCD (High Energy Collision Dissociation)	MS2	40.0261	3.807	47.0286	26461	11022022_RID_3676_control.raw	F1		5.28	0	1.308e-10	888082560	47.08
		FALSE	High	Sequest HT (A2)	Unambiguous	[R].cVLLSNLSSTSHVPEVDPGSAELQK.[V]	C1(Carbamidomethyl)	1	3	P49327	P49327; A0A0U1RQF0; Q6PJJ3	0	2	0.4701	0	1	1	1334.17	2667.33	2667.33	-0.52	-0.0007	HCD (High Energy Collision Dissociation)	MS2	0	9.189	47.0586	26482	11022022_RID_3676_control.raw	F1		2.34	0.0001299	0.0009114	224972320	47.07
	FALSE	High	[R].DLVEAVAHILGIR.[D]			8.24313e-07	0	1	2	9	P49327	P49327 [2126-2138]	0	1405.82	0	6205798772		High	High	0	4.527e-07	3.98	94.57	R.DLVEAVAHILGIR.D	[2126-2138]		Used
		Checked	Confidence	Identifying Node	PSM Ambiguity	Annotated Sequence	Modifications	# Protein Groups	# Proteins	Master Protein Accessions	Protein Accessions	# Missed Cleavages	Charge	DeltaScore	DeltaCn	Rank	Search Engine Rank	m/z [Da]	MH+ [Da]	Theo. MH+ [Da]	DeltaM [ppm]	Deltam/z [Da]	Activation Type	MS Order	Isolation Interference [%]	Ion Inject Time [ms]	RT [min]	First Scan	Spectrum File	File ID	Quan Info	XCorr	Percolator q-Value	Percolator PEP	Precursor Abundance	Apex RT [min]
		FALSE	High	Sequest HT (A2)	Unambiguous	[R].DLVEAVAHILGIR.[D]		1	2	P49327	P49327; A0A0U1RQF0	0	2	0.538	0	1	1	703.411	1405.82	1405.82	-0.49	-0.00035	HCD (High Energy Collision Dissociation)	MS2	1.19632	5.463	94.8684	59532	11022022_RID_3676_control.raw	F1		3.68	0	1.865e-06	5550014464	94.57
		FALSE	High	Sequest HT (A2)	Unambiguous	[R].DLVEAVAHILGIR.[D]		1	2	P49327	P49327; A0A0U1RQF0	0	2	0.5	0	1	1	703.412	1405.82	1405.82	0.07	5e-05	HCD (High Energy Collision Dissociation)	MS2	0.497067	4.84	94.2867	59138	11022022_RID_3676_control.raw	F1		3.98	0	4.527e-07	5550014464	94.57
		FALSE	High	Sequest HT (A2)	Unambiguous	[R].DLVEAVAHILGIR.[D]		1	2	P49327	P49327; A0A0U1RQF0	0	2	0.5807	0	1	1	703.411	1405.82	1405.82	-0.43	-0.00031	HCD (High Energy Collision Dissociation)	MS2	37.4624	54	98.68	62116	11022022_RID_3676_control.raw	F1		3.53	0	1.299e-05
		FALSE	High	Sequest HT (A2)	Unambiguous	[R].DLVEAVAHILGIR.[D]		1	2	P49327	P49327; A0A0U1RQF0	0	2	0.5868	0	1	1	703.412	1405.82	1405.82	0.24	0.00017	HCD (High Energy Collision Dissociation)	MS2	0	28.4	95.5762	60015	11022022_RID_3676_control.raw	F1		3.34	0	1.711e-05	29976436	95.43
		FALSE	High	Sequest HT (A2)	Unambiguous	[R].DLVEAVAHILGIR.[D]		1	2	P49327	P49327; A0A0U1RQF0	0	2	0.5411	0	1	1	703.411	1405.81	1405.82	-1.3	-0.00091	HCD (High Energy Collision Dissociation)	MS2	0	16.88	95.201	59757	11022022_RID_3676_control.raw	F1		3.53	0	5.431e-07	5550014464	94.57
		FALSE	High	Sequest HT (A2)	Unambiguous	[R].DLVEAVAHILGIR.[D]		1	2	P49327	P49327; A0A0U1RQF0	0	3	0.4502	0	1	1	469.277	1405.82	1405.82	-0.72	-0.00034	HCD (High Energy Collision Dissociation)	MS2	3.47347	54	95.2518	59794	11022022_RID_3676_control.raw	F1		2.91	3.042e-05	0.0003237	625807872	94.57
		FALSE	High	Sequest HT (A2)	Unambiguous	[R].DLVEAVAHILGIR.[D]		1	2	P49327	P49327; A0A0U1RQF0	0	3	0.5872	0	1	1	469.275	1405.81	1405.82	-3.46	-0.00162	HCD (High Energy Collision Dissociation)	MS2	0	54	94.2409	59105	11022022_RID_3676_control.raw	F1		3.44	5.763e-05	0.0004635	625807872	94.57
		FALSE	High	Sequest HT (A2)	Unambiguous	[R].DLVEAVAHILGIR.[D]		1	2	P49327	P49327; A0A0U1RQF0	0	3	0.6293	0	1	1	469.276	1405.81	1405.82	-0.87	-0.00041	HCD (High Energy Collision Dissociation)	MS2	0	54	94.5265	59301	11022022_RID_3676_control.raw	F1		3.75	8.575e-05	0.0005755	625807872	94.57
		FALSE	High	Sequest HT (A2)	Unambiguous	[R].DLVEAVAHILGIR.[D]		1	2	P49327	P49327; A0A0U1RQF0	0	3	0.5484	0	1	1	469.275	1405.81	1405.82	-3.5	-0.00164	HCD (High Energy Collision Dissociation)	MS2	56.134	11.7	94.8459	59517	11022022_RID_3676_control.raw	F1		3.1	0.0001971	0.003158	625807872	94.57
	FALSE	High	[K].GVDLVLNSLAEEK.[L]			4.31116e-05	0	1	3	3	P49327	P49327 [1740-1752]	0	1386.75	0	2867659264		High	High	0	2.7e-05	3.16	51.33	K.GVDLVLNSLAEEK.L	[1740-1752]		Used
		Checked	Confidence	Identifying Node	PSM Ambiguity	Annotated Sequence	Modifications	# Protein Groups	# Proteins	Master Protein Accessions	Protein Accessions	# Missed Cleavages	Charge	DeltaScore	DeltaCn	Rank	Search Engine Rank	m/z [Da]	MH+ [Da]	Theo. MH+ [Da]	DeltaM [ppm]	Deltam/z [Da]	Activation Type	MS Order	Isolation Interference [%]	Ion Inject Time [ms]	RT [min]	First Scan	Spectrum File	File ID	Quan Info	XCorr	Percolator q-Value	Percolator PEP	Precursor Abundance	Apex RT [min]
		FALSE	High	Sequest HT (A2)	Unambiguous	[K].GVDLVLNSLAEEK.[L]		1	3	P49327	P49327; A0A0U1RQF0; Q6PJJ3	0	2	0.479	0	1	1	693.877	1386.75	1386.75	-0.02	-1e-05	HCD (High Energy Collision Dissociation)	MS2	7.58941	1.865	51.2027	29371	11022022_RID_3676_control.raw	F1		2.38	0	9.023e-05	2867659264	51.33
		FALSE	High	Sequest HT (A2)	Unambiguous	[K].GVDLVLNSLAEEK.[L]		1	3	P49327	P49327; A0A0U1RQF0; Q6PJJ3	0	2	0.4177	0	1	1	693.879	1386.75	1386.75	1.63	0.00113	HCD (High Energy Collision Dissociation)	MS2	6.61715	1.902	51.5112	29585	11022022_RID_3676_control.raw	F1		3.16	0	2.7e-05	2867659264	51.33
		FALSE	High	Sequest HT (A2)	Unambiguous	[K].GVDLVLNSLAEEK.[L]		1	3	P49327	P49327; A0A0U1RQF0; Q6PJJ3	0	2	0.4088	0	1	1	693.88	1386.75	1386.75	3.36	0.00233	HCD (High Energy Collision Dissociation)	MS2	36.3014	4.846	52.0264	29943	11022022_RID_3676_control.raw	F1		1.59	0.007662	0.201	2867659264	51.33
	FALSE	High	[R].GGPEVQQVPAGERPLWFICSGMGTQWR.[G]	1xCarbamidomethyl [C19]		3.09804e-06	0	1	2	1	P49327	P49327 [478-504]	0	3043.47	0	91170136		High	High	0	1.771e-06	3.81	64.03	R.GGPEVQQVPAGERPLWFICSGMGTQWR.G	[478-504]		Used
		Checked	Confidence	Identifying Node	PSM Ambiguity	Annotated Sequence	Modifications	# Protein Groups	# Proteins	Master Protein Accessions	Protein Accessions	# Missed Cleavages	Charge	DeltaScore	DeltaCn	Rank	Search Engine Rank	m/z [Da]	MH+ [Da]	Theo. MH+ [Da]	DeltaM [ppm]	Deltam/z [Da]	Activation Type	MS Order	Isolation Interference [%]	Ion Inject Time [ms]	RT [min]	First Scan	Spectrum File	File ID	Quan Info	XCorr	Percolator q-Value	Percolator PEP	Precursor Abundance	Apex RT [min]
		FALSE	High	Sequest HT (A2)	Unambiguous	[R].GGPEVQQVPAGERPLWFIcSGMGTQWR.[G]	C19(Carbamidomethyl)	1	2	P49327	P49327; A0A0U1RQF0	0	3	0.3806	0	1	1	1015.16	3043.47	3043.47	1.55	0.00157	HCD (High Energy Collision Dissociation)	MS2	0	18.837	63.9231	38190	11022022_RID_3676_control.raw	F1		3.81	0	1.771e-06	91170136	64.03
	FALSE	High	[R].GGNVGINSFGFGGSNVHIILRPNTQPPPAPAPHATLPR.[L]			6.3877e-07	0	1	2	2	P49327	P49327 [385-422]	0	3858.03	0	78376208		High	High	0	3.455e-07	3.37	46.62	R.GGNVGINSFGFGGSNVHIILRPNTQPPPAPAPHATLPR.L	[385-422]		Used
		Checked	Confidence	Identifying Node	PSM Ambiguity	Annotated Sequence	Modifications	# Protein Groups	# Proteins	Master Protein Accessions	Protein Accessions	# Missed Cleavages	Charge	DeltaScore	DeltaCn	Rank	Search Engine Rank	m/z [Da]	MH+ [Da]	Theo. MH+ [Da]	DeltaM [ppm]	Deltam/z [Da]	Activation Type	MS Order	Isolation Interference [%]	Ion Inject Time [ms]	RT [min]	First Scan	Spectrum File	File ID	Quan Info	XCorr	Percolator q-Value	Percolator PEP	Precursor Abundance	Apex RT [min]
		FALSE	High	Sequest HT (A2)	Unambiguous	[R].GGNVGINSFGFGGSNVHIILRPNTQPPPAPAPHATLPR.[L]		1	2	P49327	P49327; A0A0U1RQF0	0	5	0.3561	0	1	1	772.411	3858.03	3858.03	-1.31	-0.00101	HCD (High Energy Collision Dissociation)	MS2	18.2217	1.01	46.68	26218	11022022_RID_3676_control.raw	F1		3.37	0	3.455e-07
		FALSE	High	Sequest HT (A2)	Unambiguous	[R].GGNVGINSFGFGGSNVHIILRPNTQPPPAPAPHATLPR.[L]		1	2	P49327	P49327; A0A0U1RQF0	0	4	0.2536	0	1	1	965.266	3858.04	3858.03	2.55	0.00246	HCD (High Energy Collision Dissociation)	MS2	16.4633	5.943	46.6263	26181	11022022_RID_3676_control.raw	F1		1.38	0.00637	0.1539	78376208	46.62
	FALSE	High	[R].GLKPSCTIIPLMK.[K]	1xCarbamidomethyl [C6]		2.97329e-06	0	1	2	2	P49327	P49327 [774-786]	0	1457.82	0	1844359744		High	High	0	1.7e-06	3.68	37.1	R.GLKPSCTIIPLMK.K	[774-786]		Used
		Checked	Confidence	Identifying Node	PSM Ambiguity	Annotated Sequence	Modifications	# Protein Groups	# Proteins	Master Protein Accessions	Protein Accessions	# Missed Cleavages	Charge	DeltaScore	DeltaCn	Rank	Search Engine Rank	m/z [Da]	MH+ [Da]	Theo. MH+ [Da]	DeltaM [ppm]	Deltam/z [Da]	Activation Type	MS Order	Isolation Interference [%]	Ion Inject Time [ms]	RT [min]	First Scan	Spectrum File	File ID	Quan Info	XCorr	Percolator q-Value	Percolator PEP	Precursor Abundance	Apex RT [min]
		FALSE	High	Sequest HT (A2)	Unambiguous	[R].GLKPScTIIPLMK.[K]	C6(Carbamidomethyl)	1	2	P49327	P49327; A0A0U1RQF0	0	2	0.5245	0	1	1	729.415	1457.82	1457.82	-0.08	-6e-05	HCD (High Energy Collision Dissociation)	MS2	19.0979	1.038	37.0394	19501	11022022_RID_3676_control.raw	F1		3.68	0	1.7e-06	859745344	37.11
		FALSE	High	Sequest HT (A2)	Unambiguous	[R].GLKPScTIIPLMK.[K]	C6(Carbamidomethyl)	1	2	P49327	P49327; A0A0U1RQF0	0	3	0.3367	0	1	1	486.612	1457.82	1457.82	-0.82	-0.0004	HCD (High Energy Collision Dissociation)	MS2	3.03623	1.479	37.0668	19520	11022022_RID_3676_control.raw	F1		2.94	3.042e-05	0.0002643	984614400	37.1
	FALSE	High	[R].GNAGQSNYGFANSAMER.[I]			1.52639e-07	0	1	2	1	P49327	P49327 [2027-2043]	0	1773.76	0	360828832		High	High	0	7.895e-08	4.92	24.55	R.GNAGQSNYGFANSAMER.I	[2027-2043]		Used
		Checked	Confidence	Identifying Node	PSM Ambiguity	Annotated Sequence	Modifications	# Protein Groups	# Proteins	Master Protein Accessions	Protein Accessions	# Missed Cleavages	Charge	DeltaScore	DeltaCn	Rank	Search Engine Rank	m/z [Da]	MH+ [Da]	Theo. MH+ [Da]	DeltaM [ppm]	Deltam/z [Da]	Activation Type	MS Order	Isolation Interference [%]	Ion Inject Time [ms]	RT [min]	First Scan	Spectrum File	File ID	Quan Info	XCorr	Percolator q-Value	Percolator PEP	Precursor Abundance	Apex RT [min]
		FALSE	High	Sequest HT (A2)	Unambiguous	[R].GNAGQSNYGFANSAMER.[I]		1	2	P49327	P49327; A0A0U1RQF0	0	2	0.748	0	1	1	887.383	1773.76	1773.76	-1.08	-0.00096	HCD (High Energy Collision Dissociation)	MS2	13.3959	6.755	24.5253	10784	11022022_RID_3676_control.raw	F1		4.92	0	7.895e-08	360828832	24.55
	FALSE	High	[R].GNAGQSNYGFANSAMER.[I]	1xDeamidated [N12]		3.65089e-07	0	1	2	2	P49327	P49327 [2027-2043]	0	1774.74	0	55820584		High	High	0	4.511e-07	4.16	25.66	R.GNAGQSNYGFANSAMER.I	[2027-2043]		Used
		Checked	Confidence	Identifying Node	PSM Ambiguity	Annotated Sequence	Modifications	# Protein Groups	# Proteins	Master Protein Accessions	Protein Accessions	# Missed Cleavages	Charge	DeltaScore	DeltaCn	Rank	Search Engine Rank	m/z [Da]	MH+ [Da]	Theo. MH+ [Da]	DeltaM [ppm]	Deltam/z [Da]	Activation Type	MS Order	Isolation Interference [%]	Ion Inject Time [ms]	RT [min]	First Scan	Spectrum File	File ID	Quan Info	XCorr	Percolator q-Value	Percolator PEP	Precursor Abundance	Apex RT [min]
		FALSE	High	Sequest HT (A2)	Unambiguous	[R].GNAGQSNYGFAnSAMER.[I]	N12(Deamidated)	1	2	P49327	P49327; A0A0U1RQF0	0	2	0.2204	0	1	1	887.875	1774.74	1774.74	-1.38	-0.00122	HCD (High Energy Collision Dissociation)	MS2	0	23.814	27.2943	12713	11022022_RID_3676_control.raw	F1		3.13	0	1.939e-07	11188429	27.29
		FALSE	High	Sequest HT (A2)	Unambiguous	[R].GNAGQSNYGFAnSAMER.[I]	N12(Deamidated)	1	2	P49327	P49327; A0A0U1RQF0	0	2	0.226	0	1	1	887.876	1774.75	1774.74	0.42	0.00037	HCD (High Energy Collision Dissociation)	MS2	8.53714	8.011	25.6966	11601	11022022_RID_3676_control.raw	F1		4.16	0	4.511e-07	55820584	25.66
	FALSE	High	[K].GILADEDSSRPVWLK.[A]			2.60685e-06	0	1	3	2	P49327	P49327 [1430-1444]	0	1685.89	0	1859163648		High	High	0	1.483e-06	4.46	41.44	K.GILADEDSSRPVWLK.A	[1430-1444]		Used
		Checked	Confidence	Identifying Node	PSM Ambiguity	Annotated Sequence	Modifications	# Protein Groups	# Proteins	Master Protein Accessions	Protein Accessions	# Missed Cleavages	Charge	DeltaScore	DeltaCn	Rank	Search Engine Rank	m/z [Da]	MH+ [Da]	Theo. MH+ [Da]	DeltaM [ppm]	Deltam/z [Da]	Activation Type	MS Order	Isolation Interference [%]	Ion Inject Time [ms]	RT [min]	First Scan	Spectrum File	File ID	Quan Info	XCorr	Percolator q-Value	Percolator PEP	Precursor Abundance	Apex RT [min]
		FALSE	High	Sequest HT (A2)	Unambiguous	[K].GILADEDSSRPVWLK.[A]		1	3	P49327	P49327; A0A0U1RQF0; Q6PJJ3	0	2	0.5655	0	1	1	843.447	1685.89	1685.89	0.92	0.00077	HCD (High Energy Collision Dissociation)	MS2	22.6876	2.851	41.3872	22533	11022022_RID_3676_control.raw	F1		4.12	0	9.381e-05	791577728	41.44
		FALSE	High	Sequest HT (A2)	Unambiguous	[K].GILADEDSSRPVWLK.[A]		1	3	P49327	P49327; A0A0U1RQF0; Q6PJJ3	0	3	0.4507	0	1	1	562.634	1685.89	1685.89	0.95	0.00053	HCD (High Energy Collision Dissociation)	MS2	6.12254	2.235	41.3834	22530	11022022_RID_3676_control.raw	F1		4.46	0	1.483e-06	1067585920	41.44
	FALSE	High	[R].GYDYGPHFQGILEASLEGDSGR.[L]			1.59168e-06	0	1	2	4	P49327	P49327 [998-1019]	0	2368.08	0	112116400		High	High	0	8.861e-07	3.5	57.51	R.GYDYGPHFQGILEASLEGDSGR.L	[998-1019]		Used
		Checked	Confidence	Identifying Node	PSM Ambiguity	Annotated Sequence	Modifications	# Protein Groups	# Proteins	Master Protein Accessions	Protein Accessions	# Missed Cleavages	Charge	DeltaScore	DeltaCn	Rank	Search Engine Rank	m/z [Da]	MH+ [Da]	Theo. MH+ [Da]	DeltaM [ppm]	Deltam/z [Da]	Activation Type	MS Order	Isolation Interference [%]	Ion Inject Time [ms]	RT [min]	First Scan	Spectrum File	File ID	Quan Info	XCorr	Percolator q-Value	Percolator PEP	Precursor Abundance	Apex RT [min]
		FALSE	High	Sequest HT (A2)	Unambiguous	[R].GYDYGPHFQGILEASLEGDSGR.[L]		1	2	P49327	P49327; A0A0U1RQF0	0	3	0.5943	0	1	1	790.033	2368.08	2368.08	-0.26	-0.0002	HCD (High Energy Collision Dissociation)	MS2	7.21582	3.456	57.5454	33780	11022022_RID_3676_control.raw	F1		3.5	0	8.861e-07	65581780	57.51
		FALSE	High	Sequest HT (A2)	Unambiguous	[R].GYDYGPHFQGILEASLEGDSGR.[L]		1	2	P49327	P49327; A0A0U1RQF0	0	3	0.5141	0	1	1	790.034	2368.09	2368.08	1.68	0.00132	HCD (High Energy Collision Dissociation)	MS2	35.9802	6.127	58.2066	34236	11022022_RID_3676_control.raw	F1		2.49	3.042e-05	0.0002303	91050944	58.45
		FALSE	High	Sequest HT (A2)	Unambiguous	[R].GYDYGPHFQGILEASLEGDSGR.[L]		1	2	P49327	P49327; A0A0U1RQF0	0	2	0.4791	0	1	1	1184.55	2368.09	2368.08	2.79	0.0033	HCD (High Energy Collision Dissociation)	MS2	0	30.057	57.9598	34066	11022022_RID_3676_control.raw	F1		2.63	3.042e-05	0.0001346	46534620	57.52
		FALSE	High	Sequest HT (A2)	Unambiguous	[R].GYDYGPHFQGILEASLEGDSGR.[L]		1	2	P49327	P49327; A0A0U1RQF0	0	2	0.2164	0	1	1	1184.55	2368.1	2368.08	5.27	0.00624	HCD (High Energy Collision Dissociation)	MS2	0	38.339	58.2629	34275	11022022_RID_3676_control.raw	F1		1.71	0.00233	0.04725	40751440	58.39
	FALSE	High	[R].HSQDLAFLSMLNDIAAVPATAMPFR.[G]			4.52159e-07	0	1	2	1	P49327	P49327 [444-468]	0	2716.36	0	30329482		High	High	0	2.432e-07	5.22	92.2	R.HSQDLAFLSMLNDIAAVPATAMPFR.G	[444-468]		Used
		Checked	Confidence	Identifying Node	PSM Ambiguity	Annotated Sequence	Modifications	# Protein Groups	# Proteins	Master Protein Accessions	Protein Accessions	# Missed Cleavages	Charge	DeltaScore	DeltaCn	Rank	Search Engine Rank	m/z [Da]	MH+ [Da]	Theo. MH+ [Da]	DeltaM [ppm]	Deltam/z [Da]	Activation Type	MS Order	Isolation Interference [%]	Ion Inject Time [ms]	RT [min]	First Scan	Spectrum File	File ID	Quan Info	XCorr	Percolator q-Value	Percolator PEP	Precursor Abundance	Apex RT [min]
		FALSE	High	Sequest HT (A2)	Unambiguous	[R].HSQDLAFLSMLNDIAAVPATAMPFR.[G]		1	2	P49327	P49327; A0A0U1RQF0	0	3	0.5249	0	1	1	906.125	2716.36	2716.36	0.23	0.00021	HCD (High Energy Collision Dissociation)	MS2	35.9725	15.989	92.2223	57727	11022022_RID_3676_control.raw	F1		5.22	0	2.432e-07	30329482	92.2
	FALSE	High	[R].HFLLEEDKPEEPTAHAFVSTLTR.[G]			2.82302e-09	0	1	3	2	P49327	P49327 [1516-1538]	0	2667.34	0	2360287040		High	High	0	4.855e-09	5.94	41.78	R.HFLLEEDKPEEPTAHAFVSTLTR.G	[1516-1538]		Used
		Checked	Confidence	Identifying Node	PSM Ambiguity	Annotated Sequence	Modifications	# Protein Groups	# Proteins	Master Protein Accessions	Protein Accessions	# Missed Cleavages	Charge	DeltaScore	DeltaCn	Rank	Search Engine Rank	m/z [Da]	MH+ [Da]	Theo. MH+ [Da]	DeltaM [ppm]	Deltam/z [Da]	Activation Type	MS Order	Isolation Interference [%]	Ion Inject Time [ms]	RT [min]	First Scan	Spectrum File	File ID	Quan Info	XCorr	Percolator q-Value	Percolator PEP	Precursor Abundance	Apex RT [min]
		FALSE	High	Sequest HT (A2)	Unambiguous	[R].HFLLEEDKPEEPTAHAFVSTLTR.[G]		1	3	P49327	P49327; A0A0U1RQF0; Q6PJJ3	0	3	0.6919	0	1	1	889.787	2667.35	2667.34	2.43	0.00216	HCD (High Energy Collision Dissociation)	MS2	13.6361	2.2	41.7421	22781	11022022_RID_3676_control.raw	F1		5.94	0	4.855e-09	642214592	41.78
		FALSE	High	Sequest HT (A2)	Unambiguous	[R].HFLLEEDKPEEPTAHAFVSTLTR.[G]		1	3	P49327	P49327; A0A0U1RQF0; Q6PJJ3	0	4	0.5982	0	1	1	667.592	2667.35	2667.34	2.28	0.00152	HCD (High Energy Collision Dissociation)	MS2	0	2.056	41.7364	22779	11022022_RID_3676_control.raw	F1		5.5	0	1.285e-09	1718072448	41.78
	FALSE	High	[R].AALQEELQLCK.[G]	1xCarbamidomethyl [C10]		0.000238981	4.61937e-05	1	3	2	P49327	P49327 [1132-1142]	0	1302.67	0	4935410176		High	High	5.763e-05	0.0004847	3.2	33.22	R.AALQEELQLCK.G	[1132-1142]		Used
		Checked	Confidence	Identifying Node	PSM Ambiguity	Annotated Sequence	Modifications	# Protein Groups	# Proteins	Master Protein Accessions	Protein Accessions	# Missed Cleavages	Charge	DeltaScore	DeltaCn	Rank	Search Engine Rank	m/z [Da]	MH+ [Da]	Theo. MH+ [Da]	DeltaM [ppm]	Deltam/z [Da]	Activation Type	MS Order	Isolation Interference [%]	Ion Inject Time [ms]	RT [min]	First Scan	Spectrum File	File ID	Quan Info	XCorr	Percolator q-Value	Percolator PEP	Precursor Abundance	Apex RT [min]
		FALSE	High	Sequest HT (A2)	Unambiguous	[R].AALQEELQLcK.[G]	C10(Carbamidomethyl)	1	3	P49327	P49327; A0A0U1RQF0; Q6PJJ3	0	2	0.3305	0	1	1	651.84	1302.67	1302.67	-0.29	-0.00019	HCD (High Energy Collision Dissociation)	MS2	2.61422	0.894	33.5584	17084	11022022_RID_3676_control.raw	F1		2.33	3.042e-05	0.0001627	4935410176	33.22
		FALSE	High	Sequest HT (A2)	Unambiguous	[R].AALQEELQLcK.[G]	C10(Carbamidomethyl)	1	3	P49327	P49327; A0A0U1RQF0; Q6PJJ3	0	2	0.2625	0	1	1	651.839	1302.67	1302.67	-0.68	-0.00044	HCD (High Energy Collision Dissociation)	MS2	48.6193	3.786	33.0825	16751	11022022_RID_3676_control.raw	F1		3.2	5.763e-05	0.0004847	4935410176	33.22
	FALSE	High	[R].VLEALLPLKGLEER.[V]			0.000474658	4.61937e-05	1	2	1	P49327	P49327 [2383-2396]	1	1579.94	0	351939360		High	High	3.042e-05	0.0003341	2.83	55.36	R.VLEALLPLKGLEER.V	[2383-2396]		Used
		Checked	Confidence	Identifying Node	PSM Ambiguity	Annotated Sequence	Modifications	# Protein Groups	# Proteins	Master Protein Accessions	Protein Accessions	# Missed Cleavages	Charge	DeltaScore	DeltaCn	Rank	Search Engine Rank	m/z [Da]	MH+ [Da]	Theo. MH+ [Da]	DeltaM [ppm]	Deltam/z [Da]	Activation Type	MS Order	Isolation Interference [%]	Ion Inject Time [ms]	RT [min]	First Scan	Spectrum File	File ID	Quan Info	XCorr	Percolator q-Value	Percolator PEP	Precursor Abundance	Apex RT [min]
		FALSE	High	Sequest HT (A2)	Unambiguous	[R].VLEALLPLKGLEER.[V]		1	2	P49327	P49327; A0A0U1RQF0	1	2	0.4594	0	1	1	790.474	1579.94	1579.94	-0.96	-0.00076	HCD (High Energy Collision Dissociation)	MS2	25.484	0.987	55.3778	32267	11022022_RID_3676_control.raw	F1		2.83	3.042e-05	0.0003341	351939360	55.36
	FALSE	High	[R].FDASFFGVHPK.[Q]			0.000474658	4.61937e-05	1	3	2	P49327	P49327 [60-70]	0	1251.62	0	1350483616		High	High	3.042e-05	0.0003333	2.72	40.06	R.FDASFFGVHPK.Q	[60-70]		Used
		Checked	Confidence	Identifying Node	PSM Ambiguity	Annotated Sequence	Modifications	# Protein Groups	# Proteins	Master Protein Accessions	Protein Accessions	# Missed Cleavages	Charge	DeltaScore	DeltaCn	Rank	Search Engine Rank	m/z [Da]	MH+ [Da]	Theo. MH+ [Da]	DeltaM [ppm]	Deltam/z [Da]	Activation Type	MS Order	Isolation Interference [%]	Ion Inject Time [ms]	RT [min]	First Scan	Spectrum File	File ID	Quan Info	XCorr	Percolator q-Value	Percolator PEP	Precursor Abundance	Apex RT [min]
		FALSE	High	Sequest HT (A2)	Unambiguous	[R].FDASFFGVHPK.[Q]		1	3	P49327	P49327; A0A0U1RRG3; A0A0U1RQF0	0	2	0.4412	0	1	1	626.312	1251.62	1251.62	0.68	0.00042	HCD (High Energy Collision Dissociation)	MS2	42.5148	2.5	39.9719	21552	11022022_RID_3676_control.raw	F1		2.72	3.042e-05	0.0003333	1011382720	40.06
		FALSE	High	Sequest HT (A2)	Unambiguous	[R].FDASFFGVHPK.[Q]		1	3	P49327	P49327; A0A0U1RRG3; A0A0U1RQF0	0	3	0.4633	0	1	1	417.877	1251.62	1251.62	0.57	0.00024	HCD (High Energy Collision Dissociation)	MS2	0	8.194	40.0357	21597	11022022_RID_3676_control.raw	F1		2.18	0.0001299	0.00139	339100896	40.06
	FALSE	High	[R].VYATILNAGTNTDGFKEQGVTFPSGDIQEQLIR.[S]			0.000528342	8.77698e-05	1	2	1	P49327	P49327 [242-274]	1	3582.81	0		No Quan Values	High	High	5.763e-05	0.0003745	2.87		R.VYATILNAGTNTDGFKEQGVTFPSGDIQEQLIR.S	[242-274]		Not Used
		Checked	Confidence	Identifying Node	PSM Ambiguity	Annotated Sequence	Modifications	# Protein Groups	# Proteins	Master Protein Accessions	Protein Accessions	# Missed Cleavages	Charge	DeltaScore	DeltaCn	Rank	Search Engine Rank	m/z [Da]	MH+ [Da]	Theo. MH+ [Da]	DeltaM [ppm]	Deltam/z [Da]	Activation Type	MS Order	Isolation Interference [%]	Ion Inject Time [ms]	RT [min]	First Scan	Spectrum File	File ID	Quan Info	XCorr	Percolator q-Value	Percolator PEP	Precursor Abundance	Apex RT [min]
		FALSE	High	Sequest HT (A2)	Unambiguous	[R].VYATILNAGTNTDGFKEQGVTFPSGDIQEQLIR.[S]		1	2	P49327	P49327; A0A0U1RQF0	1	3	0.4948	0	1	1	1194.94	3582.81	3582.81	1.24	0.00148	HCD (High Energy Collision Dissociation)	MS2	0	8.449	64.2004	38382	11022022_RID_3676_control.raw	F1		2.87	5.763e-05	0.0003745	55761988	64.13
	FALSE	High	[R].SEGVVAVLLTK.[K]			0.000631341	8.77698e-05	1	2	2	P49327	P49327 [225-235]	0	1115.67	0	1907858176		High	High	0.000404	0.006021	2.51	46.39	R.SEGVVAVLLTK.K	[225-235]		Used
		Checked	Confidence	Identifying Node	PSM Ambiguity	Annotated Sequence	Modifications	# Protein Groups	# Proteins	Master Protein Accessions	Protein Accessions	# Missed Cleavages	Charge	DeltaScore	DeltaCn	Rank	Search Engine Rank	m/z [Da]	MH+ [Da]	Theo. MH+ [Da]	DeltaM [ppm]	Deltam/z [Da]	Activation Type	MS Order	Isolation Interference [%]	Ion Inject Time [ms]	RT [min]	First Scan	Spectrum File	File ID	Quan Info	XCorr	Percolator q-Value	Percolator PEP	Precursor Abundance	Apex RT [min]
		FALSE	High	Sequest HT (A2)	Unambiguous	[R].SEGVVAVLLTK.[K]		1	2	P49327	P49327; A0A0U1RQF0	0	2	0.6577	0	1	1	558.337	1115.67	1115.67	-0.18	-0.0001	HCD (High Energy Collision Dissociation)	MS2	16.8383	1.238	46.2588	25923	11022022_RID_3676_control.raw	F1		2.22	5.763e-05	0.0004485	1907858176	46.39
		FALSE	High	Sequest HT (A2)	Unambiguous	[R].SEGVVAVLLTK.[K]		1	2	P49327	P49327; A0A0U1RQF0	0	2	0.4382	0	1	1	558.339	1115.67	1115.67	3.19	0.00178	HCD (High Energy Collision Dissociation)	MS2	33.0449	3.511	46.5536	26129	11022022_RID_3676_control.raw	F1		2.51	0.000404	0.006021	1907858176	46.39
	FALSE	High	[K].VLQGDLVMNVYR.[D]			0.0005243	8.77698e-05	1	3	1	P49327	P49327 [1496-1507]	0	1406.75	0	432135744		High	High	5.763e-05	0.0003705	2.37	45.65	K.VLQGDLVMNVYR.D	[1496-1507]		Used
		Checked	Confidence	Identifying Node	PSM Ambiguity	Annotated Sequence	Modifications	# Protein Groups	# Proteins	Master Protein Accessions	Protein Accessions	# Missed Cleavages	Charge	DeltaScore	DeltaCn	Rank	Search Engine Rank	m/z [Da]	MH+ [Da]	Theo. MH+ [Da]	DeltaM [ppm]	Deltam/z [Da]	Activation Type	MS Order	Isolation Interference [%]	Ion Inject Time [ms]	RT [min]	First Scan	Spectrum File	File ID	Quan Info	XCorr	Percolator q-Value	Percolator PEP	Precursor Abundance	Apex RT [min]
		FALSE	High	Sequest HT (A2)	Unambiguous	[K].VLQGDLVMNVYR.[D]		1	3	P49327	P49327; A0A0U1RQF0; Q6PJJ3	0	2	0.4557	0	1	1	703.877	1406.75	1406.75	0.1	7e-05	HCD (High Energy Collision Dissociation)	MS2	75.0553	0.623	45.8167	25614	11022022_RID_3676_control.raw	F1		2.37	5.763e-05	0.0003705	432135744	45.65
	FALSE	High	[K].TGTVSLEVR.[L]			0.000800407	0.000130702	1	2	1	P49327	P49327 [928-936]	0	961.531	0	172056912		High	High	8.575e-05	0.0005735	2.94	19.93	K.TGTVSLEVR.L	[928-936]		Used
		Checked	Confidence	Identifying Node	PSM Ambiguity	Annotated Sequence	Modifications	# Protein Groups	# Proteins	Master Protein Accessions	Protein Accessions	# Missed Cleavages	Charge	DeltaScore	DeltaCn	Rank	Search Engine Rank	m/z [Da]	MH+ [Da]	Theo. MH+ [Da]	DeltaM [ppm]	Deltam/z [Da]	Activation Type	MS Order	Isolation Interference [%]	Ion Inject Time [ms]	RT [min]	First Scan	Spectrum File	File ID	Quan Info	XCorr	Percolator q-Value	Percolator PEP	Precursor Abundance	Apex RT [min]
		FALSE	High	Sequest HT (A2)	Unambiguous	[K].TGTVSLEVR.[L]		1	2	P49327	P49327; A0A0U1RQF0	0	2	0.4456	0	1	1	481.269	961.531	961.531	0.14	7e-05	HCD (High Energy Collision Dissociation)	MS2	7.53561	25.951	19.8901	7553	11022022_RID_3676_control.raw	F1		2.94	8.575e-05	0.0005735	172056912	19.93
	FALSE	High	[K].VYQWDDPDPR.[L]			0.000800407	0.000130702	1	2	1	P49327	P49327 [958-967]	0	1290.57	0	1015256896		High	High	8.575e-05	0.0005702	2.41	29.54	K.VYQWDDPDPR.L	[958-967]		Used
		Checked	Confidence	Identifying Node	PSM Ambiguity	Annotated Sequence	Modifications	# Protein Groups	# Proteins	Master Protein Accessions	Protein Accessions	# Missed Cleavages	Charge	DeltaScore	DeltaCn	Rank	Search Engine Rank	m/z [Da]	MH+ [Da]	Theo. MH+ [Da]	DeltaM [ppm]	Deltam/z [Da]	Activation Type	MS Order	Isolation Interference [%]	Ion Inject Time [ms]	RT [min]	First Scan	Spectrum File	File ID	Quan Info	XCorr	Percolator q-Value	Percolator PEP	Precursor Abundance	Apex RT [min]
		FALSE	High	Sequest HT (A2)	Unambiguous	[K].VYQWDDPDPR.[L]		1	2	P49327	P49327; A0A0U1RQF0	0	2	0.4149	0	1	1	645.791	1290.57	1290.57	-0.74	-0.00047	HCD (High Energy Collision Dissociation)	MS2	21.3287	0.57	29.5454	14287	11022022_RID_3676_control.raw	F1		2.41	8.575e-05	0.0005702	1015256896	29.54
	FALSE	High	[R].VAAAVDLIIK.[S]			0.000918595	0.000157116	1	2	4	P49327	P49327 [2397-2406]	0	1012.64	0	625713184		High	High	0.0001299	0.0008591	2.48	43.33	R.VAAAVDLIIK.S	[2397-2406]		Used
		Checked	Confidence	Identifying Node	PSM Ambiguity	Annotated Sequence	Modifications	# Protein Groups	# Proteins	Master Protein Accessions	Protein Accessions	# Missed Cleavages	Charge	DeltaScore	DeltaCn	Rank	Search Engine Rank	m/z [Da]	MH+ [Da]	Theo. MH+ [Da]	DeltaM [ppm]	Deltam/z [Da]	Activation Type	MS Order	Isolation Interference [%]	Ion Inject Time [ms]	RT [min]	First Scan	Spectrum File	File ID	Quan Info	XCorr	Percolator q-Value	Percolator PEP	Precursor Abundance	Apex RT [min]
		FALSE	High	Sequest HT (A2)	Unambiguous	[R].VAAAVDLIIK.[S]		1	2	P49327	P49327; A0A0U1RQF0	0	2	0.4778	0	1	1	506.824	1012.64	1012.64	0.84	0.00042	HCD (High Energy Collision Dissociation)	MS2	35.6744	8.698	43.4388	23955	11022022_RID_3676_control.raw	F1		2.03	0.0001299	0.001031	454760832	43.33
		FALSE	High	Sequest HT (A2)	Unambiguous	[R].VAAAVDLIIK.[S]		1	2	P49327	P49327; A0A0U1RQF0	0	2	0.3726	0	1	1	506.823	1012.64	1012.64	-1.03	-0.00052	HCD (High Energy Collision Dissociation)	MS2	17.1847	4.829	43.1063	23722	11022022_RID_3676_control.raw	F1		2.12	0.0001299	0.0006556	454760832	43.33
		FALSE	High	Sequest HT (A2)	Unambiguous	[R].VAAAVDLIIK.[S]		1	2	P49327	P49327; A0A0U1RQF0	0	2	0.2976	0	1	1	506.823	1012.64	1012.64	-0.39	-0.0002	HCD (High Energy Collision Dissociation)	MS2	39.4786	7.342	45.0804	25100	11022022_RID_3676_control.raw	F1		2.05	0.0001299	0.0008218	170952352	45.03
		FALSE	High	Sequest HT (A2)	Unambiguous	[R].VAAAVDLIIK.[S]		1	2	P49327	P49327; A0A0U1RQF0	0	2	0.4879	0	1	1	506.823	1012.64	1012.64	-1.09	-0.00055	HCD (High Energy Collision Dissociation)	MS2	20.2679	6.499	44.0601	24386	11022022_RID_3676_control.raw	F1		2.48	0.0001299	0.0008591
	FALSE	High	[R].LSFFFDFR.[G]			0.0019243	0.000157116	1	2	2	P49327	P49327 [144-151]	0	1078.54	0	156028560		High	High	0.0001299	0.001337	2.01	73.64	R.LSFFFDFR.G	[144-151]		Used
		Checked	Confidence	Identifying Node	PSM Ambiguity	Annotated Sequence	Modifications	# Protein Groups	# Proteins	Master Protein Accessions	Protein Accessions	# Missed Cleavages	Charge	DeltaScore	DeltaCn	Rank	Search Engine Rank	m/z [Da]	MH+ [Da]	Theo. MH+ [Da]	DeltaM [ppm]	Deltam/z [Da]	Activation Type	MS Order	Isolation Interference [%]	Ion Inject Time [ms]	RT [min]	First Scan	Spectrum File	File ID	Quan Info	XCorr	Percolator q-Value	Percolator PEP	Precursor Abundance	Apex RT [min]
		FALSE	High	Sequest HT (A2)	Unambiguous	[R].LSFFFDFR.[G]		1	2	P49327	P49327; A0A0U1RQF0	0	2	0.2537	0	1	1	539.772	1078.54	1078.54	0.92	0.0005	HCD (High Energy Collision Dissociation)	MS2	14.0345	14.957	73.5628	44855	11022022_RID_3676_control.raw	F1		2.01	0.0001299	0.001337	156028560	73.64
		FALSE	High	Sequest HT (A2)	Unambiguous	[R].LSFFFDFR.[G]		1	2	P49327	P49327; A0A0U1RQF0	0	2	0.3292	0	1	1	539.772	1078.54	1078.54	1.84	0.00099	HCD (High Energy Collision Dissociation)	MS2	0	6.492	73.8569	45056	11022022_RID_3676_control.raw	F1		1.61	0.0001971	0.003141	156028560	73.64
	FALSE	High	[R].SLLVNPEGPTLMR.[L]			0.00254833	0.000157116	1	2	2	P49327	P49327 [2221-2233]	0	1426.77	0	2351200512		High	High	0.0001533	0.001747	2.35	47.36	R.SLLVNPEGPTLMR.L	[2221-2233]		Used
		Checked	Confidence	Identifying Node	PSM Ambiguity	Annotated Sequence	Modifications	# Protein Groups	# Proteins	Master Protein Accessions	Protein Accessions	# Missed Cleavages	Charge	DeltaScore	DeltaCn	Rank	Search Engine Rank	m/z [Da]	MH+ [Da]	Theo. MH+ [Da]	DeltaM [ppm]	Deltam/z [Da]	Activation Type	MS Order	Isolation Interference [%]	Ion Inject Time [ms]	RT [min]	First Scan	Spectrum File	File ID	Quan Info	XCorr	Percolator q-Value	Percolator PEP	Precursor Abundance	Apex RT [min]
		FALSE	High	Sequest HT (A2)	Unambiguous	[R].SLLVNPEGPTLMR.[L]		1	2	P49327	P49327; A0A0U1RQF0	0	2	0.4085	0	1	1	713.889	1426.77	1426.77	-0.99	-0.00071	HCD (High Energy Collision Dissociation)	MS2	36.0572	1.043	47.2327	26606	11022022_RID_3676_control.raw	F1		2.35	0.0001533	0.001747	2351200512	47.36
		FALSE	High	Sequest HT (A2)	Unambiguous	[R].SLLVNPEGPTLMR.[L]		1	2	P49327	P49327; A0A0U1RQF0	0	2	0.4591	0	1	1	713.89	1426.77	1426.77	0.79	0.00056	HCD (High Energy Collision Dissociation)	MS2	33.6808	1.423	47.5296	26811	11022022_RID_3676_control.raw	F1		1.59	0.0001971	0.002959	2351200512	47.36
	FALSE	High	[R].EGGFLLLHTLLR.[G]			0.000965122	0.000157116	1	3	1	P49327	P49327 [1338-1349]	0	1368.8	0	47768756		High	High	0.0001299	0.0006874	2.81	60.45	R.EGGFLLLHTLLR.G	[1338-1349]		Used
		Checked	Confidence	Identifying Node	PSM Ambiguity	Annotated Sequence	Modifications	# Protein Groups	# Proteins	Master Protein Accessions	Protein Accessions	# Missed Cleavages	Charge	DeltaScore	DeltaCn	Rank	Search Engine Rank	m/z [Da]	MH+ [Da]	Theo. MH+ [Da]	DeltaM [ppm]	Deltam/z [Da]	Activation Type	MS Order	Isolation Interference [%]	Ion Inject Time [ms]	RT [min]	First Scan	Spectrum File	File ID	Quan Info	XCorr	Percolator q-Value	Percolator PEP	Precursor Abundance	Apex RT [min]
		FALSE	High	Sequest HT (A2)	Unambiguous	[R].EGGFLLLHTLLR.[G]		1	3	P49327	P49327; A0A0U1RQF0; Q6PJJ3	0	3	0.395	0	1	1	456.937	1368.8	1368.8	-1.7	-0.00078	HCD (High Energy Collision Dissociation)	MS2	0	8.333	60.4638	35800	11022022_RID_3676_control.raw	F1		2.81	0.0001299	0.0006874	47768756	60.45
	FALSE	High	[R].ELNLVLSVR.[E]			0.00223232	0.000157116	1	2	2	P49327	P49327 [2169-2177]	0	1042.63	0	399654784		High	High	0.0006628	0.01247	2.26	47.09	R.ELNLVLSVR.E	[2169-2177]		Used
		Checked	Confidence	Identifying Node	PSM Ambiguity	Annotated Sequence	Modifications	# Protein Groups	# Proteins	Master Protein Accessions	Protein Accessions	# Missed Cleavages	Charge	DeltaScore	DeltaCn	Rank	Search Engine Rank	m/z [Da]	MH+ [Da]	Theo. MH+ [Da]	DeltaM [ppm]	Deltam/z [Da]	Activation Type	MS Order	Isolation Interference [%]	Ion Inject Time [ms]	RT [min]	First Scan	Spectrum File	File ID	Quan Info	XCorr	Percolator q-Value	Percolator PEP	Precursor Abundance	Apex RT [min]
		FALSE	High	Sequest HT (A2)	Unambiguous	[R].ELNLVLSVR.[E]		1	2	P49327	P49327; A0A0U1RQF0	0	2	0.4159	0	1	1	521.816	1042.62	1042.63	-1.18	-0.00061	HCD (High Energy Collision Dissociation)	MS2	0	2.875	47.1236	26528	11022022_RID_3676_control.raw	F1		2.14	0.0001299	0.001535	248030336	47.09
		FALSE	High	Sequest HT (A2)	Unambiguous	[R].ELNLVLSVR.[E]		1	2	P49327	P49327; A0A0U1RQF0	0	2	0.4159	0	1	1	521.818	1042.63	1042.63	2.2	0.00115	HCD (High Energy Collision Dissociation)	MS2	20.9447	50.946	47.4211	26736	11022022_RID_3676_control.raw	F1		2.26	0.0006628	0.01247	151624448	47.46
	FALSE	High	[R].EACPELDYFVVFSSVSCGR.[G]	2xCarbamidomethyl [C3; C17]		0.00338575	0.000193683	1	2	1	P49327	P49327 [2008-2026]	0	2221.99	0	143539184		High	High	0.0001761	0.002281	3.3	77.68	R.EACPELDYFVVFSSVSCGR.G	[2008-2026]		Used
		Checked	Confidence	Identifying Node	PSM Ambiguity	Annotated Sequence	Modifications	# Protein Groups	# Proteins	Master Protein Accessions	Protein Accessions	# Missed Cleavages	Charge	DeltaScore	DeltaCn	Rank	Search Engine Rank	m/z [Da]	MH+ [Da]	Theo. MH+ [Da]	DeltaM [ppm]	Deltam/z [Da]	Activation Type	MS Order	Isolation Interference [%]	Ion Inject Time [ms]	RT [min]	First Scan	Spectrum File	File ID	Quan Info	XCorr	Percolator q-Value	Percolator PEP	Precursor Abundance	Apex RT [min]
		FALSE	High	Sequest HT (A2)	Unambiguous	[R].EAcPELDYFVVFSSVScGR.[G]	C3(Carbamidomethyl); C17(Carbamidomethyl)	1	2	P49327	P49327; A0A0U1RQF0	0	2	0.4879	0	1	1	1111.5	2221.99	2221.99	0.22	0.00024	HCD (High Energy Collision Dissociation)	MS2	41.9504	54	78.1978	48056	11022022_RID_3676_control.raw	F1		3.3	0.0001761	0.002281	143539184	77.68
	FALSE	High	[K].SYIIAGGLGGFGLELAQWLIQR.[G]			0.00463863	0.000228056	1	2	1	P49327	P49327 [1886-1907]	0	2362.29	0		No Quan Values	High	High	0.0001971	0.003078	1.8		K.SYIIAGGLGGFGLELAQWLIQR.G	[1886-1907]		Not Used
		Checked	Confidence	Identifying Node	PSM Ambiguity	Annotated Sequence	Modifications	# Protein Groups	# Proteins	Master Protein Accessions	Protein Accessions	# Missed Cleavages	Charge	DeltaScore	DeltaCn	Rank	Search Engine Rank	m/z [Da]	MH+ [Da]	Theo. MH+ [Da]	DeltaM [ppm]	Deltam/z [Da]	Activation Type	MS Order	Isolation Interference [%]	Ion Inject Time [ms]	RT [min]	First Scan	Spectrum File	File ID	Quan Info	XCorr	Percolator q-Value	Percolator PEP	Precursor Abundance	Apex RT [min]
		FALSE	High	Sequest HT (A2)	Unambiguous	[K].SYIIAGGLGGFGLELAQWLIQR.[G]		1	2	P49327	P49327; A0A0U1RQF0	0	3	0.2333	0	1	1	788.103	2362.29	2362.29	0.62	0.00049	HCD (High Energy Collision Dissociation)	MS2	33.0988	38.801	114.284	72571	11022022_RID_3676_control.raw	F1		1.8	0.0001971	0.003078
	FALSE	High	[R].GYDYGPHFQGILEASLEGDSGR.[L]	1xDeamidated [Q9]		0.00659184	0.000376057	1	2	1	P49327	P49327 [998-1019]	0	2369.07	0		Not Reliable	High	High	0.0003161	0.004341	2.94		R.GYDYGPHFQGILEASLEGDSGR.L	[998-1019]		Not Used
		Checked	Confidence	Identifying Node	PSM Ambiguity	Annotated Sequence	Modifications	# Protein Groups	# Proteins	Master Protein Accessions	Protein Accessions	# Missed Cleavages	Charge	DeltaScore	DeltaCn	Rank	Search Engine Rank	m/z [Da]	MH+ [Da]	Theo. MH+ [Da]	DeltaM [ppm]	Deltam/z [Da]	Activation Type	MS Order	Isolation Interference [%]	Ion Inject Time [ms]	RT [min]	First Scan	Spectrum File	File ID	Quan Info	XCorr	Percolator q-Value	Percolator PEP	Precursor Abundance	Apex RT [min]
		FALSE	High	Sequest HT (A2)	Unambiguous	[R].GYDYGPHFqGILEASLEGDSGR.[L]	Q9(Deamidated)	1	2	P49327	P49327; A0A0U1RQF0	0	3	0.432	0	1	1	790.367	2369.09	2369.07	7.62	0.00602	HCD (High Energy Collision Dissociation)	MS2	51.3018	1.367	57.728	33905	11022022_RID_3676_control.raw	F1	Not Reliable	2.94	0.0003161	0.004341
	FALSE	High	[R].GLKPSCTIIPLMK.[K]	1xCarbamidomethyl [C6]; 1xOxidation [M12]		0.00696332	0.000450041	1	2	2	P49327	P49327 [774-786]	0	1473.82	0	136576460		High	High	0.000404	0.005878	2.43	28.56	R.GLKPSCTIIPLMK.K	[774-786]		Used
		Checked	Confidence	Identifying Node	PSM Ambiguity	Annotated Sequence	Modifications	# Protein Groups	# Proteins	Master Protein Accessions	Protein Accessions	# Missed Cleavages	Charge	DeltaScore	DeltaCn	Rank	Search Engine Rank	m/z [Da]	MH+ [Da]	Theo. MH+ [Da]	DeltaM [ppm]	Deltam/z [Da]	Activation Type	MS Order	Isolation Interference [%]	Ion Inject Time [ms]	RT [min]	First Scan	Spectrum File	File ID	Quan Info	XCorr	Percolator q-Value	Percolator PEP	Precursor Abundance	Apex RT [min]
		FALSE	High	Sequest HT (A2)	Unambiguous	[R].GLKPScTIIPLmK.[K]	C6(Carbamidomethyl); M12(Oxidation)	1	2	P49327	P49327; A0A0U1RQF0	0	2	0.3333	0	1	1	737.414	1473.82	1473.82	2.89	0.00213	HCD (High Energy Collision Dissociation)	MS2	37.252	12.785	28.5158	13566	11022022_RID_3676_control.raw	F1		2.22	0.0003398	0.004536	40686540	28.54
		FALSE	High	Sequest HT (A2)	Unambiguous	[R].GLKPScTIIPLmK.[K]	C6(Carbamidomethyl); M12(Oxidation)	1	2	P49327	P49327; A0A0U1RQF0	0	3	0.2593	0	1	1	491.944	1473.82	1473.82	1	0.00049	HCD (High Energy Collision Dissociation)	MS2	37.1026	11.689	28.4856	13545	11022022_RID_3676_control.raw	F1		2.43	0.000404	0.005878	95889920	28.56
	FALSE	High	[K].VSVHVIEGDHR.[T]			0.00735567	0.000521649	1	2	1	P49327	P49327 [2472-2482]	0	1247.65	0	10508711		High	High	0.0003856	0.004803	0.93	11.81	K.VSVHVIEGDHR.T	[2472-2482]		Used
		Checked	Confidence	Identifying Node	PSM Ambiguity	Annotated Sequence	Modifications	# Protein Groups	# Proteins	Master Protein Accessions	Protein Accessions	# Missed Cleavages	Charge	DeltaScore	DeltaCn	Rank	Search Engine Rank	m/z [Da]	MH+ [Da]	Theo. MH+ [Da]	DeltaM [ppm]	Deltam/z [Da]	Activation Type	MS Order	Isolation Interference [%]	Ion Inject Time [ms]	RT [min]	First Scan	Spectrum File	File ID	Quan Info	XCorr	Percolator q-Value	Percolator PEP	Precursor Abundance	Apex RT [min]
		FALSE	High	Sequest HT (A2)	Selected	[K].VSVHVIEGDHR.[T]		1	2	P49327	P49327; A0A0U1RQF0	0	3	0.043	0	1	1	416.554	1247.65	1247.65	-0.23	-0.0001	HCD (High Energy Collision Dissociation)	MS2	11.9531	18.499	11.8576	2037	11022022_RID_3676_control.raw	F1		0.93	0.0003856	0.004803	10508711	11.81
	FALSE	High	[R].AFEVSENGNLVVSGK.[V]	2xDeamidated [N7; N9]		0.010693	0.000584396	1	2	1	P49327	P49327 [943-957]	0	1551.75	0		Not Reliable	High	High	0.0004241	0.006973	2.77		R.AFEVSENGNLVVSGK.V	[943-957]		Not Used
		Checked	Confidence	Identifying Node	PSM Ambiguity	Annotated Sequence	Modifications	# Protein Groups	# Proteins	Master Protein Accessions	Protein Accessions	# Missed Cleavages	Charge	DeltaScore	DeltaCn	Rank	Search Engine Rank	m/z [Da]	MH+ [Da]	Theo. MH+ [Da]	DeltaM [ppm]	Deltam/z [Da]	Activation Type	MS Order	Isolation Interference [%]	Ion Inject Time [ms]	RT [min]	First Scan	Spectrum File	File ID	Quan Info	XCorr	Percolator q-Value	Percolator PEP	Precursor Abundance	Apex RT [min]
		FALSE	High	Sequest HT (A2)	Unambiguous	[R].AFEVSEnGnLVVSGK.[V]	N7(Deamidated); N9(Deamidated)	1	2	P49327	P49327; A0A0U1RQF0	0	2	0.3718	0	1	1	776.383	1551.76	1551.75	3.67	0.00284	HCD (High Energy Collision Dissociation)	MS2	29.1561	2.975	39.5937	21288	11022022_RID_3676_control.raw	F1	Not Reliable	2.77	0.0004241	0.006973
	FALSE	High	[R].GTHTGVWVGVSGSETSEALSR.[D]			0.0111773	0.000584396	1	3	1	P49327	P49327 [102-122]	0	2117.03	0	96637432		High	High	0.0004241	0.00727	1.79	30.68	R.GTHTGVWVGVSGSETSEALSR.D	[102-122]		Used
		Checked	Confidence	Identifying Node	PSM Ambiguity	Annotated Sequence	Modifications	# Protein Groups	# Proteins	Master Protein Accessions	Protein Accessions	# Missed Cleavages	Charge	DeltaScore	DeltaCn	Rank	Search Engine Rank	m/z [Da]	MH+ [Da]	Theo. MH+ [Da]	DeltaM [ppm]	Deltam/z [Da]	Activation Type	MS Order	Isolation Interference [%]	Ion Inject Time [ms]	RT [min]	First Scan	Spectrum File	File ID	Quan Info	XCorr	Percolator q-Value	Percolator PEP	Precursor Abundance	Apex RT [min]
		FALSE	High	Sequest HT (A2)	Unambiguous	[R].GTHTGVWVGVSGSETSEALSR.[D]		1	3	P49327	P49327; A0A0U1RRG3; A0A0U1RQF0	0	3	0.067	0	1	1	706.347	2117.03	2117.03	0.86	0.00061	HCD (High Energy Collision Dissociation)	MS2	51.0836	1.943	30.7165	15105	11022022_RID_3676_control.raw	F1		1.79	0.0004241	0.00727	96637432	30.68
	FALSE	High	[R].GTPLISPLIK.[W]			0.0124884	0.000618294	1	2	2	P49327	P49327 [826-835]	0	1038.66	0		No Quan Values	High	High	0.001902	0.03657	1.88	42.81	R.GTPLISPLIK.W	[826-835]		Not Used
		Checked	Confidence	Identifying Node	PSM Ambiguity	Annotated Sequence	Modifications	# Protein Groups	# Proteins	Master Protein Accessions	Protein Accessions	# Missed Cleavages	Charge	DeltaScore	DeltaCn	Rank	Search Engine Rank	m/z [Da]	MH+ [Da]	Theo. MH+ [Da]	DeltaM [ppm]	Deltam/z [Da]	Activation Type	MS Order	Isolation Interference [%]	Ion Inject Time [ms]	RT [min]	First Scan	Spectrum File	File ID	Quan Info	XCorr	Percolator q-Value	Percolator PEP	Precursor Abundance	Apex RT [min]
		FALSE	High	Sequest HT (A2)	Unambiguous	[R].GTPLISPLIK.[W]		1	2	P49327	P49327; A0A0U1RQF0	0	2	0.494	0	1	1	519.832	1038.66	1038.66	0.03	2e-05	HCD (High Energy Collision Dissociation)	MS2	7.08273	1.206	42.9865	23638	11022022_RID_3676_control.raw	F1		1.66	0.0004459	0.008159	4476201472	42.81
		FALSE	High	Sequest HT (A2)	Unambiguous	[R].GTPLISPLIK.[W]		1	2	P49327	P49327; A0A0U1RQF0	0	2	0.3138	0	1	1	519.831	1038.65	1038.66	-1.26	-0.00066	HCD (High Energy Collision Dissociation)	MS2	0	4.333	42.686	23430	11022022_RID_3676_control.raw	F1		1.88	0.001902	0.03657	4476201472	42.81
	FALSE	High	[K].SFYGSTLFLCR.[R]	1xCarbamidomethyl [C10]		0.0127687	0.000651372	1	3	1	P49327	P49327 [1394-1404]	0	1350.65	0	28853230		High	High	0.0004667	0.00836	2.2	54	K.SFYGSTLFLCR.R	[1394-1404]		Used
		Checked	Confidence	Identifying Node	PSM Ambiguity	Annotated Sequence	Modifications	# Protein Groups	# Proteins	Master Protein Accessions	Protein Accessions	# Missed Cleavages	Charge	DeltaScore	DeltaCn	Rank	Search Engine Rank	m/z [Da]	MH+ [Da]	Theo. MH+ [Da]	DeltaM [ppm]	Deltam/z [Da]	Activation Type	MS Order	Isolation Interference [%]	Ion Inject Time [ms]	RT [min]	First Scan	Spectrum File	File ID	Quan Info	XCorr	Percolator q-Value	Percolator PEP	Precursor Abundance	Apex RT [min]
		FALSE	High	Sequest HT (A2)	Unambiguous	[K].SFYGSTLFLcR.[R]	C10(Carbamidomethyl)	1	3	P49327	P49327; A0A0U1RQF0; Q6PJJ3	0	2	0.4318	0	1	1	675.83	1350.65	1350.65	0.88	0.0006	HCD (High Energy Collision Dissociation)	MS2	0	7.317	54.1275	31399	11022022_RID_3676_control.raw	F1		2.2	0.0004667	0.00836	28853230	54
	FALSE	High	[K].RGLKPSCTIIPLMK.[K]	1xCarbamidomethyl [C7]		0.0142665	0.00075445	1	2	1	P49327	P49327 [773-786]	1	1613.92	0	211421856		High	High	0.0005323	0.009363	3.39	28.48	K.RGLKPSCTIIPLMK.K	[773-786]		Used
		Checked	Confidence	Identifying Node	PSM Ambiguity	Annotated Sequence	Modifications	# Protein Groups	# Proteins	Master Protein Accessions	Protein Accessions	# Missed Cleavages	Charge	DeltaScore	DeltaCn	Rank	Search Engine Rank	m/z [Da]	MH+ [Da]	Theo. MH+ [Da]	DeltaM [ppm]	Deltam/z [Da]	Activation Type	MS Order	Isolation Interference [%]	Ion Inject Time [ms]	RT [min]	First Scan	Spectrum File	File ID	Quan Info	XCorr	Percolator q-Value	Percolator PEP	Precursor Abundance	Apex RT [min]
		FALSE	High	Sequest HT (A2)	Unambiguous	[K].RGLKPScTIIPLMK.[K]	C7(Carbamidomethyl)	1	2	P49327	P49327; A0A0U1RQF0	1	3	0.4838	0	1	1	538.646	1613.92	1613.92	0.2	0.00011	HCD (High Energy Collision Dissociation)	MS2	25.844	2.769	28.4481	13518	11022022_RID_3676_control.raw	F1		3.39	0.0005323	0.009363	211421856	28.48
	FALSE	High	[R].LQLNGNLQLELAQVLAQERPK.[L]			0.0162917	0.000788835	1	3	1	P49327	P49327 [1188-1208]	0	2375.34	0	97039360		High	High	0.0005543	0.0107	2.05	67.11	R.LQLNGNLQLELAQVLAQERPK.L	[1188-1208]		Used
		Checked	Confidence	Identifying Node	PSM Ambiguity	Annotated Sequence	Modifications	# Protein Groups	# Proteins	Master Protein Accessions	Protein Accessions	# Missed Cleavages	Charge	DeltaScore	DeltaCn	Rank	Search Engine Rank	m/z [Da]	MH+ [Da]	Theo. MH+ [Da]	DeltaM [ppm]	Deltam/z [Da]	Activation Type	MS Order	Isolation Interference [%]	Ion Inject Time [ms]	RT [min]	First Scan	Spectrum File	File ID	Quan Info	XCorr	Percolator q-Value	Percolator PEP	Precursor Abundance	Apex RT [min]
		FALSE	High	Sequest HT (A2)	Unambiguous	[R].LQLNGNLQLELAQVLAQERPK.[L]		1	3	P49327	P49327; A0A0U1RQF0; Q6PJJ3	0	3	0.3951	0	1	1	792.451	2375.34	2375.34	-1.09	-0.00086	HCD (High Energy Collision Dissociation)	MS2	0	1.781	67.08	40373	11022022_RID_3676_control.raw	F1		2.05	0.0005543	0.0107	97039360	67.11
	FALSE	High	[K].LPESENLQEFWDNLIGGVDMVTDDDRR.[W]	2xDeamidated [N13; N/Q]		0.0333773	0.00146293	1	3	2	P49327	P49327 [13-39]	1	3165.43	0		Not Reliable	High	High	0.001006	0.02294	0.91		K.LPESENLQEFWDNLIGGVDMVTDDDRR.W	[13-39]		Not Used
		Checked	Confidence	Identifying Node	PSM Ambiguity	Annotated Sequence	Modifications	# Protein Groups	# Proteins	Master Protein Accessions	Protein Accessions	# Missed Cleavages	Charge	DeltaScore	DeltaCn	Rank	Search Engine Rank	m/z [Da]	MH+ [Da]	Theo. MH+ [Da]	DeltaM [ppm]	Deltam/z [Da]	Activation Type	MS Order	Isolation Interference [%]	Ion Inject Time [ms]	RT [min]	First Scan	Spectrum File	File ID	Quan Info	XCorr	Percolator q-Value	Percolator PEP	Precursor Abundance	Apex RT [min]
		FALSE	High	Sequest HT (A2)	Unambiguous	[K].LPESEnLQEFWDnLIGGVDMVTDDDRR.[W]	N6(Deamidated); N13(Deamidated)	1	3	P49327	P49327; A0A0U1RRG3; A0A0U1RQF0	1	2	0.2198	0	1	2	1583.23	3165.46	3165.43	9.24	0.01462	HCD (High Energy Collision Dissociation)	MS2	19.1859	19.374	94.9385	59579	11022022_RID_3676_control.raw	F1	Not Reliable	0.91	0.001006	0.02294
		FALSE	High	Sequest HT (A2)	Unambiguous	[K].LPESENLqEFWDnLIGGVDMVTDDDRR.[W]	Q8(Deamidated); N13(Deamidated)	1	3	P49327	P49327; A0A0U1RRG3; A0A0U1RQF0	1	2	0.2198	0	1	1	1583.23	3165.46	3165.43	9.24	0.01462	HCD (High Energy Collision Dissociation)	MS2	19.1859	19.374	94.9385	59579	11022022_RID_3676_control.raw	F1	Not Reliable	0.91	0.001006	0.02294
	FALSE	High	[K].AINCATSGVVGLVNCLR.[R]	2xCarbamidomethyl [C4; C15]; 1xDeamidated [N14]		0.0511166	0.00232417	1	3	1	P49327	P49327 [1445-1461]	0	1804.9	1	160482128		High	High	0.00186	0.03606	1.71	47.49	K.AINCATSGVVGLVNCLR.R	[1445-1461]		Used
		Checked	Confidence	Identifying Node	PSM Ambiguity	Annotated Sequence	Modifications	# Protein Groups	# Proteins	Master Protein Accessions	Protein Accessions	# Missed Cleavages	Charge	DeltaScore	DeltaCn	Rank	Search Engine Rank	m/z [Da]	MH+ [Da]	Theo. MH+ [Da]	DeltaM [ppm]	Deltam/z [Da]	Activation Type	MS Order	Isolation Interference [%]	Ion Inject Time [ms]	RT [min]	First Scan	Spectrum File	File ID	Quan Info	XCorr	Percolator q-Value	Percolator PEP	Precursor Abundance	Apex RT [min]
		FALSE	High	Sequest HT (A2)	Unambiguous	[K].AINcATSGVVGLVncLR.[R]	C4(Carbamidomethyl); N14(Deamidated); C15(Carbamidomethyl)	1	3	P49327	P49327; A0A0U1RQF0; Q6PJJ3	0	2	0.4737	0	1	1	902.95	1804.89	1804.9	-6.69	-0.00604	HCD (High Energy Collision Dissociation)	MS2	0	1.721	47.6348	26886	11022022_RID_3676_control.raw	F1		1.71	0.00186	0.03606	160482128	47.49
	FALSE	High	[K].MVVPGLDGAQIPR.[D]	1xOxidation [M1]		0.0847422	0.00361811	1	3	1	P49327	P49327 [1159-1171]	0	1368.73	0	170835568		High	High	0.002823	0.05889	1.82	39.32	K.MVVPGLDGAQIPR.D	[1159-1171]		Used
		Checked	Confidence	Identifying Node	PSM Ambiguity	Annotated Sequence	Modifications	# Protein Groups	# Proteins	Master Protein Accessions	Protein Accessions	# Missed Cleavages	Charge	DeltaScore	DeltaCn	Rank	Search Engine Rank	m/z [Da]	MH+ [Da]	Theo. MH+ [Da]	DeltaM [ppm]	Deltam/z [Da]	Activation Type	MS Order	Isolation Interference [%]	Ion Inject Time [ms]	RT [min]	First Scan	Spectrum File	File ID	Quan Info	XCorr	Percolator q-Value	Percolator PEP	Precursor Abundance	Apex RT [min]
		FALSE	High	Sequest HT (A2)	Unambiguous	[K].mVVPGLDGAQIPR.[D]	M1(Oxidation)	1	3	P49327	P49327; A0A0U1RQF0; Q6PJJ3	0	2	0.1813	0	1	1	684.869	1368.73	1368.73	-0.08	-6e-05	HCD (High Energy Collision Dissociation)	MS2	54.2128	3.23	39.4438	21183	11022022_RID_3676_control.raw	F1		1.82	0.002823	0.05889	170835568	39.32
	FALSE	High	[R].LLWKDNWVSFMDTMLQMSILGSAK.[H]			0.0854816	0.00361811	1	2	1	P49327	P49327 [1020-1043]	1	2814.4	0		No Quan Values	High	High	0.002865	0.05948	2.01		R.LLWKDNWVSFMDTMLQMSILGSAK.H	[1020-1043]		Not Used
		Checked	Confidence	Identifying Node	PSM Ambiguity	Annotated Sequence	Modifications	# Protein Groups	# Proteins	Master Protein Accessions	Protein Accessions	# Missed Cleavages	Charge	DeltaScore	DeltaCn	Rank	Search Engine Rank	m/z [Da]	MH+ [Da]	Theo. MH+ [Da]	DeltaM [ppm]	Deltam/z [Da]	Activation Type	MS Order	Isolation Interference [%]	Ion Inject Time [ms]	RT [min]	First Scan	Spectrum File	File ID	Quan Info	XCorr	Percolator q-Value	Percolator PEP	Precursor Abundance	Apex RT [min]
		FALSE	High	Sequest HT (A2)	Unambiguous	[R].LLWKDNWVSFMDTMLQMSILGSAK.[H]		1	2	P49327	P49327; A0A0U1RQF0	1	3	0.2338	0	1	1	938.807	2814.41	2814.4	1.11	0.00104	HCD (High Energy Collision Dissociation)	MS2	9.17573	54	114.22	72527	11022022_RID_3676_control.raw	F1		2.01	0.002865	0.05948	3.09729e+06	113.93
	FALSE	High	[R].VRPGETLLIHSGSGGVGQAAIAIALSLGCRVFTTVGSAEK.[R]	1xCarbamidomethyl [C29]; 1xDeamidated [Q18]		0.0915628	0.00390855	1	3	1	P49327	P49327 [1665-1704]	1	3981.12	0		No Quan Values	High	High	0.003049	0.06303	2.62		R.VRPGETLLIHSGSGGVGQAAIAIALSLGCRVFTTVGSAEK.R	[1665-1704]		Not Used
		Checked	Confidence	Identifying Node	PSM Ambiguity	Annotated Sequence	Modifications	# Protein Groups	# Proteins	Master Protein Accessions	Protein Accessions	# Missed Cleavages	Charge	DeltaScore	DeltaCn	Rank	Search Engine Rank	m/z [Da]	MH+ [Da]	Theo. MH+ [Da]	DeltaM [ppm]	Deltam/z [Da]	Activation Type	MS Order	Isolation Interference [%]	Ion Inject Time [ms]	RT [min]	First Scan	Spectrum File	File ID	Quan Info	XCorr	Percolator q-Value	Percolator PEP	Precursor Abundance	Apex RT [min]
		FALSE	High	Sequest HT (A2)	Unambiguous	[R].VRPGETLLIHSGSGGVGqAAIAIALSLGcRVFTTVGSAEK.[R]	Q18(Deamidated); C29(Carbamidomethyl)	1	3	P49327	P49327; A0A0U1RQF0; Q6PJJ3	1	4	0.3206	0	1	1	996.036	3981.12	3981.12	-0.08	-8e-05	HCD (High Energy Collision Dissociation)	MS2	0	16.244	84.6077	52490	11022022_RID_3676_control.raw	F1		2.62	0.003049	0.06303	10437333	84.56
	FALSE	Medium	[K].LPESENLQEFWDNLIGGVDMVTDDDR.[R]	1xDeamidated [N13]		0.416863	0.0131347	1	3	1	P49327	P49327 [13-38]	0	3008.35	0		No Quan Values	High	High	0.009876	0.287	0.8		K.LPESENLQEFWDNLIGGVDMVTDDDR.R	[13-38]		Not Used
		Checked	Confidence	Identifying Node	PSM Ambiguity	Annotated Sequence	Modifications	# Protein Groups	# Proteins	Master Protein Accessions	Protein Accessions	# Missed Cleavages	Charge	DeltaScore	DeltaCn	Rank	Search Engine Rank	m/z [Da]	MH+ [Da]	Theo. MH+ [Da]	DeltaM [ppm]	Deltam/z [Da]	Activation Type	MS Order	Isolation Interference [%]	Ion Inject Time [ms]	RT [min]	First Scan	Spectrum File	File ID	Quan Info	XCorr	Percolator q-Value	Percolator PEP	Precursor Abundance	Apex RT [min]
		FALSE	High	Sequest HT (A2)	Unambiguous	[K].LPESENLQEFWDnLIGGVDMVTDDDR.[R]	N13(Deamidated)	1	3	P49327	P49327; A0A0U1RRG3; A0A0U1RQF0	0	2	0.0625	0	1	1	1504.68	3008.35	3008.35	2.23	0.00335	HCD (High Energy Collision Dissociation)	MS2	0	49.147	106.046	67073	11022022_RID_3676_control.raw	F1		0.8	0.009876	0.287
FALSE	High	Master Protein	A0A7P0T9C4	Cytoplasmic dynein 1 heavy chain 1 OS=Homo sapiens OX=9606 GN=DYNC1H1 PE=4 SV=1	0	590.597	32	104	147	104	1	4672	534.7	6.51	447.29	104	0	25702143355	High
	Checked	Confidence	Annotated Sequence	Modifications	Modifications in Master Proteins	Qvality PEP	Qvality q-value	# Protein Groups	# Proteins	# PSMs	Master Protein Accessions	Positions in Master Proteins	# Missed Cleavages	Theo. MH+ [Da]	# Razor Quan Results	Abundances (Normalized): F1: Sample	Quan Info	Found in Sample: [S1] F1: Sample	Confidence (by Search Engine): Sequest HT	Percolator q-Value (by Search Engine): Sequest HT	Percolator PEP (by Search Engine): Sequest HT	XCorr (by Search Engine): Sequest HT	Top Apex RT [min]	Sequence in Protein	Positions in Protein	Peptide Group Modifications in Protein	Quan Usage
	FALSE	High	[R].ITNQVIYLNPPIEECR.[Y]	1xCarbamidomethyl [C15]		3.55061e-05	0	1	29	1	A0A7P0T9C4	A0A7P0T9C4 [964-979]	0	1959	0	83731264		High	High	0	2.197e-05	3.86	49.47	R.ITNQVIYLNPPIEECR.Y	[964-979]		Used
		Checked	Confidence	Identifying Node	PSM Ambiguity	Annotated Sequence	Modifications	# Protein Groups	# Proteins	Master Protein Accessions	Protein Accessions	# Missed Cleavages	Charge	DeltaScore	DeltaCn	Rank	Search Engine Rank	m/z [Da]	MH+ [Da]	Theo. MH+ [Da]	DeltaM [ppm]	Deltam/z [Da]	Activation Type	MS Order	Isolation Interference [%]	Ion Inject Time [ms]	RT [min]	First Scan	Spectrum File	File ID	Quan Info	XCorr	Percolator q-Value	Percolator PEP	Precursor Abundance	Apex RT [min]
		FALSE	High	Sequest HT (A2)	Unambiguous	[R].ITNQVIYLNPPIEEcR.[Y]	C15(Carbamidomethyl)	1	29	A0A7P0T9C4	A0A7P0T9F1; A0A7P0TBJ7; A0A7P0T9S3; A0A7P0TAM4; A0A7P0T8N2; A0A2R8Y6H2; A0A7P0T9C4; A0A7P0T8W5; Q14204; A0A2R8Y5T0; A0A7P0T9K2; A0A7P0T990; A0A7P0TAV5; A0A7P0T7V5; A0A2R8YGC7; A0A7P0TA13; A0A7P0TB64; A0A2R8Y706; A0A7P0T934; A0A7P0T9R4; A0A7P0T9Y3; A0A7P0TBC9; A0A7P0TAW9; A0A2R8YFZ7; A0A7P0T825; A0A7P0T916; A0A7P0TAF3; A0A7P0T942; A0A7P0TB75	0	2	0.3912	0	1	1	980.003	1959	1959	-0.84	-0.00082	HCD (High Energy Collision Dissociation)	MS2	0	15.991	49.4403	28141	11022022_RID_3676_control.raw	F1		3.86	0	2.197e-05	83731264	49.47
	FALSE	High	[K].LSLSNAISTALPLTQLR.[W]			2.14003e-06	0	1	5	2	A0A7P0T9C4	A0A7P0T9C4 [4575-4591]	0	1798.04	0	199918928		High	High	0	1.208e-06	3.78	72.56	K.LSLSNAISTALPLTQLR.W	[4575-4591]		Used
		Checked	Confidence	Identifying Node	PSM Ambiguity	Annotated Sequence	Modifications	# Protein Groups	# Proteins	Master Protein Accessions	Protein Accessions	# Missed Cleavages	Charge	DeltaScore	DeltaCn	Rank	Search Engine Rank	m/z [Da]	MH+ [Da]	Theo. MH+ [Da]	DeltaM [ppm]	Deltam/z [Da]	Activation Type	MS Order	Isolation Interference [%]	Ion Inject Time [ms]	RT [min]	First Scan	Spectrum File	File ID	Quan Info	XCorr	Percolator q-Value	Percolator PEP	Precursor Abundance	Apex RT [min]
		FALSE	High	Sequest HT (A2)	Unambiguous	[K].LSLSNAISTALPLTQLR.[W]		1	5	A0A7P0T9C4	A0A7P0T9C4; Q14204; A0A2R8Y5T0; A0A7P0TA13; A0A2R8Y706	0	2	0.3779	0	1	1	899.527	1798.05	1798.04	1.72	0.00154	HCD (High Energy Collision Dissociation)	MS2	13.8036	36.982	72.7663	44307	11022022_RID_3676_control.raw	F1		3.44	0	2.444e-06	199918928	72.56
		FALSE	High	Sequest HT (A2)	Unambiguous	[K].LSLSNAISTALPLTQLR.[W]		1	5	A0A7P0T9C4	A0A7P0T9C4; Q14204; A0A2R8Y5T0; A0A7P0TA13; A0A2R8Y706	0	2	0.3757	0	1	1	899.53	1798.05	1798.04	5.17	0.00465	HCD (High Energy Collision Dissociation)	MS2	41.6711	20.181	72.4659	44101	11022022_RID_3676_control.raw	F1		3.78	0	1.208e-06	199918928	72.56
	FALSE	High	[K].LVPLLLEDGGEAPAALEAALEEK.[S]			1.11538e-08	0	1	32	2	A0A7P0T9C4	A0A7P0T9C4 [37-59]	0	2348.26	0	308479760		High	High	0	5.296e-09	5.06	82.95	K.LVPLLLEDGGEAPAALEAALEEK.S	[37-59]		Used
		Checked	Confidence	Identifying Node	PSM Ambiguity	Annotated Sequence	Modifications	# Protein Groups	# Proteins	Master Protein Accessions	Protein Accessions	# Missed Cleavages	Charge	DeltaScore	DeltaCn	Rank	Search Engine Rank	m/z [Da]	MH+ [Da]	Theo. MH+ [Da]	DeltaM [ppm]	Deltam/z [Da]	Activation Type	MS Order	Isolation Interference [%]	Ion Inject Time [ms]	RT [min]	First Scan	Spectrum File	File ID	Quan Info	XCorr	Percolator q-Value	Percolator PEP	Precursor Abundance	Apex RT [min]
		FALSE	High	Sequest HT (A2)	Unambiguous	[K].LVPLLLEDGGEAPAALEAALEEK.[S]		1	32	A0A7P0T9C4	A0A7P0T9F1; A0A7P0TBJ7; A0A7P0T9S3; A0A7P0TAM4; A0A7P0T8N2; A0A2R8Y6H2; B4DSR6; A0A7P0TAS7; A0A7P0T9C4; A0A7P0T8W5; A0A7P0TB96; Q14204; A0A2R8Y5T0; A0A7P0T9K2; A0A7P0T990; A0A7P0TAV5; A0A7P0T7V5; A0A2R8YGC7; A0A7P0TA13; A0A7P0TB64; A0A2R8Y706; A0A7P0T934; A0A7P0T9R4; A0A7P0T9Y3; A0A7P0TBC9; A0A7P0TAW9; A0A2R8YFZ7; A0A7P0T825; A0A7P0T916; A0A7P0TAF3; A0A7P0T942; A0A7P0TB75	0	3	0.5564	0	1	1	783.425	2348.26	2348.26	0.17	0.00014	HCD (High Energy Collision Dissociation)	MS2	9.50166	5.349	82.8441	51276	11022022_RID_3676_control.raw	F1		3.99	0	1.545e-06	180349520	82.95
		FALSE	High	Sequest HT (A2)	Unambiguous	[K].LVPLLLEDGGEAPAALEAALEEK.[S]		1	32	A0A7P0T9C4	A0A7P0T9F1; A0A7P0TBJ7; A0A7P0T9S3; A0A7P0TAM4; A0A7P0T8N2; A0A2R8Y6H2; B4DSR6; A0A7P0TAS7; A0A7P0T9C4; A0A7P0T8W5; A0A7P0TB96; Q14204; A0A2R8Y5T0; A0A7P0T9K2; A0A7P0T990; A0A7P0TAV5; A0A7P0T7V5; A0A2R8YGC7; A0A7P0TA13; A0A7P0TB64; A0A2R8Y706; A0A7P0T934; A0A7P0T9R4; A0A7P0T9Y3; A0A7P0TBC9; A0A7P0TAW9; A0A2R8YFZ7; A0A7P0T825; A0A7P0T916; A0A7P0TAF3; A0A7P0T942; A0A7P0TB75	0	2	0.7431	0	1	1	1174.64	2348.26	2348.26	1.38	0.00162	HCD (High Energy Collision Dissociation)	MS2	38.7079	17.24	82.869	51293	11022022_RID_3676_control.raw	F1		5.06	0	5.296e-09	128130240	82.95
	FALSE	High	[K].LVAEDIPLLFSLLSDVFPGVQYHR.[G]			2.67194e-06	0	1	27	2	A0A7P0T9C4	A0A7P0T9C4 [2149-2172]	0	2728.47	0		No Quan Values	High	High	0	1.513e-06	3.24		K.LVAEDIPLLFSLLSDVFPGVQYHR.G	[2149-2172]		Not Used
		Checked	Confidence	Identifying Node	PSM Ambiguity	Annotated Sequence	Modifications	# Protein Groups	# Proteins	Master Protein Accessions	Protein Accessions	# Missed Cleavages	Charge	DeltaScore	DeltaCn	Rank	Search Engine Rank	m/z [Da]	MH+ [Da]	Theo. MH+ [Da]	DeltaM [ppm]	Deltam/z [Da]	Activation Type	MS Order	Isolation Interference [%]	Ion Inject Time [ms]	RT [min]	First Scan	Spectrum File	File ID	Quan Info	XCorr	Percolator q-Value	Percolator PEP	Precursor Abundance	Apex RT [min]
		FALSE	High	Sequest HT (A2)	Unambiguous	[K].LVAEDIPLLFSLLSDVFPGVQYHR.[G]		1	27	A0A7P0T9C4	A0A7P0T9F1; A0A7P0TBJ7; A0A7P0T9S3; A0A7P0TAM4; A0A7P0T8N2; A0A2R8Y6H2; A0A7P0T9C4; A0A7P0T8W5; Q14204; A0A2R8Y5T0; A0A7P0T9K2; A0A7P0T990; A0A7P0TAV5; A0A7P0T7V5; A0A2R8YGC7; A0A7P0TA13; A0A7P0TB64; A0A2R8Y706; A0A7P0T934; A0A7P0T9R4; A0A7P0TAW9; A0A2R8YFZ7; A0A7P0T825; A0A7P0T916; A0A7P0TAF3; A0A7P0T942; A0A7P0TB75	0	3	0.4846	0	1	1	910.162	2728.47	2728.47	0.28	0.00026	HCD (High Energy Collision Dissociation)	MS2	20.0292	43.426	112.847	71610	11022022_RID_3676_control.raw	F1		3.24	0	1.513e-06
		FALSE	High	Sequest HT (A2)	Unambiguous	[K].LVAEDIPLLFSLLSDVFPGVQYHR.[G]		1	27	A0A7P0T9C4	A0A7P0T9F1; A0A7P0TBJ7; A0A7P0T9S3; A0A7P0TAM4; A0A7P0T8N2; A0A2R8Y6H2; A0A7P0T9C4; A0A7P0T8W5; Q14204; A0A2R8Y5T0; A0A7P0T9K2; A0A7P0T990; A0A7P0TAV5; A0A7P0T7V5; A0A2R8YGC7; A0A7P0TA13; A0A7P0TB64; A0A2R8Y706; A0A7P0T934; A0A7P0T9R4; A0A7P0TAW9; A0A2R8YFZ7; A0A7P0T825; A0A7P0T916; A0A7P0TAF3; A0A7P0T942; A0A7P0TB75	0	3	0.5534	0	1	1	910.163	2728.47	2728.47	1.3	0.00119	HCD (High Energy Collision Dissociation)	MS2	20.8051	54	115.912	73658	11022022_RID_3676_control.raw	F1		2.62	5.763e-05	0.0003953
	FALSE	High	[K].INEWLTLVEK.[E]			7.31703e-05	0	1	27	1	A0A7P0T9C4	A0A7P0T9C4 [1698-1707]	0	1244.69	0	271010688		High	High	0	4.687e-05	2.83	56.04	K.INEWLTLVEK.E	[1698-1707]		Used
		Checked	Confidence	Identifying Node	PSM Ambiguity	Annotated Sequence	Modifications	# Protein Groups	# Proteins	Master Protein Accessions	Protein Accessions	# Missed Cleavages	Charge	DeltaScore	DeltaCn	Rank	Search Engine Rank	m/z [Da]	MH+ [Da]	Theo. MH+ [Da]	DeltaM [ppm]	Deltam/z [Da]	Activation Type	MS Order	Isolation Interference [%]	Ion Inject Time [ms]	RT [min]	First Scan	Spectrum File	File ID	Quan Info	XCorr	Percolator q-Value	Percolator PEP	Precursor Abundance	Apex RT [min]
		FALSE	High	Sequest HT (A2)	Unambiguous	[K].INEWLTLVEK.[E]		1	27	A0A7P0T9C4	A0A7P0T9F1; A0A7P0TBJ7; A0A7P0T9S3; A0A7P0TAM4; A0A7P0T8N2; A0A2R8Y6H2; A0A7P0T9C4; A0A7P0T8W5; Q14204; A0A2R8Y5T0; A0A7P0T9K2; A0A7P0T990; A0A7P0TAV5; A0A7P0T7V5; A0A2R8YGC7; A0A7P0TA13; A0A7P0TB64; A0A2R8Y706; A0A7P0T934; A0A7P0T9R4; A0A7P0TAW9; A0A2R8YFZ7; A0A7P0T825; A0A7P0T916; A0A7P0TAF3; A0A7P0T942; A0A7P0TB75	0	2	0.3887	0	1	1	622.849	1244.69	1244.69	1.47	0.00091	HCD (High Energy Collision Dissociation)	MS2	50.5882	2.934	56.031	32723	11022022_RID_3676_control.raw	F1		2.83	0	4.687e-05	271010688	56.04
	FALSE	High	[K].LNTQEIFDDWAR.[K]			2.23395e-05	0	1	29	1	A0A7P0T9C4	A0A7P0T9C4 [693-704]	0	1507.72	0	159795344		High	High	0	1.365e-05	3.65	59.47	K.LNTQEIFDDWAR.K	[693-704]		Used
		Checked	Confidence	Identifying Node	PSM Ambiguity	Annotated Sequence	Modifications	# Protein Groups	# Proteins	Master Protein Accessions	Protein Accessions	# Missed Cleavages	Charge	DeltaScore	DeltaCn	Rank	Search Engine Rank	m/z [Da]	MH+ [Da]	Theo. MH+ [Da]	DeltaM [ppm]	Deltam/z [Da]	Activation Type	MS Order	Isolation Interference [%]	Ion Inject Time [ms]	RT [min]	First Scan	Spectrum File	File ID	Quan Info	XCorr	Percolator q-Value	Percolator PEP	Precursor Abundance	Apex RT [min]
		FALSE	High	Sequest HT (A2)	Unambiguous	[K].LNTQEIFDDWAR.[K]		1	29	A0A7P0T9C4	A0A7P0T9F1; A0A7P0TBJ7; A0A7P0T9S3; A0A7P0TAM4; A0A7P0T8N2; A0A2R8Y6H2; A0A7P0T9C4; A0A7P0T8W5; Q14204; A0A2R8Y5T0; A0A7P0T9K2; A0A7P0T990; A0A7P0TAV5; A0A7P0T7V5; A0A2R8YGC7; A0A7P0TA13; A0A7P0TB64; A0A2R8Y706; A0A7P0T934; A0A7P0T9R4; A0A7P0T9Y3; A0A7P0TBC9; A0A7P0TAW9; A0A2R8YFZ7; A0A7P0T825; A0A7P0T916; A0A7P0TAF3; A0A7P0T942; A0A7P0TB75	0	2	0.5425	0	1	1	754.363	1507.72	1507.72	0.6	0.00045	HCD (High Energy Collision Dissociation)	MS2	35.7863	6.382	59.4303	35079	11022022_RID_3676_control.raw	F1		3.65	0	1.365e-05	159795344	59.47
	FALSE	High	[R].IQFVGACNPPTDPGR.[K]	1xCarbamidomethyl [C7]		5.75905e-05	0	1	25	1	A0A7P0T9C4	A0A7P0T9C4 [2706-2720]	0	1628.78	0	117790160		High	High	0	3.644e-05	2.85	32.14	R.IQFVGACNPPTDPGR.K	[2706-2720]		Used
		Checked	Confidence	Identifying Node	PSM Ambiguity	Annotated Sequence	Modifications	# Protein Groups	# Proteins	Master Protein Accessions	Protein Accessions	# Missed Cleavages	Charge	DeltaScore	DeltaCn	Rank	Search Engine Rank	m/z [Da]	MH+ [Da]	Theo. MH+ [Da]	DeltaM [ppm]	Deltam/z [Da]	Activation Type	MS Order	Isolation Interference [%]	Ion Inject Time [ms]	RT [min]	First Scan	Spectrum File	File ID	Quan Info	XCorr	Percolator q-Value	Percolator PEP	Precursor Abundance	Apex RT [min]
		FALSE	High	Sequest HT (A2)	Unambiguous	[R].IQFVGAcNPPTDPGR.[K]	C7(Carbamidomethyl)	1	25	A0A7P0T9C4	A0A7P0T9F1; A0A7P0TBJ7; A0A7P0TAM4; A0A7P0T8N2; A0A2R8Y6H2; A0A7P0T9C4; A0A7P0T8W5; Q14204; A0A2R8Y5T0; A0A7P0T9K2; A0A7P0T990; A0A7P0TAV5; A0A7P0T7V5; A0A2R8YGC7; A0A7P0TA13; A0A7P0TB64; A0A2R8Y706; A0A7P0T9R4; A0A7P0TAW9; A0A2R8YFZ7; A0A7P0T825; A0A7P0T916; A0A7P0TAF3; A0A7P0T942; A0A7P0TB75	0	2	0.4877	0	1	1	814.895	1628.78	1628.78	-0.79	-0.00064	HCD (High Energy Collision Dissociation)	MS2	26.552	8.557	32.0746	16047	11022022_RID_3676_control.raw	F1		2.85	0	3.644e-05	117790160	32.14
	FALSE	High	[K].MDLEKPNYIVPDYMPVVYDK.[L]			6.44145e-05	0	1	20	1	A0A7P0T9C4	A0A7P0T9C4 [3113-3132]	0	2429.18	0	53339212		High	High	0	4.087e-05	3.94	60.56	K.MDLEKPNYIVPDYMPVVYDK.L	[3113-3132]		Used
		Checked	Confidence	Identifying Node	PSM Ambiguity	Annotated Sequence	Modifications	# Protein Groups	# Proteins	Master Protein Accessions	Protein Accessions	# Missed Cleavages	Charge	DeltaScore	DeltaCn	Rank	Search Engine Rank	m/z [Da]	MH+ [Da]	Theo. MH+ [Da]	DeltaM [ppm]	Deltam/z [Da]	Activation Type	MS Order	Isolation Interference [%]	Ion Inject Time [ms]	RT [min]	First Scan	Spectrum File	File ID	Quan Info	XCorr	Percolator q-Value	Percolator PEP	Precursor Abundance	Apex RT [min]
		FALSE	High	Sequest HT (A2)	Unambiguous	[K].MDLEKPNYIVPDYMPVVYDK.[L]		1	20	A0A7P0T9C4	A0A7P0T9F1; A0A7P0TBJ7; A0A7P0TAM4; A0A7P0T8N2; A0A2R8Y6H2; A0A7P0T9C4; A0A7P0T8W5; Q14204; A0A2R8Y5T0; A0A7P0T9K2; A0A7P0T7V5; A0A7P0TA13; A0A2R8Y706; A0A7P0T9R4; A0A7P0TAW9; A0A2R8YFZ7; A0A7P0T825; A0A7P0T916; A0A7P0TAF3; A0A7P0TB75	0	3	0.5609	0	1	1	810.398	2429.18	2429.18	1.68	0.00136	HCD (High Energy Collision Dissociation)	MS2	37.3612	4.962	60.5821	35880	11022022_RID_3676_control.raw	F1		3.94	0	4.087e-05	53339212	60.56
	FALSE	High	[R].MLSAVSQQVQCIQEALR.[E]	1xCarbamidomethyl [C11]		6.12429e-08	0	1	27	1	A0A7P0T9C4	A0A7P0T9C4 [1967-1983]	0	1960.99	0	235811504		High	High	0	3.094e-08	4.84	59.67	R.MLSAVSQQVQCIQEALR.E	[1967-1983]		Used
		Checked	Confidence	Identifying Node	PSM Ambiguity	Annotated Sequence	Modifications	# Protein Groups	# Proteins	Master Protein Accessions	Protein Accessions	# Missed Cleavages	Charge	DeltaScore	DeltaCn	Rank	Search Engine Rank	m/z [Da]	MH+ [Da]	Theo. MH+ [Da]	DeltaM [ppm]	Deltam/z [Da]	Activation Type	MS Order	Isolation Interference [%]	Ion Inject Time [ms]	RT [min]	First Scan	Spectrum File	File ID	Quan Info	XCorr	Percolator q-Value	Percolator PEP	Precursor Abundance	Apex RT [min]
		FALSE	High	Sequest HT (A2)	Unambiguous	[R].MLSAVSQQVQcIQEALR.[E]	C11(Carbamidomethyl)	1	27	A0A7P0T9C4	A0A7P0T9F1; A0A7P0TBJ7; A0A7P0T9S3; A0A7P0TAM4; A0A7P0T8N2; A0A2R8Y6H2; A0A7P0T9C4; A0A7P0T8W5; Q14204; A0A2R8Y5T0; A0A7P0T9K2; A0A7P0T990; A0A7P0TAV5; A0A7P0T7V5; A0A2R8YGC7; A0A7P0TA13; A0A7P0TB64; A0A2R8Y706; A0A7P0T934; A0A7P0T9R4; A0A7P0TAW9; A0A2R8YFZ7; A0A7P0T825; A0A7P0T916; A0A7P0TAF3; A0A7P0T942; A0A7P0TB75	0	2	0.5806	0	1	1	981.001	1960.99	1960.99	0.16	0.00015	HCD (High Energy Collision Dissociation)	MS2	7.15176	1.411	59.7013	35266	11022022_RID_3676_control.raw	F1		4.84	0	3.094e-08	235811504	59.67
	FALSE	High	[R].MLSAVSQQVQCIQEALR.[E]	1xCarbamidomethyl [C11]; 1xOxidation [M1]		4.36605e-09	0	1	27	1	A0A7P0T9C4	A0A7P0T9C4 [1967-1983]	0	1976.99	0		No Quan Values	High	High	0	2.026e-09	3.92		R.MLSAVSQQVQCIQEALR.E	[1967-1983]		Not Used
		Checked	Confidence	Identifying Node	PSM Ambiguity	Annotated Sequence	Modifications	# Protein Groups	# Proteins	Master Protein Accessions	Protein Accessions	# Missed Cleavages	Charge	DeltaScore	DeltaCn	Rank	Search Engine Rank	m/z [Da]	MH+ [Da]	Theo. MH+ [Da]	DeltaM [ppm]	Deltam/z [Da]	Activation Type	MS Order	Isolation Interference [%]	Ion Inject Time [ms]	RT [min]	First Scan	Spectrum File	File ID	Quan Info	XCorr	Percolator q-Value	Percolator PEP	Precursor Abundance	Apex RT [min]
		FALSE	High	Sequest HT (A2)	Unambiguous	[R].mLSAVSQQVQcIQEALR.[E]	M1(Oxidation); C11(Carbamidomethyl)	1	27	A0A7P0T9C4	A0A7P0T9F1; A0A7P0TBJ7; A0A7P0T9S3; A0A7P0TAM4; A0A7P0T8N2; A0A2R8Y6H2; A0A7P0T9C4; A0A7P0T8W5; Q14204; A0A2R8Y5T0; A0A7P0T9K2; A0A7P0T990; A0A7P0TAV5; A0A7P0T7V5; A0A2R8YGC7; A0A7P0TA13; A0A7P0TB64; A0A2R8Y706; A0A7P0T934; A0A7P0T9R4; A0A7P0TAW9; A0A2R8YFZ7; A0A7P0T825; A0A7P0T916; A0A7P0TAF3; A0A7P0T942; A0A7P0TB75	0	2	0.5995	0	1	1	988.998	1976.99	1976.99	-0.45	-0.00045	HCD (High Energy Collision Dissociation)	MS2	9.74064	8.207	53.9224	31256	11022022_RID_3676_control.raw	F1		3.92	0	2.026e-09
	FALSE	High	[K].LCDEQLSSQSHYDFGLR.[A]	1xCarbamidomethyl [C2]		4.10725e-05	0	1	27	1	A0A7P0T9C4	A0A7P0T9C4 [2075-2091]	0	2054.92	0	116161488		High	High	0	2.571e-05	3.31	36.25	K.LCDEQLSSQSHYDFGLR.A	[2075-2091]		Used
		Checked	Confidence	Identifying Node	PSM Ambiguity	Annotated Sequence	Modifications	# Protein Groups	# Proteins	Master Protein Accessions	Protein Accessions	# Missed Cleavages	Charge	DeltaScore	DeltaCn	Rank	Search Engine Rank	m/z [Da]	MH+ [Da]	Theo. MH+ [Da]	DeltaM [ppm]	Deltam/z [Da]	Activation Type	MS Order	Isolation Interference [%]	Ion Inject Time [ms]	RT [min]	First Scan	Spectrum File	File ID	Quan Info	XCorr	Percolator q-Value	Percolator PEP	Precursor Abundance	Apex RT [min]
		FALSE	High	Sequest HT (A2)	Unambiguous	[K].LcDEQLSSQSHYDFGLR.[A]	C2(Carbamidomethyl)	1	27	A0A7P0T9C4	A0A7P0T9F1; A0A7P0TBJ7; A0A7P0T9S3; A0A7P0TAM4; A0A7P0T8N2; A0A2R8Y6H2; A0A7P0T9C4; A0A7P0T8W5; Q14204; A0A2R8Y5T0; A0A7P0T9K2; A0A7P0T990; A0A7P0TAV5; A0A7P0T7V5; A0A2R8YGC7; A0A7P0TA13; A0A7P0TB64; A0A2R8Y706; A0A7P0T934; A0A7P0T9R4; A0A7P0TAW9; A0A2R8YFZ7; A0A7P0T825; A0A7P0T916; A0A7P0TAF3; A0A7P0T942; A0A7P0TB75	0	3	0.4562	0	1	1	685.646	2054.92	2054.92	0.05	4e-05	HCD (High Energy Collision Dissociation)	MS2	0	3.47	36.2247	18939	11022022_RID_3676_control.raw	F1		3.31	0	2.571e-05	116161488	36.25
	FALSE	High	[K].IAFIMDESNVLDSGFLER.[M]			1.8305e-06	0	1	20	1	A0A7P0T9C4	A0A7P0T9C4 [2990-3007]	0	2056.01	0	69708952		High	High	0	1.027e-06	3.28	78.65	K.IAFIMDESNVLDSGFLER.M	[2990-3007]		Used
		Checked	Confidence	Identifying Node	PSM Ambiguity	Annotated Sequence	Modifications	# Protein Groups	# Proteins	Master Protein Accessions	Protein Accessions	# Missed Cleavages	Charge	DeltaScore	DeltaCn	Rank	Search Engine Rank	m/z [Da]	MH+ [Da]	Theo. MH+ [Da]	DeltaM [ppm]	Deltam/z [Da]	Activation Type	MS Order	Isolation Interference [%]	Ion Inject Time [ms]	RT [min]	First Scan	Spectrum File	File ID	Quan Info	XCorr	Percolator q-Value	Percolator PEP	Precursor Abundance	Apex RT [min]
		FALSE	High	Sequest HT (A2)	Unambiguous	[K].IAFIMDESNVLDSGFLER.[M]		1	20	A0A7P0T9C4	A0A7P0T9F1; A0A7P0TBJ7; A0A7P0TAM4; A0A7P0T8N2; A0A2R8Y6H2; A0A7P0T9C4; A0A7P0T8W5; Q14204; A0A2R8Y5T0; A0A7P0T9K2; A0A7P0T7V5; A0A7P0TA13; A0A2R8Y706; A0A7P0T9R4; A0A7P0TAW9; A0A2R8YFZ7; A0A7P0T825; A0A7P0T916; A0A7P0TAF3; A0A7P0TB75	0	2	0.5518	0	1	1	1028.5	2056	2056.01	-2.55	-0.00262	HCD (High Energy Collision Dissociation)	MS2	17.9448	5.032	78.7649	48452	11022022_RID_3676_control.raw	F1		3.28	0	1.027e-06	69708952	78.65
	FALSE	High	[R].LEGVEGVAHIIDPK.[A]			2.62714e-07	0	1	27	2	A0A7P0T9C4	A0A7P0T9C4 [2244-2257]	0	1476.81	0	1422618176		High	High	0	1.382e-07	3.87	39.44	R.LEGVEGVAHIIDPK.A	[2244-2257]		Used
		Checked	Confidence	Identifying Node	PSM Ambiguity	Annotated Sequence	Modifications	# Protein Groups	# Proteins	Master Protein Accessions	Protein Accessions	# Missed Cleavages	Charge	DeltaScore	DeltaCn	Rank	Search Engine Rank	m/z [Da]	MH+ [Da]	Theo. MH+ [Da]	DeltaM [ppm]	Deltam/z [Da]	Activation Type	MS Order	Isolation Interference [%]	Ion Inject Time [ms]	RT [min]	First Scan	Spectrum File	File ID	Quan Info	XCorr	Percolator q-Value	Percolator PEP	Precursor Abundance	Apex RT [min]
		FALSE	High	Sequest HT (A2)	Unambiguous	[R].LEGVEGVAHIIDPK.[A]		1	27	A0A7P0T9C4	A0A7P0T9F1; A0A7P0TBJ7; A0A7P0T9S3; A0A7P0TAM4; A0A7P0T8N2; A0A2R8Y6H2; A0A7P0T9C4; A0A7P0T8W5; Q14204; A0A2R8Y5T0; A0A7P0T9K2; A0A7P0T990; A0A7P0TAV5; A0A7P0T7V5; A0A2R8YGC7; A0A7P0TA13; A0A7P0TB64; A0A2R8Y706; A0A7P0T934; A0A7P0T9R4; A0A7P0TAW9; A0A2R8YFZ7; A0A7P0T825; A0A7P0T916; A0A7P0TAF3; A0A7P0T942; A0A7P0TB75	0	2	0.4315	0	1	1	738.907	1476.81	1476.81	1.2	0.00089	HCD (High Energy Collision Dissociation)	MS2	38.7819	13.645	39.3372	21107	11022022_RID_3676_control.raw	F1		3.87	0	1.382e-07	791858368	39.44
		FALSE	High	Sequest HT (A2)	Unambiguous	[R].LEGVEGVAHIIDPK.[A]		1	27	A0A7P0T9C4	A0A7P0T9F1; A0A7P0TBJ7; A0A7P0T9S3; A0A7P0TAM4; A0A7P0T8N2; A0A2R8Y6H2; A0A7P0T9C4; A0A7P0T8W5; Q14204; A0A2R8Y5T0; A0A7P0T9K2; A0A7P0T990; A0A7P0TAV5; A0A7P0T7V5; A0A2R8YGC7; A0A7P0TA13; A0A7P0TB64; A0A2R8Y706; A0A7P0T934; A0A7P0T9R4; A0A7P0TAW9; A0A2R8YFZ7; A0A7P0T825; A0A7P0T916; A0A7P0TAF3; A0A7P0T942; A0A7P0TB75	0	3	0.1238	0	1	1	492.942	1476.81	1476.81	3.51	0.00173	HCD (High Energy Collision Dissociation)	MS2	1.92648	21.448	39.3947	21147	11022022_RID_3676_control.raw	F1		2.1	5.763e-05	0.0004428	630759808	39.44
	FALSE	High	[K].LDRDPASGTALQEISFWLNLER.[A]			7.31703e-05	0	1	29	2	A0A7P0T9C4	A0A7P0T9C4 [262-283]	1	2531.29	0	146399664		High	High	0	4.69e-05	4.85	84.01	K.LDRDPASGTALQEISFWLNLER.A	[262-283]		Used
		Checked	Confidence	Identifying Node	PSM Ambiguity	Annotated Sequence	Modifications	# Protein Groups	# Proteins	Master Protein Accessions	Protein Accessions	# Missed Cleavages	Charge	DeltaScore	DeltaCn	Rank	Search Engine Rank	m/z [Da]	MH+ [Da]	Theo. MH+ [Da]	DeltaM [ppm]	Deltam/z [Da]	Activation Type	MS Order	Isolation Interference [%]	Ion Inject Time [ms]	RT [min]	First Scan	Spectrum File	File ID	Quan Info	XCorr	Percolator q-Value	Percolator PEP	Precursor Abundance	Apex RT [min]
		FALSE	High	Sequest HT (A2)	Unambiguous	[K].LDRDPASGTALQEISFWLNLER.[A]		1	29	A0A7P0T9C4	A0A7P0T9F1; A0A7P0TBJ7; A0A7P0T9S3; A0A7P0TAM4; A0A7P0T8N2; A0A2R8Y6H2; A0A7P0T9C4; A0A7P0T8W5; Q14204; A0A2R8Y5T0; A0A7P0T9K2; A0A7P0T990; A0A7P0TAV5; A0A7P0T7V5; A0A2R8YGC7; A0A7P0TA13; A0A7P0TB64; A0A2R8Y706; A0A7P0T934; A0A7P0T9R4; A0A7P0T9Y3; A0A7P0TBC9; A0A7P0TAW9; A0A2R8YFZ7; A0A7P0T825; A0A7P0T916; A0A7P0TAF3; A0A7P0T942; A0A7P0TB75	1	3	0.5567	0	1	1	844.431	2531.28	2531.29	-3.57	-0.00302	HCD (High Energy Collision Dissociation)	MS2	12.0413	5.219	83.8447	51963	11022022_RID_3676_control.raw	F1		4.85	0	4.69e-05	146399664	84.01
		FALSE	High	Sequest HT (A2)	Unambiguous	[K].LDRDPASGTALQEISFWLNLER.[A]		1	29	A0A7P0T9C4	A0A7P0T9F1; A0A7P0TBJ7; A0A7P0T9S3; A0A7P0TAM4; A0A7P0T8N2; A0A2R8Y6H2; A0A7P0T9C4; A0A7P0T8W5; Q14204; A0A2R8Y5T0; A0A7P0T9K2; A0A7P0T990; A0A7P0TAV5; A0A7P0T7V5; A0A2R8YGC7; A0A7P0TA13; A0A7P0TB64; A0A2R8Y706; A0A7P0T934; A0A7P0T9R4; A0A7P0T9Y3; A0A7P0TBC9; A0A7P0TAW9; A0A2R8YFZ7; A0A7P0T825; A0A7P0T916; A0A7P0TAF3; A0A7P0T942; A0A7P0TB75	1	3	0.4487	0	1	1	844.433	2531.28	2531.29	-2.06	-0.00174	HCD (High Energy Collision Dissociation)	MS2	15.1649	14.212	84.1948	52204	11022022_RID_3676_control.raw	F1		4.39	3.042e-05	0.0001408	146399664	84.01
	FALSE	High	[R].KLEHLITELVHQR.[D]			2.80586e-07	0	1	27	3	A0A7P0T9C4	A0A7P0T9C4 [1807-1819]	1	1615.93	0	384552816		High	High	0	1.481e-07	5.63	29.16	R.KLEHLITELVHQR.D	[1807-1819]		Used
		Checked	Confidence	Identifying Node	PSM Ambiguity	Annotated Sequence	Modifications	# Protein Groups	# Proteins	Master Protein Accessions	Protein Accessions	# Missed Cleavages	Charge	DeltaScore	DeltaCn	Rank	Search Engine Rank	m/z [Da]	MH+ [Da]	Theo. MH+ [Da]	DeltaM [ppm]	Deltam/z [Da]	Activation Type	MS Order	Isolation Interference [%]	Ion Inject Time [ms]	RT [min]	First Scan	Spectrum File	File ID	Quan Info	XCorr	Percolator q-Value	Percolator PEP	Precursor Abundance	Apex RT [min]
		FALSE	High	Sequest HT (A2)	Unambiguous	[R].KLEHLITELVHQR.[D]		1	27	A0A7P0T9C4	A0A7P0T9F1; A0A7P0TBJ7; A0A7P0T9S3; A0A7P0TAM4; A0A7P0T8N2; A0A2R8Y6H2; A0A7P0T9C4; A0A7P0T8W5; Q14204; A0A2R8Y5T0; A0A7P0T9K2; A0A7P0T990; A0A7P0TAV5; A0A7P0T7V5; A0A2R8YGC7; A0A7P0TA13; A0A7P0TB64; A0A2R8Y706; A0A7P0T934; A0A7P0T9R4; A0A7P0TAW9; A0A2R8YFZ7; A0A7P0T825; A0A7P0T916; A0A7P0TAF3; A0A7P0T942; A0A7P0TB75	1	3	0.6377	0	1	1	539.315	1615.93	1615.93	2.19	0.00118	HCD (High Energy Collision Dissociation)	MS2	25.5996	4.74	29.2559	14083	11022022_RID_3676_control.raw	F1		5.63	0	1.481e-07	190369312	29.16
		FALSE	High	Sequest HT (A2)	Unambiguous	[R].KLEHLITELVHQR.[D]		1	27	A0A7P0T9C4	A0A7P0T9F1; A0A7P0TBJ7; A0A7P0T9S3; A0A7P0TAM4; A0A7P0T8N2; A0A2R8Y6H2; A0A7P0T9C4; A0A7P0T8W5; Q14204; A0A2R8Y5T0; A0A7P0T9K2; A0A7P0T990; A0A7P0TAV5; A0A7P0T7V5; A0A2R8YGC7; A0A7P0TA13; A0A7P0TB64; A0A2R8Y706; A0A7P0T934; A0A7P0T9R4; A0A7P0TAW9; A0A2R8YFZ7; A0A7P0T825; A0A7P0T916; A0A7P0TAF3; A0A7P0T942; A0A7P0TB75	1	4	0.3258	0	1	1	404.738	1615.93	1615.93	0.48	0.0002	HCD (High Energy Collision Dissociation)	MS2	37.231	13.942	29.4474	14218	11022022_RID_3676_control.raw	F1		2.64	0.0001299	0.001484	194183504	29.16
		FALSE	High	Sequest HT (A2)	Unambiguous	[R].KLEHLITELVHQR.[D]		1	27	A0A7P0T9C4	A0A7P0T9F1; A0A7P0TBJ7; A0A7P0T9S3; A0A7P0TAM4; A0A7P0T8N2; A0A2R8Y6H2; A0A7P0T9C4; A0A7P0T8W5; Q14204; A0A2R8Y5T0; A0A7P0T9K2; A0A7P0T990; A0A7P0TAV5; A0A7P0T7V5; A0A2R8YGC7; A0A7P0TA13; A0A7P0TB64; A0A2R8Y706; A0A7P0T934; A0A7P0T9R4; A0A7P0TAW9; A0A2R8YFZ7; A0A7P0T825; A0A7P0T916; A0A7P0TAF3; A0A7P0T942; A0A7P0TB75	1	4	0.3865	0	1	1	404.737	1615.93	1615.93	-1.48	-0.0006	HCD (High Energy Collision Dissociation)	MS2	2.88763	12.823	29.1333	13997	11022022_RID_3676_control.raw	F1		2.07	0.0001533	0.001917	194183504	29.16
	FALSE	High	[R].KYTGEDFDEDLR.[T]			8.43864e-05	0	1	20	2	A0A7P0T9C4	A0A7P0T9C4 [2966-2977]	1	1487.66	1	110846540		High	High	3.042e-05	0.0001415	3.24	22.17	R.KYTGEDFDEDLR.T	[2966-2977]		Used
		Checked	Confidence	Identifying Node	PSM Ambiguity	Annotated Sequence	Modifications	# Protein Groups	# Proteins	Master Protein Accessions	Protein Accessions	# Missed Cleavages	Charge	DeltaScore	DeltaCn	Rank	Search Engine Rank	m/z [Da]	MH+ [Da]	Theo. MH+ [Da]	DeltaM [ppm]	Deltam/z [Da]	Activation Type	MS Order	Isolation Interference [%]	Ion Inject Time [ms]	RT [min]	First Scan	Spectrum File	File ID	Quan Info	XCorr	Percolator q-Value	Percolator PEP	Precursor Abundance	Apex RT [min]
		FALSE	High	Sequest HT (A2)	Selected	[R].KYTGEDFDEDLR.[T]		1	20	A0A7P0T9C4	A0A7P0T9F1; A0A7P0TBJ7; A0A7P0TAM4; A0A7P0T8N2; A0A2R8Y6H2; A0A7P0T9C4; A0A7P0T8W5; Q14204; A0A2R8Y5T0; A0A7P0T9K2; A0A7P0T7V5; A0A7P0TA13; A0A2R8Y706; A0A7P0T9R4; A0A7P0TAW9; A0A2R8YFZ7; A0A7P0T825; A0A7P0T916; A0A7P0TAF3; A0A7P0TB75	1	2	0.0393	0	1	1	744.336	1487.67	1487.66	0.37	0.00027	HCD (High Energy Collision Dissociation)	MS2	30.9074	10.027	22.1581	9128	11022022_RID_3676_control.raw	F1		3.05	0	5.424e-05	35658924	22.16
		FALSE	High	Sequest HT (A2)	Unambiguous	[R].KYTGEDFDEDLR.[T]		1	20	A0A7P0T9C4	A0A7P0T9F1; A0A7P0TBJ7; A0A7P0TAM4; A0A7P0T8N2; A0A2R8Y6H2; A0A7P0T9C4; A0A7P0T8W5; Q14204; A0A2R8Y5T0; A0A7P0T9K2; A0A7P0T7V5; A0A7P0TA13; A0A2R8Y706; A0A7P0T9R4; A0A7P0TAW9; A0A2R8YFZ7; A0A7P0T825; A0A7P0T916; A0A7P0TAF3; A0A7P0TB75	1	3	0.5	0	1	1	496.56	1487.66	1487.66	-0.05	-3e-05	HCD (High Energy Collision Dissociation)	MS2	14.5531	6.561	22.1754	9139	11022022_RID_3676_control.raw	F1		3.24	3.042e-05	0.0001415	75187616	22.17
	FALSE	High	[R].KLVPLLLEDGGEAPAALEAALEEK.[S]			1.19355e-06	0	1	32	2	A0A7P0T9C4	A0A7P0T9C4 [36-59]	1	2476.35	0	614626208		High	High	0	6.628e-07	6.45	71.35	R.KLVPLLLEDGGEAPAALEAALEEK.S	[36-59]		Used
		Checked	Confidence	Identifying Node	PSM Ambiguity	Annotated Sequence	Modifications	# Protein Groups	# Proteins	Master Protein Accessions	Protein Accessions	# Missed Cleavages	Charge	DeltaScore	DeltaCn	Rank	Search Engine Rank	m/z [Da]	MH+ [Da]	Theo. MH+ [Da]	DeltaM [ppm]	Deltam/z [Da]	Activation Type	MS Order	Isolation Interference [%]	Ion Inject Time [ms]	RT [min]	First Scan	Spectrum File	File ID	Quan Info	XCorr	Percolator q-Value	Percolator PEP	Precursor Abundance	Apex RT [min]
		FALSE	High	Sequest HT (A2)	Unambiguous	[R].KLVPLLLEDGGEAPAALEAALEEK.[S]		1	32	A0A7P0T9C4	A0A7P0T9F1; A0A7P0TBJ7; A0A7P0T9S3; A0A7P0TAM4; A0A7P0T8N2; A0A2R8Y6H2; B4DSR6; A0A7P0TAS7; A0A7P0T9C4; A0A7P0T8W5; A0A7P0TB96; Q14204; A0A2R8Y5T0; A0A7P0T9K2; A0A7P0T990; A0A7P0TAV5; A0A7P0T7V5; A0A2R8YGC7; A0A7P0TA13; A0A7P0TB64; A0A2R8Y706; A0A7P0T934; A0A7P0T9R4; A0A7P0T9Y3; A0A7P0TBC9; A0A7P0TAW9; A0A2R8YFZ7; A0A7P0T825; A0A7P0T916; A0A7P0TAF3; A0A7P0T942; A0A7P0TB75	1	2	0.7116	0	1	1	1238.68	2476.36	2476.35	0.6	0.00075	HCD (High Energy Collision Dissociation)	MS2	9.77564	54	71.3247	43316	11022022_RID_3676_control.raw	F1		6.45	0	6.628e-07	110638496	71.35
		FALSE	High	Sequest HT (A2)	Unambiguous	[R].KLVPLLLEDGGEAPAALEAALEEK.[S]		1	32	A0A7P0T9C4	A0A7P0T9F1; A0A7P0TBJ7; A0A7P0T9S3; A0A7P0TAM4; A0A7P0T8N2; A0A2R8Y6H2; B4DSR6; A0A7P0TAS7; A0A7P0T9C4; A0A7P0T8W5; A0A7P0TB96; Q14204; A0A2R8Y5T0; A0A7P0T9K2; A0A7P0T990; A0A7P0TAV5; A0A7P0T7V5; A0A2R8YGC7; A0A7P0TA13; A0A7P0TB64; A0A2R8Y706; A0A7P0T934; A0A7P0T9R4; A0A7P0T9Y3; A0A7P0TBC9; A0A7P0TAW9; A0A2R8YFZ7; A0A7P0T825; A0A7P0T916; A0A7P0TAF3; A0A7P0T942; A0A7P0TB75	1	3	0.5911	0	1	1	826.124	2476.36	2476.35	0.6	0.00049	HCD (High Energy Collision Dissociation)	MS2	19.0968	9.5	71.3034	43299	11022022_RID_3676_control.raw	F1		4.94	0	9.162e-07	503987712	71.35
	FALSE	High	[R].ILDDDTIITTLENLK.[R]			2.77996e-08	0	1	15	2	A0A7P0T9C4	A0A7P0T9C4 [3760-3774]	0	1716.93	0	356052216		High	High	0	1.367e-08	4.07	80.3	R.ILDDDTIITTLENLK.R	[3760-3774]		Used
		Checked	Confidence	Identifying Node	PSM Ambiguity	Annotated Sequence	Modifications	# Protein Groups	# Proteins	Master Protein Accessions	Protein Accessions	# Missed Cleavages	Charge	DeltaScore	DeltaCn	Rank	Search Engine Rank	m/z [Da]	MH+ [Da]	Theo. MH+ [Da]	DeltaM [ppm]	Deltam/z [Da]	Activation Type	MS Order	Isolation Interference [%]	Ion Inject Time [ms]	RT [min]	First Scan	Spectrum File	File ID	Quan Info	XCorr	Percolator q-Value	Percolator PEP	Precursor Abundance	Apex RT [min]
		FALSE	High	Sequest HT (A2)	Unambiguous	[R].ILDDDTIITTLENLK.[R]		1	15	A0A7P0T9C4	A0A7P0TBJ7; A0A7P0T8N2; A0A2R8Y6H2; A0A7P0T9C4; Q14204; A0A2R8Y5T0; A0A7P0T9K2; A0A7P0T7V5; A0A7P0TA13; A0A2R8Y706; A0A7P0T9R4; A0A7P0TAW9; A0A7P0T916; A0A7P0TAF3; A0A7P0TB75	0	2	0.5258	0	1	1	858.968	1716.93	1716.93	0.72	0.00062	HCD (High Energy Collision Dissociation)	MS2	30.0628	9.918	80.2467	49474	11022022_RID_3676_control.raw	F1		4.07	0	1.367e-08	287778144	80.3
		FALSE	High	Sequest HT (A2)	Unambiguous	[R].ILDDDTIITTLENLK.[R]		1	15	A0A7P0T9C4	A0A7P0TBJ7; A0A7P0T8N2; A0A2R8Y6H2; A0A7P0T9C4; Q14204; A0A2R8Y5T0; A0A7P0T9K2; A0A7P0T7V5; A0A7P0TA13; A0A2R8Y706; A0A7P0T9R4; A0A7P0TAW9; A0A7P0T916; A0A7P0TAF3; A0A7P0TB75	0	2	0.3286	0	1	1	858.968	1716.93	1716.93	0.72	0.00062	HCD (High Energy Collision Dissociation)	MS2	59.8394	28.44	80.5429	49680	11022022_RID_3676_control.raw	F1		2.8	0	2.892e-06	68274072	80.69
	FALSE	High	[R].ILDDDTIITTLENLKR.[E]			5.97764e-06	0	1	15	3	A0A7P0T9C4	A0A7P0T9C4 [3760-3775]	1	1873.03	0	736958208		High	High	0	2.29e-05	3.6	67.14	R.ILDDDTIITTLENLKR.E	[3760-3775]		Used
		Checked	Confidence	Identifying Node	PSM Ambiguity	Annotated Sequence	Modifications	# Protein Groups	# Proteins	Master Protein Accessions	Protein Accessions	# Missed Cleavages	Charge	DeltaScore	DeltaCn	Rank	Search Engine Rank	m/z [Da]	MH+ [Da]	Theo. MH+ [Da]	DeltaM [ppm]	Deltam/z [Da]	Activation Type	MS Order	Isolation Interference [%]	Ion Inject Time [ms]	RT [min]	First Scan	Spectrum File	File ID	Quan Info	XCorr	Percolator q-Value	Percolator PEP	Precursor Abundance	Apex RT [min]
		FALSE	High	Sequest HT (A2)	Unambiguous	[R].ILDDDTIITTLENLKR.[E]		1	15	A0A7P0T9C4	A0A7P0TBJ7; A0A7P0T8N2; A0A2R8Y6H2; A0A7P0T9C4; Q14204; A0A2R8Y5T0; A0A7P0T9K2; A0A7P0T7V5; A0A7P0TA13; A0A2R8Y706; A0A7P0T9R4; A0A7P0TAW9; A0A7P0T916; A0A7P0TAF3; A0A7P0TB75	1	3	0.4562	0	1	1	625.014	1873.03	1873.03	0.16	0.0001	HCD (High Energy Collision Dissociation)	MS2	25.8237	1.638	67.2933	40520	11022022_RID_3676_control.raw	F1		2.74	0	3.489e-06	736958208	67.14
		FALSE	High	Sequest HT (A2)	Unambiguous	[R].ILDDDTIITTLENLKR.[E]		1	15	A0A7P0T9C4	A0A7P0TBJ7; A0A7P0T8N2; A0A2R8Y6H2; A0A7P0T9C4; Q14204; A0A2R8Y5T0; A0A7P0T9K2; A0A7P0T7V5; A0A7P0TA13; A0A2R8Y706; A0A7P0T9R4; A0A7P0TAW9; A0A7P0T916; A0A7P0TAF3; A0A7P0TB75	1	2	0.4583	0	1	1	937.02	1873.03	1873.03	2.23	0.00209	HCD (High Energy Collision Dissociation)	MS2	29.37	4.7	67.0897	40378	11022022_RID_3676_control.raw	F1		3.6	0	2.29e-05	176308272	67.15
		FALSE	High	Sequest HT (A2)	Unambiguous	[R].ILDDDTIITTLENLKR.[E]		1	15	A0A7P0T9C4	A0A7P0TBJ7; A0A7P0T8N2; A0A2R8Y6H2; A0A7P0T9C4; Q14204; A0A2R8Y5T0; A0A7P0T9K2; A0A7P0T7V5; A0A7P0TA13; A0A2R8Y706; A0A7P0T9R4; A0A7P0TAW9; A0A7P0T916; A0A7P0TAF3; A0A7P0TB75	1	3	0.4529	0	1	1	625.016	1873.03	1873.03	2.71	0.00169	HCD (High Energy Collision Dissociation)	MS2	25.5666	7.285	66.9712	40298	11022022_RID_3676_control.raw	F1		3.29	3.042e-05	0.000143	736958208	67.14
	FALSE	High	[R].LGEDLNKWQALLVQIR.[K]			7.28627e-07	0	1	30	1	A0A7P0T9C4	A0A7P0T9C4 [1072-1087]	1	1896.07	0	48318172		High	High	0	3.971e-07	4.78	67.95	R.LGEDLNKWQALLVQIR.K	[1072-1087]		Used
		Checked	Confidence	Identifying Node	PSM Ambiguity	Annotated Sequence	Modifications	# Protein Groups	# Proteins	Master Protein Accessions	Protein Accessions	# Missed Cleavages	Charge	DeltaScore	DeltaCn	Rank	Search Engine Rank	m/z [Da]	MH+ [Da]	Theo. MH+ [Da]	DeltaM [ppm]	Deltam/z [Da]	Activation Type	MS Order	Isolation Interference [%]	Ion Inject Time [ms]	RT [min]	First Scan	Spectrum File	File ID	Quan Info	XCorr	Percolator q-Value	Percolator PEP	Precursor Abundance	Apex RT [min]
		FALSE	High	Sequest HT (A2)	Unambiguous	[R].LGEDLNKWQALLVQIR.[K]		1	30	A0A7P0T9C4	A0A7P0T9F1; A0A7P0TBJ7; A0A7P0T9S3; A0A7P0TAM4; A0A7P0T8N2; A0A2R8Y6H2; A0A7P0T9C4; A0A7P0T8W5; Q9NRC3; Q14204; A0A2R8Y5T0; A0A7P0T9K2; A0A7P0T990; A0A7P0TAV5; A0A7P0T7V5; A0A2R8YGC7; A0A7P0TA13; A0A7P0TB64; A0A2R8Y706; A0A7P0T934; A0A7P0T9R4; A0A7P0T9Y3; A0A7P0TBC9; A0A7P0TAW9; A0A2R8YFZ7; A0A7P0T825; A0A7P0T916; A0A7P0TAF3; A0A7P0T942; A0A7P0TB75	1	3	0.3368	0	1	1	632.698	1896.08	1896.07	4.14	0.00262	HCD (High Energy Collision Dissociation)	MS2	79.1521	11.689	67.9129	40951	11022022_RID_3676_control.raw	F1		4.78	0	3.971e-07	48318172	67.95
	FALSE	High	[K].VFEEDALSWEDKLNR.[I]			3.32767e-05	0	1	27	1	A0A7P0T9C4	A0A7P0T9C4 [1515-1529]	1	1850.89	0	65673712		High	High	0	2.067e-05	2.49	46.9	K.VFEEDALSWEDKLNR.I	[1515-1529]		Used
		Checked	Confidence	Identifying Node	PSM Ambiguity	Annotated Sequence	Modifications	# Protein Groups	# Proteins	Master Protein Accessions	Protein Accessions	# Missed Cleavages	Charge	DeltaScore	DeltaCn	Rank	Search Engine Rank	m/z [Da]	MH+ [Da]	Theo. MH+ [Da]	DeltaM [ppm]	Deltam/z [Da]	Activation Type	MS Order	Isolation Interference [%]	Ion Inject Time [ms]	RT [min]	First Scan	Spectrum File	File ID	Quan Info	XCorr	Percolator q-Value	Percolator PEP	Precursor Abundance	Apex RT [min]
		FALSE	High	Sequest HT (A2)	Unambiguous	[K].VFEEDALSWEDKLNR.[I]		1	27	A0A7P0T9C4	A0A7P0T9F1; A0A7P0TBJ7; A0A7P0T9S3; A0A7P0TAM4; A0A7P0T8N2; A0A2R8Y6H2; A0A7P0T9C4; A0A7P0T8W5; Q14204; A0A2R8Y5T0; A0A7P0T9K2; A0A7P0T990; A0A7P0TAV5; A0A7P0T7V5; A0A2R8YGC7; A0A7P0TA13; A0A7P0TB64; A0A2R8Y706; A0A7P0T934; A0A7P0T9R4; A0A7P0TAW9; A0A2R8YFZ7; A0A7P0T825; A0A7P0T916; A0A7P0TAF3; A0A7P0T942; A0A7P0TB75	1	2	0.4578	0	1	1	925.949	1850.89	1850.89	-0.38	-0.00035	HCD (High Energy Collision Dissociation)	MS2	16.4203	7.679	46.8986	26372	11022022_RID_3676_control.raw	F1		2.49	0	2.067e-05	65673712	46.9
	FALSE	High	[K].TSAPITCELLNK.[Q]	1xCarbamidomethyl [C7]		0.00013264	0	1	27	1	A0A7P0T9C4	A0A7P0T9C4 [1993-2004]	0	1346.7	0	582150720		High	High	0	8.744e-05	2.66	33.5	K.TSAPITCELLNK.Q	[1993-2004]		Used
		Checked	Confidence	Identifying Node	PSM Ambiguity	Annotated Sequence	Modifications	# Protein Groups	# Proteins	Master Protein Accessions	Protein Accessions	# Missed Cleavages	Charge	DeltaScore	DeltaCn	Rank	Search Engine Rank	m/z [Da]	MH+ [Da]	Theo. MH+ [Da]	DeltaM [ppm]	Deltam/z [Da]	Activation Type	MS Order	Isolation Interference [%]	Ion Inject Time [ms]	RT [min]	First Scan	Spectrum File	File ID	Quan Info	XCorr	Percolator q-Value	Percolator PEP	Precursor Abundance	Apex RT [min]
		FALSE	High	Sequest HT (A2)	Unambiguous	[K].TSAPITcELLNK.[Q]	C7(Carbamidomethyl)	1	27	A0A7P0T9C4	A0A7P0T9F1; A0A7P0TBJ7; A0A7P0T9S3; A0A7P0TAM4; A0A7P0T8N2; A0A2R8Y6H2; A0A7P0T9C4; A0A7P0T8W5; Q14204; A0A2R8Y5T0; A0A7P0T9K2; A0A7P0T990; A0A7P0TAV5; A0A7P0T7V5; A0A2R8YGC7; A0A7P0TA13; A0A7P0TB64; A0A2R8Y706; A0A7P0T934; A0A7P0T9R4; A0A7P0TAW9; A0A2R8YFZ7; A0A7P0T825; A0A7P0T916; A0A7P0TAF3; A0A7P0T942; A0A7P0TB75	0	2	0.3571	0	1	1	673.853	1346.7	1346.7	0.1	7e-05	HCD (High Energy Collision Dissociation)	MS2	19.8895	1.715	33.4622	17016	11022022_RID_3676_control.raw	F1		2.66	0	8.744e-05	582150720	33.5
	FALSE	High	[R].TPVIDADKPVSSQLR.[V]			1.57864e-06	0	1	31	2	A0A7P0T9C4	A0A7P0T9C4 [122-136]	0	1625.89	0	371440384		High	High	0	1.809e-06	4.69	23.25	R.TPVIDADKPVSSQLR.V	[122-136]		Used
		Checked	Confidence	Identifying Node	PSM Ambiguity	Annotated Sequence	Modifications	# Protein Groups	# Proteins	Master Protein Accessions	Protein Accessions	# Missed Cleavages	Charge	DeltaScore	DeltaCn	Rank	Search Engine Rank	m/z [Da]	MH+ [Da]	Theo. MH+ [Da]	DeltaM [ppm]	Deltam/z [Da]	Activation Type	MS Order	Isolation Interference [%]	Ion Inject Time [ms]	RT [min]	First Scan	Spectrum File	File ID	Quan Info	XCorr	Percolator q-Value	Percolator PEP	Precursor Abundance	Apex RT [min]
		FALSE	High	Sequest HT (A2)	Unambiguous	[R].TPVIDADKPVSSQLR.[V]		1	31	A0A7P0T9C4	A0A7P0T9F1; A0A7P0TBJ7; A0A7P0T9S3; A0A7P0TAM4; A0A7P0T8N2; A0A2R8Y6H2; B4DSR6; A0A7P0TAS7; A0A7P0T9C4; A0A7P0T8W5; Q14204; A0A2R8Y5T0; A0A7P0T9K2; A0A7P0T990; A0A7P0TAV5; A0A7P0T7V5; A0A2R8YGC7; A0A7P0TA13; A0A7P0TB64; A0A2R8Y706; A0A7P0T934; A0A7P0T9R4; A0A7P0T9Y3; A0A7P0TBC9; A0A7P0TAW9; A0A2R8YFZ7; A0A7P0T825; A0A7P0T916; A0A7P0TAF3; A0A7P0T942; A0A7P0TB75	0	3	0.6205	0	1	1	542.633	1625.89	1625.89	-0.07	-4e-05	HCD (High Energy Collision Dissociation)	MS2	18.1636	2.578	23.2267	9874	11022022_RID_3676_control.raw	F1		4.69	0	1.809e-06	265316080	23.25
		FALSE	High	Sequest HT (A2)	Unambiguous	[R].TPVIDADKPVSSQLR.[V]		1	31	A0A7P0T9C4	A0A7P0T9F1; A0A7P0TBJ7; A0A7P0T9S3; A0A7P0TAM4; A0A7P0T8N2; A0A2R8Y6H2; B4DSR6; A0A7P0TAS7; A0A7P0T9C4; A0A7P0T8W5; Q14204; A0A2R8Y5T0; A0A7P0T9K2; A0A7P0T990; A0A7P0TAV5; A0A7P0T7V5; A0A2R8YGC7; A0A7P0TA13; A0A7P0TB64; A0A2R8Y706; A0A7P0T934; A0A7P0T9R4; A0A7P0T9Y3; A0A7P0TBC9; A0A7P0TAW9; A0A2R8YFZ7; A0A7P0T825; A0A7P0T916; A0A7P0TAF3; A0A7P0T942; A0A7P0TB75	0	2	0.5773	0	1	1	813.447	1625.89	1625.89	0.32	0.00026	HCD (High Energy Collision Dissociation)	MS2	23.5954	7.245	23.2305	9877	11022022_RID_3676_control.raw	F1		3.62	0	8.796e-07	106124304	23.24
	FALSE	High	[K].VAAPDVVVPTLDTVR.[H]			1.97111e-06	0	1	25	1	A0A7P0T9C4	A0A7P0T9C4 [2562-2576]	0	1551.87	0	236928016		High	High	0	1.109e-06	3.65	51.7	K.VAAPDVVVPTLDTVR.H	[2562-2576]		Used
		Checked	Confidence	Identifying Node	PSM Ambiguity	Annotated Sequence	Modifications	# Protein Groups	# Proteins	Master Protein Accessions	Protein Accessions	# Missed Cleavages	Charge	DeltaScore	DeltaCn	Rank	Search Engine Rank	m/z [Da]	MH+ [Da]	Theo. MH+ [Da]	DeltaM [ppm]	Deltam/z [Da]	Activation Type	MS Order	Isolation Interference [%]	Ion Inject Time [ms]	RT [min]	First Scan	Spectrum File	File ID	Quan Info	XCorr	Percolator q-Value	Percolator PEP	Precursor Abundance	Apex RT [min]
		FALSE	High	Sequest HT (A2)	Unambiguous	[K].VAAPDVVVPTLDTVR.[H]		1	25	A0A7P0T9C4	A0A7P0T9F1; A0A7P0TBJ7; A0A7P0TAM4; A0A7P0T8N2; A0A2R8Y6H2; A0A7P0T9C4; A0A7P0T8W5; Q14204; A0A2R8Y5T0; A0A7P0T9K2; A0A7P0T990; A0A7P0TAV5; A0A7P0T7V5; A0A2R8YGC7; A0A7P0TA13; A0A7P0TB64; A0A2R8Y706; A0A7P0T9R4; A0A7P0TAW9; A0A2R8YFZ7; A0A7P0T825; A0A7P0T916; A0A7P0TAF3; A0A7P0T942; A0A7P0TB75	0	2	0.4822	0	1	1	776.443	1551.88	1551.87	3.24	0.00251	HCD (High Energy Collision Dissociation)	MS2	20.6001	8.217	51.7187	29727	11022022_RID_3676_control.raw	F1		3.65	0	1.109e-06	236928016	51.7
	FALSE	High	[R].TVENIKDPLFR.[F]			1.79217e-05	0	1	8	2	A0A7P0T9C4	A0A7P0T9C4 [4401-4411]	1	1331.73	0	668588592		High	High	0.0005323	0.009958	2.68	28.55	R.TVENIKDPLFR.F	[4401-4411]		Used
		Checked	Confidence	Identifying Node	PSM Ambiguity	Annotated Sequence	Modifications	# Protein Groups	# Proteins	Master Protein Accessions	Protein Accessions	# Missed Cleavages	Charge	DeltaScore	DeltaCn	Rank	Search Engine Rank	m/z [Da]	MH+ [Da]	Theo. MH+ [Da]	DeltaM [ppm]	Deltam/z [Da]	Activation Type	MS Order	Isolation Interference [%]	Ion Inject Time [ms]	RT [min]	First Scan	Spectrum File	File ID	Quan Info	XCorr	Percolator q-Value	Percolator PEP	Precursor Abundance	Apex RT [min]
		FALSE	High	Sequest HT (A2)	Unambiguous	[R].TVENIKDPLFR.[F]		1	8	A0A7P0T9C4	A0A7P0T9C4; Q14204; A0A2R8Y5T0; A0A7P0TA13; Q6P2H7; A0A2R8Y706; A0A7P0T9R4; A0A7P0TAW9	1	3	0.4753	0	1	1	444.582	1331.73	1331.73	-0.32	-0.00014	HCD (High Energy Collision Dissociation)	MS2	43.6781	5.323	28.4219	13500	11022022_RID_3676_control.raw	F1		2.63	0	1.082e-05	438933216	28.55
		FALSE	High	Sequest HT (A2)	Unambiguous	[R].TVENIKDPLFR.[F]		1	8	A0A7P0T9C4	A0A7P0T9C4; Q14204; A0A2R8Y5T0; A0A7P0TA13; Q6P2H7; A0A2R8Y706; A0A7P0T9R4; A0A7P0TAW9	1	2	0.3619	0	1	1	666.37	1331.73	1331.73	1.23	0.00082	HCD (High Energy Collision Dissociation)	MS2	42.1833	3.737	28.4793	13540	11022022_RID_3676_control.raw	F1		2.68	0.0005323	0.009958	229655376	28.55
	FALSE	High	[R].WQASSLPADDLCTENAIMLK.[R]	1xCarbamidomethyl [C12]		3.11257e-10	0	1	18	1	A0A7P0T9C4	A0A7P0T9C4 [3562-3581]	0	2263.07	0	47992828		High	High	0	1.326e-10	4.63	58.76	R.WQASSLPADDLCTENAIMLK.R	[3562-3581]		Used
		Checked	Confidence	Identifying Node	PSM Ambiguity	Annotated Sequence	Modifications	# Protein Groups	# Proteins	Master Protein Accessions	Protein Accessions	# Missed Cleavages	Charge	DeltaScore	DeltaCn	Rank	Search Engine Rank	m/z [Da]	MH+ [Da]	Theo. MH+ [Da]	DeltaM [ppm]	Deltam/z [Da]	Activation Type	MS Order	Isolation Interference [%]	Ion Inject Time [ms]	RT [min]	First Scan	Spectrum File	File ID	Quan Info	XCorr	Percolator q-Value	Percolator PEP	Precursor Abundance	Apex RT [min]
		FALSE	High	Sequest HT (A2)	Unambiguous	[R].WQASSLPADDLcTENAIMLK.[R]	C12(Carbamidomethyl)	1	18	A0A7P0T9C4	A0A7P0T9F1; A0A7P0TBJ7; A0A7P0T8N2; A0A2R8Y6H2; A0A7P0T9C4; A0A7P0T8W5; Q14204; A0A2R8Y5T0; A0A7P0T9K2; A0A7P0T7V5; A0A7P0TA13; A0A2R8Y706; A0A7P0T9R4; A0A7P0TAW9; A0A2R8YFZ7; A0A7P0T916; A0A7P0TAF3; A0A7P0TB75	0	2	0.5572	0	1	1	1132.04	2263.07	2263.07	-0.96	-0.00109	HCD (High Energy Collision Dissociation)	MS2	12.4894	54	58.732	34599	11022022_RID_3676_control.raw	F1		4.63	0	1.326e-10	47992828	58.76
	FALSE	High	[K].WAIAQLNYADMLK.[R]			2.73746e-07	0	1	20	1	A0A7P0T9C4	A0A7P0T9C4 [3395-3407]	0	1536.79	0	90168664		High	High	0	1.442e-07	3.12	66.83	K.WAIAQLNYADMLK.R	[3395-3407]		Used
		Checked	Confidence	Identifying Node	PSM Ambiguity	Annotated Sequence	Modifications	# Protein Groups	# Proteins	Master Protein Accessions	Protein Accessions	# Missed Cleavages	Charge	DeltaScore	DeltaCn	Rank	Search Engine Rank	m/z [Da]	MH+ [Da]	Theo. MH+ [Da]	DeltaM [ppm]	Deltam/z [Da]	Activation Type	MS Order	Isolation Interference [%]	Ion Inject Time [ms]	RT [min]	First Scan	Spectrum File	File ID	Quan Info	XCorr	Percolator q-Value	Percolator PEP	Precursor Abundance	Apex RT [min]
		FALSE	High	Sequest HT (A2)	Unambiguous	[K].WAIAQLNYADMLK.[R]		1	20	A0A7P0T9C4	A0A7P0T9F1; A0A7P0TBJ7; A0A7P0TAM4; A0A7P0T8N2; A0A2R8Y6H2; A0A7P0T9C4; A0A7P0T8W5; Q14204; A0A2R8Y5T0; A0A7P0T9K2; A0A7P0T7V5; A0A7P0TA13; A0A2R8Y706; A0A7P0T9R4; A0A7P0TAW9; A0A2R8YFZ7; A0A7P0T825; A0A7P0T916; A0A7P0TAF3; A0A7P0TB75	0	2	0.5192	0	1	1	768.897	1536.79	1536.79	-0.28	-0.00022	HCD (High Energy Collision Dissociation)	MS2	0	3.186	66.8382	40204	11022022_RID_3676_control.raw	F1		3.12	0	1.442e-07	90168664	66.83
	FALSE	High	[K].VMSQEIQEQLHK.[Q]			2.3459e-05	0	1	20	1	A0A7P0T9C4	A0A7P0T9C4 [3255-3266]	0	1469.74	0	140906976		High	High	0	1.428e-05	3.53	18.65	K.VMSQEIQEQLHK.Q	[3255-3266]		Used
		Checked	Confidence	Identifying Node	PSM Ambiguity	Annotated Sequence	Modifications	# Protein Groups	# Proteins	Master Protein Accessions	Protein Accessions	# Missed Cleavages	Charge	DeltaScore	DeltaCn	Rank	Search Engine Rank	m/z [Da]	MH+ [Da]	Theo. MH+ [Da]	DeltaM [ppm]	Deltam/z [Da]	Activation Type	MS Order	Isolation Interference [%]	Ion Inject Time [ms]	RT [min]	First Scan	Spectrum File	File ID	Quan Info	XCorr	Percolator q-Value	Percolator PEP	Precursor Abundance	Apex RT [min]
		FALSE	High	Sequest HT (A2)	Unambiguous	[K].VMSQEIQEQLHK.[Q]		1	20	A0A7P0T9C4	A0A7P0T9F1; A0A7P0TBJ7; A0A7P0TAM4; A0A7P0T8N2; A0A2R8Y6H2; A0A7P0T9C4; A0A7P0T8W5; Q14204; A0A2R8Y5T0; A0A7P0T9K2; A0A7P0T7V5; A0A7P0TA13; A0A2R8Y706; A0A7P0T9R4; A0A7P0TAW9; A0A2R8YFZ7; A0A7P0T825; A0A7P0T916; A0A7P0TAF3; A0A7P0TB75	0	3	0.4929	0	1	1	490.585	1469.74	1469.74	-0.5	-0.00024	HCD (High Energy Collision Dissociation)	MS2	58.4471	18.832	18.5863	6646	11022022_RID_3676_control.raw	F1		3.53	0	1.428e-05	140906976	18.65
	FALSE	High	[R].VLLTTQGVDMISK.[M]			2.4236e-05	0	1	8	1	A0A7P0T9C4	A0A7P0T9C4 [4330-4342]	0	1404.78	0	781061568		High	High	0	1.477e-05	3.28	43.95	R.VLLTTQGVDMISK.M	[4330-4342]		Used
		Checked	Confidence	Identifying Node	PSM Ambiguity	Annotated Sequence	Modifications	# Protein Groups	# Proteins	Master Protein Accessions	Protein Accessions	# Missed Cleavages	Charge	DeltaScore	DeltaCn	Rank	Search Engine Rank	m/z [Da]	MH+ [Da]	Theo. MH+ [Da]	DeltaM [ppm]	Deltam/z [Da]	Activation Type	MS Order	Isolation Interference [%]	Ion Inject Time [ms]	RT [min]	First Scan	Spectrum File	File ID	Quan Info	XCorr	Percolator q-Value	Percolator PEP	Precursor Abundance	Apex RT [min]
		FALSE	High	Sequest HT (A2)	Unambiguous	[R].VLLTTQGVDMISK.[M]		1	8	A0A7P0T9C4	A0A7P0T9C4; Q14204; A0A2R8Y5T0; A0A7P0T7V5; A0A7P0TA13; A0A2R8Y706; A0A7P0T9R4; A0A7P0TAW9	0	2	0.5396	0	1	1	702.891	1404.78	1404.78	-0.89	-0.00062	HCD (High Energy Collision Dissociation)	MS2	20.9596	1.513	43.8837	24263	11022022_RID_3676_control.raw	F1		3.28	0	1.477e-05	781061568	43.95
	FALSE	High	[K].VLQLYQITQINHGLMMVGPSGSGK.[S]			6.54094e-08	0	1	27	1	A0A7P0T9C4	A0A7P0T9C4 [2207-2230]	0	2571.34	0	131757456		High	High	0	3.308e-08	5.77	60.74	K.VLQLYQITQINHGLMMVGPSGSGK.S	[2207-2230]		Used
		Checked	Confidence	Identifying Node	PSM Ambiguity	Annotated Sequence	Modifications	# Protein Groups	# Proteins	Master Protein Accessions	Protein Accessions	# Missed Cleavages	Charge	DeltaScore	DeltaCn	Rank	Search Engine Rank	m/z [Da]	MH+ [Da]	Theo. MH+ [Da]	DeltaM [ppm]	Deltam/z [Da]	Activation Type	MS Order	Isolation Interference [%]	Ion Inject Time [ms]	RT [min]	First Scan	Spectrum File	File ID	Quan Info	XCorr	Percolator q-Value	Percolator PEP	Precursor Abundance	Apex RT [min]
		FALSE	High	Sequest HT (A2)	Unambiguous	[K].VLQLYQITQINHGLMMVGPSGSGK.[S]		1	27	A0A7P0T9C4	A0A7P0T9F1; A0A7P0TBJ7; A0A7P0T9S3; A0A7P0TAM4; A0A7P0T8N2; A0A2R8Y6H2; A0A7P0T9C4; A0A7P0T8W5; Q14204; A0A2R8Y5T0; A0A7P0T9K2; A0A7P0T990; A0A7P0TAV5; A0A7P0T7V5; A0A2R8YGC7; A0A7P0TA13; A0A7P0TB64; A0A2R8Y706; A0A7P0T934; A0A7P0T9R4; A0A7P0TAW9; A0A2R8YFZ7; A0A7P0T825; A0A7P0T916; A0A7P0TAF3; A0A7P0T942; A0A7P0TB75	0	3	0.6031	0	1	1	857.789	2571.35	2571.34	3.65	0.00313	HCD (High Energy Collision Dissociation)	MS2	17.1824	7.405	60.7615	36005	11022022_RID_3676_control.raw	F1		5.77	0	3.308e-08	131757456	60.74
	FALSE	High	[R].VLRPQVTAVAQQNQGEVPEPQDMK.[V]			4.78479e-08	0	1	29	1	A0A7P0T9C4	A0A7P0T9C4 [483-506]	0	2662.36	0		No Quan Values	High	High	0	2.395e-08	4.95		R.VLRPQVTAVAQQNQGEVPEPQDMK.V	[483-506]		Not Used
		Checked	Confidence	Identifying Node	PSM Ambiguity	Annotated Sequence	Modifications	# Protein Groups	# Proteins	Master Protein Accessions	Protein Accessions	# Missed Cleavages	Charge	DeltaScore	DeltaCn	Rank	Search Engine Rank	m/z [Da]	MH+ [Da]	Theo. MH+ [Da]	DeltaM [ppm]	Deltam/z [Da]	Activation Type	MS Order	Isolation Interference [%]	Ion Inject Time [ms]	RT [min]	First Scan	Spectrum File	File ID	Quan Info	XCorr	Percolator q-Value	Percolator PEP	Precursor Abundance	Apex RT [min]
		FALSE	High	Sequest HT (A2)	Unambiguous	[R].VLRPQVTAVAQQNQGEVPEPQDMK.[V]		1	29	A0A7P0T9C4	A0A7P0T9F1; A0A7P0TBJ7; A0A7P0T9S3; A0A7P0TAM4; A0A7P0T8N2; A0A2R8Y6H2; A0A7P0T9C4; A0A7P0T8W5; Q14204; A0A2R8Y5T0; A0A7P0T9K2; A0A7P0T990; A0A7P0TAV5; A0A7P0T7V5; A0A2R8YGC7; A0A7P0TA13; A0A7P0TB64; A0A2R8Y706; A0A7P0T934; A0A7P0T9R4; A0A7P0T9Y3; A0A7P0TBC9; A0A7P0TAW9; A0A2R8YFZ7; A0A7P0T825; A0A7P0T916; A0A7P0TAF3; A0A7P0T942; A0A7P0TB75	0	3	0.6485	0	1	1	888.125	2662.36	2662.36	-0.41	-0.00037	HCD (High Energy Collision Dissociation)	MS2	52.5181	4.739	31.0256	15322	11022022_RID_3676_control.raw	F1		4.95	0	2.395e-08	257093056	31.1
	FALSE	High	[K].VSPDMAIFITMNPGYAGR.[S]			1.91317e-05	0	1	27	1	A0A7P0T9C4	A0A7P0T9C4 [2008-2025]	0	1939.94	0	29788932		High	High	0	1.164e-05	3.52	69.81	K.VSPDMAIFITMNPGYAGR.S	[2008-2025]		Used
		Checked	Confidence	Identifying Node	PSM Ambiguity	Annotated Sequence	Modifications	# Protein Groups	# Proteins	Master Protein Accessions	Protein Accessions	# Missed Cleavages	Charge	DeltaScore	DeltaCn	Rank	Search Engine Rank	m/z [Da]	MH+ [Da]	Theo. MH+ [Da]	DeltaM [ppm]	Deltam/z [Da]	Activation Type	MS Order	Isolation Interference [%]	Ion Inject Time [ms]	RT [min]	First Scan	Spectrum File	File ID	Quan Info	XCorr	Percolator q-Value	Percolator PEP	Precursor Abundance	Apex RT [min]
		FALSE	High	Sequest HT (A2)	Unambiguous	[K].VSPDMAIFITMNPGYAGR.[S]		1	27	A0A7P0T9C4	A0A7P0T9F1; A0A7P0TBJ7; A0A7P0T9S3; A0A7P0TAM4; A0A7P0T8N2; A0A2R8Y6H2; A0A7P0T9C4; A0A7P0T8W5; Q14204; A0A2R8Y5T0; A0A7P0T9K2; A0A7P0T990; A0A7P0TAV5; A0A7P0T7V5; A0A2R8YGC7; A0A7P0TA13; A0A7P0TB64; A0A2R8Y706; A0A7P0T934; A0A7P0T9R4; A0A7P0TAW9; A0A2R8YFZ7; A0A7P0T825; A0A7P0T916; A0A7P0TAF3; A0A7P0T942; A0A7P0TB75	0	2	0.5483	0	1	1	970.479	1939.95	1939.94	5.78	0.0056	HCD (High Energy Collision Dissociation)	MS2	41.0673	54	69.8013	42263	11022022_RID_3676_control.raw	F1		3.52	0	1.164e-05	29788932	69.81
	FALSE	High	[K].VTDFGDKVEDPTFLNQLQSGVNR.[W]			2.48012e-07	0	1	30	2	A0A7P0T9C4	A0A7P0T9C4 [229-251]	1	2579.27	0	436686732		High	High	0	1.301e-07	4.47	53.72	K.VTDFGDKVEDPTFLNQLQSGVNR.W	[229-251]		Used
		Checked	Confidence	Identifying Node	PSM Ambiguity	Annotated Sequence	Modifications	# Protein Groups	# Proteins	Master Protein Accessions	Protein Accessions	# Missed Cleavages	Charge	DeltaScore	DeltaCn	Rank	Search Engine Rank	m/z [Da]	MH+ [Da]	Theo. MH+ [Da]	DeltaM [ppm]	Deltam/z [Da]	Activation Type	MS Order	Isolation Interference [%]	Ion Inject Time [ms]	RT [min]	First Scan	Spectrum File	File ID	Quan Info	XCorr	Percolator q-Value	Percolator PEP	Precursor Abundance	Apex RT [min]
		FALSE	High	Sequest HT (A2)	Unambiguous	[K].VTDFGDKVEDPTFLNQLQSGVNR.[W]		1	30	A0A7P0T9C4	A0A7P0T9F1; A0A7P0TBJ7; A0A7P0T9S3; A0A7P0TAM4; A0A7P0T8N2; A0A2R8Y6H2; B4DSR6; A0A7P0T9C4; A0A7P0T8W5; Q14204; A0A2R8Y5T0; A0A7P0T9K2; A0A7P0T990; A0A7P0TAV5; A0A7P0T7V5; A0A2R8YGC7; A0A7P0TA13; A0A7P0TB64; A0A2R8Y706; A0A7P0T934; A0A7P0T9R4; A0A7P0T9Y3; A0A7P0TBC9; A0A7P0TAW9; A0A2R8YFZ7; A0A7P0T825; A0A7P0T916; A0A7P0TAF3; A0A7P0T942; A0A7P0TB75	1	3	0.6242	0	1	1	860.429	2579.27	2579.27	0.1	8e-05	HCD (High Energy Collision Dissociation)	MS2	0	4.898	53.6617	31077	11022022_RID_3676_control.raw	F1		4.47	0	1.301e-07	370070528	53.72
		FALSE	High	Sequest HT (A2)	Unambiguous	[K].VTDFGDKVEDPTFLNQLQSGVNR.[W]		1	30	A0A7P0T9C4	A0A7P0T9F1; A0A7P0TBJ7; A0A7P0T9S3; A0A7P0TAM4; A0A7P0T8N2; A0A2R8Y6H2; B4DSR6; A0A7P0T9C4; A0A7P0T8W5; Q14204; A0A2R8Y5T0; A0A7P0T9K2; A0A7P0T990; A0A7P0TAV5; A0A7P0T7V5; A0A2R8YGC7; A0A7P0TA13; A0A7P0TB64; A0A2R8Y706; A0A7P0T934; A0A7P0T9R4; A0A7P0T9Y3; A0A7P0TBC9; A0A7P0TAW9; A0A2R8YFZ7; A0A7P0T825; A0A7P0T916; A0A7P0TAF3; A0A7P0T942; A0A7P0TB75	1	2	0.1449	0	1	1	1290.14	2579.27	2579.27	-0.77	-0.001	HCD (High Energy Collision Dissociation)	MS2	59.6895	10.239	53.698	31103	11022022_RID_3676_control.raw	F1		2.07	0.002865	0.05942	66616204	53.71
	FALSE	High	[R].VQVALEELQDLK.[G]			2.82885e-05	0	1	28	1	A0A7P0T9C4	A0A7P0T9C4 [1319-1330]	0	1384.77	0	375306240		High	High	0	1.733e-05	3.57	49.38	R.VQVALEELQDLK.G	[1319-1330]		Used
		Checked	Confidence	Identifying Node	PSM Ambiguity	Annotated Sequence	Modifications	# Protein Groups	# Proteins	Master Protein Accessions	Protein Accessions	# Missed Cleavages	Charge	DeltaScore	DeltaCn	Rank	Search Engine Rank	m/z [Da]	MH+ [Da]	Theo. MH+ [Da]	DeltaM [ppm]	Deltam/z [Da]	Activation Type	MS Order	Isolation Interference [%]	Ion Inject Time [ms]	RT [min]	First Scan	Spectrum File	File ID	Quan Info	XCorr	Percolator q-Value	Percolator PEP	Precursor Abundance	Apex RT [min]
		FALSE	High	Sequest HT (A2)	Unambiguous	[R].VQVALEELQDLK.[G]		1	28	A0A7P0T9C4	A0A7P0T9F1; A0A7P0TBJ7; A0A7P0T9S3; A0A7P0TAM4; A0A7P0T8N2; A0A2R8Y6H2; A0A7P0T9C4; A0A7P0T8W5; Q14204; A0A2R8Y5T0; A0A7P0T9K2; A0A7P0T990; A0A7P0TAV5; A0A7P0T7V5; A0A2R8YGC7; A0A7P0TA13; A0A7P0TB64; A0A2R8Y706; A0A7P0T934; A0A7P0T9R4; A0A7P0T9Y3; A0A7P0TAW9; A0A2R8YFZ7; A0A7P0T825; A0A7P0T916; A0A7P0TAF3; A0A7P0T942; A0A7P0TB75	0	2	0.4762	0	1	1	692.888	1384.77	1384.77	-0.03	-2e-05	HCD (High Energy Collision Dissociation)	MS2	26.5532	7.535	49.3492	28077	11022022_RID_3676_control.raw	F1		3.57	0	1.733e-05	375306240	49.38
	FALSE	High	[R].SACDTVDTWLDDTAK.[GA]	1xCarbamidomethyl [C3]		1.29587e-06	0	1	9	1	A0A7P0T9C4	A0A7P0T9C4 [4214-4228]	0	1697.73	0	111686744		High	High	0	7.167e-07	3.29	49.51	R.SACDTVDTWLDDTAK.G	[4214-4228]		Used
		Checked	Confidence	Identifying Node	PSM Ambiguity	Annotated Sequence	Modifications	# Protein Groups	# Proteins	Master Protein Accessions	Protein Accessions	# Missed Cleavages	Charge	DeltaScore	DeltaCn	Rank	Search Engine Rank	m/z [Da]	MH+ [Da]	Theo. MH+ [Da]	DeltaM [ppm]	Deltam/z [Da]	Activation Type	MS Order	Isolation Interference [%]	Ion Inject Time [ms]	RT [min]	First Scan	Spectrum File	File ID	Quan Info	XCorr	Percolator q-Value	Percolator PEP	Precursor Abundance	Apex RT [min]
		FALSE	High	Sequest HT (A2)	Unambiguous	[R].SAcDTVDTWLDDTAK.[GA]	C3(Carbamidomethyl)	1	9	A0A7P0T9C4	A0A7P0T9C4; Q14204; A0A2R8Y5T0; A0A7P0T7V5; A0A7P0TA13; A0A2R8Y706; A0A7P0T9R4; A0A7P0TAW9; A0A7P0T916	0	2	0.5593	0	1	1	849.37	1697.73	1697.73	0.06	5e-05	HCD (High Energy Collision Dissociation)	MS2	16.6374	6.765	49.4952	28179	11022022_RID_3676_control.raw	F1		3.29	0	7.167e-07	111686744	49.51
	FALSE	High	[K].RTPVIDADKPVSSQLR.[V]			5.15769e-07	0	1	31	1	A0A7P0T9C4	A0A7P0T9C4 [121-136]	1	1781.99	0	74870632		High	High	0	2.78e-07	4.22	17.45	K.RTPVIDADKPVSSQLR.V	[121-136]		Used
		Checked	Confidence	Identifying Node	PSM Ambiguity	Annotated Sequence	Modifications	# Protein Groups	# Proteins	Master Protein Accessions	Protein Accessions	# Missed Cleavages	Charge	DeltaScore	DeltaCn	Rank	Search Engine Rank	m/z [Da]	MH+ [Da]	Theo. MH+ [Da]	DeltaM [ppm]	Deltam/z [Da]	Activation Type	MS Order	Isolation Interference [%]	Ion Inject Time [ms]	RT [min]	First Scan	Spectrum File	File ID	Quan Info	XCorr	Percolator q-Value	Percolator PEP	Precursor Abundance	Apex RT [min]
		FALSE	High	Sequest HT (A2)	Unambiguous	[K].RTPVIDADKPVSSQLR.[V]		1	31	A0A7P0T9C4	A0A7P0T9F1; A0A7P0TBJ7; A0A7P0T9S3; A0A7P0TAM4; A0A7P0T8N2; A0A2R8Y6H2; B4DSR6; A0A7P0TAS7; A0A7P0T9C4; A0A7P0T8W5; Q14204; A0A2R8Y5T0; A0A7P0T9K2; A0A7P0T990; A0A7P0TAV5; A0A7P0T7V5; A0A2R8YGC7; A0A7P0TA13; A0A7P0TB64; A0A2R8Y706; A0A7P0T934; A0A7P0T9R4; A0A7P0T9Y3; A0A7P0TBC9; A0A7P0TAW9; A0A2R8YFZ7; A0A7P0T825; A0A7P0T916; A0A7P0TAF3; A0A7P0T942; A0A7P0TB75	1	3	0.6351	0	1	1	594.667	1781.99	1781.99	0.09	5e-05	HCD (High Energy Collision Dissociation)	MS2	31.4105	10.704	17.43	5845	11022022_RID_3676_control.raw	F1		4.22	0	2.78e-07	74870632	17.45
	FALSE	High	[R].QDLADVVQVCEGK.[K]	1xCarbamidomethyl [C10]		3.04753e-06	0	1	8	1	A0A7P0T9C4	A0A7P0T9C4 [4429-4441]	0	1460.7	0	223085488		High	High	0	1.743e-06	3.76	37.53	R.QDLADVVQVCEGK.K	[4429-4441]		Used
		Checked	Confidence	Identifying Node	PSM Ambiguity	Annotated Sequence	Modifications	# Protein Groups	# Proteins	Master Protein Accessions	Protein Accessions	# Missed Cleavages	Charge	DeltaScore	DeltaCn	Rank	Search Engine Rank	m/z [Da]	MH+ [Da]	Theo. MH+ [Da]	DeltaM [ppm]	Deltam/z [Da]	Activation Type	MS Order	Isolation Interference [%]	Ion Inject Time [ms]	RT [min]	First Scan	Spectrum File	File ID	Quan Info	XCorr	Percolator q-Value	Percolator PEP	Precursor Abundance	Apex RT [min]
		FALSE	High	Sequest HT (A2)	Unambiguous	[R].QDLADVVQVcEGK.[K]	C10(Carbamidomethyl)	1	8	A0A7P0T9C4	A0A7P0T9C4; Q14204; A0A2R8Y5T0; A0A7P0TA13; Q6P2H7; A0A2R8Y706; A0A7P0T9R4; A0A7P0TAW9	0	2	0.5559	0	1	1	730.858	1460.71	1460.7	2.25	0.00165	HCD (High Energy Collision Dissociation)	MS2	11.2947	5.292	37.55	19858	11022022_RID_3676_control.raw	F1		3.76	0	1.743e-06	223085488	37.53
	FALSE	High	[K].NYMSNPSYNYEIVNR.[A]	1xDeamidated [N5]; 1xOxidation [M3]		1.09689e-05	0	1	20	1	A0A7P0T9C4	A0A7P0T9C4 [3370-3384]	0	1880.81	0		No Quan Values	High	High	0	6.544e-06	2.8		K.NYMSNPSYNYEIVNR.A	[3370-3384]		Not Used
		Checked	Confidence	Identifying Node	PSM Ambiguity	Annotated Sequence	Modifications	# Protein Groups	# Proteins	Master Protein Accessions	Protein Accessions	# Missed Cleavages	Charge	DeltaScore	DeltaCn	Rank	Search Engine Rank	m/z [Da]	MH+ [Da]	Theo. MH+ [Da]	DeltaM [ppm]	Deltam/z [Da]	Activation Type	MS Order	Isolation Interference [%]	Ion Inject Time [ms]	RT [min]	First Scan	Spectrum File	File ID	Quan Info	XCorr	Percolator q-Value	Percolator PEP	Precursor Abundance	Apex RT [min]
		FALSE	High	Sequest HT (A2)	Unambiguous	[K].NYmSnPSYNYEIVNR.[A]	M3(Oxidation); N5(Deamidated)	1	20	A0A7P0T9C4	A0A7P0T9F1; A0A7P0TBJ7; A0A7P0TAM4; A0A7P0T8N2; A0A2R8Y6H2; A0A7P0T9C4; A0A7P0T8W5; Q14204; A0A2R8Y5T0; A0A7P0T9K2; A0A7P0T7V5; A0A7P0TA13; A0A2R8Y706; A0A7P0T9R4; A0A7P0TAW9; A0A2R8YFZ7; A0A7P0T825; A0A7P0T916; A0A7P0TAF3; A0A7P0TB75	0	2	0.0857	0	1	1	940.918	1880.83	1880.81	8.73	0.00821	HCD (High Energy Collision Dissociation)	MS2	0	19.156	29.9326	14558	11022022_RID_3676_control.raw	F1		2.8	0	6.544e-06
	FALSE	High	[K].QLQNISLAAASGGAK.[E]			3.62164e-06	0	1	7	1	A0A7P0T9C4	A0A7P0T9C4 [4488-4502]	0	1428.78	0	227357696		High	High	0	2.083e-06	4.02	27.83	K.QLQNISLAAASGGAK.E	[4488-4502]		Used
		Checked	Confidence	Identifying Node	PSM Ambiguity	Annotated Sequence	Modifications	# Protein Groups	# Proteins	Master Protein Accessions	Protein Accessions	# Missed Cleavages	Charge	DeltaScore	DeltaCn	Rank	Search Engine Rank	m/z [Da]	MH+ [Da]	Theo. MH+ [Da]	DeltaM [ppm]	Deltam/z [Da]	Activation Type	MS Order	Isolation Interference [%]	Ion Inject Time [ms]	RT [min]	First Scan	Spectrum File	File ID	Quan Info	XCorr	Percolator q-Value	Percolator PEP	Precursor Abundance	Apex RT [min]
		FALSE	High	Sequest HT (A2)	Unambiguous	[K].QLQNISLAAASGGAK.[E]		1	7	A0A7P0T9C4	A0A7P0T9C4; Q14204; A0A2R8Y5T0; A0A7P0TA13; Q6P2H7; A0A2R8Y706; A0A7P0T9R4	0	2	0.4826	0	1	1	714.894	1428.78	1428.78	0.17	0.00012	HCD (High Energy Collision Dissociation)	MS2	26.923	4.902	27.7899	13058	11022022_RID_3676_control.raw	F1		4.02	0	2.083e-06	227357696	27.83
	FALSE	High	[R].SIPLDEGEDEAQR.[R]			7.20162e-05	0	1	25	1	A0A7P0T9C4	A0A7P0T9C4 [2384-2396]	0	1458.67	0	184909728		High	High	0	4.611e-05	2.12	22.45	R.SIPLDEGEDEAQR.R	[2384-2396]		Used
		Checked	Confidence	Identifying Node	PSM Ambiguity	Annotated Sequence	Modifications	# Protein Groups	# Proteins	Master Protein Accessions	Protein Accessions	# Missed Cleavages	Charge	DeltaScore	DeltaCn	Rank	Search Engine Rank	m/z [Da]	MH+ [Da]	Theo. MH+ [Da]	DeltaM [ppm]	Deltam/z [Da]	Activation Type	MS Order	Isolation Interference [%]	Ion Inject Time [ms]	RT [min]	First Scan	Spectrum File	File ID	Quan Info	XCorr	Percolator q-Value	Percolator PEP	Precursor Abundance	Apex RT [min]
		FALSE	High	Sequest HT (A2)	Unambiguous	[R].SIPLDEGEDEAQR.[R]		1	25	A0A7P0T9C4	A0A7P0T9F1; A0A7P0TBJ7; A0A7P0TAM4; A0A7P0T8N2; A0A2R8Y6H2; A0A7P0T9C4; A0A7P0T8W5; Q14204; A0A2R8Y5T0; A0A7P0T9K2; A0A7P0T990; A0A7P0TAV5; A0A7P0T7V5; A0A2R8YGC7; A0A7P0TA13; A0A7P0TB64; A0A2R8Y706; A0A7P0T9R4; A0A7P0TAW9; A0A2R8YFZ7; A0A7P0T825; A0A7P0T916; A0A7P0TAF3; A0A7P0T942; A0A7P0TB75	0	2	0.5896	0	1	1	729.839	1458.67	1458.67	0.41	0.0003	HCD (High Energy Collision Dissociation)	MS2	33.9824	12.715	22.3881	9288	11022022_RID_3676_control.raw	F1		2.12	0	4.611e-05	184909728	22.45
	FALSE	High	[R].SSLQSQCLNEVLK.[A]	1xCarbamidomethyl [C7]		5.06493e-05	0	1	16	1	A0A7P0T9C4	A0A7P0T9C4 [3706-3718]	0	1505.76	0	683108160		High	High	0	3.173e-05	3.69	33.51	R.SSLQSQCLNEVLK.A	[3706-3718]		Used
		Checked	Confidence	Identifying Node	PSM Ambiguity	Annotated Sequence	Modifications	# Protein Groups	# Proteins	Master Protein Accessions	Protein Accessions	# Missed Cleavages	Charge	DeltaScore	DeltaCn	Rank	Search Engine Rank	m/z [Da]	MH+ [Da]	Theo. MH+ [Da]	DeltaM [ppm]	Deltam/z [Da]	Activation Type	MS Order	Isolation Interference [%]	Ion Inject Time [ms]	RT [min]	First Scan	Spectrum File	File ID	Quan Info	XCorr	Percolator q-Value	Percolator PEP	Precursor Abundance	Apex RT [min]
		FALSE	High	Sequest HT (A2)	Unambiguous	[R].SSLQSQcLNEVLK.[A]	C7(Carbamidomethyl)	1	16	A0A7P0T9C4	A0A7P0T9F1; A0A7P0TBJ7; A0A7P0T8N2; A0A2R8Y6H2; A0A7P0T9C4; Q14204; A0A2R8Y5T0; A0A7P0T9K2; A0A7P0T7V5; A0A7P0TA13; A0A2R8Y706; A0A7P0T9R4; A0A7P0TAW9; A0A7P0T916; A0A7P0TAF3; A0A7P0TB75	0	2	0.458	0	1	1	753.385	1505.76	1505.76	0.03	2e-05	HCD (High Energy Collision Dissociation)	MS2	9.47005	2.107	33.4672	17020	11022022_RID_3676_control.raw	F1		3.69	0	3.173e-05	683108160	33.51
	FALSE	High	[R].EAIVNSCVFVHQTLHQANAR.[L]	1xCarbamidomethyl [C7]		2.3044e-06	0	1	20	1	A0A7P0T9C4	A0A7P0T9C4 [3141-3160]	0	2294.15	0	71386904		High	High	0	1.298e-06	5.68	28.11	R.EAIVNSCVFVHQTLHQANAR.L	[3141-3160]		Used
		Checked	Confidence	Identifying Node	PSM Ambiguity	Annotated Sequence	Modifications	# Protein Groups	# Proteins	Master Protein Accessions	Protein Accessions	# Missed Cleavages	Charge	DeltaScore	DeltaCn	Rank	Search Engine Rank	m/z [Da]	MH+ [Da]	Theo. MH+ [Da]	DeltaM [ppm]	Deltam/z [Da]	Activation Type	MS Order	Isolation Interference [%]	Ion Inject Time [ms]	RT [min]	First Scan	Spectrum File	File ID	Quan Info	XCorr	Percolator q-Value	Percolator PEP	Precursor Abundance	Apex RT [min]
		FALSE	High	Sequest HT (A2)	Unambiguous	[R].EAIVNScVFVHQTLHQANAR.[L]	C7(Carbamidomethyl)	1	20	A0A7P0T9C4	A0A7P0T9F1; A0A7P0TBJ7; A0A7P0TAM4; A0A7P0T8N2; A0A2R8Y6H2; A0A7P0T9C4; A0A7P0T8W5; Q14204; A0A2R8Y5T0; A0A7P0T9K2; A0A7P0T7V5; A0A7P0TA13; A0A2R8Y706; A0A7P0T9R4; A0A7P0TAW9; A0A2R8YFZ7; A0A7P0T825; A0A7P0T916; A0A7P0TAF3; A0A7P0TB75	0	3	0.5088	0	1	1	765.387	2294.15	2294.15	-0.32	-0.00024	HCD (High Energy Collision Dissociation)	MS2	6.32828	4.66	28.095	13272	11022022_RID_3676_control.raw	F1		5.68	0	1.298e-06	71386904	28.11
	FALSE	High	[K].EDLDKVEPAVIEAQNAVK.[S]			1.22337e-06	0	1	20	2	A0A7P0T9C4	A0A7P0T9C4 [3280-3297]	1	1968.03	0	421189392		High	High	3.042e-05	0.0001357	4.49	40.15	K.EDLDKVEPAVIEAQNAVK.S	[3280-3297]		Used
		Checked	Confidence	Identifying Node	PSM Ambiguity	Annotated Sequence	Modifications	# Protein Groups	# Proteins	Master Protein Accessions	Protein Accessions	# Missed Cleavages	Charge	DeltaScore	DeltaCn	Rank	Search Engine Rank	m/z [Da]	MH+ [Da]	Theo. MH+ [Da]	DeltaM [ppm]	Deltam/z [Da]	Activation Type	MS Order	Isolation Interference [%]	Ion Inject Time [ms]	RT [min]	First Scan	Spectrum File	File ID	Quan Info	XCorr	Percolator q-Value	Percolator PEP	Precursor Abundance	Apex RT [min]
		FALSE	High	Sequest HT (A2)	Unambiguous	[K].EDLDKVEPAVIEAQNAVK.[S]		1	20	A0A7P0T9C4	A0A7P0T9F1; A0A7P0TBJ7; A0A7P0TAM4; A0A7P0T8N2; A0A2R8Y6H2; A0A7P0T9C4; A0A7P0T8W5; Q14204; A0A2R8Y5T0; A0A7P0T9K2; A0A7P0T7V5; A0A7P0TA13; A0A2R8Y706; A0A7P0T9R4; A0A7P0TAW9; A0A2R8YFZ7; A0A7P0T825; A0A7P0T916; A0A7P0TAF3; A0A7P0TB75	1	2	0.5893	0	1	1	984.516	1968.03	1968.03	-1.4	-0.00138	HCD (High Energy Collision Dissociation)	MS2	0	22.618	40.1616	21683	11022022_RID_3676_control.raw	F1		4.31	0	6.789e-07	142361840	40.11
		FALSE	High	Sequest HT (A2)	Unambiguous	[K].EDLDKVEPAVIEAQNAVK.[S]		1	20	A0A7P0T9C4	A0A7P0T9F1; A0A7P0TBJ7; A0A7P0TAM4; A0A7P0T8N2; A0A2R8Y6H2; A0A7P0T9C4; A0A7P0T8W5; Q14204; A0A2R8Y5T0; A0A7P0T9K2; A0A7P0T7V5; A0A7P0TA13; A0A2R8Y706; A0A7P0T9R4; A0A7P0TAW9; A0A2R8YFZ7; A0A7P0T825; A0A7P0T916; A0A7P0TAF3; A0A7P0TB75	1	3	0.3831	0	1	1	656.681	1968.03	1968.03	-0.64	-0.00042	HCD (High Energy Collision Dissociation)	MS2	55.3986	3.86	40.0894	21634	11022022_RID_3676_control.raw	F1		4.49	3.042e-05	0.0001357	278827552	40.15
	FALSE	High	[K].EALELTDTGLLSGSEER.[V]			6.70571e-06	0	1	28	1	A0A7P0T9C4	A0A7P0T9C4 [1302-1318]	0	1819.89	0	174087600		High	High	0	3.932e-06	2.93	52.63	K.EALELTDTGLLSGSEER.V	[1302-1318]		Used
		Checked	Confidence	Identifying Node	PSM Ambiguity	Annotated Sequence	Modifications	# Protein Groups	# Proteins	Master Protein Accessions	Protein Accessions	# Missed Cleavages	Charge	DeltaScore	DeltaCn	Rank	Search Engine Rank	m/z [Da]	MH+ [Da]	Theo. MH+ [Da]	DeltaM [ppm]	Deltam/z [Da]	Activation Type	MS Order	Isolation Interference [%]	Ion Inject Time [ms]	RT [min]	First Scan	Spectrum File	File ID	Quan Info	XCorr	Percolator q-Value	Percolator PEP	Precursor Abundance	Apex RT [min]
		FALSE	High	Sequest HT (A2)	Unambiguous	[K].EALELTDTGLLSGSEER.[V]		1	28	A0A7P0T9C4	A0A7P0T9F1; A0A7P0TBJ7; A0A7P0T9S3; A0A7P0TAM4; A0A7P0T8N2; A0A2R8Y6H2; A0A7P0T9C4; A0A7P0T8W5; Q14204; A0A2R8Y5T0; A0A7P0T9K2; A0A7P0T990; A0A7P0TAV5; A0A7P0T7V5; A0A2R8YGC7; A0A7P0TA13; A0A7P0TB64; A0A2R8Y706; A0A7P0T934; A0A7P0T9R4; A0A7P0T9Y3; A0A7P0TAW9; A0A2R8YFZ7; A0A7P0T825; A0A7P0T916; A0A7P0TAF3; A0A7P0T942; A0A7P0TB75	0	2	0.4881	0	1	1	910.449	1819.89	1819.89	-0.71	-0.00065	HCD (High Energy Collision Dissociation)	MS2	0	3.837	52.631	30358	11022022_RID_3676_control.raw	F1		2.93	0	3.932e-06	174087600	52.63
	FALSE	High	[K].FLSDPQVHTVLVER.[S]			5.73985e-07	0	1	32	2	A0A7P0T9C4	A0A7P0T9C4 [68-81]	0	1639.88	0	376636604		High	High	0	3.103e-07	3.19	34.02	K.FLSDPQVHTVLVER.S	[68-81]		Used
		Checked	Confidence	Identifying Node	PSM Ambiguity	Annotated Sequence	Modifications	# Protein Groups	# Proteins	Master Protein Accessions	Protein Accessions	# Missed Cleavages	Charge	DeltaScore	DeltaCn	Rank	Search Engine Rank	m/z [Da]	MH+ [Da]	Theo. MH+ [Da]	DeltaM [ppm]	Deltam/z [Da]	Activation Type	MS Order	Isolation Interference [%]	Ion Inject Time [ms]	RT [min]	First Scan	Spectrum File	File ID	Quan Info	XCorr	Percolator q-Value	Percolator PEP	Precursor Abundance	Apex RT [min]
		FALSE	High	Sequest HT (A2)	Unambiguous	[K].FLSDPQVHTVLVER.[S]		1	32	A0A7P0T9C4	A0A7P0T9F1; A0A7P0TBJ7; A0A7P0T9S3; A0A7P0TAM4; A0A7P0T8N2; A0A2R8Y6H2; B4DSR6; A0A7P0TAS7; A0A7P0T9C4; A0A7P0T8W5; A0A7P0TB96; Q14204; A0A2R8Y5T0; A0A7P0T9K2; A0A7P0T990; A0A7P0TAV5; A0A7P0T7V5; A0A2R8YGC7; A0A7P0TA13; A0A7P0TB64; A0A2R8Y706; A0A7P0T934; A0A7P0T9R4; A0A7P0T9Y3; A0A7P0TBC9; A0A7P0TAW9; A0A2R8YFZ7; A0A7P0T825; A0A7P0T916; A0A7P0TAF3; A0A7P0T942; A0A7P0TB75	0	2	0.5423	0	1	1	820.444	1639.88	1639.88	-0.18	-0.00015	HCD (High Energy Collision Dissociation)	MS2	0	4.267	34.0495	17429	11022022_RID_3676_control.raw	F1		3.19	0	3.103e-07	65865340	34.04
		FALSE	High	Sequest HT (A2)	Unambiguous	[K].FLSDPQVHTVLVER.[S]		1	32	A0A7P0T9C4	A0A7P0T9F1; A0A7P0TBJ7; A0A7P0T9S3; A0A7P0TAM4; A0A7P0T8N2; A0A2R8Y6H2; B4DSR6; A0A7P0TAS7; A0A7P0T9C4; A0A7P0T8W5; A0A7P0TB96; Q14204; A0A2R8Y5T0; A0A7P0T9K2; A0A7P0T990; A0A7P0TAV5; A0A7P0T7V5; A0A2R8YGC7; A0A7P0TA13; A0A7P0TB64; A0A2R8Y706; A0A7P0T934; A0A7P0T9R4; A0A7P0T9Y3; A0A7P0TBC9; A0A7P0TAW9; A0A2R8YFZ7; A0A7P0T825; A0A7P0T916; A0A7P0TAF3; A0A7P0T942; A0A7P0TB75	0	3	0.4459	0	1	1	547.298	1639.88	1639.88	-0.34	-0.00018	HCD (High Energy Collision Dissociation)	MS2	12.9954	0.817	34.0083	17399	11022022_RID_3676_control.raw	F1		3.14	0	3.1e-06	310771264	34.02
	FALSE	High	[R].FGNPLLVQDVESYDPVLNPVLNR.[E]			5.62838e-10	0	1	15	2	A0A7P0T9C4	A0A7P0T9C4 [3629-3651]	0	2598.36	0	198431384		High	High	0	2.446e-10	5.71	80.83	R.FGNPLLVQDVESYDPVLNPVLNR.E	[3629-3651]		Used
		Checked	Confidence	Identifying Node	PSM Ambiguity	Annotated Sequence	Modifications	# Protein Groups	# Proteins	Master Protein Accessions	Protein Accessions	# Missed Cleavages	Charge	DeltaScore	DeltaCn	Rank	Search Engine Rank	m/z [Da]	MH+ [Da]	Theo. MH+ [Da]	DeltaM [ppm]	Deltam/z [Da]	Activation Type	MS Order	Isolation Interference [%]	Ion Inject Time [ms]	RT [min]	First Scan	Spectrum File	File ID	Quan Info	XCorr	Percolator q-Value	Percolator PEP	Precursor Abundance	Apex RT [min]
		FALSE	High	Sequest HT (A2)	Unambiguous	[R].FGNPLLVQDVESYDPVLNPVLNR.[E]		1	15	A0A7P0T9C4	A0A7P0T9F1; A0A7P0TBJ7; A0A7P0T8N2; A0A2R8Y6H2; A0A7P0T9C4; Q14204; A0A2R8Y5T0; A0A7P0T9K2; A0A7P0T7V5; A0A7P0TA13; A0A7P0T9R4; A0A7P0TAW9; A0A7P0T916; A0A7P0TAF3; A0A7P0TB75	0	3	0.4757	0	1	1	866.79	2598.36	2598.36	0.25	0.00022	HCD (High Energy Collision Dissociation)	MS2	22.8789	11.382	80.7994	49857	11022022_RID_3676_control.raw	F1		3.7	0	6.161e-07	72765848	80.8
		FALSE	High	Sequest HT (A2)	Unambiguous	[R].FGNPLLVQDVESYDPVLNPVLNR.[E]		1	15	A0A7P0T9C4	A0A7P0T9F1; A0A7P0TBJ7; A0A7P0T8N2; A0A2R8Y6H2; A0A7P0T9C4; Q14204; A0A2R8Y5T0; A0A7P0T9K2; A0A7P0T7V5; A0A7P0TA13; A0A7P0T9R4; A0A7P0TAW9; A0A7P0T916; A0A7P0TAF3; A0A7P0TB75	0	2	0.6287	0	1	1	1299.69	2598.37	2598.36	3.38	0.0044	HCD (High Energy Collision Dissociation)	MS2	40.5166	21.932	80.7605	49829	11022022_RID_3676_control.raw	F1		5.71	0	2.446e-10	125665536	80.83
	FALSE	High	[R].FTQDTQPHYIYSPR.[E]			3.71145e-07	0	1	23	2	A0A7P0T9C4	A0A7P0T9C4 [2784-2797]	0	1752.83	0	271866256		High	High	0	1.976e-07	4.11	22.38	R.FTQDTQPHYIYSPR.E	[2784-2797]		Used
		Checked	Confidence	Identifying Node	PSM Ambiguity	Annotated Sequence	Modifications	# Protein Groups	# Proteins	Master Protein Accessions	Protein Accessions	# Missed Cleavages	Charge	DeltaScore	DeltaCn	Rank	Search Engine Rank	m/z [Da]	MH+ [Da]	Theo. MH+ [Da]	DeltaM [ppm]	Deltam/z [Da]	Activation Type	MS Order	Isolation Interference [%]	Ion Inject Time [ms]	RT [min]	First Scan	Spectrum File	File ID	Quan Info	XCorr	Percolator q-Value	Percolator PEP	Precursor Abundance	Apex RT [min]
		FALSE	High	Sequest HT (A2)	Unambiguous	[R].FTQDTQPHYIYSPR.[E]		1	23	A0A7P0T9C4	A0A7P0T9F1; A0A7P0TBJ7; A0A7P0TAM4; A0A7P0T8N2; A0A2R8Y6H2; A0A7P0T9C4; A0A7P0T8W5; Q14204; A0A2R8Y5T0; A0A7P0T9K2; A0A7P0T990; A0A7P0TAV5; A0A7P0T7V5; A0A7P0TA13; A0A7P0TB64; A0A2R8Y706; A0A7P0T9R4; A0A7P0TAW9; A0A2R8YFZ7; A0A7P0T825; A0A7P0T916; A0A7P0TAF3; A0A7P0TB75	0	3	0.5399	0	1	1	584.95	1752.83	1752.83	0.35	0.0002	HCD (High Energy Collision Dissociation)	MS2	55.3863	2.561	22.3242	9243	11022022_RID_3676_control.raw	F1		3.26	0	4.412e-05	227434656	22.38
		FALSE	High	Sequest HT (A2)	Unambiguous	[R].FTQDTQPHYIYSPR.[E]		1	23	A0A7P0T9C4	A0A7P0T9F1; A0A7P0TBJ7; A0A7P0TAM4; A0A7P0T8N2; A0A2R8Y6H2; A0A7P0T9C4; A0A7P0T8W5; Q14204; A0A2R8Y5T0; A0A7P0T9K2; A0A7P0T990; A0A7P0TAV5; A0A7P0T7V5; A0A7P0TA13; A0A7P0TB64; A0A2R8Y706; A0A7P0T9R4; A0A7P0TAW9; A0A2R8YFZ7; A0A7P0T825; A0A7P0T916; A0A7P0TAF3; A0A7P0TB75	0	2	0.6083	0	1	1	876.921	1752.84	1752.83	0.74	0.00065	HCD (High Energy Collision Dissociation)	MS2	0	16.091	22.3606	9269	11022022_RID_3676_control.raw	F1		4.11	0	1.976e-07	44431600	22.39
	FALSE	High	[R].FYFVGDEDLLEIIGNSK.[N]			6.82221e-07	0	1	27	1	A0A7P0T9C4	A0A7P0T9C4 [1629-1645]	0	1958.97	0	163723216		High	High	0	3.718e-07	4.34	85.17	R.FYFVGDEDLLEIIGNSK.N	[1629-1645]		Used
		Checked	Confidence	Identifying Node	PSM Ambiguity	Annotated Sequence	Modifications	# Protein Groups	# Proteins	Master Protein Accessions	Protein Accessions	# Missed Cleavages	Charge	DeltaScore	DeltaCn	Rank	Search Engine Rank	m/z [Da]	MH+ [Da]	Theo. MH+ [Da]	DeltaM [ppm]	Deltam/z [Da]	Activation Type	MS Order	Isolation Interference [%]	Ion Inject Time [ms]	RT [min]	First Scan	Spectrum File	File ID	Quan Info	XCorr	Percolator q-Value	Percolator PEP	Precursor Abundance	Apex RT [min]
		FALSE	High	Sequest HT (A2)	Unambiguous	[R].FYFVGDEDLLEIIGNSK.[N]		1	27	A0A7P0T9C4	A0A7P0T9F1; A0A7P0TBJ7; A0A7P0T9S3; A0A7P0TAM4; A0A7P0T8N2; A0A2R8Y6H2; A0A7P0T9C4; A0A7P0T8W5; Q14204; A0A2R8Y5T0; A0A7P0T9K2; A0A7P0T990; A0A7P0TAV5; A0A7P0T7V5; A0A2R8YGC7; A0A7P0TA13; A0A7P0TB64; A0A2R8Y706; A0A7P0T934; A0A7P0T9R4; A0A7P0TAW9; A0A2R8YFZ7; A0A7P0T825; A0A7P0T916; A0A7P0TAF3; A0A7P0T942; A0A7P0TB75	0	2	0.5922	0	1	1	979.987	1958.97	1958.97	-3.88	-0.0038	HCD (High Energy Collision Dissociation)	MS2	4.85471	9.837	85.0328	52780	11022022_RID_3676_control.raw	F1		4.34	0	3.718e-07	163723216	85.17
	FALSE	High	[R].FQSISTEFLALMK.[K]			0.000107631	0	1	27	1	A0A7P0T9C4	A0A7P0T9C4 [1568-1580]	0	1514.79	0	148525680		High	High	0	7e-05	2.49	72.05	R.FQSISTEFLALMK.K	[1568-1580]		Used
		Checked	Confidence	Identifying Node	PSM Ambiguity	Annotated Sequence	Modifications	# Protein Groups	# Proteins	Master Protein Accessions	Protein Accessions	# Missed Cleavages	Charge	DeltaScore	DeltaCn	Rank	Search Engine Rank	m/z [Da]	MH+ [Da]	Theo. MH+ [Da]	DeltaM [ppm]	Deltam/z [Da]	Activation Type	MS Order	Isolation Interference [%]	Ion Inject Time [ms]	RT [min]	First Scan	Spectrum File	File ID	Quan Info	XCorr	Percolator q-Value	Percolator PEP	Precursor Abundance	Apex RT [min]
		FALSE	High	Sequest HT (A2)	Unambiguous	[R].FQSISTEFLALMK.[K]		1	27	A0A7P0T9C4	A0A7P0T9F1; A0A7P0TBJ7; A0A7P0T9S3; A0A7P0TAM4; A0A7P0T8N2; A0A2R8Y6H2; A0A7P0T9C4; A0A7P0T8W5; Q14204; A0A2R8Y5T0; A0A7P0T9K2; A0A7P0T990; A0A7P0TAV5; A0A7P0T7V5; A0A2R8YGC7; A0A7P0TA13; A0A7P0TB64; A0A2R8Y706; A0A7P0T934; A0A7P0T9R4; A0A7P0TAW9; A0A2R8YFZ7; A0A7P0T825; A0A7P0T916; A0A7P0TAF3; A0A7P0T942; A0A7P0TB75	0	2	0.2972	0	1	1	757.9	1514.79	1514.79	-0.26	-0.0002	HCD (High Energy Collision Dissociation)	MS2	3.2432	1.709	72.0288	43795	11022022_RID_3676_control.raw	F1		2.49	0	7e-05	148525680	72.05
	FALSE	High	[R].ENFIPTIVNFSAEEISDAIR.[E]			2.03573e-07	0	1	20	3	A0A7P0T9C4	A0A7P0T9C4 [3345-3364]	0	2265.14	0	676778016		High	High	0	3.927e-07	4.7	90.9	R.ENFIPTIVNFSAEEISDAIR.E	[3345-3364]		Used
		Checked	Confidence	Identifying Node	PSM Ambiguity	Annotated Sequence	Modifications	# Protein Groups	# Proteins	Master Protein Accessions	Protein Accessions	# Missed Cleavages	Charge	DeltaScore	DeltaCn	Rank	Search Engine Rank	m/z [Da]	MH+ [Da]	Theo. MH+ [Da]	DeltaM [ppm]	Deltam/z [Da]	Activation Type	MS Order	Isolation Interference [%]	Ion Inject Time [ms]	RT [min]	First Scan	Spectrum File	File ID	Quan Info	XCorr	Percolator q-Value	Percolator PEP	Precursor Abundance	Apex RT [min]
		FALSE	High	Sequest HT (A2)	Unambiguous	[R].ENFIPTIVNFSAEEISDAIR.[E]		1	20	A0A7P0T9C4	A0A7P0T9F1; A0A7P0TBJ7; A0A7P0TAM4; A0A7P0T8N2; A0A2R8Y6H2; A0A7P0T9C4; A0A7P0T8W5; Q14204; A0A2R8Y5T0; A0A7P0T9K2; A0A7P0T7V5; A0A7P0TA13; A0A2R8Y706; A0A7P0T9R4; A0A7P0TAW9; A0A2R8YFZ7; A0A7P0T825; A0A7P0T916; A0A7P0TAF3; A0A7P0TB75	0	3	0.5745	0	1	1	755.718	2265.14	2265.14	0.02	2e-05	HCD (High Energy Collision Dissociation)	MS2	0	5.102	90.8905	56814	11022022_RID_3676_control.raw	F1		4.7	0	3.927e-07	234855360	90.89
		FALSE	High	Sequest HT (A2)	Unambiguous	[R].ENFIPTIVNFSAEEISDAIR.[E]		1	20	A0A7P0T9C4	A0A7P0T9F1; A0A7P0TBJ7; A0A7P0TAM4; A0A7P0T8N2; A0A2R8Y6H2; A0A7P0T9C4; A0A7P0T8W5; Q14204; A0A2R8Y5T0; A0A7P0T9K2; A0A7P0T7V5; A0A7P0TA13; A0A2R8Y706; A0A7P0T9R4; A0A7P0TAW9; A0A2R8YFZ7; A0A7P0T825; A0A7P0T916; A0A7P0TAF3; A0A7P0TB75	0	2	0.644	0	1	1	1133.08	2265.14	2265.14	1.83	0.00208	HCD (High Energy Collision Dissociation)	MS2	1.94249	5.082	90.859	56792	11022022_RID_3676_control.raw	F1		3.68	0	1.065e-07	441922656	90.9
		FALSE	Medium	Sequest HT (A2)	Unambiguous	[R].ENFIPTIVNFSAEEISDAIR.[E]		1	20	A0A7P0T9C4	A0A7P0T9F1; A0A7P0TBJ7; A0A7P0TAM4; A0A7P0T8N2; A0A2R8Y6H2; A0A7P0T9C4; A0A7P0T8W5; Q14204; A0A2R8Y5T0; A0A7P0T9K2; A0A7P0T7V5; A0A7P0TA13; A0A2R8Y706; A0A7P0T9R4; A0A7P0TAW9; A0A2R8YFZ7; A0A7P0T825; A0A7P0T916; A0A7P0TAF3; A0A7P0TB75	0	2	0.3831	0	1	1	1133.07	2265.13	2265.14	-5.73	-0.00649	HCD (High Energy Collision Dissociation)	MS2	0	13.939	91.2369	57052	11022022_RID_3676_control.raw	F1		1.54	0.01859	0.5523
	FALSE	High	[R].EWTDGLFTHVLR.[K]			3.63795e-05	0	1	27	2	A0A7P0T9C4	A0A7P0T9C4 [2274-2285]	0	1473.75	0	281235352		High	High	5.763e-05	0.0005156	3.92	55.11	R.EWTDGLFTHVLR.K	[2274-2285]		Used
		Checked	Confidence	Identifying Node	PSM Ambiguity	Annotated Sequence	Modifications	# Protein Groups	# Proteins	Master Protein Accessions	Protein Accessions	# Missed Cleavages	Charge	DeltaScore	DeltaCn	Rank	Search Engine Rank	m/z [Da]	MH+ [Da]	Theo. MH+ [Da]	DeltaM [ppm]	Deltam/z [Da]	Activation Type	MS Order	Isolation Interference [%]	Ion Inject Time [ms]	RT [min]	First Scan	Spectrum File	File ID	Quan Info	XCorr	Percolator q-Value	Percolator PEP	Precursor Abundance	Apex RT [min]
		FALSE	High	Sequest HT (A2)	Unambiguous	[R].EWTDGLFTHVLR.[K]		1	27	A0A7P0T9C4	A0A7P0T9F1; A0A7P0TBJ7; A0A7P0T9S3; A0A7P0TAM4; A0A7P0T8N2; A0A2R8Y6H2; A0A7P0T9C4; A0A7P0T8W5; Q14204; A0A2R8Y5T0; A0A7P0T9K2; A0A7P0T990; A0A7P0TAV5; A0A7P0T7V5; A0A2R8YGC7; A0A7P0TA13; A0A7P0TB64; A0A2R8Y706; A0A7P0T934; A0A7P0T9R4; A0A7P0TAW9; A0A2R8YFZ7; A0A7P0T825; A0A7P0T916; A0A7P0TAF3; A0A7P0T942; A0A7P0TB75	0	2	0.48	0	1	1	737.377	1473.75	1473.75	-1.55	-0.00115	HCD (High Energy Collision Dissociation)	MS2	20.8529	9.371	55.1766	32127	11022022_RID_3676_control.raw	F1		3.25	0	2.267e-05	155597024	55.11
		FALSE	High	Sequest HT (A2)	Unambiguous	[R].EWTDGLFTHVLR.[K]		1	27	A0A7P0T9C4	A0A7P0T9F1; A0A7P0TBJ7; A0A7P0T9S3; A0A7P0TAM4; A0A7P0T8N2; A0A2R8Y6H2; A0A7P0T9C4; A0A7P0T8W5; Q14204; A0A2R8Y5T0; A0A7P0T9K2; A0A7P0T990; A0A7P0TAV5; A0A7P0T7V5; A0A2R8YGC7; A0A7P0TA13; A0A7P0TB64; A0A2R8Y706; A0A7P0T934; A0A7P0T9R4; A0A7P0TAW9; A0A2R8YFZ7; A0A7P0T825; A0A7P0T916; A0A7P0TAF3; A0A7P0T942; A0A7P0TB75	0	3	0.5255	0	1	1	491.92	1473.74	1473.75	-3.01	-0.00148	HCD (High Energy Collision Dissociation)	MS2	51.6491	7.9	55.099	32074	11022022_RID_3676_control.raw	F1		3.92	5.763e-05	0.0005156	125638328	55.11
	FALSE	High	[K].ALEHAFQLEHIMDLTR.[L]			4.90929e-07	0	1	25	3	A0A7P0T9C4	A0A7P0T9C4 [2436-2451]	0	1923.97	0	837338904		High	High	0	2.64e-07	5.43	49.83	K.ALEHAFQLEHIMDLTR.L	[2436-2451]		Used
		Checked	Confidence	Identifying Node	PSM Ambiguity	Annotated Sequence	Modifications	# Protein Groups	# Proteins	Master Protein Accessions	Protein Accessions	# Missed Cleavages	Charge	DeltaScore	DeltaCn	Rank	Search Engine Rank	m/z [Da]	MH+ [Da]	Theo. MH+ [Da]	DeltaM [ppm]	Deltam/z [Da]	Activation Type	MS Order	Isolation Interference [%]	Ion Inject Time [ms]	RT [min]	First Scan	Spectrum File	File ID	Quan Info	XCorr	Percolator q-Value	Percolator PEP	Precursor Abundance	Apex RT [min]
		FALSE	High	Sequest HT (A2)	Unambiguous	[K].ALEHAFQLEHIMDLTR.[L]		1	25	A0A7P0T9C4	A0A7P0T9F1; A0A7P0TBJ7; A0A7P0TAM4; A0A7P0T8N2; A0A2R8Y6H2; A0A7P0T9C4; A0A7P0T8W5; Q14204; A0A2R8Y5T0; A0A7P0T9K2; A0A7P0T990; A0A7P0TAV5; A0A7P0T7V5; A0A2R8YGC7; A0A7P0TA13; A0A7P0TB64; A0A2R8Y706; A0A7P0T9R4; A0A7P0TAW9; A0A2R8YFZ7; A0A7P0T825; A0A7P0T916; A0A7P0TAF3; A0A7P0T942; A0A7P0TB75	0	4	0.5416	0	1	1	481.749	1923.97	1923.97	-0.9	-0.00043	HCD (High Energy Collision Dissociation)	MS2	14.7386	1.889	49.8324	28416	11022022_RID_3676_control.raw	F1		3.97	0	2.169e-06	111156904	49.82
		FALSE	High	Sequest HT (A2)	Unambiguous	[K].ALEHAFQLEHIMDLTR.[L]		1	25	A0A7P0T9C4	A0A7P0T9F1; A0A7P0TBJ7; A0A7P0TAM4; A0A7P0T8N2; A0A2R8Y6H2; A0A7P0T9C4; A0A7P0T8W5; Q14204; A0A2R8Y5T0; A0A7P0T9K2; A0A7P0T990; A0A7P0TAV5; A0A7P0T7V5; A0A2R8YGC7; A0A7P0TA13; A0A7P0TB64; A0A2R8Y706; A0A7P0T9R4; A0A7P0TAW9; A0A2R8YFZ7; A0A7P0T825; A0A7P0T916; A0A7P0TAF3; A0A7P0T942; A0A7P0TB75	0	3	0.5856	0	1	1	641.996	1923.97	1923.97	-0.7	-0.00045	HCD (High Energy Collision Dissociation)	MS2	7.30795	0.408	49.8166	28406	11022022_RID_3676_control.raw	F1		5.43	0	2.64e-07	589920576	49.83
		FALSE	High	Sequest HT (A2)	Unambiguous	[K].ALEHAFQLEHIMDLTR.[L]		1	25	A0A7P0T9C4	A0A7P0T9F1; A0A7P0TBJ7; A0A7P0TAM4; A0A7P0T8N2; A0A2R8Y6H2; A0A7P0T9C4; A0A7P0T8W5; Q14204; A0A2R8Y5T0; A0A7P0T9K2; A0A7P0T990; A0A7P0TAV5; A0A7P0T7V5; A0A2R8YGC7; A0A7P0TA13; A0A7P0TB64; A0A2R8Y706; A0A7P0T9R4; A0A7P0TAW9; A0A2R8YFZ7; A0A7P0T825; A0A7P0T916; A0A7P0TAF3; A0A7P0T942; A0A7P0TB75	0	2	0.3448	0	1	1	962.489	1923.97	1923.97	-1.65	-0.00159	HCD (High Energy Collision Dissociation)	MS2	22.8231	2.076	49.8299	28414	11022022_RID_3676_control.raw	F1		2.32	3.042e-05	0.000325	136261424	49.84
	FALSE	High	[K].AHQANQLYPFAISLIESVR.[T]			1.89761e-05	0	1	29	1	A0A7P0T9C4	A0A7P0T9C4 [768-786]	0	2157.15	0	135220560		High	High	0	1.15e-05	3.61	69.83	K.AHQANQLYPFAISLIESVR.T	[768-786]		Used
		Checked	Confidence	Identifying Node	PSM Ambiguity	Annotated Sequence	Modifications	# Protein Groups	# Proteins	Master Protein Accessions	Protein Accessions	# Missed Cleavages	Charge	DeltaScore	DeltaCn	Rank	Search Engine Rank	m/z [Da]	MH+ [Da]	Theo. MH+ [Da]	DeltaM [ppm]	Deltam/z [Da]	Activation Type	MS Order	Isolation Interference [%]	Ion Inject Time [ms]	RT [min]	First Scan	Spectrum File	File ID	Quan Info	XCorr	Percolator q-Value	Percolator PEP	Precursor Abundance	Apex RT [min]
		FALSE	High	Sequest HT (A2)	Unambiguous	[K].AHQANQLYPFAISLIESVR.[T]		1	29	A0A7P0T9C4	A0A7P0T9F1; A0A7P0TBJ7; A0A7P0T9S3; A0A7P0TAM4; A0A7P0T8N2; A0A2R8Y6H2; A0A7P0T9C4; A0A7P0T8W5; Q14204; A0A2R8Y5T0; A0A7P0T9K2; A0A7P0T990; A0A7P0TAV5; A0A7P0T7V5; A0A2R8YGC7; A0A7P0TA13; A0A7P0TB64; A0A2R8Y706; A0A7P0T934; A0A7P0T9R4; A0A7P0T9Y3; A0A7P0TBC9; A0A7P0TAW9; A0A2R8YFZ7; A0A7P0T825; A0A7P0T916; A0A7P0TAF3; A0A7P0T942; A0A7P0TB75	0	3	0.6039	0	1	1	719.724	2157.16	2157.15	5.66	0.00407	HCD (High Energy Collision Dissociation)	MS2	14.3266	10.483	69.7794	42246	11022022_RID_3676_control.raw	F1		3.61	0	1.15e-05	135220560	69.83
	FALSE	High	[K].AKEALELTDTGLLSGSEER.[V]			2.51588e-09	0	1	28	2	A0A7P0T9C4	A0A7P0T9C4 [1300-1318]	1	2019.02	0	141035204		High	High	0	1.14e-09	6.32	39.84	K.AKEALELTDTGLLSGSEER.V	[1300-1318]		Used
		Checked	Confidence	Identifying Node	PSM Ambiguity	Annotated Sequence	Modifications	# Protein Groups	# Proteins	Master Protein Accessions	Protein Accessions	# Missed Cleavages	Charge	DeltaScore	DeltaCn	Rank	Search Engine Rank	m/z [Da]	MH+ [Da]	Theo. MH+ [Da]	DeltaM [ppm]	Deltam/z [Da]	Activation Type	MS Order	Isolation Interference [%]	Ion Inject Time [ms]	RT [min]	First Scan	Spectrum File	File ID	Quan Info	XCorr	Percolator q-Value	Percolator PEP	Precursor Abundance	Apex RT [min]
		FALSE	High	Sequest HT (A2)	Unambiguous	[K].AKEALELTDTGLLSGSEER.[V]		1	28	A0A7P0T9C4	A0A7P0T9F1; A0A7P0TBJ7; A0A7P0T9S3; A0A7P0TAM4; A0A7P0T8N2; A0A2R8Y6H2; A0A7P0T9C4; A0A7P0T8W5; Q14204; A0A2R8Y5T0; A0A7P0T9K2; A0A7P0T990; A0A7P0TAV5; A0A7P0T7V5; A0A2R8YGC7; A0A7P0TA13; A0A7P0TB64; A0A2R8Y706; A0A7P0T934; A0A7P0T9R4; A0A7P0T9Y3; A0A7P0TAW9; A0A2R8YFZ7; A0A7P0T825; A0A7P0T916; A0A7P0TAF3; A0A7P0T942; A0A7P0TB75	1	2	0.5839	0	1	1	1010.02	2019.03	2019.02	1.26	0.00127	HCD (High Energy Collision Dissociation)	MS2	0	54	39.8609	21475	11022022_RID_3676_control.raw	F1		6.32	0	1.14e-09	50716764	39.83
		FALSE	High	Sequest HT (A2)	Unambiguous	[K].AKEALELTDTGLLSGSEER.[V]		1	28	A0A7P0T9C4	A0A7P0T9F1; A0A7P0TBJ7; A0A7P0T9S3; A0A7P0TAM4; A0A7P0T8N2; A0A2R8Y6H2; A0A7P0T9C4; A0A7P0T8W5; Q14204; A0A2R8Y5T0; A0A7P0T9K2; A0A7P0T990; A0A7P0TAV5; A0A7P0T7V5; A0A2R8YGC7; A0A7P0TA13; A0A7P0TB64; A0A2R8Y706; A0A7P0T934; A0A7P0T9R4; A0A7P0T9Y3; A0A7P0TAW9; A0A2R8YFZ7; A0A7P0T825; A0A7P0T916; A0A7P0TAF3; A0A7P0T942; A0A7P0TB75	1	3	0.4802	0	1	1	673.68	2019.02	2019.02	0.17	0.00011	HCD (High Energy Collision Dissociation)	MS2	5.82124	1.371	39.8808	21488	11022022_RID_3676_control.raw	F1		3.79	0	5.727e-06	90318440	39.84
	FALSE	High	[R].ALPDMEVVGLNFSSATTPELLLK.[T]			1.64195e-08	0	1	25	1	A0A7P0T9C4	A0A7P0T9C4 [2611-2633]	0	2445.29	0	56937156		High	High	0	7.938e-09	3.8	84.49	R.ALPDMEVVGLNFSSATTPELLLK.T	[2611-2633]		Used
		Checked	Confidence	Identifying Node	PSM Ambiguity	Annotated Sequence	Modifications	# Protein Groups	# Proteins	Master Protein Accessions	Protein Accessions	# Missed Cleavages	Charge	DeltaScore	DeltaCn	Rank	Search Engine Rank	m/z [Da]	MH+ [Da]	Theo. MH+ [Da]	DeltaM [ppm]	Deltam/z [Da]	Activation Type	MS Order	Isolation Interference [%]	Ion Inject Time [ms]	RT [min]	First Scan	Spectrum File	File ID	Quan Info	XCorr	Percolator q-Value	Percolator PEP	Precursor Abundance	Apex RT [min]
		FALSE	High	Sequest HT (A2)	Unambiguous	[R].ALPDMEVVGLNFSSATTPELLLK.[T]		1	25	A0A7P0T9C4	A0A7P0T9F1; A0A7P0TBJ7; A0A7P0TAM4; A0A7P0T8N2; A0A2R8Y6H2; A0A7P0T9C4; A0A7P0T8W5; Q14204; A0A2R8Y5T0; A0A7P0T9K2; A0A7P0T990; A0A7P0TAV5; A0A7P0T7V5; A0A2R8YGC7; A0A7P0TA13; A0A7P0TB64; A0A2R8Y706; A0A7P0T9R4; A0A7P0TAW9; A0A2R8YFZ7; A0A7P0T825; A0A7P0T916; A0A7P0TAF3; A0A7P0T942; A0A7P0TB75	0	2	0.6184	0	1	1	1223.15	2445.29	2445.29	0.15	0.00019	HCD (High Energy Collision Dissociation)	MS2	0	11.544	84.3818	52335	11022022_RID_3676_control.raw	F1		3.8	0	7.938e-09	56937156	84.49
	FALSE	High	[K].AISKDHLYGTLDPNTR.[E]			4.00887e-05	0	1	27	1	A0A7P0T9C4	A0A7P0T9C4 [2258-2273]	1	1800.92	0	50798496		High	High	0	2.493e-05	3.03	19.12	K.AISKDHLYGTLDPNTR.E	[2258-2273]		Used
		Checked	Confidence	Identifying Node	PSM Ambiguity	Annotated Sequence	Modifications	# Protein Groups	# Proteins	Master Protein Accessions	Protein Accessions	# Missed Cleavages	Charge	DeltaScore	DeltaCn	Rank	Search Engine Rank	m/z [Da]	MH+ [Da]	Theo. MH+ [Da]	DeltaM [ppm]	Deltam/z [Da]	Activation Type	MS Order	Isolation Interference [%]	Ion Inject Time [ms]	RT [min]	First Scan	Spectrum File	File ID	Quan Info	XCorr	Percolator q-Value	Percolator PEP	Precursor Abundance	Apex RT [min]
		FALSE	High	Sequest HT (A2)	Unambiguous	[K].AISKDHLYGTLDPNTR.[E]		1	27	A0A7P0T9C4	A0A7P0T9F1; A0A7P0TBJ7; A0A7P0T9S3; A0A7P0TAM4; A0A7P0T8N2; A0A2R8Y6H2; A0A7P0T9C4; A0A7P0T8W5; Q14204; A0A2R8Y5T0; A0A7P0T9K2; A0A7P0T990; A0A7P0TAV5; A0A7P0T7V5; A0A2R8YGC7; A0A7P0TA13; A0A7P0TB64; A0A2R8Y706; A0A7P0T934; A0A7P0T9R4; A0A7P0TAW9; A0A2R8YFZ7; A0A7P0T825; A0A7P0T916; A0A7P0TAF3; A0A7P0T942; A0A7P0TB75	1	4	0.3399	0	1	1	450.986	1800.92	1800.92	-0.21	-0.0001	HCD (High Energy Collision Dissociation)	MS2	12.2271	17.279	19.0951	7001	11022022_RID_3676_control.raw	F1		3.03	0	2.493e-05	50798496	19.12
	FALSE	High	[K].AEVDMDTDAPQVSHKPGGEPK.[I]			2.69278e-07	0	1	29	2	A0A7P0T9C4	A0A7P0T9C4 [934-954]	0	2208.02	0	12025177		High	High	0	1.425e-07	3.62	13.39	K.AEVDMDTDAPQVSHKPGGEPK.I	[934-954]		Used
		Checked	Confidence	Identifying Node	PSM Ambiguity	Annotated Sequence	Modifications	# Protein Groups	# Proteins	Master Protein Accessions	Protein Accessions	# Missed Cleavages	Charge	DeltaScore	DeltaCn	Rank	Search Engine Rank	m/z [Da]	MH+ [Da]	Theo. MH+ [Da]	DeltaM [ppm]	Deltam/z [Da]	Activation Type	MS Order	Isolation Interference [%]	Ion Inject Time [ms]	RT [min]	First Scan	Spectrum File	File ID	Quan Info	XCorr	Percolator q-Value	Percolator PEP	Precursor Abundance	Apex RT [min]
		FALSE	High	Sequest HT (A2)	Unambiguous	[K].AEVDMDTDAPQVSHKPGGEPK.[I]		1	29	A0A7P0T9C4	A0A7P0T9F1; A0A7P0TBJ7; A0A7P0T9S3; A0A7P0TAM4; A0A7P0T8N2; A0A2R8Y6H2; A0A7P0T9C4; A0A7P0T8W5; Q14204; A0A2R8Y5T0; A0A7P0T9K2; A0A7P0T990; A0A7P0TAV5; A0A7P0T7V5; A0A2R8YGC7; A0A7P0TA13; A0A7P0TB64; A0A2R8Y706; A0A7P0T934; A0A7P0T9R4; A0A7P0T9Y3; A0A7P0TBC9; A0A7P0TAW9; A0A2R8YFZ7; A0A7P0T825; A0A7P0T916; A0A7P0TAF3; A0A7P0T942; A0A7P0TB75	0	4	0.3867	0	1	1	552.761	2208.02	2208.02	-0.08	-5e-05	HCD (High Energy Collision Dissociation)	MS2	44.1859	29.685	13.365	3068	11022022_RID_3676_control.raw	F1		3	0	3.312e-05	5312556	13.41
		FALSE	High	Sequest HT (A2)	Unambiguous	[K].AEVDMDTDAPQVSHKPGGEPK.[I]		1	29	A0A7P0T9C4	A0A7P0T9F1; A0A7P0TBJ7; A0A7P0T9S3; A0A7P0TAM4; A0A7P0T8N2; A0A2R8Y6H2; A0A7P0T9C4; A0A7P0T8W5; Q14204; A0A2R8Y5T0; A0A7P0T9K2; A0A7P0T990; A0A7P0TAV5; A0A7P0T7V5; A0A2R8YGC7; A0A7P0TA13; A0A7P0TB64; A0A2R8Y706; A0A7P0T934; A0A7P0T9R4; A0A7P0T9Y3; A0A7P0TBC9; A0A7P0TAW9; A0A2R8YFZ7; A0A7P0T825; A0A7P0T916; A0A7P0TAF3; A0A7P0T942; A0A7P0TB75	0	3	0.6243	0	1	1	736.68	2208.02	2208.02	0.2	0.00015	HCD (High Energy Collision Dissociation)	MS2	0	53.131	13.4653	3137	11022022_RID_3676_control.raw	F1		3.62	0	1.425e-07	6712621	13.39
	FALSE	High	[R].DAATIMQPYFTSNGLVTK.[A]	1xDeamidated [N13]		6.87288e-06	0	1	25	1	A0A7P0T9C4	A0A7P0T9C4 [2418-2435]	0	1957.96	0	83848936		High	High	0	4.018e-06	3.85	65.16	R.DAATIMQPYFTSNGLVTK.A	[2418-2435]		Used
		Checked	Confidence	Identifying Node	PSM Ambiguity	Annotated Sequence	Modifications	# Protein Groups	# Proteins	Master Protein Accessions	Protein Accessions	# Missed Cleavages	Charge	DeltaScore	DeltaCn	Rank	Search Engine Rank	m/z [Da]	MH+ [Da]	Theo. MH+ [Da]	DeltaM [ppm]	Deltam/z [Da]	Activation Type	MS Order	Isolation Interference [%]	Ion Inject Time [ms]	RT [min]	First Scan	Spectrum File	File ID	Quan Info	XCorr	Percolator q-Value	Percolator PEP	Precursor Abundance	Apex RT [min]
		FALSE	High	Sequest HT (A2)	Unambiguous	[R].DAATIMQPYFTSnGLVTK.[A]	N13(Deamidated)	1	25	A0A7P0T9C4	A0A7P0T9F1; A0A7P0TBJ7; A0A7P0TAM4; A0A7P0T8N2; A0A2R8Y6H2; A0A7P0T9C4; A0A7P0T8W5; Q14204; A0A2R8Y5T0; A0A7P0T9K2; A0A7P0T990; A0A7P0TAV5; A0A7P0T7V5; A0A2R8YGC7; A0A7P0TA13; A0A7P0TB64; A0A2R8Y706; A0A7P0T9R4; A0A7P0TAW9; A0A2R8YFZ7; A0A7P0T825; A0A7P0T916; A0A7P0TAF3; A0A7P0T942; A0A7P0TB75	0	2	0.2753	0	1	1	979.482	1957.96	1957.96	-0.62	-0.0006	HCD (High Energy Collision Dissociation)	MS2	25.8444	23.206	65.0965	39002	11022022_RID_3676_control.raw	F1		3.85	0	4.018e-06	83848936	65.16
	FALSE	High	[R].AWTQVLLGQAEDKAEVDMDTDAPQVSHKPGGEPK.[I]			3.68105e-07	0	1	29	2	A0A7P0T9C4	A0A7P0T9C4 [921-954]	1	3647.76	0	168125136		High	High	0	1.954e-07	5.29	43.62	R.AWTQVLLGQAEDKAEVDMDTDAPQVSHKPGGEPK.I	[921-954]		Used
		Checked	Confidence	Identifying Node	PSM Ambiguity	Annotated Sequence	Modifications	# Protein Groups	# Proteins	Master Protein Accessions	Protein Accessions	# Missed Cleavages	Charge	DeltaScore	DeltaCn	Rank	Search Engine Rank	m/z [Da]	MH+ [Da]	Theo. MH+ [Da]	DeltaM [ppm]	Deltam/z [Da]	Activation Type	MS Order	Isolation Interference [%]	Ion Inject Time [ms]	RT [min]	First Scan	Spectrum File	File ID	Quan Info	XCorr	Percolator q-Value	Percolator PEP	Precursor Abundance	Apex RT [min]
		FALSE	High	Sequest HT (A2)	Unambiguous	[R].AWTQVLLGQAEDKAEVDMDTDAPQVSHKPGGEPK.[I]		1	29	A0A7P0T9C4	A0A7P0T9F1; A0A7P0TBJ7; A0A7P0T9S3; A0A7P0TAM4; A0A7P0T8N2; A0A2R8Y6H2; A0A7P0T9C4; A0A7P0T8W5; Q14204; A0A2R8Y5T0; A0A7P0T9K2; A0A7P0T990; A0A7P0TAV5; A0A7P0T7V5; A0A2R8YGC7; A0A7P0TA13; A0A7P0TB64; A0A2R8Y706; A0A7P0T934; A0A7P0T9R4; A0A7P0T9Y3; A0A7P0TBC9; A0A7P0TAW9; A0A2R8YFZ7; A0A7P0T825; A0A7P0T916; A0A7P0TAF3; A0A7P0T942; A0A7P0TB75	1	5	0.4216	0	1	1	730.361	3647.77	3647.76	2.71	0.00198	HCD (High Energy Collision Dissociation)	MS2	19.3404	18.632	43.6056	24073	11022022_RID_3676_control.raw	F1		5.29	0	1.954e-07	168125136	43.62
		FALSE	High	Sequest HT (A2)	Unambiguous	[R].AWTQVLLGQAEDKAEVDMDTDAPQVSHKPGGEPK.[I]		1	29	A0A7P0T9C4	A0A7P0T9F1; A0A7P0TBJ7; A0A7P0T9S3; A0A7P0TAM4; A0A7P0T8N2; A0A2R8Y6H2; A0A7P0T9C4; A0A7P0T8W5; Q14204; A0A2R8Y5T0; A0A7P0T9K2; A0A7P0T990; A0A7P0TAV5; A0A7P0T7V5; A0A2R8YGC7; A0A7P0TA13; A0A7P0TB64; A0A2R8Y706; A0A7P0T934; A0A7P0T9R4; A0A7P0T9Y3; A0A7P0TBC9; A0A7P0TAW9; A0A2R8YFZ7; A0A7P0T825; A0A7P0T916; A0A7P0TAF3; A0A7P0T942; A0A7P0TB75	1	4	0.501	0	1	1	912.698	3647.77	3647.76	1.73	0.00158	HCD (High Energy Collision Dissociation)	MS2	0	9.198	43.6452	24099	11022022_RID_3676_control.raw	F1		5.13	0	6.585e-06	150078928	43.66
	FALSE	High	[R].GEAVDEGEIAENLPEQEILIQSVCETMVPK.[L]	1xCarbamidomethyl [C24]		1.88218e-05	0	1	27	1	A0A7P0T9C4	A0A7P0T9C4 [2119-2148]	0	3327.6	0	100065344		High	High	0	1.14e-05	3.47	81.66	R.GEAVDEGEIAENLPEQEILIQSVCETMVPK.L	[2119-2148]		Used
		Checked	Confidence	Identifying Node	PSM Ambiguity	Annotated Sequence	Modifications	# Protein Groups	# Proteins	Master Protein Accessions	Protein Accessions	# Missed Cleavages	Charge	DeltaScore	DeltaCn	Rank	Search Engine Rank	m/z [Da]	MH+ [Da]	Theo. MH+ [Da]	DeltaM [ppm]	Deltam/z [Da]	Activation Type	MS Order	Isolation Interference [%]	Ion Inject Time [ms]	RT [min]	First Scan	Spectrum File	File ID	Quan Info	XCorr	Percolator q-Value	Percolator PEP	Precursor Abundance	Apex RT [min]
		FALSE	High	Sequest HT (A2)	Unambiguous	[R].GEAVDEGEIAENLPEQEILIQSVcETMVPK.[L]	C24(Carbamidomethyl)	1	27	A0A7P0T9C4	A0A7P0T9F1; A0A7P0TBJ7; A0A7P0T9S3; A0A7P0TAM4; A0A7P0T8N2; A0A2R8Y6H2; A0A7P0T9C4; A0A7P0T8W5; Q14204; A0A2R8Y5T0; A0A7P0T9K2; A0A7P0T990; A0A7P0TAV5; A0A7P0T7V5; A0A2R8YGC7; A0A7P0TA13; A0A7P0TB64; A0A2R8Y706; A0A7P0T934; A0A7P0T9R4; A0A7P0TAW9; A0A2R8YFZ7; A0A7P0T825; A0A7P0T916; A0A7P0TAF3; A0A7P0T942; A0A7P0TB75	0	3	0.4553	0	1	1	1109.87	3327.59	3327.6	-2.77	-0.00308	HCD (High Energy Collision Dissociation)	MS2	0	4.198	81.6944	50477	11022022_RID_3676_control.raw	F1		3.47	0	1.14e-05	100065344	81.66
	FALSE	High	[K].GKEDEGEEAASPMLQIQR.[D]			1.05296e-08	0	1	25	1	A0A7P0T9C4	A0A7P0T9C4 [2400-2417]	1	1987.94	0	37991356		High	High	0	5.006e-09	6	26.92	K.GKEDEGEEAASPMLQIQR.D	[2400-2417]		Used
		Checked	Confidence	Identifying Node	PSM Ambiguity	Annotated Sequence	Modifications	# Protein Groups	# Proteins	Master Protein Accessions	Protein Accessions	# Missed Cleavages	Charge	DeltaScore	DeltaCn	Rank	Search Engine Rank	m/z [Da]	MH+ [Da]	Theo. MH+ [Da]	DeltaM [ppm]	Deltam/z [Da]	Activation Type	MS Order	Isolation Interference [%]	Ion Inject Time [ms]	RT [min]	First Scan	Spectrum File	File ID	Quan Info	XCorr	Percolator q-Value	Percolator PEP	Precursor Abundance	Apex RT [min]
		FALSE	High	Sequest HT (A2)	Unambiguous	[K].GKEDEGEEAASPMLQIQR.[D]		1	25	A0A7P0T9C4	A0A7P0T9F1; A0A7P0TBJ7; A0A7P0TAM4; A0A7P0T8N2; A0A2R8Y6H2; A0A7P0T9C4; A0A7P0T8W5; Q14204; A0A2R8Y5T0; A0A7P0T9K2; A0A7P0T990; A0A7P0TAV5; A0A7P0T7V5; A0A2R8YGC7; A0A7P0TA13; A0A7P0TB64; A0A2R8Y706; A0A7P0T9R4; A0A7P0TAW9; A0A2R8YFZ7; A0A7P0T825; A0A7P0T916; A0A7P0TAF3; A0A7P0T942; A0A7P0TB75	1	2	0.5567	0	1	1	994.472	1987.94	1987.94	-0.96	-0.00095	HCD (High Energy Collision Dissociation)	MS2	0	54	26.9394	12466	11022022_RID_3676_control.raw	F1		6	0	5.006e-09	37991356	26.92
	FALSE	High	[R].GNEIVLSAGSTPR.[I]			2.60685e-06	0	1	13	1	A0A7P0T9C4	A0A7P0T9C4 [3911-3923]	0	1300.69	0	237214704		High	High	0	1.483e-06	3.38	24.36	R.GNEIVLSAGSTPR.I	[3911-3923]		Used
		Checked	Confidence	Identifying Node	PSM Ambiguity	Annotated Sequence	Modifications	# Protein Groups	# Proteins	Master Protein Accessions	Protein Accessions	# Missed Cleavages	Charge	DeltaScore	DeltaCn	Rank	Search Engine Rank	m/z [Da]	MH+ [Da]	Theo. MH+ [Da]	DeltaM [ppm]	Deltam/z [Da]	Activation Type	MS Order	Isolation Interference [%]	Ion Inject Time [ms]	RT [min]	First Scan	Spectrum File	File ID	Quan Info	XCorr	Percolator q-Value	Percolator PEP	Precursor Abundance	Apex RT [min]
		FALSE	High	Sequest HT (A2)	Unambiguous	[R].GNEIVLSAGSTPR.[I]		1	13	A0A7P0T9C4	A0A7P0TBJ7; A0A7P0T8N2; A0A7P0T9C4; Q14204; A0A2R8Y5T0; A0A7P0T7V5; A0A7P0TA13; A0A2R8Y706; A0A7P0T9R4; A0A7P0TAW9; A0A7P0T916; A0A7P0TAF3; A0A7P0TB75	0	2	0.4556	0	1	1	650.846	1300.68	1300.69	-0.71	-0.00046	HCD (High Energy Collision Dissociation)	MS2	53.4025	2.444	24.3353	10650	11022022_RID_3676_control.raw	F1		3.38	0	1.483e-06	237214704	24.36
	FALSE	High	[R].QNLDALLNQLK.[S]			0.000322616	4.61937e-05	1	27	1	A0A7P0T9C4	A0A7P0T9C4 [1361-1371]	0	1269.72	0	479654560		High	High	3.042e-05	0.0002231	4.09	54.6	R.QNLDALLNQLK.S	[1361-1371]		Used
		Checked	Confidence	Identifying Node	PSM Ambiguity	Annotated Sequence	Modifications	# Protein Groups	# Proteins	Master Protein Accessions	Protein Accessions	# Missed Cleavages	Charge	DeltaScore	DeltaCn	Rank	Search Engine Rank	m/z [Da]	MH+ [Da]	Theo. MH+ [Da]	DeltaM [ppm]	Deltam/z [Da]	Activation Type	MS Order	Isolation Interference [%]	Ion Inject Time [ms]	RT [min]	First Scan	Spectrum File	File ID	Quan Info	XCorr	Percolator q-Value	Percolator PEP	Precursor Abundance	Apex RT [min]
		FALSE	High	Sequest HT (A2)	Unambiguous	[R].QNLDALLNQLK.[S]		1	27	A0A7P0T9C4	A0A7P0T9F1; A0A7P0TBJ7; A0A7P0T9S3; A0A7P0TAM4; A0A7P0T8N2; A0A2R8Y6H2; A0A7P0T9C4; A0A7P0T8W5; Q14204; A0A2R8Y5T0; A0A7P0T9K2; A0A7P0T990; A0A7P0TAV5; A0A7P0T7V5; A0A2R8YGC7; A0A7P0TA13; A0A7P0TB64; A0A2R8Y706; A0A7P0T934; A0A7P0T9R4; A0A7P0TAW9; A0A2R8YFZ7; A0A7P0T825; A0A7P0T916; A0A7P0TAF3; A0A7P0T942; A0A7P0TB75	0	2	0.4719	0	1	1	635.362	1269.72	1269.72	0.58	0.00037	HCD (High Energy Collision Dissociation)	MS2	7.14902	6.15	54.5675	31703	11022022_RID_3676_control.raw	F1		4.09	3.042e-05	0.0002231	479654560	54.6
	FALSE	High	[R].WTDENIDTVALK.[H]			0.000398554	4.61937e-05	1	23	1	A0A7P0T9C4	A0A7P0T9C4 [2845-2856]	0	1404.7	0	139505264		High	High	3.042e-05	0.0002779	2.29	39.12	R.WTDENIDTVALK.H	[2845-2856]		Used
		Checked	Confidence	Identifying Node	PSM Ambiguity	Annotated Sequence	Modifications	# Protein Groups	# Proteins	Master Protein Accessions	Protein Accessions	# Missed Cleavages	Charge	DeltaScore	DeltaCn	Rank	Search Engine Rank	m/z [Da]	MH+ [Da]	Theo. MH+ [Da]	DeltaM [ppm]	Deltam/z [Da]	Activation Type	MS Order	Isolation Interference [%]	Ion Inject Time [ms]	RT [min]	First Scan	Spectrum File	File ID	Quan Info	XCorr	Percolator q-Value	Percolator PEP	Precursor Abundance	Apex RT [min]
		FALSE	High	Sequest HT (A2)	Unambiguous	[R].WTDENIDTVALK.[H]		1	23	A0A7P0T9C4	A0A7P0T9F1; A0A7P0TBJ7; A0A7P0TAM4; A0A7P0T8N2; A0A2R8Y6H2; A0A7P0T9C4; A0A7P0T8W5; Q14204; A0A2R8Y5T0; A0A7P0T9K2; A0A7P0T990; A0A7P0TAV5; A0A7P0T7V5; A0A7P0TA13; A0A7P0TB64; A0A2R8Y706; A0A7P0T9R4; A0A7P0TAW9; A0A2R8YFZ7; A0A7P0T825; A0A7P0T916; A0A7P0TAF3; A0A7P0TB75	0	2	0.3493	0	1	1	702.855	1404.7	1404.7	1.26	0.00089	HCD (High Energy Collision Dissociation)	MS2	49.1494	1.028	39.1376	20968	11022022_RID_3676_control.raw	F1		2.29	3.042e-05	0.0002779	139505264	39.12
	FALSE	High	[R].GIFEALRPLETLPVEGLIR.[I]			0.000481958	4.61937e-05	1	23	2	A0A7P0T9C4	A0A7P0T9C4 [2805-2823]	0	2123.22	0	1209160960		High	High	8.575e-05	0.0005747	4.23	81.13	R.GIFEALRPLETLPVEGLIR.I	[2805-2823]		Used
		Checked	Confidence	Identifying Node	PSM Ambiguity	Annotated Sequence	Modifications	# Protein Groups	# Proteins	Master Protein Accessions	Protein Accessions	# Missed Cleavages	Charge	DeltaScore	DeltaCn	Rank	Search Engine Rank	m/z [Da]	MH+ [Da]	Theo. MH+ [Da]	DeltaM [ppm]	Deltam/z [Da]	Activation Type	MS Order	Isolation Interference [%]	Ion Inject Time [ms]	RT [min]	First Scan	Spectrum File	File ID	Quan Info	XCorr	Percolator q-Value	Percolator PEP	Precursor Abundance	Apex RT [min]
		FALSE	High	Sequest HT (A2)	Unambiguous	[R].GIFEALRPLETLPVEGLIR.[I]		1	23	A0A7P0T9C4	A0A7P0T9F1; A0A7P0TBJ7; A0A7P0TAM4; A0A7P0T8N2; A0A2R8Y6H2; A0A7P0T9C4; A0A7P0T8W5; Q14204; A0A2R8Y5T0; A0A7P0T9K2; A0A7P0T990; A0A7P0TAV5; A0A7P0T7V5; A0A7P0TA13; A0A7P0TB64; A0A2R8Y706; A0A7P0T9R4; A0A7P0TAW9; A0A2R8YFZ7; A0A7P0T825; A0A7P0T916; A0A7P0TAF3; A0A7P0TB75	0	2	0.5974	0	1	1	1062.11	2123.22	2123.22	-1.04	-0.0011	HCD (High Energy Collision Dissociation)	MS2	0.984506	2.057	81.0308	50017	11022022_RID_3676_control.raw	F1		2.31	5.763e-05	0.0003389	383791616	81.14
		FALSE	High	Sequest HT (A2)	Unambiguous	[R].GIFEALRPLETLPVEGLIR.[I]		1	23	A0A7P0T9C4	A0A7P0T9F1; A0A7P0TBJ7; A0A7P0TAM4; A0A7P0T8N2; A0A2R8Y6H2; A0A7P0T9C4; A0A7P0T8W5; Q14204; A0A2R8Y5T0; A0A7P0T9K2; A0A7P0T990; A0A7P0TAV5; A0A7P0T7V5; A0A7P0TA13; A0A7P0TB64; A0A2R8Y706; A0A7P0T9R4; A0A7P0TAW9; A0A2R8YFZ7; A0A7P0T825; A0A7P0T916; A0A7P0TAF3; A0A7P0TB75	0	3	0.695	0	1	1	708.412	2123.22	2123.22	-0.7	-0.0005	HCD (High Energy Collision Dissociation)	MS2	0	0.706	81.0283	50015	11022022_RID_3676_control.raw	F1		4.23	8.575e-05	0.0005747	825369344	81.13
	FALSE	High	[K].NVHLAPGWLMQLEK.[K]			0.000345247	4.61937e-05	1	11	2	A0A7P0T9C4	A0A7P0T9C4 [4098-4111]	0	1635.87	0	367321744		High	High	3.042e-05	0.0002398	3.17	51.58	K.NVHLAPGWLMQLEK.K	[4098-4111]		Used
		Checked	Confidence	Identifying Node	PSM Ambiguity	Annotated Sequence	Modifications	# Protein Groups	# Proteins	Master Protein Accessions	Protein Accessions	# Missed Cleavages	Charge	DeltaScore	DeltaCn	Rank	Search Engine Rank	m/z [Da]	MH+ [Da]	Theo. MH+ [Da]	DeltaM [ppm]	Deltam/z [Da]	Activation Type	MS Order	Isolation Interference [%]	Ion Inject Time [ms]	RT [min]	First Scan	Spectrum File	File ID	Quan Info	XCorr	Percolator q-Value	Percolator PEP	Precursor Abundance	Apex RT [min]
		FALSE	High	Sequest HT (A2)	Unambiguous	[K].NVHLAPGWLMQLEK.[K]		1	11	A0A7P0T9C4	A0A7P0TBJ7; A0A7P0T8N2; A0A7P0T9C4; Q14204; A0A2R8Y5T0; A0A7P0T7V5; A0A7P0TA13; A0A2R8Y706; A0A7P0T9R4; A0A7P0TAW9; A0A7P0T916	0	2	0.3785	0	1	1	818.438	1635.87	1635.87	1.09	0.00089	HCD (High Energy Collision Dissociation)	MS2	39.4843	2.995	51.6068	29650	11022022_RID_3676_control.raw	F1		3.17	3.042e-05	0.0002398	153355104	51.58
		FALSE	High	Sequest HT (A2)	Unambiguous	[K].NVHLAPGWLMQLEK.[K]		1	11	A0A7P0T9C4	A0A7P0TBJ7; A0A7P0T8N2; A0A7P0T9C4; Q14204; A0A2R8Y5T0; A0A7P0T7V5; A0A7P0TA13; A0A2R8Y706; A0A7P0T9R4; A0A7P0TAW9; A0A7P0T916	0	3	0.377	0	1	1	545.961	1635.87	1635.87	1.19	0.00065	HCD (High Energy Collision Dissociation)	MS2	49.7555	1.413	51.603	29647	11022022_RID_3676_control.raw	F1		3.13	0.0001137	0.0006054	213966640	51.58
	FALSE	High	[K].VNFLPEIITLSK.[E]			0.000332479	4.61937e-05	1	29	1	A0A7P0T9C4	A0A7P0T9C4 [737-748]	0	1373.8	0	133353616		High	High	3.042e-05	0.0002306	2.19	69.71	K.VNFLPEIITLSK.E	[737-748]		Used
		Checked	Confidence	Identifying Node	PSM Ambiguity	Annotated Sequence	Modifications	# Protein Groups	# Proteins	Master Protein Accessions	Protein Accessions	# Missed Cleavages	Charge	DeltaScore	DeltaCn	Rank	Search Engine Rank	m/z [Da]	MH+ [Da]	Theo. MH+ [Da]	DeltaM [ppm]	Deltam/z [Da]	Activation Type	MS Order	Isolation Interference [%]	Ion Inject Time [ms]	RT [min]	First Scan	Spectrum File	File ID	Quan Info	XCorr	Percolator q-Value	Percolator PEP	Precursor Abundance	Apex RT [min]
		FALSE	High	Sequest HT (A2)	Unambiguous	[K].VNFLPEIITLSK.[E]		1	29	A0A7P0T9C4	A0A7P0T9F1; A0A7P0TBJ7; A0A7P0T9S3; A0A7P0TAM4; A0A7P0T8N2; A0A2R8Y6H2; A0A7P0T9C4; A0A7P0T8W5; Q14204; A0A2R8Y5T0; A0A7P0T9K2; A0A7P0T990; A0A7P0TAV5; A0A7P0T7V5; A0A2R8YGC7; A0A7P0TA13; A0A7P0TB64; A0A2R8Y706; A0A7P0T934; A0A7P0T9R4; A0A7P0T9Y3; A0A7P0TBC9; A0A7P0TAW9; A0A2R8YFZ7; A0A7P0T825; A0A7P0T916; A0A7P0TAF3; A0A7P0T942; A0A7P0TB75	0	2	0.4703	0	1	1	687.41	1373.81	1373.8	5.82	0.004	HCD (High Energy Collision Dissociation)	MS2	42.755	54	69.7807	42247	11022022_RID_3676_control.raw	F1		2.19	3.042e-05	0.0002306	133353616	69.71
	FALSE	High	[R].LAETVFNFQEK.[V]			0.000377991	4.61937e-05	1	29	1	A0A7P0T9C4	A0A7P0T9C4 [836-846]	0	1325.67	0		No Quan Values	High	High	3.042e-05	0.0002644	3.11		R.LAETVFNFQEK.V	[836-846]		Not Used
		Checked	Confidence	Identifying Node	PSM Ambiguity	Annotated Sequence	Modifications	# Protein Groups	# Proteins	Master Protein Accessions	Protein Accessions	# Missed Cleavages	Charge	DeltaScore	DeltaCn	Rank	Search Engine Rank	m/z [Da]	MH+ [Da]	Theo. MH+ [Da]	DeltaM [ppm]	Deltam/z [Da]	Activation Type	MS Order	Isolation Interference [%]	Ion Inject Time [ms]	RT [min]	First Scan	Spectrum File	File ID	Quan Info	XCorr	Percolator q-Value	Percolator PEP	Precursor Abundance	Apex RT [min]
		FALSE	High	Sequest HT (A2)	Unambiguous	[R].LAETVFNFQEK.[V]		1	29	A0A7P0T9C4	A0A7P0T9F1; A0A7P0TBJ7; A0A7P0T9S3; A0A7P0TAM4; A0A7P0T8N2; A0A2R8Y6H2; A0A7P0T9C4; A0A7P0T8W5; Q14204; A0A2R8Y5T0; A0A7P0T9K2; A0A7P0T990; A0A7P0TAV5; A0A7P0T7V5; A0A2R8YGC7; A0A7P0TA13; A0A7P0TB64; A0A2R8Y706; A0A7P0T934; A0A7P0T9R4; A0A7P0T9Y3; A0A7P0TBC9; A0A7P0TAW9; A0A2R8YFZ7; A0A7P0T825; A0A7P0T916; A0A7P0TAF3; A0A7P0T942; A0A7P0TB75	0	2	0.4598	0	1	1	663.341	1325.67	1325.67	0.44	0.00029	HCD (High Energy Collision Dissociation)	MS2	29.8658	3.397	42.1432	23063	11022022_RID_3676_control.raw	F1		3.11	3.042e-05	0.0002644
	FALSE	High	[R].VTFVNFTVTR.[S]			0.000463927	4.61937e-05	1	16	1	A0A7P0T9C4	A0A7P0T9C4 [3696-3705]	0	1183.65	0	71570208		High	High	3.042e-05	0.0003259	2.78	46.11	R.VTFVNFTVTR.S	[3696-3705]		Used
		Checked	Confidence	Identifying Node	PSM Ambiguity	Annotated Sequence	Modifications	# Protein Groups	# Proteins	Master Protein Accessions	Protein Accessions	# Missed Cleavages	Charge	DeltaScore	DeltaCn	Rank	Search Engine Rank	m/z [Da]	MH+ [Da]	Theo. MH+ [Da]	DeltaM [ppm]	Deltam/z [Da]	Activation Type	MS Order	Isolation Interference [%]	Ion Inject Time [ms]	RT [min]	First Scan	Spectrum File	File ID	Quan Info	XCorr	Percolator q-Value	Percolator PEP	Precursor Abundance	Apex RT [min]
		FALSE	High	Sequest HT (A2)	Unambiguous	[R].VTFVNFTVTR.[S]		1	16	A0A7P0T9C4	A0A7P0T9F1; A0A7P0TBJ7; A0A7P0T8N2; A0A2R8Y6H2; A0A7P0T9C4; Q14204; A0A2R8Y5T0; A0A7P0T9K2; A0A7P0T7V5; A0A7P0TA13; A0A2R8Y706; A0A7P0T9R4; A0A7P0TAW9; A0A7P0T916; A0A7P0TAF3; A0A7P0TB75	0	2	0.3058	0	1	1	592.328	1183.65	1183.65	1.54	0.00091	HCD (High Energy Collision Dissociation)	MS2	11.4666	9.68	46.0966	25811	11022022_RID_3676_control.raw	F1		2.78	3.042e-05	0.0003259	71570208	46.11
	FALSE	High	[K].FNYGFEYLGVQDK.[L]			0.000155686	4.61937e-05	1	27	1	A0A7P0T9C4	A0A7P0T9C4 [1866-1878]	0	1579.74	0	83240320		High	High	3.042e-05	0.0001034	2.2	54.61	K.FNYGFEYLGVQDK.L	[1866-1878]		Used
		Checked	Confidence	Identifying Node	PSM Ambiguity	Annotated Sequence	Modifications	# Protein Groups	# Proteins	Master Protein Accessions	Protein Accessions	# Missed Cleavages	Charge	DeltaScore	DeltaCn	Rank	Search Engine Rank	m/z [Da]	MH+ [Da]	Theo. MH+ [Da]	DeltaM [ppm]	Deltam/z [Da]	Activation Type	MS Order	Isolation Interference [%]	Ion Inject Time [ms]	RT [min]	First Scan	Spectrum File	File ID	Quan Info	XCorr	Percolator q-Value	Percolator PEP	Precursor Abundance	Apex RT [min]
		FALSE	High	Sequest HT (A2)	Unambiguous	[K].FNYGFEYLGVQDK.[L]		1	27	A0A7P0T9C4	A0A7P0T9F1; A0A7P0TBJ7; A0A7P0T9S3; A0A7P0TAM4; A0A7P0T8N2; A0A2R8Y6H2; A0A7P0T9C4; A0A7P0T8W5; Q14204; A0A2R8Y5T0; A0A7P0T9K2; A0A7P0T990; A0A7P0TAV5; A0A7P0T7V5; A0A2R8YGC7; A0A7P0TA13; A0A7P0TB64; A0A2R8Y706; A0A7P0T934; A0A7P0T9R4; A0A7P0TAW9; A0A2R8YFZ7; A0A7P0T825; A0A7P0T916; A0A7P0TAF3; A0A7P0T942; A0A7P0TB75	0	2	0.4682	0	1	1	790.373	1579.74	1579.74	-2.68	-0.00212	HCD (High Energy Collision Dissociation)	MS2	0	2.17	54.6427	31757	11022022_RID_3676_control.raw	F1		2.2	3.042e-05	0.0001034	83240320	54.61
	FALSE	High	[K].ETVDQVEELR.[R]			0.000433232	4.61937e-05	1	20	1	A0A7P0T9C4	A0A7P0T9C4 [3210-3219]	0	1217.6	0	193057696		High	High	3.042e-05	0.000303	2.22	24.25	K.ETVDQVEELR.R	[3210-3219]		Used
		Checked	Confidence	Identifying Node	PSM Ambiguity	Annotated Sequence	Modifications	# Protein Groups	# Proteins	Master Protein Accessions	Protein Accessions	# Missed Cleavages	Charge	DeltaScore	DeltaCn	Rank	Search Engine Rank	m/z [Da]	MH+ [Da]	Theo. MH+ [Da]	DeltaM [ppm]	Deltam/z [Da]	Activation Type	MS Order	Isolation Interference [%]	Ion Inject Time [ms]	RT [min]	First Scan	Spectrum File	File ID	Quan Info	XCorr	Percolator q-Value	Percolator PEP	Precursor Abundance	Apex RT [min]
		FALSE	High	Sequest HT (A2)	Unambiguous	[K].ETVDQVEELR.[R]		1	20	A0A7P0T9C4	A0A7P0T9F1; A0A7P0TBJ7; A0A7P0TAM4; A0A7P0T8N2; A0A2R8Y6H2; A0A7P0T9C4; A0A7P0T8W5; Q14204; A0A2R8Y5T0; A0A7P0T9K2; A0A7P0T7V5; A0A7P0TA13; A0A2R8Y706; A0A7P0T9R4; A0A7P0TAW9; A0A2R8YFZ7; A0A7P0T825; A0A7P0T916; A0A7P0TAF3; A0A7P0TB75	0	2	0.2297	0	1	1	609.305	1217.6	1217.6	1.77	0.00108	HCD (High Energy Collision Dissociation)	MS2	49.8264	3.988	24.4042	10699	11022022_RID_3676_control.raw	F1		2.22	3.042e-05	0.000303	193057696	24.25
	FALSE	High	[K].EQPWVSVQPR.[K]			0.000225084	4.61937e-05	1	28	1	A0A7P0T9C4	A0A7P0T9C4 [1348-1357]	0	1225.63	0	382059584		High	High	3.042e-05	0.0001522	2.01	30.38	K.EQPWVSVQPR.K	[1348-1357]		Used
		Checked	Confidence	Identifying Node	PSM Ambiguity	Annotated Sequence	Modifications	# Protein Groups	# Proteins	Master Protein Accessions	Protein Accessions	# Missed Cleavages	Charge	DeltaScore	DeltaCn	Rank	Search Engine Rank	m/z [Da]	MH+ [Da]	Theo. MH+ [Da]	DeltaM [ppm]	Deltam/z [Da]	Activation Type	MS Order	Isolation Interference [%]	Ion Inject Time [ms]	RT [min]	First Scan	Spectrum File	File ID	Quan Info	XCorr	Percolator q-Value	Percolator PEP	Precursor Abundance	Apex RT [min]
		FALSE	High	Sequest HT (A2)	Unambiguous	[K].EQPWVSVQPR.[K]		1	28	A0A7P0T9C4	A0A7P0T9F1; A0A7P0TBJ7; A0A7P0T9S3; A0A7P0TAM4; A0A7P0T8N2; A0A2R8Y6H2; A0A7P0T9C4; A0A7P0T8W5; Q14204; A0A2R8Y5T0; A0A7P0T9K2; A0A7P0T990; A0A7P0TAV5; A0A7P0T7V5; A0A2R8YGC7; A0A7P0TA13; A0A7P0TB64; A0A2R8Y706; A0A7P0T934; A0A7P0T9R4; A0A7P0T9Y3; A0A7P0TAW9; A0A2R8YFZ7; A0A7P0T825; A0A7P0T916; A0A7P0TAF3; A0A7P0T942; A0A7P0TB75	0	2	0.5075	0	1	1	613.32	1225.63	1225.63	-0.33	-0.0002	HCD (High Energy Collision Dissociation)	MS2	22.1295	0.885	30.4191	14897	11022022_RID_3676_control.raw	F1		2.01	3.042e-05	0.0001522	382059584	30.38
	FALSE	High	[R].IQGLTVEQAEAVVR.[L]			0.000395547	4.61937e-05	1	13	1	A0A7P0T9C4	A0A7P0T9C4 [3924-3937]	0	1512.84	0	1158722048		High	High	3.042e-05	0.0002759	2.33	42.63	R.IQGLTVEQAEAVVR.L	[3924-3937]		Used
		Checked	Confidence	Identifying Node	PSM Ambiguity	Annotated Sequence	Modifications	# Protein Groups	# Proteins	Master Protein Accessions	Protein Accessions	# Missed Cleavages	Charge	DeltaScore	DeltaCn	Rank	Search Engine Rank	m/z [Da]	MH+ [Da]	Theo. MH+ [Da]	DeltaM [ppm]	Deltam/z [Da]	Activation Type	MS Order	Isolation Interference [%]	Ion Inject Time [ms]	RT [min]	First Scan	Spectrum File	File ID	Quan Info	XCorr	Percolator q-Value	Percolator PEP	Precursor Abundance	Apex RT [min]
		FALSE	High	Sequest HT (A2)	Unambiguous	[R].IQGLTVEQAEAVVR.[L]		1	13	A0A7P0T9C4	A0A7P0TBJ7; A0A7P0T8N2; A0A7P0T9C4; Q14204; A0A2R8Y5T0; A0A7P0T7V5; A0A7P0TA13; A0A2R8Y706; A0A7P0T9R4; A0A7P0TAW9; A0A7P0T916; A0A7P0TAF3; A0A7P0TB75	0	2	0.3476	0	1	1	756.922	1512.84	1512.84	-0.38	-0.00029	HCD (High Energy Collision Dissociation)	MS2	65.3624	2.5	42.5476	23342	11022022_RID_3676_control.raw	F1		2.33	3.042e-05	0.0002759	1158722048	42.63
	FALSE	High	[K].LMHVAYEEFEK.[V]			0.000208837	4.61937e-05	1	29	1	A0A7P0T9C4	A0A7P0T9C4 [401-411]	0	1395.66	0	20715812		High	High	3.042e-05	0.000141	2.29	28.12	K.LMHVAYEEFEK.V	[401-411]		Used
		Checked	Confidence	Identifying Node	PSM Ambiguity	Annotated Sequence	Modifications	# Protein Groups	# Proteins	Master Protein Accessions	Protein Accessions	# Missed Cleavages	Charge	DeltaScore	DeltaCn	Rank	Search Engine Rank	m/z [Da]	MH+ [Da]	Theo. MH+ [Da]	DeltaM [ppm]	Deltam/z [Da]	Activation Type	MS Order	Isolation Interference [%]	Ion Inject Time [ms]	RT [min]	First Scan	Spectrum File	File ID	Quan Info	XCorr	Percolator q-Value	Percolator PEP	Precursor Abundance	Apex RT [min]
		FALSE	High	Sequest HT (A2)	Unambiguous	[K].LMHVAYEEFEK.[V]		1	29	A0A7P0T9C4	A0A7P0T9F1; A0A7P0TBJ7; A0A7P0T9S3; A0A7P0TAM4; A0A7P0T8N2; A0A2R8Y6H2; A0A7P0T9C4; A0A7P0T8W5; Q14204; A0A2R8Y5T0; A0A7P0T9K2; A0A7P0T990; A0A7P0TAV5; A0A7P0T7V5; A0A2R8YGC7; A0A7P0TA13; A0A7P0TB64; A0A2R8Y706; A0A7P0T934; A0A7P0T9R4; A0A7P0T9Y3; A0A7P0TBC9; A0A7P0TAW9; A0A2R8YFZ7; A0A7P0T825; A0A7P0T916; A0A7P0TAF3; A0A7P0T942; A0A7P0TB75	0	3	0.2926	0	1	1	465.892	1395.66	1395.66	-0.44	-0.00021	HCD (High Energy Collision Dissociation)	MS2	53.5176	13.26	28.1326	13299	11022022_RID_3676_control.raw	F1		2.29	3.042e-05	0.000141	20715812	28.12
	FALSE	High	[R].YPLIIDPSGQATEFIMNEYKDR.[K]			0.000500733	8.77698e-05	1	18	1	A0A7P0T9C4	A0A7P0T9C4 [3586-3607]	1	2600.27	0	57332900		High	High	5.763e-05	0.0003536	3.53	69.69	R.YPLIIDPSGQATEFIMNEYKDR.K	[3586-3607]		Used
		Checked	Confidence	Identifying Node	PSM Ambiguity	Annotated Sequence	Modifications	# Protein Groups	# Proteins	Master Protein Accessions	Protein Accessions	# Missed Cleavages	Charge	DeltaScore	DeltaCn	Rank	Search Engine Rank	m/z [Da]	MH+ [Da]	Theo. MH+ [Da]	DeltaM [ppm]	Deltam/z [Da]	Activation Type	MS Order	Isolation Interference [%]	Ion Inject Time [ms]	RT [min]	First Scan	Spectrum File	File ID	Quan Info	XCorr	Percolator q-Value	Percolator PEP	Precursor Abundance	Apex RT [min]
		FALSE	High	Sequest HT (A2)	Unambiguous	[R].YPLIIDPSGQATEFIMNEYKDR.[K]		1	18	A0A7P0T9C4	A0A7P0T9F1; A0A7P0TBJ7; A0A7P0T8N2; A0A2R8Y6H2; A0A7P0T9C4; A0A7P0T8W5; Q14204; A0A2R8Y5T0; A0A7P0T9K2; A0A7P0T7V5; A0A7P0TA13; A0A2R8Y706; A0A7P0T9R4; A0A7P0TAW9; A0A2R8YFZ7; A0A7P0T916; A0A7P0TAF3; A0A7P0TB75	1	3	0.5156	0	1	1	867.426	2600.26	2600.27	-2.23	-0.00193	HCD (High Energy Collision Dissociation)	MS2	0	6.516	69.6355	42146	11022022_RID_3676_control.raw	F1		3.53	5.763e-05	0.0003536	57332900	69.69
	FALSE	High	[R].TSFLDDAFR.[K]			0.000651408	8.77698e-05	1	18	1	A0A7P0T9C4	A0A7P0T9C4 [3612-3620]	0	1071.51	0	130855680		High	High	5.763e-05	0.0004649	1.99	47.88	R.TSFLDDAFR.K	[3612-3620]		Used
		Checked	Confidence	Identifying Node	PSM Ambiguity	Annotated Sequence	Modifications	# Protein Groups	# Proteins	Master Protein Accessions	Protein Accessions	# Missed Cleavages	Charge	DeltaScore	DeltaCn	Rank	Search Engine Rank	m/z [Da]	MH+ [Da]	Theo. MH+ [Da]	DeltaM [ppm]	Deltam/z [Da]	Activation Type	MS Order	Isolation Interference [%]	Ion Inject Time [ms]	RT [min]	First Scan	Spectrum File	File ID	Quan Info	XCorr	Percolator q-Value	Percolator PEP	Precursor Abundance	Apex RT [min]
		FALSE	High	Sequest HT (A2)	Unambiguous	[R].TSFLDDAFR.[K]		1	18	A0A7P0T9C4	A0A7P0T9F1; A0A7P0TBJ7; A0A7P0T8N2; A0A2R8Y6H2; A0A7P0T9C4; A0A7P0T8W5; Q14204; A0A2R8Y5T0; A0A7P0T9K2; A0A7P0T7V5; A0A7P0TA13; A0A2R8Y706; A0A7P0T9R4; A0A7P0TAW9; A0A2R8YFZ7; A0A7P0T916; A0A7P0TAF3; A0A7P0TB75	0	2	0.4925	0	1	1	536.259	1071.51	1071.51	-0.18	-0.0001	HCD (High Energy Collision Dissociation)	MS2	7.40983	4.824	47.8412	27030	11022022_RID_3676_control.raw	F1		1.99	5.763e-05	0.0004649	130855680	47.88
	FALSE	High	[K].IKETVDQVEELRR.[D]			0.00071596	8.77698e-05	1	20	2	A0A7P0T9C4	A0A7P0T9C4 [3208-3220]	2	1614.88	0	92875038		High	High	5.763e-05	0.0005098	3.26	16.19	K.IKETVDQVEELRR.D	[3208-3220]		Used
		Checked	Confidence	Identifying Node	PSM Ambiguity	Annotated Sequence	Modifications	# Protein Groups	# Proteins	Master Protein Accessions	Protein Accessions	# Missed Cleavages	Charge	DeltaScore	DeltaCn	Rank	Search Engine Rank	m/z [Da]	MH+ [Da]	Theo. MH+ [Da]	DeltaM [ppm]	Deltam/z [Da]	Activation Type	MS Order	Isolation Interference [%]	Ion Inject Time [ms]	RT [min]	First Scan	Spectrum File	File ID	Quan Info	XCorr	Percolator q-Value	Percolator PEP	Precursor Abundance	Apex RT [min]
		FALSE	High	Sequest HT (A2)	Unambiguous	[K].IKETVDQVEELRR.[D]		1	20	A0A7P0T9C4	A0A7P0T9F1; A0A7P0TBJ7; A0A7P0TAM4; A0A7P0T8N2; A0A2R8Y6H2; A0A7P0T9C4; A0A7P0T8W5; Q14204; A0A2R8Y5T0; A0A7P0T9K2; A0A7P0T7V5; A0A7P0TA13; A0A2R8Y706; A0A7P0T9R4; A0A7P0TAW9; A0A2R8YFZ7; A0A7P0T825; A0A7P0T916; A0A7P0TAF3; A0A7P0TB75	2	4	0.319	0	1	1	404.476	1614.88	1614.88	-0.26	-0.0001	HCD (High Energy Collision Dissociation)	MS2	10.2896	54	16.1295	4947	11022022_RID_3676_control.raw	F1		3.26	5.763e-05	0.0005098	31411962	16.19
		FALSE	High	Sequest HT (A2)	Unambiguous	[K].IKETVDQVEELRR.[D]		1	20	A0A7P0T9C4	A0A7P0T9F1; A0A7P0TBJ7; A0A7P0TAM4; A0A7P0T8N2; A0A2R8Y6H2; A0A7P0T9C4; A0A7P0T8W5; Q14204; A0A2R8Y5T0; A0A7P0T9K2; A0A7P0T7V5; A0A7P0TA13; A0A2R8Y706; A0A7P0T9R4; A0A7P0TAW9; A0A2R8YFZ7; A0A7P0T825; A0A7P0T916; A0A7P0TAF3; A0A7P0TB75	2	3	0.2261	0	1	1	538.965	1614.88	1614.88	0.43	0.00023	HCD (High Energy Collision Dissociation)	MS2	46.5957	20.244	16.1054	4931	11022022_RID_3676_control.raw	F1		2.61	0.000404	0.005607	61463076	16.19
	FALSE	High	[K].VAEVLFDAADANAIEEVNLAYENVK.[E]			0.000806854	0.000130702	1	29	2	A0A7P0T9C4	A0A7P0T9C4 [507-531]	0	2707.35	0	135720112		High	High	0.0001971	0.003387	2.61	78.98	K.VAEVLFDAADANAIEEVNLAYENVK.E	[507-531]		Used
		Checked	Confidence	Identifying Node	PSM Ambiguity	Annotated Sequence	Modifications	# Protein Groups	# Proteins	Master Protein Accessions	Protein Accessions	# Missed Cleavages	Charge	DeltaScore	DeltaCn	Rank	Search Engine Rank	m/z [Da]	MH+ [Da]	Theo. MH+ [Da]	DeltaM [ppm]	Deltam/z [Da]	Activation Type	MS Order	Isolation Interference [%]	Ion Inject Time [ms]	RT [min]	First Scan	Spectrum File	File ID	Quan Info	XCorr	Percolator q-Value	Percolator PEP	Precursor Abundance	Apex RT [min]
		FALSE	High	Sequest HT (A2)	Unambiguous	[K].VAEVLFDAADANAIEEVNLAYENVK.[E]		1	29	A0A7P0T9C4	A0A7P0T9F1; A0A7P0TBJ7; A0A7P0T9S3; A0A7P0TAM4; A0A7P0T8N2; A0A2R8Y6H2; A0A7P0T9C4; A0A7P0T8W5; Q14204; A0A2R8Y5T0; A0A7P0T9K2; A0A7P0T990; A0A7P0TAV5; A0A7P0T7V5; A0A2R8YGC7; A0A7P0TA13; A0A7P0TB64; A0A2R8Y706; A0A7P0T934; A0A7P0T9R4; A0A7P0T9Y3; A0A7P0TBC9; A0A7P0TAW9; A0A2R8YFZ7; A0A7P0T825; A0A7P0T916; A0A7P0TAF3; A0A7P0T942; A0A7P0TB75	0	3	0.2233	0	1	1	903.12	2707.35	2707.35	0.01	1e-05	HCD (High Energy Collision Dissociation)	MS2	34.4178	8.306	79.2523	48790	11022022_RID_3676_control.raw	F1		2.15	8.575e-05	0.0005762	135720112	78.98
		FALSE	High	Sequest HT (A2)	Unambiguous	[K].VAEVLFDAADANAIEEVNLAYENVK.[E]		1	29	A0A7P0T9C4	A0A7P0T9F1; A0A7P0TBJ7; A0A7P0T9S3; A0A7P0TAM4; A0A7P0T8N2; A0A2R8Y6H2; A0A7P0T9C4; A0A7P0T8W5; Q14204; A0A2R8Y5T0; A0A7P0T9K2; A0A7P0T990; A0A7P0TAV5; A0A7P0T7V5; A0A2R8YGC7; A0A7P0TA13; A0A7P0TB64; A0A2R8Y706; A0A7P0T934; A0A7P0T9R4; A0A7P0T9Y3; A0A7P0TBC9; A0A7P0TAW9; A0A2R8YFZ7; A0A7P0T825; A0A7P0T916; A0A7P0TAF3; A0A7P0T942; A0A7P0TB75	0	2	0.5402	0	1	1	1354.18	2707.35	2707.35	1.36	0.00184	HCD (High Energy Collision Dissociation)	MS2	0	23.188	78.9851	48604	11022022_RID_3676_control.raw	F1		2.61	0.0001971	0.003387
	FALSE	High	[K].NYMSNPSYNYEIVNR.[A]			0.000762926	0.000130702	1	20	1	A0A7P0T9C4	A0A7P0T9C4 [3370-3384]	0	1863.83	0		No Quan Values	High	High	8.575e-05	0.0005428	1.83		K.NYMSNPSYNYEIVNR.A	[3370-3384]		Not Used
		Checked	Confidence	Identifying Node	PSM Ambiguity	Annotated Sequence	Modifications	# Protein Groups	# Proteins	Master Protein Accessions	Protein Accessions	# Missed Cleavages	Charge	DeltaScore	DeltaCn	Rank	Search Engine Rank	m/z [Da]	MH+ [Da]	Theo. MH+ [Da]	DeltaM [ppm]	Deltam/z [Da]	Activation Type	MS Order	Isolation Interference [%]	Ion Inject Time [ms]	RT [min]	First Scan	Spectrum File	File ID	Quan Info	XCorr	Percolator q-Value	Percolator PEP	Precursor Abundance	Apex RT [min]
		FALSE	High	Sequest HT (A2)	Unambiguous	[K].NYMSNPSYNYEIVNR.[A]		1	20	A0A7P0T9C4	A0A7P0T9F1; A0A7P0TBJ7; A0A7P0TAM4; A0A7P0T8N2; A0A2R8Y6H2; A0A7P0T9C4; A0A7P0T8W5; Q14204; A0A2R8Y5T0; A0A7P0T9K2; A0A7P0T7V5; A0A7P0TA13; A0A2R8Y706; A0A7P0T9R4; A0A7P0TAW9; A0A2R8YFZ7; A0A7P0T825; A0A7P0T916; A0A7P0TAF3; A0A7P0TB75	0	2	0.1585	0	1	1	932.42	1863.83	1863.83	-0.16	-0.00015	HCD (High Energy Collision Dissociation)	MS2	24.9419	6.506	36.9597	19446	11022022_RID_3676_control.raw	F1		1.83	8.575e-05	0.0005428
	FALSE	High	[R].YPLIIDPSGQATEFIMNEYKDR.[K]	1xDeamidated [Q10]		0.000889054	0.000157116	1	18	1	A0A7P0T9C4	A0A7P0T9C4 [3586-3607]	1	2601.25	0		Not Reliable	High	High	0.0001299	0.0006375	3.6		R.YPLIIDPSGQATEFIMNEYKDR.K	[3586-3607]		Not Used
		Checked	Confidence	Identifying Node	PSM Ambiguity	Annotated Sequence	Modifications	# Protein Groups	# Proteins	Master Protein Accessions	Protein Accessions	# Missed Cleavages	Charge	DeltaScore	DeltaCn	Rank	Search Engine Rank	m/z [Da]	MH+ [Da]	Theo. MH+ [Da]	DeltaM [ppm]	Deltam/z [Da]	Activation Type	MS Order	Isolation Interference [%]	Ion Inject Time [ms]	RT [min]	First Scan	Spectrum File	File ID	Quan Info	XCorr	Percolator q-Value	Percolator PEP	Precursor Abundance	Apex RT [min]
		FALSE	High	Sequest HT (A2)	Unambiguous	[R].YPLIIDPSGqATEFIMNEYKDR.[K]	Q10(Deamidated)	1	18	A0A7P0T9C4	A0A7P0T9F1; A0A7P0TBJ7; A0A7P0T8N2; A0A2R8Y6H2; A0A7P0T9C4; A0A7P0T8W5; Q14204; A0A2R8Y5T0; A0A7P0T9K2; A0A7P0T7V5; A0A7P0TA13; A0A2R8Y706; A0A7P0T9R4; A0A7P0TAW9; A0A2R8YFZ7; A0A7P0T916; A0A7P0TAF3; A0A7P0TB75	1	3	0.0528	0	1	1	867.762	2601.27	2601.25	6.36	0.00551	HCD (High Energy Collision Dissociation)	MS2	27.8586	4.265	69.6141	42132	11022022_RID_3676_control.raw	F1	Not Reliable	3.6	0.0001299	0.0006375
	FALSE	High	[R].SIPLDEGEDEAQRR.[R]			0.000957175	0.000157116	1	25	2	A0A7P0T9C4	A0A7P0T9C4 [2384-2397]	1	1614.77	0	151822352		High	High	0.0001299	0.0006844	2.46	16.52	R.SIPLDEGEDEAQRR.R	[2384-2397]		Used
		Checked	Confidence	Identifying Node	PSM Ambiguity	Annotated Sequence	Modifications	# Protein Groups	# Proteins	Master Protein Accessions	Protein Accessions	# Missed Cleavages	Charge	DeltaScore	DeltaCn	Rank	Search Engine Rank	m/z [Da]	MH+ [Da]	Theo. MH+ [Da]	DeltaM [ppm]	Deltam/z [Da]	Activation Type	MS Order	Isolation Interference [%]	Ion Inject Time [ms]	RT [min]	First Scan	Spectrum File	File ID	Quan Info	XCorr	Percolator q-Value	Percolator PEP	Precursor Abundance	Apex RT [min]
		FALSE	High	Sequest HT (A2)	Unambiguous	[R].SIPLDEGEDEAQRR.[R]		1	25	A0A7P0T9C4	A0A7P0T9F1; A0A7P0TBJ7; A0A7P0TAM4; A0A7P0T8N2; A0A2R8Y6H2; A0A7P0T9C4; A0A7P0T8W5; Q14204; A0A2R8Y5T0; A0A7P0T9K2; A0A7P0T990; A0A7P0TAV5; A0A7P0T7V5; A0A2R8YGC7; A0A7P0TA13; A0A7P0TB64; A0A2R8Y706; A0A7P0T9R4; A0A7P0TAW9; A0A2R8YFZ7; A0A7P0T825; A0A7P0T916; A0A7P0TAF3; A0A7P0T942; A0A7P0TB75	1	3	0.4797	0	1	1	538.929	1614.77	1614.77	0.68	0.00036	HCD (High Energy Collision Dissociation)	MS2	18.4459	13.225	16.4582	5173	11022022_RID_3676_control.raw	F1		2.46	0.0001299	0.0006844	107893392	16.52
		FALSE	High	Sequest HT (A2)	Unambiguous	[R].SIPLDEGEDEAQRR.[R]		1	25	A0A7P0T9C4	A0A7P0T9F1; A0A7P0TBJ7; A0A7P0TAM4; A0A7P0T8N2; A0A2R8Y6H2; A0A7P0T9C4; A0A7P0T8W5; Q14204; A0A2R8Y5T0; A0A7P0T9K2; A0A7P0T990; A0A7P0TAV5; A0A7P0T7V5; A0A2R8YGC7; A0A7P0TA13; A0A7P0TB64; A0A2R8Y706; A0A7P0T9R4; A0A7P0TAW9; A0A2R8YFZ7; A0A7P0T825; A0A7P0T916; A0A7P0TAF3; A0A7P0T942; A0A7P0TB75	1	2	0.0927	0	1	1	807.89	1614.77	1614.77	0.38	0.00031	HCD (High Energy Collision Dissociation)	MS2	9.42366	12.828	16.5173	5214	11022022_RID_3676_control.raw	F1		1.51	0.003789	0.08339	43928960	16.51
	FALSE	High	[K].DHLYGTLDPNTR.[E]			0.00495425	0.000228056	1	27	1	A0A7P0T9C4	A0A7P0T9C4 [2262-2273]	0	1401.68	0	57738644		High	High	0.0001971	0.003256	2.65	22.42	K.DHLYGTLDPNTR.E	[2262-2273]		Used
		Checked	Confidence	Identifying Node	PSM Ambiguity	Annotated Sequence	Modifications	# Protein Groups	# Proteins	Master Protein Accessions	Protein Accessions	# Missed Cleavages	Charge	DeltaScore	DeltaCn	Rank	Search Engine Rank	m/z [Da]	MH+ [Da]	Theo. MH+ [Da]	DeltaM [ppm]	Deltam/z [Da]	Activation Type	MS Order	Isolation Interference [%]	Ion Inject Time [ms]	RT [min]	First Scan	Spectrum File	File ID	Quan Info	XCorr	Percolator q-Value	Percolator PEP	Precursor Abundance	Apex RT [min]
		FALSE	High	Sequest HT (A2)	Unambiguous	[K].DHLYGTLDPNTR.[E]		1	27	A0A7P0T9C4	A0A7P0T9F1; A0A7P0TBJ7; A0A7P0T9S3; A0A7P0TAM4; A0A7P0T8N2; A0A2R8Y6H2; A0A7P0T9C4; A0A7P0T8W5; Q14204; A0A2R8Y5T0; A0A7P0T9K2; A0A7P0T990; A0A7P0TAV5; A0A7P0T7V5; A0A2R8YGC7; A0A7P0TA13; A0A7P0TB64; A0A2R8Y706; A0A7P0T934; A0A7P0T9R4; A0A7P0TAW9; A0A2R8YFZ7; A0A7P0T825; A0A7P0T916; A0A7P0TAF3; A0A7P0T942; A0A7P0TB75	0	3	0.4528	0	1	1	467.897	1401.68	1401.68	-0.24	-0.00011	HCD (High Energy Collision Dissociation)	MS2	16.6568	10.588	22.4232	9313	11022022_RID_3676_control.raw	F1		2.65	0.0001971	0.003256	57738644	22.42
	FALSE	High	[K].DFPLNDLLSATELDKIR.[Q]			0.005234	0.000228056	1	29	1	A0A7P0T9C4	A0A7P0T9C4 [338-354]	1	1960.04	0	59432108		High	High	0.0001971	0.003448	2	77.41	K.DFPLNDLLSATELDKIR.Q	[338-354]		Used
		Checked	Confidence	Identifying Node	PSM Ambiguity	Annotated Sequence	Modifications	# Protein Groups	# Proteins	Master Protein Accessions	Protein Accessions	# Missed Cleavages	Charge	DeltaScore	DeltaCn	Rank	Search Engine Rank	m/z [Da]	MH+ [Da]	Theo. MH+ [Da]	DeltaM [ppm]	Deltam/z [Da]	Activation Type	MS Order	Isolation Interference [%]	Ion Inject Time [ms]	RT [min]	First Scan	Spectrum File	File ID	Quan Info	XCorr	Percolator q-Value	Percolator PEP	Precursor Abundance	Apex RT [min]
		FALSE	High	Sequest HT (A2)	Unambiguous	[K].DFPLNDLLSATELDKIR.[Q]		1	29	A0A7P0T9C4	A0A7P0T9F1; A0A7P0TBJ7; A0A7P0T9S3; A0A7P0TAM4; A0A7P0T8N2; A0A2R8Y6H2; A0A7P0T9C4; A0A7P0T8W5; Q14204; A0A2R8Y5T0; A0A7P0T9K2; A0A7P0T990; A0A7P0TAV5; A0A7P0T7V5; A0A2R8YGC7; A0A7P0TA13; A0A7P0TB64; A0A2R8Y706; A0A7P0T934; A0A7P0T9R4; A0A7P0T9Y3; A0A7P0TBC9; A0A7P0TAW9; A0A2R8YFZ7; A0A7P0T825; A0A7P0T916; A0A7P0TAF3; A0A7P0T942; A0A7P0TB75	1	2	0.505	0	1	1	980.523	1960.04	1960.04	0.32	0.00032	HCD (High Energy Collision Dissociation)	MS2	26.1578	4.28	77.4276	47529	11022022_RID_3676_control.raw	F1		2	0.0001971	0.003448	59432108	77.41
	FALSE	High	[R].KGKEDEGEEAASPMLQIQR.[D]			0.00474147	0.000228056	1	25	1	A0A7P0T9C4	A0A7P0T9C4 [2399-2417]	2	2116.03	0	26560982		High	High	0.0001971	0.003123	4.46	19.98	R.KGKEDEGEEAASPMLQIQR.D	[2399-2417]		Used
		Checked	Confidence	Identifying Node	PSM Ambiguity	Annotated Sequence	Modifications	# Protein Groups	# Proteins	Master Protein Accessions	Protein Accessions	# Missed Cleavages	Charge	DeltaScore	DeltaCn	Rank	Search Engine Rank	m/z [Da]	MH+ [Da]	Theo. MH+ [Da]	DeltaM [ppm]	Deltam/z [Da]	Activation Type	MS Order	Isolation Interference [%]	Ion Inject Time [ms]	RT [min]	First Scan	Spectrum File	File ID	Quan Info	XCorr	Percolator q-Value	Percolator PEP	Precursor Abundance	Apex RT [min]
		FALSE	High	Sequest HT (A2)	Unambiguous	[R].KGKEDEGEEAASPMLQIQR.[D]		1	25	A0A7P0T9C4	A0A7P0T9F1; A0A7P0TBJ7; A0A7P0TAM4; A0A7P0T8N2; A0A2R8Y6H2; A0A7P0T9C4; A0A7P0T8W5; Q14204; A0A2R8Y5T0; A0A7P0T9K2; A0A7P0T990; A0A7P0TAV5; A0A7P0T7V5; A0A2R8YGC7; A0A7P0TA13; A0A7P0TB64; A0A2R8Y706; A0A7P0T9R4; A0A7P0TAW9; A0A2R8YFZ7; A0A7P0T825; A0A7P0T916; A0A7P0TAF3; A0A7P0T942; A0A7P0TB75	2	3	0.4888	0	1	1	706.017	2116.04	2116.03	0.53	0.00038	HCD (High Energy Collision Dissociation)	MS2	58.9284	11.712	19.99	7621	11022022_RID_3676_control.raw	F1		4.46	0.0001971	0.003123	26560982	19.98
	FALSE	High	[R].RTPNGVVLAPVQLGK.[W]	1xDeamidated [N4]		0.00398103	0.000228056	1	25	1	A0A7P0T9C4	A0A7P0T9C4 [2643-2657]	1	1549.91	0		No Quan Values	High	High	0.0001971	0.002659	3.19		R.RTPNGVVLAPVQLGK.W	[2643-2657]		Not Used
		Checked	Confidence	Identifying Node	PSM Ambiguity	Annotated Sequence	Modifications	# Protein Groups	# Proteins	Master Protein Accessions	Protein Accessions	# Missed Cleavages	Charge	DeltaScore	DeltaCn	Rank	Search Engine Rank	m/z [Da]	MH+ [Da]	Theo. MH+ [Da]	DeltaM [ppm]	Deltam/z [Da]	Activation Type	MS Order	Isolation Interference [%]	Ion Inject Time [ms]	RT [min]	First Scan	Spectrum File	File ID	Quan Info	XCorr	Percolator q-Value	Percolator PEP	Precursor Abundance	Apex RT [min]
		FALSE	High	Sequest HT (A2)	Unambiguous	[R].RTPnGVVLAPVQLGK.[W]	N4(Deamidated)	1	25	A0A7P0T9C4	A0A7P0T9F1; A0A7P0TBJ7; A0A7P0TAM4; A0A7P0T8N2; A0A2R8Y6H2; A0A7P0T9C4; A0A7P0T8W5; Q14204; A0A2R8Y5T0; A0A7P0T9K2; A0A7P0T990; A0A7P0TAV5; A0A7P0T7V5; A0A2R8YGC7; A0A7P0TA13; A0A7P0TB64; A0A2R8Y706; A0A7P0T9R4; A0A7P0TAW9; A0A2R8YFZ7; A0A7P0T825; A0A7P0T916; A0A7P0TAF3; A0A7P0T942; A0A7P0TB75	1	2	0.3166	0	1	1	775.457	1549.91	1549.91	0.73	0.00057	HCD (High Energy Collision Dissociation)	MS2	54.0316	4.828	34.2859	17594	11022022_RID_3676_control.raw	F1		3.19	0.0001971	0.002659	50269800	34.26
	FALSE	High	[R].FYFVGDEDLLEIIGNSK.[N]	1xDeamidated [N15]		0.003938	0.000228056	1	27	1	A0A7P0T9C4	A0A7P0T9C4 [1629-1645]	0	1959.96	0		Not Reliable	High	High	0.0001971	0.002627	3.26		R.FYFVGDEDLLEIIGNSK.N	[1629-1645]		Not Used
		Checked	Confidence	Identifying Node	PSM Ambiguity	Annotated Sequence	Modifications	# Protein Groups	# Proteins	Master Protein Accessions	Protein Accessions	# Missed Cleavages	Charge	DeltaScore	DeltaCn	Rank	Search Engine Rank	m/z [Da]	MH+ [Da]	Theo. MH+ [Da]	DeltaM [ppm]	Deltam/z [Da]	Activation Type	MS Order	Isolation Interference [%]	Ion Inject Time [ms]	RT [min]	First Scan	Spectrum File	File ID	Quan Info	XCorr	Percolator q-Value	Percolator PEP	Precursor Abundance	Apex RT [min]
		FALSE	High	Sequest HT (A2)	Unambiguous	[R].FYFVGDEDLLEIIGnSK.[N]	N15(Deamidated)	1	27	A0A7P0T9C4	A0A7P0T9F1; A0A7P0TBJ7; A0A7P0T9S3; A0A7P0TAM4; A0A7P0T8N2; A0A2R8Y6H2; A0A7P0T9C4; A0A7P0T8W5; Q14204; A0A2R8Y5T0; A0A7P0T9K2; A0A7P0T990; A0A7P0TAV5; A0A7P0T7V5; A0A2R8YGC7; A0A7P0TA13; A0A7P0TB64; A0A2R8Y706; A0A7P0T934; A0A7P0T9R4; A0A7P0TAW9; A0A2R8YFZ7; A0A7P0T825; A0A7P0T916; A0A7P0TAF3; A0A7P0T942; A0A7P0TB75	0	2	0.4509	0	1	1	980.49	1959.97	1959.96	6.77	0.00663	HCD (High Energy Collision Dissociation)	MS2	0	4.653	85.0115	52766	11022022_RID_3676_control.raw	F1	Not Reliable	3.26	0.0001971	0.002627
	FALSE	High	[R].DLPPVSGSIIWAK.[Q]			0.00659184	0.000376057	1	29	2	A0A7P0T9C4	A0A7P0T9C4 [640-652]	0	1382.77	0	144548944		High	High	0.0002922	0.004304	1.9	60.11	R.DLPPVSGSIIWAK.Q	[640-652]		Used
		Checked	Confidence	Identifying Node	PSM Ambiguity	Annotated Sequence	Modifications	# Protein Groups	# Proteins	Master Protein Accessions	Protein Accessions	# Missed Cleavages	Charge	DeltaScore	DeltaCn	Rank	Search Engine Rank	m/z [Da]	MH+ [Da]	Theo. MH+ [Da]	DeltaM [ppm]	Deltam/z [Da]	Activation Type	MS Order	Isolation Interference [%]	Ion Inject Time [ms]	RT [min]	First Scan	Spectrum File	File ID	Quan Info	XCorr	Percolator q-Value	Percolator PEP	Precursor Abundance	Apex RT [min]
		FALSE	High	Sequest HT (A2)	Unambiguous	[R].DLPPVSGSIIWAK.[Q]		1	29	A0A7P0T9C4	A0A7P0T9F1; A0A7P0TBJ7; A0A7P0T9S3; A0A7P0TAM4; A0A7P0T8N2; A0A2R8Y6H2; A0A7P0T9C4; A0A7P0T8W5; Q14204; A0A2R8Y5T0; A0A7P0T9K2; A0A7P0T990; A0A7P0TAV5; A0A7P0T7V5; A0A2R8YGC7; A0A7P0TA13; A0A7P0TB64; A0A2R8Y706; A0A7P0T934; A0A7P0T9R4; A0A7P0T9Y3; A0A7P0TBC9; A0A7P0TAW9; A0A2R8YFZ7; A0A7P0T825; A0A7P0T916; A0A7P0TAF3; A0A7P0T942; A0A7P0TB75	0	2	0.2947	0	1	1	691.887	1382.77	1382.77	-0.52	-0.00036	HCD (High Energy Collision Dissociation)	MS2	34.9454	5.382	60.3296	35705	11022022_RID_3676_control.raw	F1		1.9	0.0002922	0.004304	144548944	60.11
		FALSE	High	Sequest HT (A2)	Unambiguous	[R].DLPPVSGSIIWAK.[Q]		1	29	A0A7P0T9C4	A0A7P0T9F1; A0A7P0TBJ7; A0A7P0T9S3; A0A7P0TAM4; A0A7P0T8N2; A0A2R8Y6H2; A0A7P0T9C4; A0A7P0T8W5; Q14204; A0A2R8Y5T0; A0A7P0T9K2; A0A7P0T990; A0A7P0TAV5; A0A7P0T7V5; A0A2R8YGC7; A0A7P0TA13; A0A7P0TB64; A0A2R8Y706; A0A7P0T934; A0A7P0T9R4; A0A7P0T9Y3; A0A7P0TBC9; A0A7P0TAW9; A0A2R8YFZ7; A0A7P0T825; A0A7P0T916; A0A7P0TAF3; A0A7P0T942; A0A7P0TB75	0	2	0.2276	0	1	1	691.885	1382.76	1382.77	-3.34	-0.00231	HCD (High Energy Collision Dissociation)	MS2	41.4889	2.068	60.042	35505	11022022_RID_3676_control.raw	F1		1.45	0.004221	0.08807	144548944	60.11
	FALSE	High	[K].TLMAQSIYGGR.[V]			0.0113019	0.000584396	1	8	1	A0A7P0T9C4	A0A7P0T9C4 [4245-4255]	0	1196.61	0		No Quan Values	High	High	0.0004241	0.007351	2.44		K.TLMAQSIYGGR.V	[4245-4255]		Not Used
		Checked	Confidence	Identifying Node	PSM Ambiguity	Annotated Sequence	Modifications	# Protein Groups	# Proteins	Master Protein Accessions	Protein Accessions	# Missed Cleavages	Charge	DeltaScore	DeltaCn	Rank	Search Engine Rank	m/z [Da]	MH+ [Da]	Theo. MH+ [Da]	DeltaM [ppm]	Deltam/z [Da]	Activation Type	MS Order	Isolation Interference [%]	Ion Inject Time [ms]	RT [min]	First Scan	Spectrum File	File ID	Quan Info	XCorr	Percolator q-Value	Percolator PEP	Precursor Abundance	Apex RT [min]
		FALSE	High	Sequest HT (A2)	Unambiguous	[K].TLMAQSIYGGR.[V]		1	8	A0A7P0T9C4	A0A7P0T9C4; Q14204; A0A2R8Y5T0; A0A7P0T7V5; A0A7P0TA13; A0A2R8Y706; A0A7P0T9R4; A0A7P0TAW9	0	2	0.3852	0	1	1	598.808	1196.61	1196.61	-0.65	-0.00039	HCD (High Energy Collision Dissociation)	MS2	25.4364	2.695	29.59	14317	11022022_RID_3676_control.raw	F1		2.44	0.0004241	0.007351
	FALSE	High	[K].MVVLSLPR.[I]			0.0134971	0.000651372	1	29	1	A0A7P0T9C4	A0A7P0T9C4 [991-998]	0	914.549	0	119311560		High	High	0.0004667	0.008852	2.11	41.4	K.MVVLSLPR.I	[991-998]		Used
		Checked	Confidence	Identifying Node	PSM Ambiguity	Annotated Sequence	Modifications	# Protein Groups	# Proteins	Master Protein Accessions	Protein Accessions	# Missed Cleavages	Charge	DeltaScore	DeltaCn	Rank	Search Engine Rank	m/z [Da]	MH+ [Da]	Theo. MH+ [Da]	DeltaM [ppm]	Deltam/z [Da]	Activation Type	MS Order	Isolation Interference [%]	Ion Inject Time [ms]	RT [min]	First Scan	Spectrum File	File ID	Quan Info	XCorr	Percolator q-Value	Percolator PEP	Precursor Abundance	Apex RT [min]
		FALSE	High	Sequest HT (A2)	Unambiguous	[K].MVVLSLPR.[I]		1	29	A0A7P0T9C4	A0A7P0T9F1; A0A7P0TBJ7; A0A7P0T9S3; A0A7P0TAM4; A0A7P0T8N2; A0A2R8Y6H2; A0A7P0T9C4; A0A7P0T8W5; Q14204; A0A2R8Y5T0; A0A7P0T9K2; A0A7P0T990; A0A7P0TAV5; A0A7P0T7V5; A0A2R8YGC7; A0A7P0TA13; A0A7P0TB64; A0A2R8Y706; A0A7P0T934; A0A7P0T9R4; A0A7P0T9Y3; A0A7P0TBC9; A0A7P0TAW9; A0A2R8YFZ7; A0A7P0T825; A0A7P0T916; A0A7P0TAF3; A0A7P0T942; A0A7P0TB75	0	2	0.3839	0	1	1	457.779	914.551	914.549	1.56	0.00071	HCD (High Energy Collision Dissociation)	MS2	48.8564	13.693	41.49	22606	11022022_RID_3676_control.raw	F1		2.11	0.0004667	0.008852	119311560	41.4
	FALSE	High	[R].TYAEPLTAAMVEFYTMSQER.[F]			0.0174049	0.000929892	1	23	1	A0A7P0T9C4	A0A7P0T9C4 [2764-2783]	0	2338.07	0	51044136		High	High	0.0006446	0.01143	1.92	84.65	R.TYAEPLTAAMVEFYTMSQER.F	[2764-2783]		Used
		Checked	Confidence	Identifying Node	PSM Ambiguity	Annotated Sequence	Modifications	# Protein Groups	# Proteins	Master Protein Accessions	Protein Accessions	# Missed Cleavages	Charge	DeltaScore	DeltaCn	Rank	Search Engine Rank	m/z [Da]	MH+ [Da]	Theo. MH+ [Da]	DeltaM [ppm]	Deltam/z [Da]	Activation Type	MS Order	Isolation Interference [%]	Ion Inject Time [ms]	RT [min]	First Scan	Spectrum File	File ID	Quan Info	XCorr	Percolator q-Value	Percolator PEP	Precursor Abundance	Apex RT [min]
		FALSE	High	Sequest HT (A2)	Unambiguous	[R].TYAEPLTAAMVEFYTMSQER.[F]		1	23	A0A7P0T9C4	A0A7P0T9F1; A0A7P0TBJ7; A0A7P0TAM4; A0A7P0T8N2; A0A2R8Y6H2; A0A7P0T9C4; A0A7P0T8W5; Q14204; A0A2R8Y5T0; A0A7P0T9K2; A0A7P0T990; A0A7P0TAV5; A0A7P0T7V5; A0A7P0TA13; A0A7P0TB64; A0A2R8Y706; A0A7P0T9R4; A0A7P0TAW9; A0A2R8YFZ7; A0A7P0T825; A0A7P0T916; A0A7P0TAF3; A0A7P0TB75	0	2	0.474	0	1	1	1169.54	2338.06	2338.07	-4.28	-0.005	HCD (High Energy Collision Dissociation)	MS2	0	9.888	84.5488	52449	11022022_RID_3676_control.raw	F1		1.92	0.0006446	0.01143	51044136	84.65
	FALSE	High	[R].GEAVDEGEIAENLPEQEILIQSVCETMVPK.[L]	1xCarbamidomethyl [C24]; 1xDeamidated [Q16]		0.0194209	0.000957331	1	27	1	A0A7P0T9C4	A0A7P0T9C4 [2119-2148]	0	3328.58	0		No Quan Values	High	High	0.0006628	0.01285	2.18		R.GEAVDEGEIAENLPEQEILIQSVCETMVPK.L	[2119-2148]		Not Used
		Checked	Confidence	Identifying Node	PSM Ambiguity	Annotated Sequence	Modifications	# Protein Groups	# Proteins	Master Protein Accessions	Protein Accessions	# Missed Cleavages	Charge	DeltaScore	DeltaCn	Rank	Search Engine Rank	m/z [Da]	MH+ [Da]	Theo. MH+ [Da]	DeltaM [ppm]	Deltam/z [Da]	Activation Type	MS Order	Isolation Interference [%]	Ion Inject Time [ms]	RT [min]	First Scan	Spectrum File	File ID	Quan Info	XCorr	Percolator q-Value	Percolator PEP	Precursor Abundance	Apex RT [min]
		FALSE	High	Sequest HT (A2)	Unambiguous	[R].GEAVDEGEIAENLPEqEILIQSVcETMVPK.[L]	Q16(Deamidated); C24(Carbamidomethyl)	1	27	A0A7P0T9C4	A0A7P0T9F1; A0A7P0TBJ7; A0A7P0T9S3; A0A7P0TAM4; A0A7P0T8N2; A0A2R8Y6H2; A0A7P0T9C4; A0A7P0T8W5; Q14204; A0A2R8Y5T0; A0A7P0T9K2; A0A7P0T990; A0A7P0TAV5; A0A7P0T7V5; A0A2R8YGC7; A0A7P0TA13; A0A7P0TB64; A0A2R8Y706; A0A7P0T934; A0A7P0T9R4; A0A7P0TAW9; A0A2R8YFZ7; A0A7P0T825; A0A7P0T916; A0A7P0TAF3; A0A7P0T942; A0A7P0TB75	0	3	0.1055	0	1	1	1110.2	3328.6	3328.58	4.38	0.00486	HCD (High Energy Collision Dissociation)	MS2	0	7.409	81.5294	50364	11022022_RID_3676_control.raw	F1		2.18	0.0006628	0.01285
	FALSE	High	[K].SLLQALNEVK.[G]			0.0226074	0.000992309	1	15	1	A0A7P0T9C4	A0A7P0T9C4 [3748-3757]	0	1114.65	0	2316050176		High	High	0.0007518	0.01511	2.61	45.11	K.SLLQALNEVK.G	[3748-3757]		Used
		Checked	Confidence	Identifying Node	PSM Ambiguity	Annotated Sequence	Modifications	# Protein Groups	# Proteins	Master Protein Accessions	Protein Accessions	# Missed Cleavages	Charge	DeltaScore	DeltaCn	Rank	Search Engine Rank	m/z [Da]	MH+ [Da]	Theo. MH+ [Da]	DeltaM [ppm]	Deltam/z [Da]	Activation Type	MS Order	Isolation Interference [%]	Ion Inject Time [ms]	RT [min]	First Scan	Spectrum File	File ID	Quan Info	XCorr	Percolator q-Value	Percolator PEP	Precursor Abundance	Apex RT [min]
		FALSE	High	Sequest HT (A2)	Unambiguous	[K].SLLQALNEVK.[G]		1	15	A0A7P0T9C4	A0A7P0TBJ7; A0A7P0T8N2; A0A2R8Y6H2; A0A7P0T9C4; Q14204; A0A2R8Y5T0; A0A7P0T9K2; A0A7P0T7V5; A0A7P0TA13; A0A2R8Y706; A0A7P0T9R4; A0A7P0TAW9; A0A7P0T916; A0A7P0TAF3; A0A7P0TB75	0	2	0.1226	0	1	1	557.827	1114.65	1114.65	-0.55	-0.00031	HCD (High Energy Collision Dissociation)	MS2	41.2392	0.623	45.0333	25068	11022022_RID_3676_control.raw	F1		2.61	0.0007518	0.01511	2316050176	45.11
	FALSE	High	[R].GEMTALREELK.[K]			0.0238558	0.00109167	1	27	2	A0A7P0T9C4	A0A7P0T9C4 [2173-2183]	1	1276.66	0	87019154		High	High	0.0007698	0.01607	2.45	21.73	R.GEMTALREELK.K	[2173-2183]		Used
		Checked	Confidence	Identifying Node	PSM Ambiguity	Annotated Sequence	Modifications	# Protein Groups	# Proteins	Master Protein Accessions	Protein Accessions	# Missed Cleavages	Charge	DeltaScore	DeltaCn	Rank	Search Engine Rank	m/z [Da]	MH+ [Da]	Theo. MH+ [Da]	DeltaM [ppm]	Deltam/z [Da]	Activation Type	MS Order	Isolation Interference [%]	Ion Inject Time [ms]	RT [min]	First Scan	Spectrum File	File ID	Quan Info	XCorr	Percolator q-Value	Percolator PEP	Precursor Abundance	Apex RT [min]
		FALSE	High	Sequest HT (A2)	Unambiguous	[R].GEMTALREELK.[K]		1	27	A0A7P0T9C4	A0A7P0T9F1; A0A7P0TBJ7; A0A7P0T9S3; A0A7P0TAM4; A0A7P0T8N2; A0A2R8Y6H2; A0A7P0T9C4; A0A7P0T8W5; Q14204; A0A2R8Y5T0; A0A7P0T9K2; A0A7P0T990; A0A7P0TAV5; A0A7P0T7V5; A0A2R8YGC7; A0A7P0TA13; A0A7P0TB64; A0A2R8Y706; A0A7P0T934; A0A7P0T9R4; A0A7P0TAW9; A0A2R8YFZ7; A0A7P0T825; A0A7P0T916; A0A7P0TAF3; A0A7P0T942; A0A7P0TB75	1	2	0.3184	0	1	1	638.832	1276.66	1276.66	0.28	0.00018	HCD (High Energy Collision Dissociation)	MS2	15.3854	4.231	21.7515	8842	11022022_RID_3676_control.raw	F1		2.45	0.0007698	0.01607	67053260	21.73
		FALSE	Medium	Sequest HT (A2)	Unambiguous	[R].GEMTALREELK.[K]		1	27	A0A7P0T9C4	A0A7P0T9F1; A0A7P0TBJ7; A0A7P0T9S3; A0A7P0TAM4; A0A7P0T8N2; A0A2R8Y6H2; A0A7P0T9C4; A0A7P0T8W5; Q14204; A0A2R8Y5T0; A0A7P0T9K2; A0A7P0T990; A0A7P0TAV5; A0A7P0T7V5; A0A2R8YGC7; A0A7P0TA13; A0A7P0TB64; A0A2R8Y706; A0A7P0T934; A0A7P0T9R4; A0A7P0TAW9; A0A2R8YFZ7; A0A7P0T825; A0A7P0T916; A0A7P0TAF3; A0A7P0T942; A0A7P0TB75	1	3	0.1195	0	1	1	426.224	1276.66	1276.66	-0.28	-0.00012	HCD (High Energy Collision Dissociation)	MS2	26.3029	54	21.7692	8856	11022022_RID_3676_control.raw	F1		2.51	0.01992	0.578	19965894	21.73
	FALSE	High	[K].LLTLPNGER.[L]	1xDeamidated [N6]		0.0271057	0.00119275	1	27	1	A0A7P0T9C4	A0A7P0T9C4 [2324-2332]	0	1013.56	0	402786112		High	High	0.0008335	0.01833	2.43	33.42	K.LLTLPNGER.L	[2324-2332]		Used
		Checked	Confidence	Identifying Node	PSM Ambiguity	Annotated Sequence	Modifications	# Protein Groups	# Proteins	Master Protein Accessions	Protein Accessions	# Missed Cleavages	Charge	DeltaScore	DeltaCn	Rank	Search Engine Rank	m/z [Da]	MH+ [Da]	Theo. MH+ [Da]	DeltaM [ppm]	Deltam/z [Da]	Activation Type	MS Order	Isolation Interference [%]	Ion Inject Time [ms]	RT [min]	First Scan	Spectrum File	File ID	Quan Info	XCorr	Percolator q-Value	Percolator PEP	Precursor Abundance	Apex RT [min]
		FALSE	High	Sequest HT (A2)	Unambiguous	[K].LLTLPnGER.[L]	N6(Deamidated)	1	27	A0A7P0T9C4	A0A7P0T9F1; A0A7P0TBJ7; A0A7P0T9S3; A0A7P0TAM4; A0A7P0T8N2; A0A2R8Y6H2; A0A7P0T9C4; A0A7P0T8W5; Q14204; A0A2R8Y5T0; A0A7P0T9K2; A0A7P0T990; A0A7P0TAV5; A0A7P0T7V5; A0A2R8YGC7; A0A7P0TA13; A0A7P0TB64; A0A2R8Y706; A0A7P0T934; A0A7P0T9R4; A0A7P0TAW9; A0A2R8YFZ7; A0A7P0T825; A0A7P0T916; A0A7P0TAF3; A0A7P0T942; A0A7P0TB75	0	2	0.5103	0	1	1	507.284	1013.56	1013.56	-1.29	-0.00065	HCD (High Energy Collision Dissociation)	MS2	16.7235	1.326	33.4323	16995	11022022_RID_3676_control.raw	F1		2.43	0.0008335	0.01833	402786112	33.42
	FALSE	High	[K].EDLDKVEPAVIEAQNAVK.[S]	1xDeamidated [Q/N]		0.0294815	0.00122582	1	20	2	A0A7P0T9C4	A0A7P0T9C4 [3280-3297]	1	1969.01	0		No Quan Values	High	High	0.0008547	0.02003	4.02	40.63	K.EDLDKVEPAVIEAQNAVK.S	[3280-3297]		Not Used
		Checked	Confidence	Identifying Node	PSM Ambiguity	Annotated Sequence	Modifications	# Protein Groups	# Proteins	Master Protein Accessions	Protein Accessions	# Missed Cleavages	Charge	DeltaScore	DeltaCn	Rank	Search Engine Rank	m/z [Da]	MH+ [Da]	Theo. MH+ [Da]	DeltaM [ppm]	Deltam/z [Da]	Activation Type	MS Order	Isolation Interference [%]	Ion Inject Time [ms]	RT [min]	First Scan	Spectrum File	File ID	Quan Info	XCorr	Percolator q-Value	Percolator PEP	Precursor Abundance	Apex RT [min]
		FALSE	High	Sequest HT (A2)	Unambiguous	[K].EDLDKVEPAVIEAqNAVK.[S]	Q14(Deamidated)	1	20	A0A7P0T9C4	A0A7P0T9F1; A0A7P0TBJ7; A0A7P0TAM4; A0A7P0T8N2; A0A2R8Y6H2; A0A7P0T9C4; A0A7P0T8W5; Q14204; A0A2R8Y5T0; A0A7P0T9K2; A0A7P0T7V5; A0A7P0TA13; A0A2R8Y706; A0A7P0T9R4; A0A7P0TAW9; A0A2R8YFZ7; A0A7P0T825; A0A7P0T916; A0A7P0TAF3; A0A7P0TB75	1	2	0.0224	0	1	1	985.019	1969.03	1969.01	9.75	0.0096	HCD (High Energy Collision Dissociation)	MS2	0	5.607	40.2115	21717	11022022_RID_3676_control.raw	F1		4.02	0.0008547	0.02003	76600320	40.63
		FALSE	High	Sequest HT (A2)	Unambiguous	[K].EDLDKVEPAVIEAQnAVK.[S]	N15(Deamidated)	1	20	A0A7P0T9C4	A0A7P0T9F1; A0A7P0TBJ7; A0A7P0TAM4; A0A7P0T8N2; A0A2R8Y6H2; A0A7P0T9C4; A0A7P0T8W5; Q14204; A0A2R8Y5T0; A0A7P0T9K2; A0A7P0T7V5; A0A7P0TA13; A0A2R8Y706; A0A7P0T9R4; A0A7P0TAW9; A0A2R8YFZ7; A0A7P0T825; A0A7P0T916; A0A7P0TAF3; A0A7P0TB75	1	2		0.0224	2	2	985.019	1969.03	1969.01	9.75	0.0096	HCD (High Energy Collision Dissociation)	MS2	0	5.607	40.2115	21717	11022022_RID_3676_control.raw	F1		3.93	0.004596	0.09824	76600320	40.63
	FALSE	High	[R].IMFEVQDLK.[Y]			0.0337207	0.00149737	1	25	1	A0A7P0T9C4	A0A7P0T9C4 [2341-2349]	0	1122.59	0	192260608		High	High	0.00105	0.02328	1.46	45.37	R.IMFEVQDLK.Y	[2341-2349]		Used
		Checked	Confidence	Identifying Node	PSM Ambiguity	Annotated Sequence	Modifications	# Protein Groups	# Proteins	Master Protein Accessions	Protein Accessions	# Missed Cleavages	Charge	DeltaScore	DeltaCn	Rank	Search Engine Rank	m/z [Da]	MH+ [Da]	Theo. MH+ [Da]	DeltaM [ppm]	Deltam/z [Da]	Activation Type	MS Order	Isolation Interference [%]	Ion Inject Time [ms]	RT [min]	First Scan	Spectrum File	File ID	Quan Info	XCorr	Percolator q-Value	Percolator PEP	Precursor Abundance	Apex RT [min]
		FALSE	High	Sequest HT (A2)	Unambiguous	[R].IMFEVQDLK.[Y]		1	25	A0A7P0T9C4	A0A7P0T9F1; A0A7P0TBJ7; A0A7P0TAM4; A0A7P0T8N2; A0A2R8Y6H2; A0A7P0T9C4; A0A7P0T8W5; Q14204; A0A2R8Y5T0; A0A7P0T9K2; A0A7P0T990; A0A7P0TAV5; A0A7P0T7V5; A0A2R8YGC7; A0A7P0TA13; A0A7P0TB64; A0A2R8Y706; A0A7P0T9R4; A0A7P0TAW9; A0A2R8YFZ7; A0A7P0T825; A0A7P0T916; A0A7P0TAF3; A0A7P0T942; A0A7P0TB75	0	2	0.1781	0	1	1	561.796	1122.59	1122.59	-1.01	-0.00056	HCD (High Energy Collision Dissociation)	MS2	45.7888	0.905	45.4226	25338	11022022_RID_3676_control.raw	F1		1.46	0.00105	0.02328	192260608	45.37
	FALSE	High	[K].TKPVTGNLRPEEALQALTIYEGK.[F]			0.0344163	0.00156438	1	28	1	A0A7P0T9C4	A0A7P0T9C4 [1264-1286]	0	2528.37	0	306643904		High	High	0.001115	0.02367	1.9	48.74	K.TKPVTGNLRPEEALQALTIYEGK.F	[1264-1286]		Used
		Checked	Confidence	Identifying Node	PSM Ambiguity	Annotated Sequence	Modifications	# Protein Groups	# Proteins	Master Protein Accessions	Protein Accessions	# Missed Cleavages	Charge	DeltaScore	DeltaCn	Rank	Search Engine Rank	m/z [Da]	MH+ [Da]	Theo. MH+ [Da]	DeltaM [ppm]	Deltam/z [Da]	Activation Type	MS Order	Isolation Interference [%]	Ion Inject Time [ms]	RT [min]	First Scan	Spectrum File	File ID	Quan Info	XCorr	Percolator q-Value	Percolator PEP	Precursor Abundance	Apex RT [min]
		FALSE	High	Sequest HT (A2)	Unambiguous	[K].TKPVTGNLRPEEALQALTIYEGK.[F]		1	28	A0A7P0T9C4	A0A7P0T9F1; A0A7P0TBJ7; A0A7P0T9S3; A0A7P0TAM4; A0A7P0T8N2; A0A2R8Y6H2; A0A7P0T9C4; A0A7P0T8W5; Q14204; A0A2R8Y5T0; A0A7P0T9K2; A0A7P0T990; A0A7P0TAV5; A0A7P0T7V5; A0A2R8YGC7; A0A7P0TA13; A0A7P0TB64; A0A2R8Y706; A0A7P0T934; A0A7P0T9R4; A0A7P0T9Y3; A0A7P0TAW9; A0A2R8YFZ7; A0A7P0T825; A0A7P0T916; A0A7P0TAF3; A0A7P0T942; A0A7P0TB75	0	4	0.5105	0	1	1	632.848	2528.37	2528.37	-0.74	-0.00046	HCD (High Energy Collision Dissociation)	MS2	5.30676	1.118	48.6937	27619	11022022_RID_3676_control.raw	F1		1.9	0.001115	0.02367	306643904	48.74
	FALSE	High	[R].AWTQVLLGQAEDKAEVDMDTDAPQVSHKPGGEPK.[I]	1xDeamidated [Q24]		0.0358441	0.00163006	1	29	1	A0A7P0T9C4	A0A7P0T9C4 [921-954]	1	3648.75	0		Not Reliable	High	High	0.001158	0.02479	2.79		R.AWTQVLLGQAEDKAEVDMDTDAPQVSHKPGGEPK.I	[921-954]		Not Used
		Checked	Confidence	Identifying Node	PSM Ambiguity	Annotated Sequence	Modifications	# Protein Groups	# Proteins	Master Protein Accessions	Protein Accessions	# Missed Cleavages	Charge	DeltaScore	DeltaCn	Rank	Search Engine Rank	m/z [Da]	MH+ [Da]	Theo. MH+ [Da]	DeltaM [ppm]	Deltam/z [Da]	Activation Type	MS Order	Isolation Interference [%]	Ion Inject Time [ms]	RT [min]	First Scan	Spectrum File	File ID	Quan Info	XCorr	Percolator q-Value	Percolator PEP	Precursor Abundance	Apex RT [min]
		FALSE	High	Sequest HT (A2)	Unambiguous	[R].AWTQVLLGQAEDKAEVDMDTDAPqVSHKPGGEPK.[I]	Q24(Deamidated)	1	29	A0A7P0T9C4	A0A7P0T9F1; A0A7P0TBJ7; A0A7P0T9S3; A0A7P0TAM4; A0A7P0T8N2; A0A2R8Y6H2; A0A7P0T9C4; A0A7P0T8W5; Q14204; A0A2R8Y5T0; A0A7P0T9K2; A0A7P0T990; A0A7P0TAV5; A0A7P0T7V5; A0A2R8YGC7; A0A7P0TA13; A0A7P0TB64; A0A2R8Y706; A0A7P0T934; A0A7P0T9R4; A0A7P0T9Y3; A0A7P0TBC9; A0A7P0TAW9; A0A2R8YFZ7; A0A7P0T825; A0A7P0T916; A0A7P0TAF3; A0A7P0T942; A0A7P0TB75	1	5	0.0502	0	1	1	730.558	3648.76	3648.75	3.43	0.0025	HCD (High Energy Collision Dissociation)	MS2	46.8748	1.735	43.7278	24156	11022022_RID_3676_control.raw	F1	Not Reliable	2.79	0.001158	0.02479
	FALSE	High	[K].VQADEQFGIWLDSSSPEQTVPYLWSEETPATPIGQAIHR.[L]	1xDeamidated [Q18]		0.0388503	0.00183239	1	11	1	A0A7P0T9C4	A0A7P0T9C4 [3951-3989]	0	4384.1	0		No Quan Values	High	High	0.001287	0.02714	2.08		K.VQADEQFGIWLDSSSPEQTVPYLWSEETPATPIGQAIHR.L	[3951-3989]		Not Used
		Checked	Confidence	Identifying Node	PSM Ambiguity	Annotated Sequence	Modifications	# Protein Groups	# Proteins	Master Protein Accessions	Protein Accessions	# Missed Cleavages	Charge	DeltaScore	DeltaCn	Rank	Search Engine Rank	m/z [Da]	MH+ [Da]	Theo. MH+ [Da]	DeltaM [ppm]	Deltam/z [Da]	Activation Type	MS Order	Isolation Interference [%]	Ion Inject Time [ms]	RT [min]	First Scan	Spectrum File	File ID	Quan Info	XCorr	Percolator q-Value	Percolator PEP	Precursor Abundance	Apex RT [min]
		FALSE	High	Sequest HT (A2)	Unambiguous	[K].VQADEQFGIWLDSSSPEqTVPYLWSEETPATPIGQAIHR.[L]	Q18(Deamidated)	1	11	A0A7P0T9C4	A0A7P0TBJ7; A0A7P0T8N2; A0A7P0T9C4; Q14204; A0A2R8Y5T0; A0A7P0T7V5; A0A7P0TA13; A0A2R8Y706; A0A7P0T9R4; A0A7P0TAW9; A0A7P0T916	0	3	0.0721	0	1	1	1462.05	4384.12	4384.1	3.82	0.00559	HCD (High Energy Collision Dissociation)	MS2	0	54	82.1743	50811	11022022_RID_3676_control.raw	F1		2.08	0.001287	0.02714	40145580	82.16
	FALSE	High	[K].SPLVMDVLNIQGVQR.[S]			0.0441905	0.00209563	1	27	1	A0A7P0T9C4	A0A7P0T9C4 [1585-1599]	0	1668.91	0	430000256		High	High	0.001498	0.031	1.29	64.09	K.SPLVMDVLNIQGVQR.S	[1585-1599]		Used
		Checked	Confidence	Identifying Node	PSM Ambiguity	Annotated Sequence	Modifications	# Protein Groups	# Proteins	Master Protein Accessions	Protein Accessions	# Missed Cleavages	Charge	DeltaScore	DeltaCn	Rank	Search Engine Rank	m/z [Da]	MH+ [Da]	Theo. MH+ [Da]	DeltaM [ppm]	Deltam/z [Da]	Activation Type	MS Order	Isolation Interference [%]	Ion Inject Time [ms]	RT [min]	First Scan	Spectrum File	File ID	Quan Info	XCorr	Percolator q-Value	Percolator PEP	Precursor Abundance	Apex RT [min]
		FALSE	High	Sequest HT (A2)	Unambiguous	[K].SPLVMDVLNIQGVQR.[S]		1	27	A0A7P0T9C4	A0A7P0T9F1; A0A7P0TBJ7; A0A7P0T9S3; A0A7P0TAM4; A0A7P0T8N2; A0A2R8Y6H2; A0A7P0T9C4; A0A7P0T8W5; Q14204; A0A2R8Y5T0; A0A7P0T9K2; A0A7P0T990; A0A7P0TAV5; A0A7P0T7V5; A0A2R8YGC7; A0A7P0TA13; A0A7P0TB64; A0A2R8Y706; A0A7P0T934; A0A7P0T9R4; A0A7P0TAW9; A0A2R8YFZ7; A0A7P0T825; A0A7P0T916; A0A7P0TAF3; A0A7P0T942; A0A7P0TB75	0	2	0.4884	0	1	1	834.958	1668.91	1668.91	-0.41	-0.00034	HCD (High Energy Collision Dissociation)	MS2	75.6981	0.991	63.9929	38237	11022022_RID_3676_control.raw	F1		1.29	0.001498	0.031	430000256	64.09
	FALSE	High	[K].KEFGPVVIDYGK.[V]			0.054136	0.00249044	1	30	1	A0A7P0T9C4	A0A7P0T9C4 [1100-1111]	1	1351.73	0	44988112		High	High	0.001986	0.03811	2.76	31.57	K.KEFGPVVIDYGK.V	[1100-1111]		Used
		Checked	Confidence	Identifying Node	PSM Ambiguity	Annotated Sequence	Modifications	# Protein Groups	# Proteins	Master Protein Accessions	Protein Accessions	# Missed Cleavages	Charge	DeltaScore	DeltaCn	Rank	Search Engine Rank	m/z [Da]	MH+ [Da]	Theo. MH+ [Da]	DeltaM [ppm]	Deltam/z [Da]	Activation Type	MS Order	Isolation Interference [%]	Ion Inject Time [ms]	RT [min]	First Scan	Spectrum File	File ID	Quan Info	XCorr	Percolator q-Value	Percolator PEP	Precursor Abundance	Apex RT [min]
		FALSE	High	Sequest HT (A2)	Unambiguous	[K].KEFGPVVIDYGK.[V]		1	30	A0A7P0T9C4	A0A7P0T9F1; A0A7P0TBJ7; A0A7P0T9S3; A0A7P0TAM4; A0A7P0T8N2; A0A2R8Y6H2; A0A7P0T9C4; A0A7P0T8W5; Q9NRC3; Q14204; A0A2R8Y5T0; A0A7P0T9K2; A0A7P0T990; A0A7P0TAV5; A0A7P0T7V5; A0A2R8YGC7; A0A7P0TA13; A0A7P0TB64; A0A2R8Y706; A0A7P0T934; A0A7P0T9R4; A0A7P0T9Y3; A0A7P0TBC9; A0A7P0TAW9; A0A2R8YFZ7; A0A7P0T825; A0A7P0T916; A0A7P0TAF3; A0A7P0T942; A0A7P0TB75	1	3	0.4239	0	1	1	451.246	1351.72	1351.73	-0.93	-0.00042	HCD (High Energy Collision Dissociation)	MS2	46.7666	17.78	31.6194	15728	11022022_RID_3676_control.raw	F1		2.76	0.001986	0.03811	44988112	31.57
	FALSE	High	[R].SWSHYTVPAGMTVIQWVSDFSER.[I]			0.0546539	0.00252131	1	7	1	A0A7P0T9C4	A0A7P0T9C4 [4463-4485]	0	2683.26	0	79301328		High	High	0.002005	0.03866	1.07	79.31	R.SWSHYTVPAGMTVIQWVSDFSER.I	[4463-4485]		Used
		Checked	Confidence	Identifying Node	PSM Ambiguity	Annotated Sequence	Modifications	# Protein Groups	# Proteins	Master Protein Accessions	Protein Accessions	# Missed Cleavages	Charge	DeltaScore	DeltaCn	Rank	Search Engine Rank	m/z [Da]	MH+ [Da]	Theo. MH+ [Da]	DeltaM [ppm]	Deltam/z [Da]	Activation Type	MS Order	Isolation Interference [%]	Ion Inject Time [ms]	RT [min]	First Scan	Spectrum File	File ID	Quan Info	XCorr	Percolator q-Value	Percolator PEP	Precursor Abundance	Apex RT [min]
		FALSE	High	Sequest HT (A2)	Unambiguous	[R].SWSHYTVPAGMTVIQWVSDFSER.[I]		1	7	A0A7P0T9C4	A0A7P0T9C4; Q14204; A0A2R8Y5T0; A0A7P0TA13; Q6P2H7; A0A2R8Y706; A0A7P0T9R4	0	3	0.0748	0	1	1	895.091	2683.26	2683.26	-0.46	-0.00041	HCD (High Energy Collision Dissociation)	MS2	9.07481	3.258	79.3584	48863	11022022_RID_3676_control.raw	F1		1.07	0.002005	0.03866	79301328	79.31
	FALSE	High	[R].IFVFEPPPGVK.[A]			0.061777	0.0026448	1	11	1	A0A7P0T9C4	A0A7P0T9C4 [4144-4154]	0	1229.69	0	338222560		High	High	0.002146	0.04376	2.17	51.13	R.IFVFEPPPGVK.A	[4144-4154]		Used
		Checked	Confidence	Identifying Node	PSM Ambiguity	Annotated Sequence	Modifications	# Protein Groups	# Proteins	Master Protein Accessions	Protein Accessions	# Missed Cleavages	Charge	DeltaScore	DeltaCn	Rank	Search Engine Rank	m/z [Da]	MH+ [Da]	Theo. MH+ [Da]	DeltaM [ppm]	Deltam/z [Da]	Activation Type	MS Order	Isolation Interference [%]	Ion Inject Time [ms]	RT [min]	First Scan	Spectrum File	File ID	Quan Info	XCorr	Percolator q-Value	Percolator PEP	Precursor Abundance	Apex RT [min]
		FALSE	High	Sequest HT (A2)	Unambiguous	[R].IFVFEPPPGVK.[A]		1	11	A0A7P0T9C4	A0A7P0TBJ7; A0A7P0T8N2; A0A7P0T9C4; Q14204; A0A2R8Y5T0; A0A7P0T7V5; A0A7P0TA13; A0A2R8Y706; A0A7P0T9R4; A0A7P0TAW9; A0A7P0T916	0	2	0.1567	0	1	1	615.35	1229.69	1229.69	0.55	0.00034	HCD (High Energy Collision Dissociation)	MS2	45.0921	1.41	50.9874	29220	11022022_RID_3676_control.raw	F1		2.17	0.002146	0.04376	338222560	51.13
	FALSE	High	[K].RSELEEQQMHLNVGLR.[K]			0.0623556	0.00271012	1	20	1	A0A7P0T9C4	A0A7P0T9C4 [3191-3206]	1	1938.98	0	97256576		High	High	0.002146	0.04382	1.83	26.15	K.RSELEEQQMHLNVGLR.K	[3191-3206]		Used
		Checked	Confidence	Identifying Node	PSM Ambiguity	Annotated Sequence	Modifications	# Protein Groups	# Proteins	Master Protein Accessions	Protein Accessions	# Missed Cleavages	Charge	DeltaScore	DeltaCn	Rank	Search Engine Rank	m/z [Da]	MH+ [Da]	Theo. MH+ [Da]	DeltaM [ppm]	Deltam/z [Da]	Activation Type	MS Order	Isolation Interference [%]	Ion Inject Time [ms]	RT [min]	First Scan	Spectrum File	File ID	Quan Info	XCorr	Percolator q-Value	Percolator PEP	Precursor Abundance	Apex RT [min]
		FALSE	High	Sequest HT (A2)	Unambiguous	[K].RSELEEQQMHLNVGLR.[K]		1	20	A0A7P0T9C4	A0A7P0T9F1; A0A7P0TBJ7; A0A7P0TAM4; A0A7P0T8N2; A0A2R8Y6H2; A0A7P0T9C4; A0A7P0T8W5; Q14204; A0A2R8Y5T0; A0A7P0T9K2; A0A7P0T7V5; A0A7P0TA13; A0A2R8Y706; A0A7P0T9R4; A0A7P0TAW9; A0A2R8YFZ7; A0A7P0T825; A0A7P0T916; A0A7P0TAF3; A0A7P0TB75	1	3	0.2077	0	1	1	646.998	1938.98	1938.98	-0.66	-0.00043	HCD (High Energy Collision Dissociation)	MS2	37.0117	1.103	26.1823	11936	11022022_RID_3676_control.raw	F1		1.83	0.002146	0.04382	97256576	26.15
	FALSE	High	[K].QTDVLQQLSIQMANAK.[F]			0.0971243	0.00416466	1	27	1	A0A7P0T9C4	A0A7P0T9C4 [1850-1865]	0	1787.93	0	55338916		High	High	0.003252	0.06698	1.29	57.38	K.QTDVLQQLSIQMANAK.F	[1850-1865]		Used
		Checked	Confidence	Identifying Node	PSM Ambiguity	Annotated Sequence	Modifications	# Protein Groups	# Proteins	Master Protein Accessions	Protein Accessions	# Missed Cleavages	Charge	DeltaScore	DeltaCn	Rank	Search Engine Rank	m/z [Da]	MH+ [Da]	Theo. MH+ [Da]	DeltaM [ppm]	Deltam/z [Da]	Activation Type	MS Order	Isolation Interference [%]	Ion Inject Time [ms]	RT [min]	First Scan	Spectrum File	File ID	Quan Info	XCorr	Percolator q-Value	Percolator PEP	Precursor Abundance	Apex RT [min]
		FALSE	High	Sequest HT (A2)	Unambiguous	[K].QTDVLQQLSIQMANAK.[F]		1	27	A0A7P0T9C4	A0A7P0T9F1; A0A7P0TBJ7; A0A7P0T9S3; A0A7P0TAM4; A0A7P0T8N2; A0A2R8Y6H2; A0A7P0T9C4; A0A7P0T8W5; Q14204; A0A2R8Y5T0; A0A7P0T9K2; A0A7P0T990; A0A7P0TAV5; A0A7P0T7V5; A0A2R8YGC7; A0A7P0TA13; A0A7P0TB64; A0A2R8Y706; A0A7P0T934; A0A7P0T9R4; A0A7P0TAW9; A0A2R8YFZ7; A0A7P0T825; A0A7P0T916; A0A7P0TAF3; A0A7P0T942; A0A7P0TB75	0	2	0.2171	0	1	1	894.468	1787.93	1787.93	-2.19	-0.00196	HCD (High Energy Collision Dissociation)	MS2	0	2.86	57.4218	33693	11022022_RID_3676_control.raw	F1		1.29	0.003252	0.06698	55338916	57.38
	FALSE	High	[R].LLLIQAFRPDR.[L]			0.0979376	0.00419186	1	11	1	A0A7P0T9C4	A0A7P0T9C4 [3990-4000]	0	1341.8	0	50556176		High	High	0.003272	0.06732	2.4	46.41	R.LLLIQAFRPDR.L	[3990-4000]		Used
		Checked	Confidence	Identifying Node	PSM Ambiguity	Annotated Sequence	Modifications	# Protein Groups	# Proteins	Master Protein Accessions	Protein Accessions	# Missed Cleavages	Charge	DeltaScore	DeltaCn	Rank	Search Engine Rank	m/z [Da]	MH+ [Da]	Theo. MH+ [Da]	DeltaM [ppm]	Deltam/z [Da]	Activation Type	MS Order	Isolation Interference [%]	Ion Inject Time [ms]	RT [min]	First Scan	Spectrum File	File ID	Quan Info	XCorr	Percolator q-Value	Percolator PEP	Precursor Abundance	Apex RT [min]
		FALSE	High	Sequest HT (A2)	Unambiguous	[R].LLLIQAFRPDR.[L]		1	11	A0A7P0T9C4	A0A7P0TBJ7; A0A7P0T8N2; A0A7P0T9C4; Q14204; A0A2R8Y5T0; A0A7P0T7V5; A0A7P0TA13; A0A2R8Y706; A0A7P0T9R4; A0A7P0TAW9; A0A7P0T916	0	3	0.1583	0	1	1	447.937	1341.8	1341.8	-1.71	-0.00076	HCD (High Energy Collision Dissociation)	MS2	0	15.859	46.3876	26014	11022022_RID_3676_control.raw	F1		2.4	0.003272	0.06732	50556176	46.41
	FALSE	High	[R].LLNTFLER.[L]			0.120106	0.00485706	1	8	1	A0A7P0T9C4	A0A7P0T9C4 [4264-4271]	0	1005.57	0	332480928		High	High	0.003789	0.08174	2.05	39.34	R.LLNTFLER.L	[4264-4271]		Used
		Checked	Confidence	Identifying Node	PSM Ambiguity	Annotated Sequence	Modifications	# Protein Groups	# Proteins	Master Protein Accessions	Protein Accessions	# Missed Cleavages	Charge	DeltaScore	DeltaCn	Rank	Search Engine Rank	m/z [Da]	MH+ [Da]	Theo. MH+ [Da]	DeltaM [ppm]	Deltam/z [Da]	Activation Type	MS Order	Isolation Interference [%]	Ion Inject Time [ms]	RT [min]	First Scan	Spectrum File	File ID	Quan Info	XCorr	Percolator q-Value	Percolator PEP	Precursor Abundance	Apex RT [min]
		FALSE	High	Sequest HT (A2)	Unambiguous	[R].LLNTFLER.[L]		1	8	A0A7P0T9C4	A0A7P0T9C4; Q14204; A0A2R8Y5T0; A0A7P0T7V5; A0A7P0TA13; A0A2R8Y706; A0A7P0T9R4; A0A7P0TAW9	0	2	0.2341	0	1	1	503.291	1005.58	1005.57	2.78	0.0014	HCD (High Energy Collision Dissociation)	MS2	33.8318	3.349	39.3965	21148	11022022_RID_3676_control.raw	F1		2.05	0.003789	0.08174	332480928	39.34
	FALSE	High	[K].DIQMPDGIR.[R]			0.25748	0.00912213	1	8	1	A0A7P0T9C4	A0A7P0T9C4 [4293-4301]	0	1044.51	0	159584336		High	High	0.0069	0.1729	2.14	36.14	K.DIQMPDGIR.R	[4293-4301]		Used
		Checked	Confidence	Identifying Node	PSM Ambiguity	Annotated Sequence	Modifications	# Protein Groups	# Proteins	Master Protein Accessions	Protein Accessions	# Missed Cleavages	Charge	DeltaScore	DeltaCn	Rank	Search Engine Rank	m/z [Da]	MH+ [Da]	Theo. MH+ [Da]	DeltaM [ppm]	Deltam/z [Da]	Activation Type	MS Order	Isolation Interference [%]	Ion Inject Time [ms]	RT [min]	First Scan	Spectrum File	File ID	Quan Info	XCorr	Percolator q-Value	Percolator PEP	Precursor Abundance	Apex RT [min]
		FALSE	High	Sequest HT (A2)	Unambiguous	[K].DIQMPDGIR.[R]		1	8	A0A7P0T9C4	A0A7P0T9C4; Q14204; A0A2R8Y5T0; A0A7P0T7V5; A0A7P0TA13; A0A2R8Y706; A0A7P0T9R4; A0A7P0TAW9	0	2	0.2664	0	1	1	522.76	1044.51	1044.51	-0.66	-0.00035	HCD (High Energy Collision Dissociation)	MS2	24.6955	9.669	36.1511	18889	11022022_RID_3676_control.raw	F1		2.14	0.0069	0.1729	159584336	36.14
	FALSE	Medium	[K].YEFGESDLR.[S]			0.548418	0.0173468	1	9	1	A0A7P0T9C4	A0A7P0T9C4 [4205-4213]	0	1115.5	0		No Quan Values	Medium	Medium	0.01299	0.3855	1.31		K.YEFGESDLR.S	[4205-4213]		Not Used
		Checked	Confidence	Identifying Node	PSM Ambiguity	Annotated Sequence	Modifications	# Protein Groups	# Proteins	Master Protein Accessions	Protein Accessions	# Missed Cleavages	Charge	DeltaScore	DeltaCn	Rank	Search Engine Rank	m/z [Da]	MH+ [Da]	Theo. MH+ [Da]	DeltaM [ppm]	Deltam/z [Da]	Activation Type	MS Order	Isolation Interference [%]	Ion Inject Time [ms]	RT [min]	First Scan	Spectrum File	File ID	Quan Info	XCorr	Percolator q-Value	Percolator PEP	Precursor Abundance	Apex RT [min]
		FALSE	Medium	Sequest HT (A2)	Unambiguous	[K].YEFGESDLR.[S]		1	9	A0A7P0T9C4	A0A7P0T9C4; Q14204; A0A2R8Y5T0; A0A7P0T7V5; A0A7P0TA13; A0A2R8Y706; A0A7P0T9R4; A0A7P0TAW9; A0A7P0T916	0	2	0.229	0	1	1	558.254	1115.5	1115.5	0.48	0.00027	HCD (High Energy Collision Dissociation)	MS2	23.3128	3.52	29.3013	14116	11022022_RID_3676_control.raw	F1		1.31	0.01299	0.3855
	FALSE	Medium	[R].TLINELVK.[GV]			0.642793	0.0202463	1	8	1	A0A7P0T9C4	A0A7P0T9C4 [4450-4457]	0	929.567	0		No Quan Values	Medium	Medium	0.01521	0.4631	0.9		R.TLINELVK.G	[4450-4457]		Not Used
		Checked	Confidence	Identifying Node	PSM Ambiguity	Annotated Sequence	Modifications	# Protein Groups	# Proteins	Master Protein Accessions	Protein Accessions	# Missed Cleavages	Charge	DeltaScore	DeltaCn	Rank	Search Engine Rank	m/z [Da]	MH+ [Da]	Theo. MH+ [Da]	DeltaM [ppm]	Deltam/z [Da]	Activation Type	MS Order	Isolation Interference [%]	Ion Inject Time [ms]	RT [min]	First Scan	Spectrum File	File ID	Quan Info	XCorr	Percolator q-Value	Percolator PEP	Precursor Abundance	Apex RT [min]
		FALSE	Medium	Sequest HT (A2)	Selected	[R].TLINELVK.[GV]		1	8	A0A7P0T9C4	A0A7P0T9C4; Q14204; A0A2R8Y5T0; A0A7P0TA13; Q6P2H7; A0A2R8Y706; A0A7P0T9R4; A0A7P0TAW9	0	2		0.0217	3	3	465.287	929.567	929.567	-0.11	-5e-05	HCD (High Energy Collision Dissociation)	MS2	5.66899	0.476	37.4831	19813	11022022_RID_3676_control.raw	F1		0.9	0.01521	0.4631
	FALSE	Medium	[R].DAATIMQPYFTSNGLVTK.[A]	2xDeamidated [Q7; N13]		0.722058	0.0234685	1	25	1	A0A7P0T9C4	A0A7P0T9C4 [2418-2435]	0	1958.94	0		No Quan Values	Medium	Medium	0.01787	0.5335	1.54		R.DAATIMQPYFTSNGLVTK.A	[2418-2435]		Not Used
		Checked	Confidence	Identifying Node	PSM Ambiguity	Annotated Sequence	Modifications	# Protein Groups	# Proteins	Master Protein Accessions	Protein Accessions	# Missed Cleavages	Charge	DeltaScore	DeltaCn	Rank	Search Engine Rank	m/z [Da]	MH+ [Da]	Theo. MH+ [Da]	DeltaM [ppm]	Deltam/z [Da]	Activation Type	MS Order	Isolation Interference [%]	Ion Inject Time [ms]	RT [min]	First Scan	Spectrum File	File ID	Quan Info	XCorr	Percolator q-Value	Percolator PEP	Precursor Abundance	Apex RT [min]
		FALSE	Medium	Sequest HT (A2)	Unambiguous	[R].DAATIMqPYFTSnGLVTK.[A]	Q7(Deamidated); N13(Deamidated)	1	25	A0A7P0T9C4	A0A7P0T9F1; A0A7P0TBJ7; A0A7P0TAM4; A0A7P0T8N2; A0A2R8Y6H2; A0A7P0T9C4; A0A7P0T8W5; Q14204; A0A2R8Y5T0; A0A7P0T9K2; A0A7P0T990; A0A7P0TAV5; A0A7P0T7V5; A0A2R8YGC7; A0A7P0TA13; A0A7P0TB64; A0A2R8Y706; A0A7P0T9R4; A0A7P0TAW9; A0A2R8YFZ7; A0A7P0T825; A0A7P0T916; A0A7P0TAF3; A0A7P0T942; A0A7P0TB75	0	2	0.1429	0	1	1	979.983	1958.96	1958.94	8.79	0.00861	HCD (High Energy Collision Dissociation)	MS2	72.1165	6.276	65.0503	38971	11022022_RID_3676_control.raw	F1		1.54	0.01787	0.5335
	FALSE	Medium	[K].VFYEEELDVPLVLFNEVLDHVLR.[I]			0.814493	0.0285135	1	22	1	A0A7P0T9C4	A0A7P0T9C4 [2899-2921]	0	2787.46	0		No Quan Values	Medium	Medium	0.02201	0.624	0.96		K.VFYEEELDVPLVLFNEVLDHVLR.I	[2899-2921]		Not Used
		Checked	Confidence	Identifying Node	PSM Ambiguity	Annotated Sequence	Modifications	# Protein Groups	# Proteins	Master Protein Accessions	Protein Accessions	# Missed Cleavages	Charge	DeltaScore	DeltaCn	Rank	Search Engine Rank	m/z [Da]	MH+ [Da]	Theo. MH+ [Da]	DeltaM [ppm]	Deltam/z [Da]	Activation Type	MS Order	Isolation Interference [%]	Ion Inject Time [ms]	RT [min]	First Scan	Spectrum File	File ID	Quan Info	XCorr	Percolator q-Value	Percolator PEP	Precursor Abundance	Apex RT [min]
		FALSE	Medium	Sequest HT (A2)	Unambiguous	[K].VFYEEELDVPLVLFNEVLDHVLR.[I]		1	22	A0A7P0T9C4	A0A7P0T9F1; A0A7P0TBJ7; A0A7P0TAM4; A0A7P0T8N2; A0A2R8Y6H2; A0A7P0T9C4; A0A7P0T8W5; Q14204; A0A2R8Y5T0; A0A7P0T9K2; A0A7P0TAV5; A0A7P0T7V5; A0A7P0TA13; A0A7P0TB64; A0A2R8Y706; A0A7P0T9R4; A0A7P0TAW9; A0A2R8YFZ7; A0A7P0T825; A0A7P0T916; A0A7P0TAF3; A0A7P0TB75	0	3	0.0625	0	1	1	929.825	2787.46	2787.46	0.32	0.0003	HCD (High Energy Collision Dissociation)	MS2	4.29644	54	122.089	77791	11022022_RID_3676_control.raw	F1		0.96	0.02201	0.624
FALSE	High	Master Protein	P35580-4	Isoform 4 of Myosin-10 OS=Homo sapiens OX=9606 GN=MYH10	0	582.392	39	69	130	59	1	2007	232.4	5.55	467.7	69	0	2.59957e+10	High
	Checked	Confidence	Annotated Sequence	Modifications	Modifications in Master Proteins	Qvality PEP	Qvality q-value	# Protein Groups	# Proteins	# PSMs	Master Protein Accessions	Positions in Master Proteins	# Missed Cleavages	Theo. MH+ [Da]	# Razor Quan Results	Abundances (Normalized): F1: Sample	Quan Info	Found in Sample: [S1] F1: Sample	Confidence (by Search Engine): Sequest HT	Percolator q-Value (by Search Engine): Sequest HT	Percolator PEP (by Search Engine): Sequest HT	XCorr (by Search Engine): Sequest HT	Top Apex RT [min]	Sequence in Protein	Positions in Protein	Peptide Group Modifications in Protein	Quan Usage
	FALSE	High	[R].IVGLDQVTGMTETAFGSAYK.[T]			2.76007e-07	0	1	6	2	P35580-4	P35580-4 [656-675]	0	2088.03	0	344370304		High	High	0	1.463e-07	3.63	68.67	R.IVGLDQVTGMTETAFGSAYK.T	[656-675]		Used
		Checked	Confidence	Identifying Node	PSM Ambiguity	Annotated Sequence	Modifications	# Protein Groups	# Proteins	Master Protein Accessions	Protein Accessions	# Missed Cleavages	Charge	DeltaScore	DeltaCn	Rank	Search Engine Rank	m/z [Da]	MH+ [Da]	Theo. MH+ [Da]	DeltaM [ppm]	Deltam/z [Da]	Activation Type	MS Order	Isolation Interference [%]	Ion Inject Time [ms]	RT [min]	First Scan	Spectrum File	File ID	Quan Info	XCorr	Percolator q-Value	Percolator PEP	Precursor Abundance	Apex RT [min]
		FALSE	High	Sequest HT (A2)	Unambiguous	[R].IVGLDQVTGMTETAFGSAYK.[T]		1	6	P35580-4	P35580-2; P35580; P35580-5; P35580-3; A5XEH4; P35580-4	0	2	0.4931	0	1	1	1044.52	2088.04	2088.03	2.54	0.00265	HCD (High Energy Collision Dissociation)	MS2	19.1288	47.621	68.8922	41631	11022022_RID_3676_control.raw	F1		3.63	0	1.463e-07	344370304	68.67
		FALSE	High	Sequest HT (A2)	Unambiguous	[R].IVGLDQVTGMTETAFGSAYK.[T]		1	6	P35580-4	P35580-2; P35580; P35580-5; P35580-3; A5XEH4; P35580-4	0	2	0.6678	0	1	1	1044.52	2088.03	2088.03	-3.19	-0.00333	HCD (High Energy Collision Dissociation)	MS2	70.1494	3.147	68.5766	41412	11022022_RID_3676_control.raw	F1		2.86	0	6.669e-06	344370304	68.67
	FALSE	High	[R].LQQELDDLTVDLDHQR.[Q]			7.27931e-08	0	1	5	2	P35580-4	P35580-4 [1456-1471]	0	1937.96	0	1480742128		High	High	0	3.688e-08	4.45	43.12	R.LQQELDDLTVDLDHQR.Q	[1456-1471]		Used
		Checked	Confidence	Identifying Node	PSM Ambiguity	Annotated Sequence	Modifications	# Protein Groups	# Proteins	Master Protein Accessions	Protein Accessions	# Missed Cleavages	Charge	DeltaScore	DeltaCn	Rank	Search Engine Rank	m/z [Da]	MH+ [Da]	Theo. MH+ [Da]	DeltaM [ppm]	Deltam/z [Da]	Activation Type	MS Order	Isolation Interference [%]	Ion Inject Time [ms]	RT [min]	First Scan	Spectrum File	File ID	Quan Info	XCorr	Percolator q-Value	Percolator PEP	Precursor Abundance	Apex RT [min]
		FALSE	High	Sequest HT (A2)	Unambiguous	[R].LQQELDDLTVDLDHQR.[Q]		1	5	P35580-4	P35580-2; P35580; P35580-5; P35580-3; P35580-4	0	2	0.625	0	1	1	969.482	1937.96	1937.96	-0.21	-0.0002	HCD (High Energy Collision Dissociation)	MS2	3.19704	1.517	43.1375	23744	11022022_RID_3676_control.raw	F1		4.16	0	3.976e-08	223506416	43.11
		FALSE	High	Sequest HT (A2)	Unambiguous	[R].LQQELDDLTVDLDHQR.[Q]		1	5	P35580-4	P35580-2; P35580; P35580-5; P35580-3; P35580-4	0	3	0.4427	0	1	1	646.657	1937.96	1937.96	-0.18	-0.00012	HCD (High Energy Collision Dissociation)	MS2	0.569171	0.185	43.1306	23741	11022022_RID_3676_control.raw	F1		4.45	0	3.688e-08	1257235712	43.12
	FALSE	High	[K].LQQLFNHTMFILEQEEYQR.[E]			3.65089e-07	0	2	17	1	A0A024R1N1; P35580-4	A0A024R1N1 [476-494]; P35580-4 [493-511]	0	2467.21	0	135153440	Shared	High	High	0	1.942e-07	4.99	58.39	K.LQQLFNHTMFILEQEEYQR.E	[493-511]		Not Used
		Checked	Confidence	Identifying Node	PSM Ambiguity	Annotated Sequence	Modifications	# Protein Groups	# Proteins	Master Protein Accessions	Protein Accessions	# Missed Cleavages	Charge	DeltaScore	DeltaCn	Rank	Search Engine Rank	m/z [Da]	MH+ [Da]	Theo. MH+ [Da]	DeltaM [ppm]	Deltam/z [Da]	Activation Type	MS Order	Isolation Interference [%]	Ion Inject Time [ms]	RT [min]	First Scan	Spectrum File	File ID	Quan Info	XCorr	Percolator q-Value	Percolator PEP	Precursor Abundance	Apex RT [min]
		FALSE	High	Sequest HT (A2)	Unambiguous	[K].LQQLFNHTMFILEQEEYQR.[E]		2	17	A0A024R1N1; P35580-4	A0A024QZJ6; P35580-2; P35580; A0A0U4BW16; P35749; P35580-5; P35580-3; P35749-3; Q86XU5; B4E3S1; A0A024R1N1; P35580-4; P35749-2; P35579-2; A0A7R6KYT5; A0A494C024; B1PS43	0	3	0.4028	0	1	1	823.077	2467.22	2467.21	3.23	0.00265	HCD (High Energy Collision Dissociation)	MS2	46.0577	7.934	58.2489	34264	11022022_RID_3676_control.raw	F1		4.99	0	1.942e-07	135153440	58.39
	FALSE	High	[K].LQNELDNVSTLLEEAEK.[K]			3.17109e-08	0	1	5	1	P35580-4	P35580-4 [1316-1332]	0	1944.98	0	705688512		High	High	0	1.558e-08	5.38	66.45	K.LQNELDNVSTLLEEAEK.K	[1316-1332]		Used
		Checked	Confidence	Identifying Node	PSM Ambiguity	Annotated Sequence	Modifications	# Protein Groups	# Proteins	Master Protein Accessions	Protein Accessions	# Missed Cleavages	Charge	DeltaScore	DeltaCn	Rank	Search Engine Rank	m/z [Da]	MH+ [Da]	Theo. MH+ [Da]	DeltaM [ppm]	Deltam/z [Da]	Activation Type	MS Order	Isolation Interference [%]	Ion Inject Time [ms]	RT [min]	First Scan	Spectrum File	File ID	Quan Info	XCorr	Percolator q-Value	Percolator PEP	Precursor Abundance	Apex RT [min]
		FALSE	High	Sequest HT (A2)	Unambiguous	[K].LQNELDNVSTLLEEAEK.[K]		1	5	P35580-4	P35580-2; P35580; P35580-5; P35580-3; P35580-4	0	2	0.4535	0	1	1	972.992	1944.98	1944.98	0.46	0.00044	HCD (High Energy Collision Dissociation)	MS2	15.5675	18.058	66.3226	39846	11022022_RID_3676_control.raw	F1		5.38	0	1.558e-08	705688512	66.45
	FALSE	High	[K].LQNELDNVSTLLEEAEKK.[G]			4.66814e-08	0	1	5	2	P35580-4	P35580-4 [1316-1333]	1	2073.07	0	1552558528		High	High	0	2.333e-08	5.62	56.64	K.LQNELDNVSTLLEEAEKK.G	[1316-1333]		Used
		Checked	Confidence	Identifying Node	PSM Ambiguity	Annotated Sequence	Modifications	# Protein Groups	# Proteins	Master Protein Accessions	Protein Accessions	# Missed Cleavages	Charge	DeltaScore	DeltaCn	Rank	Search Engine Rank	m/z [Da]	MH+ [Da]	Theo. MH+ [Da]	DeltaM [ppm]	Deltam/z [Da]	Activation Type	MS Order	Isolation Interference [%]	Ion Inject Time [ms]	RT [min]	First Scan	Spectrum File	File ID	Quan Info	XCorr	Percolator q-Value	Percolator PEP	Precursor Abundance	Apex RT [min]
		FALSE	High	Sequest HT (A2)	Unambiguous	[K].LQNELDNVSTLLEEAEKK.[G]		1	5	P35580-4	P35580-2; P35580; P35580-5; P35580-3; P35580-4	1	2	0.3771	0	1	1	1037.04	2073.08	2073.07	2.68	0.00278	HCD (High Energy Collision Dissociation)	MS2	27.1051	18.682	56.5783	33106	11022022_RID_3676_control.raw	F1		4.8	0	1.242e-07	240561984	56.64
		FALSE	High	Sequest HT (A2)	Unambiguous	[K].LQNELDNVSTLLEEAEKK.[G]		1	5	P35580-4	P35580-2; P35580; P35580-5; P35580-3; P35580-4	1	3	0.484	0	1	1	691.697	2073.08	2073.07	2.35	0.00162	HCD (High Energy Collision Dissociation)	MS2	19.1157	4.839	56.5618	33093	11022022_RID_3676_control.raw	F1		5.62	0	2.333e-08	1311996544	56.64
	FALSE	High	[R].NKQEVMISDLEER.[L]			1.14276e-05	0	1	5	1	P35580-4	P35580-4 [1061-1073]	1	1590.78	0	269381536		High	High	0	6.79e-06	3.85	23.98	R.NKQEVMISDLEER.L	[1061-1073]		Used
		Checked	Confidence	Identifying Node	PSM Ambiguity	Annotated Sequence	Modifications	# Protein Groups	# Proteins	Master Protein Accessions	Protein Accessions	# Missed Cleavages	Charge	DeltaScore	DeltaCn	Rank	Search Engine Rank	m/z [Da]	MH+ [Da]	Theo. MH+ [Da]	DeltaM [ppm]	Deltam/z [Da]	Activation Type	MS Order	Isolation Interference [%]	Ion Inject Time [ms]	RT [min]	First Scan	Spectrum File	File ID	Quan Info	XCorr	Percolator q-Value	Percolator PEP	Precursor Abundance	Apex RT [min]
		FALSE	High	Sequest HT (A2)	Unambiguous	[R].NKQEVMISDLEER.[L]		1	5	P35580-4	P35580-2; P35580; P35580-5; P35580-3; P35580-4	1	2	0.5299	0	1	1	795.892	1590.78	1590.78	-1.85	-0.00147	HCD (High Energy Collision Dissociation)	MS2	56.6476	3.113	23.944	10376	11022022_RID_3676_control.raw	F1		3.85	0	6.79e-06	269381536	23.98
	FALSE	High	[K].NILAEQLQAETELFAEAEEMR.[A]			6.16152e-10	0	1	5	6	P35580-4	P35580-4 [921-941]	0	2435.18	0	468084864		High	High	0	4.622e-10	5.89	85.62	K.NILAEQLQAETELFAEAEEMR.A	[921-941]		Used
		Checked	Confidence	Identifying Node	PSM Ambiguity	Annotated Sequence	Modifications	# Protein Groups	# Proteins	Master Protein Accessions	Protein Accessions	# Missed Cleavages	Charge	DeltaScore	DeltaCn	Rank	Search Engine Rank	m/z [Da]	MH+ [Da]	Theo. MH+ [Da]	DeltaM [ppm]	Deltam/z [Da]	Activation Type	MS Order	Isolation Interference [%]	Ion Inject Time [ms]	RT [min]	First Scan	Spectrum File	File ID	Quan Info	XCorr	Percolator q-Value	Percolator PEP	Precursor Abundance	Apex RT [min]
		FALSE	High	Sequest HT (A2)	Unambiguous	[K].NILAEQLQAETELFAEAEEMR.[A]		1	5	P35580-4	P35580-2; P35580; P35580-5; P35580-3; P35580-4	0	2	0.6044	0	1	1	1218.09	2435.18	2435.18	1.02	0.00124	HCD (High Energy Collision Dissociation)	MS2	0	54	85.8034	53311	11022022_RID_3676_control.raw	F1		5.89	0	4.622e-10	322241792	85.62
		FALSE	High	Sequest HT (A2)	Unambiguous	[K].NILAEQLQAETELFAEAEEMR.[A]		1	5	P35580-4	P35580-2; P35580; P35580-5; P35580-3; P35580-4	0	3	0.5	0	1	1	812.398	2435.18	2435.18	1.59	0.00129	HCD (High Energy Collision Dissociation)	MS2	51.2453	9.791	85.8059	53313	11022022_RID_3676_control.raw	F1		4.56	0	1.934e-08	145843072	85.62
		FALSE	High	Sequest HT (A2)	Unambiguous	[K].NILAEQLQAETELFAEAEEMR.[A]		1	5	P35580-4	P35580-2; P35580; P35580-5; P35580-3; P35580-4	0	2	0.6647	0	1	1	1218.09	2435.18	2435.18	1.41	0.00171	HCD (High Energy Collision Dissociation)	MS2	0	31.477	86.1419	53545	11022022_RID_3676_control.raw	F1		5.01	0	2.421e-09	322241792	85.62
		FALSE	High	Sequest HT (A2)	Unambiguous	[K].NILAEQLQAETELFAEAEEMR.[A]		1	5	P35580-4	P35580-2; P35580; P35580-5; P35580-3; P35580-4	0	2	0.6599	0	1	1	1218.09	2435.17	2435.18	-3.04	-0.0037	HCD (High Energy Collision Dissociation)	MS2	55.824	14.876	86.9877	54130	11022022_RID_3676_control.raw	F1		3.47	0	3.595e-06	33314566	86.51
		FALSE	High	Sequest HT (A2)	Unambiguous	[K].NILAEQLQAETELFAEAEEMR.[A]		1	5	P35580-4	P35580-2; P35580; P35580-5; P35580-3; P35580-4	0	3	0.5	0	1	1	812.395	2435.17	2435.18	-2.84	-0.0023	HCD (High Energy Collision Dissociation)	MS2	21.1375	7.42	85.5104	53108	11022022_RID_3676_control.raw	F1		2.34	0	5.509e-05	145843072	85.62
		FALSE	High	Sequest HT (A2)	Unambiguous	[K].NILAEQLQAETELFAEAEEMR.[A]		1	5	P35580-4	P35580-2; P35580; P35580-5; P35580-3; P35580-4	0	2	0.6434	0	1	1	1218.09	2435.17	2435.18	-3.28	-0.004	HCD (High Energy Collision Dissociation)	MS2	0	9.934	85.5129	53110	11022022_RID_3676_control.raw	F1		5.02	0	2.678e-10	322241792	85.62
	FALSE	High	[K].NILAEQLQAETELFAEAEEMR.[A]	1xDeamidated [Q]		9.05921e-05	0	1	5	2	P35580-4	P35580-4 [921-941]	0	2436.16	0		Not Reliable	High	High	0	5.833e-05	3.65		K.NILAEQLQAETELFAEAEEMR.A	[921-941]		Not Used
		Checked	Confidence	Identifying Node	PSM Ambiguity	Annotated Sequence	Modifications	# Protein Groups	# Proteins	Master Protein Accessions	Protein Accessions	# Missed Cleavages	Charge	DeltaScore	DeltaCn	Rank	Search Engine Rank	m/z [Da]	MH+ [Da]	Theo. MH+ [Da]	DeltaM [ppm]	Deltam/z [Da]	Activation Type	MS Order	Isolation Interference [%]	Ion Inject Time [ms]	RT [min]	First Scan	Spectrum File	File ID	Quan Info	XCorr	Percolator q-Value	Percolator PEP	Precursor Abundance	Apex RT [min]
		FALSE	High	Sequest HT (A2)	Unambiguous	[K].NILAEQLqAETELFAEAEEMR.[A]	Q8(Deamidated)	1	5	P35580-4	P35580-2; P35580; P35580-5; P35580-3; P35580-4	0	2	0.0493	0	1	1	1218.59	2436.18	2436.16	8.26	0.01006	HCD (High Energy Collision Dissociation)	MS2	0	20.745	86.3734	53705	11022022_RID_3676_control.raw	F1	Not Reliable	3.65	0	5.833e-05
		FALSE	High	Sequest HT (A2)	Unambiguous	[K].NILAEqLQAETELFAEAEEMR.[A]	Q6(Deamidated)	1	5	P35580-4	P35580-2; P35580; P35580-5; P35580-3; P35580-4	0	2		0.0493	2	2	1218.59	2436.18	2436.16	8.26	0.01006	HCD (High Energy Collision Dissociation)	MS2	0	20.745	86.3734	53705	11022022_RID_3676_control.raw	F1	Not Reliable	3.47	0.0001299	0.0006704
	FALSE	High	[K].NLPIYSENIIEMYR.[G]			6.86581e-05	0	1	7	1	P35580-4	P35580-4 [130-143]	0	1754.88	0	154559408		High	High	0	4.37e-05	2.91	63.17	K.NLPIYSENIIEMYR.G	[130-143]		Used
		Checked	Confidence	Identifying Node	PSM Ambiguity	Annotated Sequence	Modifications	# Protein Groups	# Proteins	Master Protein Accessions	Protein Accessions	# Missed Cleavages	Charge	DeltaScore	DeltaCn	Rank	Search Engine Rank	m/z [Da]	MH+ [Da]	Theo. MH+ [Da]	DeltaM [ppm]	Deltam/z [Da]	Activation Type	MS Order	Isolation Interference [%]	Ion Inject Time [ms]	RT [min]	First Scan	Spectrum File	File ID	Quan Info	XCorr	Percolator q-Value	Percolator PEP	Precursor Abundance	Apex RT [min]
		FALSE	High	Sequest HT (A2)	Unambiguous	[K].NLPIYSENIIEMYR.[G]		1	7	P35580-4	P35580-2; P35580; P35580-5; P35580-3; G1UI33; P35580-4; E7ERA5	0	2	0.5223	0	1	1	877.94	1754.87	1754.88	-2.62	-0.0023	HCD (High Energy Collision Dissociation)	MS2	0	2.355	63.1181	37632	11022022_RID_3676_control.raw	F1		2.91	0	4.37e-05	154559408	63.17
	FALSE	High	[K].NMDPLNDNVATLLHQSSDR.[F]			4.06299e-07	0	1	5	2	P35580-4	P35580-4 [605-623]	0	2140.01	0	183637028		High	High	0	6.025e-07	5.04	49.5	K.NMDPLNDNVATLLHQSSDR.F	[605-623]		Used
		Checked	Confidence	Identifying Node	PSM Ambiguity	Annotated Sequence	Modifications	# Protein Groups	# Proteins	Master Protein Accessions	Protein Accessions	# Missed Cleavages	Charge	DeltaScore	DeltaCn	Rank	Search Engine Rank	m/z [Da]	MH+ [Da]	Theo. MH+ [Da]	DeltaM [ppm]	Deltam/z [Da]	Activation Type	MS Order	Isolation Interference [%]	Ion Inject Time [ms]	RT [min]	First Scan	Spectrum File	File ID	Quan Info	XCorr	Percolator q-Value	Percolator PEP	Precursor Abundance	Apex RT [min]
		FALSE	High	Sequest HT (A2)	Unambiguous	[K].NMDPLNDNVATLLHQSSDR.[F]		1	5	P35580-4	P35580-2; P35580; P35580-5; P35580-3; P35580-4	0	3	0.5496	0	1	1	714.008	2140.01	2140.01	0.52	0.00037	HCD (High Energy Collision Dissociation)	MS2	21.142	2.993	49.499	28182	11022022_RID_3676_control.raw	F1		5.04	0	6.025e-07	143949728	49.5
		FALSE	High	Sequest HT (A2)	Unambiguous	[K].NMDPLNDNVATLLHQSSDR.[F]		1	5	P35580-4	P35580-2; P35580; P35580-5; P35580-3; P35580-4	0	2	0.5952	0	1	1	1070.51	2140.01	2140.01	0.64	0.00068	HCD (High Energy Collision Dissociation)	MS2	8.82871	14.54	49.5442	28215	11022022_RID_3676_control.raw	F1		3.73	0	2.165e-07	39687300	49.48
	FALSE	High	[K].MEIDLKDLEAQIEAANK.[A]	1xDeamidated [N/Q]		2.73832e-05	0	1	5	2	P35580-4	P35580-4 [1653-1669]	1	1931.96	0	65385396		High	High	0	1.677e-05	4.31	65.52	K.MEIDLKDLEAQIEAANK.A	[1653-1669]		Used
		Checked	Confidence	Identifying Node	PSM Ambiguity	Annotated Sequence	Modifications	# Protein Groups	# Proteins	Master Protein Accessions	Protein Accessions	# Missed Cleavages	Charge	DeltaScore	DeltaCn	Rank	Search Engine Rank	m/z [Da]	MH+ [Da]	Theo. MH+ [Da]	DeltaM [ppm]	Deltam/z [Da]	Activation Type	MS Order	Isolation Interference [%]	Ion Inject Time [ms]	RT [min]	First Scan	Spectrum File	File ID	Quan Info	XCorr	Percolator q-Value	Percolator PEP	Precursor Abundance	Apex RT [min]
		FALSE	High	Sequest HT (A2)	Unambiguous	[K].MEIDLKDLEAqIEAANK.[A]	Q11(Deamidated)	1	5	P35580-4	P35580-2; P35580; P35580-5; P35580-3; P35580-4	1	2	0.0278	0	1	1	966.493	1931.98	1931.96	7.78	0.00752	HCD (High Energy Collision Dissociation)	MS2	0	54	65.4993	39274	11022022_RID_3676_control.raw	F1		4.31	0	1.677e-05	65385396	65.52
		FALSE	High	Sequest HT (A2)	Unambiguous	[K].MEIDLKDLEAQIEAAnK.[A]	N16(Deamidated)	1	5	P35580-4	P35580-2; P35580; P35580-5; P35580-3; P35580-4	1	2		0.0278	2	2	966.493	1931.98	1931.96	7.78	0.00752	HCD (High Energy Collision Dissociation)	MS2	0	54	65.4993	39274	11022022_RID_3676_control.raw	F1		4.19	0.000792	0.01765	65385396	65.52
	FALSE	High	[K].MQAHIQDLEEQLDEEEGAR.[Q]			6.11767e-09	0	1	5	2	P35580-4	P35580-4 [979-997]	0	2241.01	0	630329024		High	High	0	2.853e-09	5.6	40	K.MQAHIQDLEEQLDEEEGAR.Q	[979-997]		Used
		Checked	Confidence	Identifying Node	PSM Ambiguity	Annotated Sequence	Modifications	# Protein Groups	# Proteins	Master Protein Accessions	Protein Accessions	# Missed Cleavages	Charge	DeltaScore	DeltaCn	Rank	Search Engine Rank	m/z [Da]	MH+ [Da]	Theo. MH+ [Da]	DeltaM [ppm]	Deltam/z [Da]	Activation Type	MS Order	Isolation Interference [%]	Ion Inject Time [ms]	RT [min]	First Scan	Spectrum File	File ID	Quan Info	XCorr	Percolator q-Value	Percolator PEP	Precursor Abundance	Apex RT [min]
		FALSE	High	Sequest HT (A2)	Unambiguous	[K].MQAHIQDLEEQLDEEEGAR.[Q]		1	5	P35580-4	P35580-2; P35580; P35580-5; P35580-3; P35580-4	0	2	0.575	0	1	1	1121.01	2241.01	2241.01	1.21	0.00136	HCD (High Energy Collision Dissociation)	MS2	0	10.516	39.9993	21571	11022022_RID_3676_control.raw	F1		5.6	0	2.853e-09	387345440	40.04
		FALSE	High	Sequest HT (A2)	Unambiguous	[K].MQAHIQDLEEQLDEEEGAR.[Q]		1	5	P35580-4	P35580-2; P35580; P35580-5; P35580-3; P35580-4	0	3	0.5511	0	1	1	747.673	2241.01	2241.01	-1.36	-0.00102	HCD (High Energy Collision Dissociation)	MS2	0	3.989	39.9559	21542	11022022_RID_3676_control.raw	F1		5.48	0	1.555e-07	630329024	40
	FALSE	High	[K].MQAHIQDLEEQLDEEEGAR.[Q]	1xDeamidated [Q]		9.64696e-05	0	1	5	2	P35580-4	P35580-4 [979-997]	0	2241.99	0		Not Reliable	High	High	3.042e-05	0.0001265	3.24		K.MQAHIQDLEEQLDEEEGAR.Q	[979-997]		Not Used
		Checked	Confidence	Identifying Node	PSM Ambiguity	Annotated Sequence	Modifications	# Protein Groups	# Proteins	Master Protein Accessions	Protein Accessions	# Missed Cleavages	Charge	DeltaScore	DeltaCn	Rank	Search Engine Rank	m/z [Da]	MH+ [Da]	Theo. MH+ [Da]	DeltaM [ppm]	Deltam/z [Da]	Activation Type	MS Order	Isolation Interference [%]	Ion Inject Time [ms]	RT [min]	First Scan	Spectrum File	File ID	Quan Info	XCorr	Percolator q-Value	Percolator PEP	Precursor Abundance	Apex RT [min]
		FALSE	High	Sequest HT (A2)	Unambiguous	[K].MQAHIqDLEEQLDEEEGAR.[Q]	Q6(Deamidated)	1	5	P35580-4	P35580-2; P35580; P35580-5; P35580-3; P35580-4	0	2		0.0062	2	2	1121.51	2242.01	2241.99	5.74	0.00643	HCD (High Energy Collision Dissociation)	MS2	54.1425	42.614	40.1667	21687	11022022_RID_3676_control.raw	F1	Not Reliable	3.22	0	6.264e-05
		FALSE	High	Sequest HT (A2)	Unambiguous	[K].MQAHIQDLEEqLDEEEGAR.[Q]	Q11(Deamidated)	1	5	P35580-4	P35580-2; P35580; P35580-5; P35580-3; P35580-4	0	2	0.0062	0	1	1	1121.51	2242.01	2241.99	5.74	0.00643	HCD (High Energy Collision Dissociation)	MS2	54.1425	42.614	40.1667	21687	11022022_RID_3676_control.raw	F1	Not Reliable	3.24	3.042e-05	0.0001265
	FALSE	High	[K].MQAHIQDLEEQLDEEEGAR.[Q]	1xOxidation [M1]		1.77003e-07	0	1	5	1	P35580-4	P35580-4 [979-997]	0	2257	0	70026560		High	High	0	9.191e-08	5.15	35.31	K.MQAHIQDLEEQLDEEEGAR.Q	[979-997]		Used
		Checked	Confidence	Identifying Node	PSM Ambiguity	Annotated Sequence	Modifications	# Protein Groups	# Proteins	Master Protein Accessions	Protein Accessions	# Missed Cleavages	Charge	DeltaScore	DeltaCn	Rank	Search Engine Rank	m/z [Da]	MH+ [Da]	Theo. MH+ [Da]	DeltaM [ppm]	Deltam/z [Da]	Activation Type	MS Order	Isolation Interference [%]	Ion Inject Time [ms]	RT [min]	First Scan	Spectrum File	File ID	Quan Info	XCorr	Percolator q-Value	Percolator PEP	Precursor Abundance	Apex RT [min]
		FALSE	High	Sequest HT (A2)	Unambiguous	[K].mQAHIQDLEEQLDEEEGAR.[Q]	M1(Oxidation)	1	5	P35580-4	P35580-2; P35580; P35580-5; P35580-3; P35580-4	0	3	0.6019	0	1	1	753.007	2257.01	2257	1.8	0.00135	HCD (High Energy Collision Dissociation)	MS2	23.3461	6.508	35.362	18344	11022022_RID_3676_control.raw	F1		5.15	0	9.191e-08	70026560	35.31
	FALSE	High	[R].IAECSSQLAEEEEK.[A]	1xCarbamidomethyl [C4]		4.0297e-07	0	1	5	1	P35580-4	P35580-4 [1039-1052]	0	1622.72	0	298022816		High	High	0	2.156e-07	4.16	16.24	R.IAECSSQLAEEEEK.A	[1039-1052]		Used
		Checked	Confidence	Identifying Node	PSM Ambiguity	Annotated Sequence	Modifications	# Protein Groups	# Proteins	Master Protein Accessions	Protein Accessions	# Missed Cleavages	Charge	DeltaScore	DeltaCn	Rank	Search Engine Rank	m/z [Da]	MH+ [Da]	Theo. MH+ [Da]	DeltaM [ppm]	Deltam/z [Da]	Activation Type	MS Order	Isolation Interference [%]	Ion Inject Time [ms]	RT [min]	First Scan	Spectrum File	File ID	Quan Info	XCorr	Percolator q-Value	Percolator PEP	Precursor Abundance	Apex RT [min]
		FALSE	High	Sequest HT (A2)	Unambiguous	[R].IAEcSSQLAEEEEK.[A]	C4(Carbamidomethyl)	1	5	P35580-4	P35580-2; P35580; P35580-5; P35580-3; P35580-4	0	2	0.6034	0	1	1	811.864	1622.72	1622.72	0.06	5e-05	HCD (High Energy Collision Dissociation)	MS2	21.8153	46.873	16.1321	4949	11022022_RID_3676_control.raw	F1		4.16	0	2.156e-07	298022816	16.24
	FALSE	High	[R].IAECSSQLAEEEEKAK.[N]	1xCarbamidomethyl [C4]		1.50148e-07	0	1	5	2	P35580-4	P35580-4 [1039-1054]	1	1821.85	0	189518128		High	High	0	1.338e-06	4.36	14.09	R.IAECSSQLAEEEEKAK.N	[1039-1054]		Used
		Checked	Confidence	Identifying Node	PSM Ambiguity	Annotated Sequence	Modifications	# Protein Groups	# Proteins	Master Protein Accessions	Protein Accessions	# Missed Cleavages	Charge	DeltaScore	DeltaCn	Rank	Search Engine Rank	m/z [Da]	MH+ [Da]	Theo. MH+ [Da]	DeltaM [ppm]	Deltam/z [Da]	Activation Type	MS Order	Isolation Interference [%]	Ion Inject Time [ms]	RT [min]	First Scan	Spectrum File	File ID	Quan Info	XCorr	Percolator q-Value	Percolator PEP	Precursor Abundance	Apex RT [min]
		FALSE	High	Sequest HT (A2)	Unambiguous	[R].IAEcSSQLAEEEEKAK.[N]	C4(Carbamidomethyl)	1	5	P35580-4	P35580-2; P35580; P35580-5; P35580-3; P35580-4	1	3	0.5333	0	1	1	607.956	1821.85	1821.85	0.15	9e-05	HCD (High Energy Collision Dissociation)	MS2	26.8343	1.582	14.1135	3580	11022022_RID_3676_control.raw	F1		4.05	0	7.805e-08	151777584	14.09
		FALSE	High	Sequest HT (A2)	Unambiguous	[R].IAEcSSQLAEEEEKAK.[N]	C4(Carbamidomethyl)	1	5	P35580-4	P35580-2; P35580; P35580-5; P35580-3; P35580-4	1	2	0.4908	0	1	1	911.431	1821.85	1821.85	0.29	0.00026	HCD (High Energy Collision Dissociation)	MS2	20.4621	39.554	14.0576	3540	11022022_RID_3676_control.raw	F1		4.36	0	1.338e-06	37740544	14.08
	FALSE	High	[R].IAQLEEELEEEQSNMELLNDR.[F]			1.56117e-09	0	1	5	1	P35580-4	P35580-4 [1769-1789]	0	2532.18	0	68864856		High	High	0	6.995e-10	5.87	64.51	R.IAQLEEELEEEQSNMELLNDR.F	[1769-1789]		Used
		Checked	Confidence	Identifying Node	PSM Ambiguity	Annotated Sequence	Modifications	# Protein Groups	# Proteins	Master Protein Accessions	Protein Accessions	# Missed Cleavages	Charge	DeltaScore	DeltaCn	Rank	Search Engine Rank	m/z [Da]	MH+ [Da]	Theo. MH+ [Da]	DeltaM [ppm]	Deltam/z [Da]	Activation Type	MS Order	Isolation Interference [%]	Ion Inject Time [ms]	RT [min]	First Scan	Spectrum File	File ID	Quan Info	XCorr	Percolator q-Value	Percolator PEP	Precursor Abundance	Apex RT [min]
		FALSE	High	Sequest HT (A2)	Unambiguous	[R].IAQLEEELEEEQSNMELLNDR.[F]		1	5	P35580-4	P35580-2; P35580; P35580-5; P35580-3; P35580-4	0	2	0.6491	0	1	1	1266.59	2532.17	2532.18	-2.3	-0.00292	HCD (High Energy Collision Dissociation)	MS2	0	54	64.4208	38534	11022022_RID_3676_control.raw	F1		5.87	0	6.995e-10	68864856	64.51
	FALSE	High	[K].LDGETTDLQDQIAELQAQIDELK.[L]			1.27231e-08	0	1	5	2	P35580-4	P35580-4 [1091-1113]	0	2586.28	0	89082860		High	High	0	6.074e-09	5.4	87.31	K.LDGETTDLQDQIAELQAQIDELK.L	[1091-1113]		Used
		Checked	Confidence	Identifying Node	PSM Ambiguity	Annotated Sequence	Modifications	# Protein Groups	# Proteins	Master Protein Accessions	Protein Accessions	# Missed Cleavages	Charge	DeltaScore	DeltaCn	Rank	Search Engine Rank	m/z [Da]	MH+ [Da]	Theo. MH+ [Da]	DeltaM [ppm]	Deltam/z [Da]	Activation Type	MS Order	Isolation Interference [%]	Ion Inject Time [ms]	RT [min]	First Scan	Spectrum File	File ID	Quan Info	XCorr	Percolator q-Value	Percolator PEP	Precursor Abundance	Apex RT [min]
		FALSE	High	Sequest HT (A2)	Unambiguous	[K].LDGETTDLQDQIAELQAQIDELK.[L]		1	5	P35580-4	P35580-2; P35580; P35580-5; P35580-3; P35580-4	0	3	0.5162	0	1	1	862.763	2586.28	2586.28	-1.16	-0.001	HCD (High Energy Collision Dissociation)	MS2	0	5.368	87.234	54299	11022022_RID_3676_control.raw	F1		3.39	0	4.617e-06	45997272	87.31
		FALSE	High	Sequest HT (A2)	Unambiguous	[K].LDGETTDLQDQIAELQAQIDELK.[L]		1	5	P35580-4	P35580-2; P35580; P35580-5; P35580-3; P35580-4	0	2	0.4611	0	1	1	1293.65	2586.28	2586.28	2.62	0.00339	HCD (High Energy Collision Dissociation)	MS2	0	54	87.2075	54281	11022022_RID_3676_control.raw	F1		5.4	0	6.074e-09	43085588	87.3
	FALSE	High	[R].KLDGETTDLQDQIAELQAQIDELK.[L]			2.69278e-07	0	1	5	2	P35580-4	P35580-4 [1090-1113]	1	2714.37	0	1420107296		High	High	0	1.466e-06	5.82	76.72	R.KLDGETTDLQDQIAELQAQIDELK.L	[1090-1113]		Used
		Checked	Confidence	Identifying Node	PSM Ambiguity	Annotated Sequence	Modifications	# Protein Groups	# Proteins	Master Protein Accessions	Protein Accessions	# Missed Cleavages	Charge	DeltaScore	DeltaCn	Rank	Search Engine Rank	m/z [Da]	MH+ [Da]	Theo. MH+ [Da]	DeltaM [ppm]	Deltam/z [Da]	Activation Type	MS Order	Isolation Interference [%]	Ion Inject Time [ms]	RT [min]	First Scan	Spectrum File	File ID	Quan Info	XCorr	Percolator q-Value	Percolator PEP	Precursor Abundance	Apex RT [min]
		FALSE	High	Sequest HT (A2)	Unambiguous	[R].KLDGETTDLQDQIAELQAQIDELK.[L]		1	5	P35580-4	P35580-2; P35580; P35580-5; P35580-3; P35580-4	1	3	0.4416	0	1	1	905.462	2714.37	2714.37	-0.35	-0.00032	HCD (High Energy Collision Dissociation)	MS2	20.4732	44.744	76.9414	47201	11022022_RID_3676_control.raw	F1		5.82	0	1.466e-06	1146919168	76.72
		FALSE	High	Sequest HT (A2)	Unambiguous	[R].KLDGETTDLQDQIAELQAQIDELK.[L]		1	5	P35580-4	P35580-2; P35580; P35580-5; P35580-3; P35580-4	1	2	0.6073	0	1	1	1357.7	2714.38	2714.37	3.87	0.00525	HCD (High Energy Collision Dissociation)	MS2	0	27.727	76.6019	46966	11022022_RID_3676_control.raw	F1		5.45	0	1.422e-07	273188128	76.72
	FALSE	High	[R].KTTLQVDTLNAELAAER.[S]			3.4037e-11	0	1	5	2	P35580-4	P35580-4 [1792-1808]	1	1873	0	990405376		High	High	0	1.343e-11	5.97	34.28	R.KTTLQVDTLNAELAAER.S	[1792-1808]		Used
		Checked	Confidence	Identifying Node	PSM Ambiguity	Annotated Sequence	Modifications	# Protein Groups	# Proteins	Master Protein Accessions	Protein Accessions	# Missed Cleavages	Charge	DeltaScore	DeltaCn	Rank	Search Engine Rank	m/z [Da]	MH+ [Da]	Theo. MH+ [Da]	DeltaM [ppm]	Deltam/z [Da]	Activation Type	MS Order	Isolation Interference [%]	Ion Inject Time [ms]	RT [min]	First Scan	Spectrum File	File ID	Quan Info	XCorr	Percolator q-Value	Percolator PEP	Precursor Abundance	Apex RT [min]
		FALSE	High	Sequest HT (A2)	Unambiguous	[R].KTTLQVDTLNAELAAER.[S]		1	5	P35580-4	P35580-2; P35580; P35580-5; P35580-3; P35580-4	1	3	0.3528	0	1	1	625.006	1873	1873	0.03	2e-05	HCD (High Energy Collision Dissociation)	MS2	20.891	0.787	34.2432	17563	11022022_RID_3676_control.raw	F1		4.28	0	3.915e-05	622889792	34.28
		FALSE	High	Sequest HT (A2)	Unambiguous	[R].KTTLQVDTLNAELAAER.[S]		1	5	P35580-4	P35580-2; P35580; P35580-5; P35580-3; P35580-4	1	2	0.5444	0	1	1	937.005	1873	1873	0.49	0.00046	HCD (High Energy Collision Dissociation)	MS2	0	54	34.2309	17556	11022022_RID_3676_control.raw	F1		5.97	0	1.343e-11	367515584	34.29
	FALSE	High	[K].KVDDDLGTIESLEEAK.[K]			5.43434e-12	0	1	5	1	P35580-4	P35580-4 [1410-1425]	1	1761.88	0	199531120		High	High	0	2.03e-12	5.76	40.6	K.KVDDDLGTIESLEEAK.K	[1410-1425]		Used
		Checked	Confidence	Identifying Node	PSM Ambiguity	Annotated Sequence	Modifications	# Protein Groups	# Proteins	Master Protein Accessions	Protein Accessions	# Missed Cleavages	Charge	DeltaScore	DeltaCn	Rank	Search Engine Rank	m/z [Da]	MH+ [Da]	Theo. MH+ [Da]	DeltaM [ppm]	Deltam/z [Da]	Activation Type	MS Order	Isolation Interference [%]	Ion Inject Time [ms]	RT [min]	First Scan	Spectrum File	File ID	Quan Info	XCorr	Percolator q-Value	Percolator PEP	Precursor Abundance	Apex RT [min]
		FALSE	High	Sequest HT (A2)	Unambiguous	[K].KVDDDLGTIESLEEAK.[K]		1	5	P35580-4	P35580-2; P35580; P35580-5; P35580-3; P35580-4	1	2	0.6076	0	1	1	881.445	1761.88	1761.88	3.94	0.00347	HCD (High Energy Collision Dissociation)	MS2	25.638	7.975	40.5824	21970	11022022_RID_3676_control.raw	F1		5.76	0	2.03e-12	199531120	40.6
	FALSE	High	[K].KVDDDLGTIESLEEAKK.[K]			1.89761e-05	0	1	5	1	P35580-4	P35580-4 [1410-1426]	2	1889.97	0	217763248		High	High	0	1.154e-05	3.71	31.39	K.KVDDDLGTIESLEEAKK.K	[1410-1426]		Used
		Checked	Confidence	Identifying Node	PSM Ambiguity	Annotated Sequence	Modifications	# Protein Groups	# Proteins	Master Protein Accessions	Protein Accessions	# Missed Cleavages	Charge	DeltaScore	DeltaCn	Rank	Search Engine Rank	m/z [Da]	MH+ [Da]	Theo. MH+ [Da]	DeltaM [ppm]	Deltam/z [Da]	Activation Type	MS Order	Isolation Interference [%]	Ion Inject Time [ms]	RT [min]	First Scan	Spectrum File	File ID	Quan Info	XCorr	Percolator q-Value	Percolator PEP	Precursor Abundance	Apex RT [min]
		FALSE	High	Sequest HT (A2)	Unambiguous	[K].KVDDDLGTIESLEEAKK.[K]		1	5	P35580-4	P35580-2; P35580; P35580-5; P35580-3; P35580-4	2	3	0.4825	0	1	1	630.661	1889.97	1889.97	-0.26	-0.00016	HCD (High Energy Collision Dissociation)	MS2	13.1459	0.507	31.4224	15589	11022022_RID_3676_control.raw	F1		3.71	0	1.154e-05	217763248	31.39
	FALSE	High	[K].KMEEEILLLEDQNSK.[F]			2.65065e-05	0	1	5	1	P35580-4	P35580-4 [1013-1027]	1	1818.92	0	116114800		High	High	0	1.62e-05	3.53	39.48	K.KMEEEILLLEDQNSK.F	[1013-1027]		Used
		Checked	Confidence	Identifying Node	PSM Ambiguity	Annotated Sequence	Modifications	# Protein Groups	# Proteins	Master Protein Accessions	Protein Accessions	# Missed Cleavages	Charge	DeltaScore	DeltaCn	Rank	Search Engine Rank	m/z [Da]	MH+ [Da]	Theo. MH+ [Da]	DeltaM [ppm]	Deltam/z [Da]	Activation Type	MS Order	Isolation Interference [%]	Ion Inject Time [ms]	RT [min]	First Scan	Spectrum File	File ID	Quan Info	XCorr	Percolator q-Value	Percolator PEP	Precursor Abundance	Apex RT [min]
		FALSE	High	Sequest HT (A2)	Unambiguous	[K].KMEEEILLLEDQNSK.[F]		1	5	P35580-4	P35580-2; P35580; P35580-5; P35580-3; P35580-4	1	2	0.5297	0	1	1	909.963	1818.92	1818.92	2.39	0.00218	HCD (High Energy Collision Dissociation)	MS2	22.4239	7.068	39.5536	21259	11022022_RID_3676_control.raw	F1		3.53	0	1.62e-05	116114800	39.48
	FALSE	High	[K].KMEIDLKDLEAQIEAANK.[A]			5.10479e-09	0	1	5	1	P35580-4	P35580-4 [1652-1669]	2	2059.07	0	94221296		High	High	0	2.363e-09	6.64	55.26	K.KMEIDLKDLEAQIEAANK.A	[1652-1669]		Used
		Checked	Confidence	Identifying Node	PSM Ambiguity	Annotated Sequence	Modifications	# Protein Groups	# Proteins	Master Protein Accessions	Protein Accessions	# Missed Cleavages	Charge	DeltaScore	DeltaCn	Rank	Search Engine Rank	m/z [Da]	MH+ [Da]	Theo. MH+ [Da]	DeltaM [ppm]	Deltam/z [Da]	Activation Type	MS Order	Isolation Interference [%]	Ion Inject Time [ms]	RT [min]	First Scan	Spectrum File	File ID	Quan Info	XCorr	Percolator q-Value	Percolator PEP	Precursor Abundance	Apex RT [min]
		FALSE	High	Sequest HT (A2)	Unambiguous	[K].KMEIDLKDLEAQIEAANK.[A]		1	5	P35580-4	P35580-2; P35580; P35580-5; P35580-3; P35580-4	2	3	0.4985	0	1	1	687.03	2059.07	2059.07	0.28	0.00019	HCD (High Energy Collision Dissociation)	MS2	15.0378	5.72	55.2655	32189	11022022_RID_3676_control.raw	F1		6.64	0	2.363e-09	94221296	55.26
	FALSE	High	[K].KMQAHIQDLEEQLDEEEGAR.[Q]			1.26189e-08	0	1	5	1	P35580-4	P35580-4 [978-997]	1	2369.1	0	127414520		High	High	0	6.046e-09	6.97	32.43	K.KMQAHIQDLEEQLDEEEGAR.Q	[978-997]		Used
		Checked	Confidence	Identifying Node	PSM Ambiguity	Annotated Sequence	Modifications	# Protein Groups	# Proteins	Master Protein Accessions	Protein Accessions	# Missed Cleavages	Charge	DeltaScore	DeltaCn	Rank	Search Engine Rank	m/z [Da]	MH+ [Da]	Theo. MH+ [Da]	DeltaM [ppm]	Deltam/z [Da]	Activation Type	MS Order	Isolation Interference [%]	Ion Inject Time [ms]	RT [min]	First Scan	Spectrum File	File ID	Quan Info	XCorr	Percolator q-Value	Percolator PEP	Precursor Abundance	Apex RT [min]
		FALSE	High	Sequest HT (A2)	Unambiguous	[K].KMQAHIQDLEEQLDEEEGAR.[Q]		1	5	P35580-4	P35580-2; P35580; P35580-5; P35580-3; P35580-4	1	3	0.5065	0	1	1	790.374	2369.11	2369.1	1.16	0.00091	HCD (High Energy Collision Dissociation)	MS2	8.20716	8.223	32.4491	16308	11022022_RID_3676_control.raw	F1		6.97	0	6.046e-09	127414520	32.43
	FALSE	High	[K].KQELEEILHDLESR.[V]			2.32214e-07	0	1	5	2	P35580-4	P35580-4 [948-961]	1	1738.9	0	515149376		High	High	0	1.223e-07	5.07	49.88	K.KQELEEILHDLESR.V	[948-961]		Used
		Checked	Confidence	Identifying Node	PSM Ambiguity	Annotated Sequence	Modifications	# Protein Groups	# Proteins	Master Protein Accessions	Protein Accessions	# Missed Cleavages	Charge	DeltaScore	DeltaCn	Rank	Search Engine Rank	m/z [Da]	MH+ [Da]	Theo. MH+ [Da]	DeltaM [ppm]	Deltam/z [Da]	Activation Type	MS Order	Isolation Interference [%]	Ion Inject Time [ms]	RT [min]	First Scan	Spectrum File	File ID	Quan Info	XCorr	Percolator q-Value	Percolator PEP	Precursor Abundance	Apex RT [min]
		FALSE	High	Sequest HT (A2)	Unambiguous	[K].KQELEEILHDLESR.[V]		1	5	P35580-4	P35580-2; P35580; P35580-5; P35580-3; P35580-4	1	3	0.4083	0	1	1	580.303	1738.9	1738.9	-0.77	-0.00045	HCD (High Energy Collision Dissociation)	MS2	6.84648	0.512	49.8822	28450	11022022_RID_3676_control.raw	F1		5.07	0	1.223e-07	294477024	49.88
		FALSE	High	Sequest HT (A2)	Unambiguous	[K].KQELEEILHDLESR.[V]		1	5	P35580-4	P35580-2; P35580; P35580-5; P35580-3; P35580-4	1	3	0.2732	0	1	1	580.305	1738.9	1738.9	1.21	0.0007	HCD (High Energy Collision Dissociation)	MS2	19.8668	8.894	50.1572	28640	11022022_RID_3676_control.raw	F1		2.05	0.0004241	0.007337	220672352	50.15
	FALSE	High	[K].IGQLEEQLEQEAK.[E]			5.5064e-06	0	1	5	2	P35580-4	P35580-4 [1854-1866]	0	1514.77	0	2428996096		High	High	0	3.205e-06	3.57	34.1	K.IGQLEEQLEQEAK.E	[1854-1866]		Used
		Checked	Confidence	Identifying Node	PSM Ambiguity	Annotated Sequence	Modifications	# Protein Groups	# Proteins	Master Protein Accessions	Protein Accessions	# Missed Cleavages	Charge	DeltaScore	DeltaCn	Rank	Search Engine Rank	m/z [Da]	MH+ [Da]	Theo. MH+ [Da]	DeltaM [ppm]	Deltam/z [Da]	Activation Type	MS Order	Isolation Interference [%]	Ion Inject Time [ms]	RT [min]	First Scan	Spectrum File	File ID	Quan Info	XCorr	Percolator q-Value	Percolator PEP	Precursor Abundance	Apex RT [min]
		FALSE	High	Sequest HT (A2)	Unambiguous	[K].IGQLEEQLEQEAK.[E]		1	5	P35580-4	P35580-2; P35580; P35580-5; P35580-3; P35580-4	0	2	0.4818	0	1	1	757.89	1514.77	1514.77	1.8	0.00137	HCD (High Energy Collision Dissociation)	MS2	25.2608	5.64	33.9791	17379	11022022_RID_3676_control.raw	F1		3.57	0	3.205e-06	2428996096	34.1
		FALSE	High	Sequest HT (A2)	Unambiguous	[K].IGQLEEQLEQEAK.[E]		1	5	P35580-4	P35580-2; P35580; P35580-5; P35580-3; P35580-4	0	2	0.4652	0	1	1	757.888	1514.77	1514.77	-0.12	-9e-05	HCD (High Energy Collision Dissociation)	MS2	0	2.486	34.2695	17581	11022022_RID_3676_control.raw	F1		2.3	0	6.196e-06	2428996096	34.1
	FALSE	High	[K].VEDMAELTCLNEASVLHNLK.[DE]	1xCarbamidomethyl [C9]		5.86474e-10	0	2	13	2	A0A024R1N1; P35580-4	A0A024R1N1 [83-102]; P35580-4 [87-106]	0	2286.11	0	1383249120	Shared	High	High	0	5.848e-08	5.58	55.61	K.VEDMAELTCLNEASVLHNLK.D	[87-106]		Not Used
		Checked	Confidence	Identifying Node	PSM Ambiguity	Annotated Sequence	Modifications	# Protein Groups	# Proteins	Master Protein Accessions	Protein Accessions	# Missed Cleavages	Charge	DeltaScore	DeltaCn	Rank	Search Engine Rank	m/z [Da]	MH+ [Da]	Theo. MH+ [Da]	DeltaM [ppm]	Deltam/z [Da]	Activation Type	MS Order	Isolation Interference [%]	Ion Inject Time [ms]	RT [min]	First Scan	Spectrum File	File ID	Quan Info	XCorr	Percolator q-Value	Percolator PEP	Precursor Abundance	Apex RT [min]
		FALSE	High	Sequest HT (A2)	Unambiguous	[K].VEDMAELTcLNEASVLHNLK.[DE]	C9(Carbamidomethyl)	2	13	A0A024R1N1; P35580-4	P35580-2; Q5BKV1; P35580; A0A0U4BW16; P35580-5; P35580-3; Q86XU5; B4E3S1; A0A024R1N1; G1UI33; P35580-4; E7ERA5; B1AH99	0	2	0.5789	0	1	1	1143.56	2286.12	2286.11	2.14	0.00244	HCD (High Energy Collision Dissociation)	MS2	0	54	55.5692	32402	11022022_RID_3676_control.raw	F1		5.58	0	5.848e-08	275539040	55.61
		FALSE	High	Sequest HT (A2)	Unambiguous	[K].VEDMAELTcLNEASVLHNLK.[DE]	C9(Carbamidomethyl)	2	13	A0A024R1N1; P35580-4	P35580-2; Q5BKV1; P35580; A0A0U4BW16; P35580-5; P35580-3; Q86XU5; B4E3S1; A0A024R1N1; G1UI33; P35580-4; E7ERA5; B1AH99	0	3	0.5727	0	1	1	762.71	2286.12	2286.11	2.72	0.00207	HCD (High Energy Collision Dissociation)	MS2	14.9269	3.56	55.5533	32392	11022022_RID_3676_control.raw	F1		5.57	0	2.544e-10	1107710080	55.61
	FALSE	High	[K].VEDMAELTCLNEASVLHNLK.[DE]	1xCarbamidomethyl [C9]; 1xDeamidated [N]		5.11031e-08	0	2	13	2	A0A024R1N1; P35580-4	A0A024R1N1 [83-102]; P35580-4 [87-106]	0	2287.09	0	45103064	Shared	High	High	0	2.559e-08	4.88	58.54	K.VEDMAELTCLNEASVLHNLK.D	[87-106]		Not Used
		Checked	Confidence	Identifying Node	PSM Ambiguity	Annotated Sequence	Modifications	# Protein Groups	# Proteins	Master Protein Accessions	Protein Accessions	# Missed Cleavages	Charge	DeltaScore	DeltaCn	Rank	Search Engine Rank	m/z [Da]	MH+ [Da]	Theo. MH+ [Da]	DeltaM [ppm]	Deltam/z [Da]	Activation Type	MS Order	Isolation Interference [%]	Ion Inject Time [ms]	RT [min]	First Scan	Spectrum File	File ID	Quan Info	XCorr	Percolator q-Value	Percolator PEP	Precursor Abundance	Apex RT [min]
		FALSE	High	Sequest HT (A2)	Unambiguous	[K].VEDMAELTcLNEASVLHnLK.[DE]	C9(Carbamidomethyl); N18(Deamidated)	2	13	A0A024R1N1; P35580-4	P35580-2; Q5BKV1; P35580; A0A0U4BW16; P35580-5; P35580-3; Q86XU5; B4E3S1; A0A024R1N1; G1UI33; P35580-4; E7ERA5; B1AH99	0	3		0.0123	2	2	763.038	2287.1	2287.09	1.75	0.00134	HCD (High Energy Collision Dissociation)	MS2	14.5437	17.105	58.5906	34501	11022022_RID_3676_control.raw	F1		4.82	0	1.079e-07	45103064	58.54
		FALSE	High	Sequest HT (A2)	Unambiguous	[K].VEDMAELTcLnEASVLHNLK.[DE]	C9(Carbamidomethyl); N11(Deamidated)	2	13	A0A024R1N1; P35580-4	P35580-2; Q5BKV1; P35580; A0A0U4BW16; P35580-5; P35580-3; Q86XU5; B4E3S1; A0A024R1N1; G1UI33; P35580-4; E7ERA5; B1AH99	0	3	0.0123	0	1	1	763.038	2287.1	2287.09	1.75	0.00134	HCD (High Energy Collision Dissociation)	MS2	14.5437	17.105	58.5906	34501	11022022_RID_3676_control.raw	F1		4.88	0	2.559e-08	45103064	58.54
	FALSE	High	[K].VEDMAELTCLNEASVLHNLKDR.[Y]	1xCarbamidomethyl [C9]		1.96774e-08	0	1	7	1	P35580-4	P35580-4 [87-108]	1	2557.24	0	47078320		High	High	0	9.584e-09	7.31	49.51	K.VEDMAELTCLNEASVLHNLKDR.Y	[87-108]		Used
		Checked	Confidence	Identifying Node	PSM Ambiguity	Annotated Sequence	Modifications	# Protein Groups	# Proteins	Master Protein Accessions	Protein Accessions	# Missed Cleavages	Charge	DeltaScore	DeltaCn	Rank	Search Engine Rank	m/z [Da]	MH+ [Da]	Theo. MH+ [Da]	DeltaM [ppm]	Deltam/z [Da]	Activation Type	MS Order	Isolation Interference [%]	Ion Inject Time [ms]	RT [min]	First Scan	Spectrum File	File ID	Quan Info	XCorr	Percolator q-Value	Percolator PEP	Precursor Abundance	Apex RT [min]
		FALSE	High	Sequest HT (A2)	Unambiguous	[K].VEDMAELTcLNEASVLHNLKDR.[Y]	C9(Carbamidomethyl)	1	7	P35580-4	P35580-2; P35580; P35580-5; P35580-3; G1UI33; P35580-4; E7ERA5	1	3	0.5363	0	1	1	853.085	2557.24	2557.24	0.89	0.00076	HCD (High Energy Collision Dissociation)	MS2	8.11934	10.434	49.5403	28212	11022022_RID_3676_control.raw	F1		7.31	0	9.584e-09	47078320	49.51
	FALSE	High	[R].VEEEEERNQILQNEK.[K]			1.13389e-08	0	1	5	2	P35580-4	P35580-4 [962-976]	1	1886.91	0	188713542		High	High	0	5.407e-09	4.21	13.76	R.VEEEEERNQILQNEK.K	[962-976]		Used
		Checked	Confidence	Identifying Node	PSM Ambiguity	Annotated Sequence	Modifications	# Protein Groups	# Proteins	Master Protein Accessions	Protein Accessions	# Missed Cleavages	Charge	DeltaScore	DeltaCn	Rank	Search Engine Rank	m/z [Da]	MH+ [Da]	Theo. MH+ [Da]	DeltaM [ppm]	Deltam/z [Da]	Activation Type	MS Order	Isolation Interference [%]	Ion Inject Time [ms]	RT [min]	First Scan	Spectrum File	File ID	Quan Info	XCorr	Percolator q-Value	Percolator PEP	Precursor Abundance	Apex RT [min]
		FALSE	High	Sequest HT (A2)	Unambiguous	[R].VEEEEERNQILQNEK.[K]		1	5	P35580-4	P35580-2; P35580; P35580-5; P35580-3; P35580-4	1	2	0.4466	0	1	1	943.958	1886.91	1886.91	0.2	0.00019	HCD (High Energy Collision Dissociation)	MS2	0	54	13.7277	3316	11022022_RID_3676_control.raw	F1		4.21	0	5.407e-09	26752726	13.76
		FALSE	High	Sequest HT (A2)	Unambiguous	[R].VEEEEERNQILQNEK.[K]		1	5	P35580-4	P35580-2; P35580; P35580-5; P35580-3; P35580-4	1	3	0.2191	0	1	1	629.642	1886.91	1886.91	0.81	0.00051	HCD (High Energy Collision Dissociation)	MS2	13.4064	7.189	13.7218	3314	11022022_RID_3676_control.raw	F1		3.97	0.0001299	0.0007755	161960816	13.76
	FALSE	High	[K].VEGELEEMER.[K]			0.000149886	0	1	5	1	P35580-4	P35580-4 [902-911]	0	1220.55	0	325907808		High	High	0	9.904e-05	2.88	22.2	K.VEGELEEMER.K	[902-911]		Used
		Checked	Confidence	Identifying Node	PSM Ambiguity	Annotated Sequence	Modifications	# Protein Groups	# Proteins	Master Protein Accessions	Protein Accessions	# Missed Cleavages	Charge	DeltaScore	DeltaCn	Rank	Search Engine Rank	m/z [Da]	MH+ [Da]	Theo. MH+ [Da]	DeltaM [ppm]	Deltam/z [Da]	Activation Type	MS Order	Isolation Interference [%]	Ion Inject Time [ms]	RT [min]	First Scan	Spectrum File	File ID	Quan Info	XCorr	Percolator q-Value	Percolator PEP	Precursor Abundance	Apex RT [min]
		FALSE	High	Sequest HT (A2)	Unambiguous	[K].VEGELEEMER.[K]		1	5	P35580-4	P35580-2; P35580; P35580-5; P35580-3; P35580-4	0	2	0.5035	0	1	1	610.777	1220.55	1220.55	0.19	0.00012	HCD (High Energy Collision Dissociation)	MS2	9.92854	9.884	22.1429	9116	11022022_RID_3676_control.raw	F1		2.88	0	9.904e-05	325907808	22.2
	FALSE	High	[K].VDDDLGTIESLEEAK.[K]			2.24825e-06	0	1	5	1	P35580-4	P35580-4 [1411-1425]	0	1633.78	0	296558752		High	High	0	1.269e-06	3.37	50.39	K.VDDDLGTIESLEEAK.K	[1411-1425]		Used
		Checked	Confidence	Identifying Node	PSM Ambiguity	Annotated Sequence	Modifications	# Protein Groups	# Proteins	Master Protein Accessions	Protein Accessions	# Missed Cleavages	Charge	DeltaScore	DeltaCn	Rank	Search Engine Rank	m/z [Da]	MH+ [Da]	Theo. MH+ [Da]	DeltaM [ppm]	Deltam/z [Da]	Activation Type	MS Order	Isolation Interference [%]	Ion Inject Time [ms]	RT [min]	First Scan	Spectrum File	File ID	Quan Info	XCorr	Percolator q-Value	Percolator PEP	Precursor Abundance	Apex RT [min]
		FALSE	High	Sequest HT (A2)	Unambiguous	[K].VDDDLGTIESLEEAK.[K]		1	5	P35580-4	P35580-2; P35580; P35580-5; P35580-3; P35580-4	0	2	0.6439	0	1	1	817.393	1633.78	1633.78	-1.44	-0.00118	HCD (High Energy Collision Dissociation)	MS2	12.6488	2.079	50.3474	28771	11022022_RID_3676_control.raw	F1		3.37	0	1.269e-06	296558752	50.39
	FALSE	High	[KR].TQLEELEDELQATEDAK.[L]			8.42298e-10	0	2	18	2	A0A024R1N1; P35580-4	A0A024R1N1 [1539-1555]; P35580-4 [1577-1593]	0	1961.92	0	1328100864	Shared	High	High	0	3.7e-10	4.74	59.13	R.TQLEELEDELQATEDAK.L	[1577-1593]		Not Used
		Checked	Confidence	Identifying Node	PSM Ambiguity	Annotated Sequence	Modifications	# Protein Groups	# Proteins	Master Protein Accessions	Protein Accessions	# Missed Cleavages	Charge	DeltaScore	DeltaCn	Rank	Search Engine Rank	m/z [Da]	MH+ [Da]	Theo. MH+ [Da]	DeltaM [ppm]	Deltam/z [Da]	Activation Type	MS Order	Isolation Interference [%]	Ion Inject Time [ms]	RT [min]	First Scan	Spectrum File	File ID	Quan Info	XCorr	Percolator q-Value	Percolator PEP	Precursor Abundance	Apex RT [min]
		FALSE	High	Sequest HT (A2)	Unambiguous	[KR].TQLEELEDELQATEDAK.[L]		2	18	A0A024R1N1; P35580-4	A0A024QZJ6; P35580-2; P35580; A0A0U4BW16; Q66K75; P35749; Q6ZNL4; P35580-5; P35580-3; O14729; P35749-3; A0A024R1N1; O14794; P35580-4; P35749-2; P35579-2; A0A7R6KYT5; B1PS43	0	2	0.5864	0	1	1	981.461	1961.92	1961.92	-1.52	-0.00149	HCD (High Energy Collision Dissociation)	MS2	12.7808	7.616	59.0165	34796	11022022_RID_3676_control.raw	F1		4.69	0	1.565e-09	1328100864	59.13
		FALSE	High	Sequest HT (A2)	Unambiguous	[KR].TQLEELEDELQATEDAK.[L]		2	18	A0A024R1N1; P35580-4	A0A024QZJ6; P35580-2; P35580; A0A0U4BW16; Q66K75; P35749; Q6ZNL4; P35580-5; P35580-3; O14729; P35749-3; A0A024R1N1; O14794; P35580-4; P35749-2; P35579-2; A0A7R6KYT5; B1PS43	0	2	0.6435	0	1	1	981.462	1961.92	1961.92	-0.83	-0.00081	HCD (High Energy Collision Dissociation)	MS2	4.08524	2.543	59.2983	34994	11022022_RID_3676_control.raw	F1		4.74	0	3.7e-10	1328100864	59.13
	FALSE	High	[K].TTLQVDTLNAELAAER.[S]			4.55894e-07	0	1	5	1	P35580-4	P35580-4 [1793-1808]	0	1744.91	0	301459136		High	High	0	2.443e-07	4.28	46.23	K.TTLQVDTLNAELAAER.S	[1793-1808]		Used
		Checked	Confidence	Identifying Node	PSM Ambiguity	Annotated Sequence	Modifications	# Protein Groups	# Proteins	Master Protein Accessions	Protein Accessions	# Missed Cleavages	Charge	DeltaScore	DeltaCn	Rank	Search Engine Rank	m/z [Da]	MH+ [Da]	Theo. MH+ [Da]	DeltaM [ppm]	Deltam/z [Da]	Activation Type	MS Order	Isolation Interference [%]	Ion Inject Time [ms]	RT [min]	First Scan	Spectrum File	File ID	Quan Info	XCorr	Percolator q-Value	Percolator PEP	Precursor Abundance	Apex RT [min]
		FALSE	High	Sequest HT (A2)	Unambiguous	[K].TTLQVDTLNAELAAER.[S]		1	5	P35580-4	P35580-2; P35580; P35580-5; P35580-3; P35580-4	0	2	0.3762	0	1	1	872.957	1744.91	1744.91	-0.81	-0.0007	HCD (High Energy Collision Dissociation)	MS2	22.0931	2.819	46.1491	25847	11022022_RID_3676_control.raw	F1		4.28	0	2.443e-07	301459136	46.23
	FALSE	High	[R].QEEELQAKDEELLK.[V]			4.75038e-07	0	1	5	2	P35580-4	P35580-4 [881-894]	1	1701.85	0	320939296		High	High	0	2.555e-07	4.4	22.78	R.QEEELQAKDEELLK.V	[881-894]		Used
		Checked	Confidence	Identifying Node	PSM Ambiguity	Annotated Sequence	Modifications	# Protein Groups	# Proteins	Master Protein Accessions	Protein Accessions	# Missed Cleavages	Charge	DeltaScore	DeltaCn	Rank	Search Engine Rank	m/z [Da]	MH+ [Da]	Theo. MH+ [Da]	DeltaM [ppm]	Deltam/z [Da]	Activation Type	MS Order	Isolation Interference [%]	Ion Inject Time [ms]	RT [min]	First Scan	Spectrum File	File ID	Quan Info	XCorr	Percolator q-Value	Percolator PEP	Precursor Abundance	Apex RT [min]
		FALSE	High	Sequest HT (A2)	Unambiguous	[R].QEEELQAKDEELLK.[V]		1	5	P35580-4	P35580-2; P35580; P35580-5; P35580-3; P35580-4	1	2	0.5273	0	1	1	851.431	1701.85	1701.85	0.27	0.00023	HCD (High Energy Collision Dissociation)	MS2	34.3824	5.793	22.7787	9561	11022022_RID_3676_control.raw	F1		4.4	0	2.555e-07	83508896	22.79
		FALSE	High	Sequest HT (A2)	Unambiguous	[R].QEEELQAKDEELLK.[V]		1	5	P35580-4	P35580-2; P35580; P35580-5; P35580-3; P35580-4	1	3	0.419	0	1	1	567.956	1701.85	1701.85	0.26	0.00015	HCD (High Energy Collision Dissociation)	MS2	33.6897	3.582	22.7399	9533	11022022_RID_3676_control.raw	F1		4.32	3.042e-05	0.000118	237430400	22.78
	FALSE	High	[R].QLEEEKNSLQEQQEEEEEAR.[K]			5.83506e-07	0	1	5	1	P35580-4	P35580-4 [1371-1390]	1	2475.11	0	28665254		High	High	0	3.149e-07	5.21	15.76	R.QLEEEKNSLQEQQEEEEEAR.K	[1371-1390]		Used
		Checked	Confidence	Identifying Node	PSM Ambiguity	Annotated Sequence	Modifications	# Protein Groups	# Proteins	Master Protein Accessions	Protein Accessions	# Missed Cleavages	Charge	DeltaScore	DeltaCn	Rank	Search Engine Rank	m/z [Da]	MH+ [Da]	Theo. MH+ [Da]	DeltaM [ppm]	Deltam/z [Da]	Activation Type	MS Order	Isolation Interference [%]	Ion Inject Time [ms]	RT [min]	First Scan	Spectrum File	File ID	Quan Info	XCorr	Percolator q-Value	Percolator PEP	Precursor Abundance	Apex RT [min]
		FALSE	High	Sequest HT (A2)	Unambiguous	[R].QLEEEKNSLQEQQEEEEEAR.[K]		1	5	P35580-4	P35580-2; P35580; P35580-5; P35580-3; P35580-4	1	3	0.5259	0	1	1	825.709	2475.11	2475.11	0.64	0.00053	HCD (High Energy Collision Dissociation)	MS2	0	54	15.7034	4655	11022022_RID_3676_control.raw	F1		5.21	0	3.149e-07	28665254	15.76
	FALSE	High	[R].QLEEEKNSLQEQQEEEEEARK.[N]			8.71917e-06	0	1	5	2	P35580-4	P35580-4 [1371-1391]	2	2603.21	0	59513808		High	High	0	5.148e-06	5.79	12.22	R.QLEEEKNSLQEQQEEEEEARK.N	[1371-1391]		Used
		Checked	Confidence	Identifying Node	PSM Ambiguity	Annotated Sequence	Modifications	# Protein Groups	# Proteins	Master Protein Accessions	Protein Accessions	# Missed Cleavages	Charge	DeltaScore	DeltaCn	Rank	Search Engine Rank	m/z [Da]	MH+ [Da]	Theo. MH+ [Da]	DeltaM [ppm]	Deltam/z [Da]	Activation Type	MS Order	Isolation Interference [%]	Ion Inject Time [ms]	RT [min]	First Scan	Spectrum File	File ID	Quan Info	XCorr	Percolator q-Value	Percolator PEP	Precursor Abundance	Apex RT [min]
		FALSE	High	Sequest HT (A2)	Unambiguous	[R].QLEEEKNSLQEQQEEEEEARK.[N]		1	5	P35580-4	P35580-2; P35580; P35580-5; P35580-3; P35580-4	2	4	0.4865	0	1	1	651.557	2603.21	2603.21	0.3	0.00019	HCD (High Energy Collision Dissociation)	MS2	1.36977	6.664	12.234	2301	11022022_RID_3676_control.raw	F1		4.83	0	4.428e-05	43258312	12.22
		FALSE	High	Sequest HT (A2)	Unambiguous	[R].QLEEEKNSLQEQQEEEEEARK.[N]		1	5	P35580-4	P35580-2; P35580; P35580-5; P35580-3; P35580-4	2	3	0.6062	0	1	1	868.408	2603.21	2603.21	0.68	0.00059	HCD (High Energy Collision Dissociation)	MS2	2.75887	19.058	12.2423	2305	11022022_RID_3676_control.raw	F1		5.79	0	5.148e-06	16255496	12.21
	FALSE	High	[K].QVLALQSQLADTK.[K]			1.4729e-05	0	1	5	1	P35580-4	P35580-4 [1396-1408]	0	1414.79	0	726175744		High	High	0	8.822e-06	3.64	34.48	K.QVLALQSQLADTK.K	[1396-1408]		Used
		Checked	Confidence	Identifying Node	PSM Ambiguity	Annotated Sequence	Modifications	# Protein Groups	# Proteins	Master Protein Accessions	Protein Accessions	# Missed Cleavages	Charge	DeltaScore	DeltaCn	Rank	Search Engine Rank	m/z [Da]	MH+ [Da]	Theo. MH+ [Da]	DeltaM [ppm]	Deltam/z [Da]	Activation Type	MS Order	Isolation Interference [%]	Ion Inject Time [ms]	RT [min]	First Scan	Spectrum File	File ID	Quan Info	XCorr	Percolator q-Value	Percolator PEP	Precursor Abundance	Apex RT [min]
		FALSE	High	Sequest HT (A2)	Unambiguous	[K].QVLALQSQLADTK.[K]		1	5	P35580-4	P35580-2; P35580; P35580-5; P35580-3; P35580-4	0	2	0.6374	0	1	1	707.899	1414.79	1414.79	0.35	0.00025	HCD (High Energy Collision Dissociation)	MS2	31.1644	1.18	34.4408	17700	11022022_RID_3676_control.raw	F1		3.64	0	8.822e-06	726175744	34.48
	FALSE	High	[K].QVLALQSQLADTKK.[K]			2.65006e-06	0	1	5	1	P35580-4	P35580-4 [1396-1409]	1	1542.88	0	68740136		High	High	0	1.506e-06	4.03	24.02	K.QVLALQSQLADTKK.K	[1396-1409]		Used
		Checked	Confidence	Identifying Node	PSM Ambiguity	Annotated Sequence	Modifications	# Protein Groups	# Proteins	Master Protein Accessions	Protein Accessions	# Missed Cleavages	Charge	DeltaScore	DeltaCn	Rank	Search Engine Rank	m/z [Da]	MH+ [Da]	Theo. MH+ [Da]	DeltaM [ppm]	Deltam/z [Da]	Activation Type	MS Order	Isolation Interference [%]	Ion Inject Time [ms]	RT [min]	First Scan	Spectrum File	File ID	Quan Info	XCorr	Percolator q-Value	Percolator PEP	Precursor Abundance	Apex RT [min]
		FALSE	High	Sequest HT (A2)	Unambiguous	[K].QVLALQSQLADTKK.[K]		1	5	P35580-4	P35580-2; P35580; P35580-5; P35580-3; P35580-4	1	3	0.536	0	1	1	514.967	1542.89	1542.88	0.37	0.00019	HCD (High Energy Collision Dissociation)	MS2	31.1026	7.846	24.008	10421	11022022_RID_3676_control.raw	F1		4.03	0	1.506e-06	68740136	24.02
	FALSE	High	[R].QLLQANPILESFGNAK.[T]			3.07268e-06	0	1	6	1	P35580-4	P35580-4 [227-242]	0	1742.94	0	355349408		High	High	0	1.747e-06	4.96	59.91	R.QLLQANPILESFGNAK.T	[227-242]		Used
		Checked	Confidence	Identifying Node	PSM Ambiguity	Annotated Sequence	Modifications	# Protein Groups	# Proteins	Master Protein Accessions	Protein Accessions	# Missed Cleavages	Charge	DeltaScore	DeltaCn	Rank	Search Engine Rank	m/z [Da]	MH+ [Da]	Theo. MH+ [Da]	DeltaM [ppm]	Deltam/z [Da]	Activation Type	MS Order	Isolation Interference [%]	Ion Inject Time [ms]	RT [min]	First Scan	Spectrum File	File ID	Quan Info	XCorr	Percolator q-Value	Percolator PEP	Precursor Abundance	Apex RT [min]
		FALSE	High	Sequest HT (A2)	Unambiguous	[R].QLLQANPILESFGNAK.[T]		1	6	P35580-4	Q9UMG3; P35580-2; P35580; P35580-5; P35580-3; P35580-4	0	2	0.5887	0	1	1	871.976	1742.95	1742.94	1.1	0.00096	HCD (High Energy Collision Dissociation)	MS2	6.23602	17.453	59.8418	35366	11022022_RID_3676_control.raw	F1		4.96	0	1.747e-06	355349408	59.91
	FALSE	High	[K].TELEDTLDTTAAQQELR.[T]			1.28143e-09	0	1	5	1	P35580-4	P35580-4 [1184-1200]	0	1933.93	0	88292304		High	High	0	5.689e-10	4.5	43.61	K.TELEDTLDTTAAQQELR.T	[1184-1200]		Used
		Checked	Confidence	Identifying Node	PSM Ambiguity	Annotated Sequence	Modifications	# Protein Groups	# Proteins	Master Protein Accessions	Protein Accessions	# Missed Cleavages	Charge	DeltaScore	DeltaCn	Rank	Search Engine Rank	m/z [Da]	MH+ [Da]	Theo. MH+ [Da]	DeltaM [ppm]	Deltam/z [Da]	Activation Type	MS Order	Isolation Interference [%]	Ion Inject Time [ms]	RT [min]	First Scan	Spectrum File	File ID	Quan Info	XCorr	Percolator q-Value	Percolator PEP	Precursor Abundance	Apex RT [min]
		FALSE	High	Sequest HT (A2)	Unambiguous	[K].TELEDTLDTTAAQQELR.[T]		1	5	P35580-4	P35580-2; P35580; P35580-5; P35580-3; P35580-4	0	2	0.6378	0	1	1	967.473	1933.94	1933.93	2.02	0.00196	HCD (High Energy Collision Dissociation)	MS2	0	12.802	43.654	24106	11022022_RID_3676_control.raw	F1		4.5	0	5.689e-10	88292304	43.61
	FALSE	High	[K].SLEAEILQLQEELASSER.[A]			4.16026e-08	0	1	5	3	P35580-4	P35580-4 [1715-1732]	0	2045.04	0	2341232832		High	High	0	2.068e-08	5.97	82.13	K.SLEAEILQLQEELASSER.A	[1715-1732]		Used
		Checked	Confidence	Identifying Node	PSM Ambiguity	Annotated Sequence	Modifications	# Protein Groups	# Proteins	Master Protein Accessions	Protein Accessions	# Missed Cleavages	Charge	DeltaScore	DeltaCn	Rank	Search Engine Rank	m/z [Da]	MH+ [Da]	Theo. MH+ [Da]	DeltaM [ppm]	Deltam/z [Da]	Activation Type	MS Order	Isolation Interference [%]	Ion Inject Time [ms]	RT [min]	First Scan	Spectrum File	File ID	Quan Info	XCorr	Percolator q-Value	Percolator PEP	Precursor Abundance	Apex RT [min]
		FALSE	High	Sequest HT (A2)	Unambiguous	[K].SLEAEILQLQEELASSER.[A]		1	5	P35580-4	P35580-2; P35580; P35580-5; P35580-3; P35580-4	0	2	0.5946	0	1	1	1023.03	2045.05	2045.04	4.23	0.00433	HCD (High Energy Collision Dissociation)	MS2	0.815686	1.884	82.1595	50802	11022022_RID_3676_control.raw	F1		5.97	0	2.068e-08	1921787776	82.13
		FALSE	High	Sequest HT (A2)	Unambiguous	[K].SLEAEILQLQEELASSER.[A]		1	5	P35580-4	P35580-2; P35580; P35580-5; P35580-3; P35580-4	0	3	0.5241	0	1	1	682.354	2045.05	2045.04	4.4	0.003	HCD (High Energy Collision Dissociation)	MS2	7.07599	2.162	82.1639	50803	11022022_RID_3676_control.raw	F1		3.53	0	1.786e-06	419445056	82.12
		FALSE	High	Sequest HT (A2)	Unambiguous	[K].SLEAEILQLQEELASSER.[A]		1	5	P35580-4	P35580-2; P35580; P35580-5; P35580-3; P35580-4	0	3	0.5477	0	1	1	682.347	2045.03	2045.04	-6.25	-0.00426	HCD (High Energy Collision Dissociation)	MS2	18.01	4.105	81.9554	50658	11022022_RID_3676_control.raw	F1		4.09	0	4.369e-06	419445056	82.12
	FALSE	High	[R].ELQAQIAELQEDFESEK.[A]			8.70928e-05	0	1	5	1	P35580-4	P35580-4 [1146-1162]	0	2006.96	0	58415708		High	High	0	5.63e-05	3.01	62.64	R.ELQAQIAELQEDFESEK.A	[1146-1162]		Used
		Checked	Confidence	Identifying Node	PSM Ambiguity	Annotated Sequence	Modifications	# Protein Groups	# Proteins	Master Protein Accessions	Protein Accessions	# Missed Cleavages	Charge	DeltaScore	DeltaCn	Rank	Search Engine Rank	m/z [Da]	MH+ [Da]	Theo. MH+ [Da]	DeltaM [ppm]	Deltam/z [Da]	Activation Type	MS Order	Isolation Interference [%]	Ion Inject Time [ms]	RT [min]	First Scan	Spectrum File	File ID	Quan Info	XCorr	Percolator q-Value	Percolator PEP	Precursor Abundance	Apex RT [min]
		FALSE	High	Sequest HT (A2)	Unambiguous	[R].ELQAQIAELQEDFESEK.[A]		1	5	P35580-4	P35580-2; P35580; P35580-5; P35580-3; P35580-4	0	3	0.2957	0	1	1	669.661	2006.97	2006.96	5.92	0.00396	HCD (High Energy Collision Dissociation)	MS2	19.1216	5.762	62.6151	37285	11022022_RID_3676_control.raw	F1		3.01	0	5.63e-05	58415708	62.64
	FALSE	High	[R].ELDDATEANEGLSR.[E]			4.44781e-07	0	1	5	1	P35580-4	P35580-4 [1937-1950]	0	1519.69	0	441822400		High	High	0	2.386e-07	3.76	21.38	R.ELDDATEANEGLSR.E	[1937-1950]		Used
		Checked	Confidence	Identifying Node	PSM Ambiguity	Annotated Sequence	Modifications	# Protein Groups	# Proteins	Master Protein Accessions	Protein Accessions	# Missed Cleavages	Charge	DeltaScore	DeltaCn	Rank	Search Engine Rank	m/z [Da]	MH+ [Da]	Theo. MH+ [Da]	DeltaM [ppm]	Deltam/z [Da]	Activation Type	MS Order	Isolation Interference [%]	Ion Inject Time [ms]	RT [min]	First Scan	Spectrum File	File ID	Quan Info	XCorr	Percolator q-Value	Percolator PEP	Precursor Abundance	Apex RT [min]
		FALSE	High	Sequest HT (A2)	Unambiguous	[R].ELDDATEANEGLSR.[E]		1	5	P35580-4	P35580-2; P35580; P35580-5; P35580-3; P35580-4	0	2	0.617	0	1	1	760.347	1519.69	1519.69	0.05	4e-05	HCD (High Energy Collision Dissociation)	MS2	28.003	2.992	21.3242	8545	11022022_RID_3676_control.raw	F1		3.76	0	2.386e-07	441822400	21.38
	FALSE	High	[R].EDQSILCTGESGAGK.[T]	1xCarbamidomethyl [C7]		6.8167e-06	0	2	26	1	A0A024R1N1; P35580-4	A0A024R1N1 [166-180]; P35580-4 [170-184]	0	1551.7	0	534317504	Shared	High	High	0	3.986e-06	3.6	21.84	R.EDQSILCTGESGAGK.T	[170-184]		Not Used
		Checked	Confidence	Identifying Node	PSM Ambiguity	Annotated Sequence	Modifications	# Protein Groups	# Proteins	Master Protein Accessions	Protein Accessions	# Missed Cleavages	Charge	DeltaScore	DeltaCn	Rank	Search Engine Rank	m/z [Da]	MH+ [Da]	Theo. MH+ [Da]	DeltaM [ppm]	Deltam/z [Da]	Activation Type	MS Order	Isolation Interference [%]	Ion Inject Time [ms]	RT [min]	First Scan	Spectrum File	File ID	Quan Info	XCorr	Percolator q-Value	Percolator PEP	Precursor Abundance	Apex RT [min]
		FALSE	High	Sequest HT (A2)	Unambiguous	[R].EDQSILcTGESGAGK.[T]	C7(Carbamidomethyl)	2	26	A0A024R1N1; P35580-4	A0A2R8Y4C3; Q7Z406-2; A0A024QZJ6; P35580-2; Q5BKV1; P35580; A0A0U4BW16; M0QY43; P35749; P35580-5; Q7Z406-4; P35580-3; P35749-3; Q86XU5; B4E3S1; A0A024R1N1; P35580-4; Q7Z406-5; P35749-2; P35579-2; Q7Z406; E7ERA5; A0A7R6KYT5; Q7Z406-6; A0A494C024; B1PS43	0	2	0.5889	0	1	1	776.352	1551.7	1551.7	1.2	0.00093	HCD (High Energy Collision Dissociation)	MS2	9.22104	6.778	21.7817	8863	11022022_RID_3676_control.raw	F1		3.6	0	3.986e-06	534317504	21.84
	FALSE	High	[K].EQADFAVEALAK.[A]			3.81899e-05	0	1	13	1	P35580-4	P35580-4 [425-436]	0	1291.65	0	341890496		High	High	0	2.374e-05	2.71	40.41	K.EQADFAVEALAK.A	[425-436]		Used
		Checked	Confidence	Identifying Node	PSM Ambiguity	Annotated Sequence	Modifications	# Protein Groups	# Proteins	Master Protein Accessions	Protein Accessions	# Missed Cleavages	Charge	DeltaScore	DeltaCn	Rank	Search Engine Rank	m/z [Da]	MH+ [Da]	Theo. MH+ [Da]	DeltaM [ppm]	Deltam/z [Da]	Activation Type	MS Order	Isolation Interference [%]	Ion Inject Time [ms]	RT [min]	First Scan	Spectrum File	File ID	Quan Info	XCorr	Percolator q-Value	Percolator PEP	Precursor Abundance	Apex RT [min]
		FALSE	High	Sequest HT (A2)	Unambiguous	[K].EQADFAVEALAK.[A]		1	13	P35580-4	A0A024QZJ6; P35580-2; P35580; A0A0U4BW16; P35749; P35580-5; P35580-3; P35749-3; P35580-4; P35749-2; A0A7R6KYT5; A0A494C024; B1PS43	0	2	0.4354	0	1	1	646.33	1291.65	1291.65	-0.21	-0.00014	HCD (High Energy Collision Dissociation)	MS2	0	1.184	40.4026	21844	11022022_RID_3676_control.raw	F1		2.71	0	2.374e-05	341890496	40.41
	FALSE	High	[KR].ALELDPNLYR.[I]			0.000145391	0	1	11	1	P35580-4	P35580-4 [784-793]	0	1203.64	0	914099584		High	High	0	9.634e-05	2.02	43.94	R.ALELDPNLYR.I	[784-793]		Used
		Checked	Confidence	Identifying Node	PSM Ambiguity	Annotated Sequence	Modifications	# Protein Groups	# Proteins	Master Protein Accessions	Protein Accessions	# Missed Cleavages	Charge	DeltaScore	DeltaCn	Rank	Search Engine Rank	m/z [Da]	MH+ [Da]	Theo. MH+ [Da]	DeltaM [ppm]	Deltam/z [Da]	Activation Type	MS Order	Isolation Interference [%]	Ion Inject Time [ms]	RT [min]	First Scan	Spectrum File	File ID	Quan Info	XCorr	Percolator q-Value	Percolator PEP	Precursor Abundance	Apex RT [min]
		FALSE	High	Sequest HT (A2)	Unambiguous	[KR].ALELDPNLYR.[I]		1	11	P35580-4	A0A024QZJ6; P35580-2; P35580; P35749; P35580-5; P35580-3; P35749-3; P35580-4; P35749-2; A0A7R6KYT5; B1PS43	0	2	0.4752	0	1	1	602.322	1203.64	1203.64	-0.41	-0.00025	HCD (High Energy Collision Dissociation)	MS2	42.5477	0.484	43.929	24296	11022022_RID_3676_control.raw	F1		2.02	0	9.634e-05	914099584	43.94
	FALSE	High	[R].ALEEALEAKEEFER.[Q]			1.99287e-05	0	1	5	1	P35580-4	P35580-4 [1522-1535]	1	1663.82	0	197706784		High	High	0	1.211e-05	4.02	32.31	R.ALEEALEAKEEFER.Q	[1522-1535]		Used
		Checked	Confidence	Identifying Node	PSM Ambiguity	Annotated Sequence	Modifications	# Protein Groups	# Proteins	Master Protein Accessions	Protein Accessions	# Missed Cleavages	Charge	DeltaScore	DeltaCn	Rank	Search Engine Rank	m/z [Da]	MH+ [Da]	Theo. MH+ [Da]	DeltaM [ppm]	Deltam/z [Da]	Activation Type	MS Order	Isolation Interference [%]	Ion Inject Time [ms]	RT [min]	First Scan	Spectrum File	File ID	Quan Info	XCorr	Percolator q-Value	Percolator PEP	Precursor Abundance	Apex RT [min]
		FALSE	High	Sequest HT (A2)	Unambiguous	[R].ALEEALEAKEEFER.[Q]		1	5	P35580-4	P35580-2; P35580; P35580-5; P35580-3; P35580-4	1	2	0.5423	0	1	1	832.412	1663.82	1663.82	-0.22	-0.00018	HCD (High Energy Collision Dissociation)	MS2	0	2.628	32.358	16244	11022022_RID_3676_control.raw	F1		4.02	0	1.211e-05	197706784	32.31
	FALSE	High	[K].ALEEETKNHEAQIQDMR.[Q]			4.44753e-06	0	1	5	3	P35580-4	P35580-4 [1213-1229]	1	2041.96	0	1.80981e+08		High	High	0	6.801e-06	5.63	14.53	K.ALEEETKNHEAQIQDMR.Q	[1213-1229]		Used
		Checked	Confidence	Identifying Node	PSM Ambiguity	Annotated Sequence	Modifications	# Protein Groups	# Proteins	Master Protein Accessions	Protein Accessions	# Missed Cleavages	Charge	DeltaScore	DeltaCn	Rank	Search Engine Rank	m/z [Da]	MH+ [Da]	Theo. MH+ [Da]	DeltaM [ppm]	Deltam/z [Da]	Activation Type	MS Order	Isolation Interference [%]	Ion Inject Time [ms]	RT [min]	First Scan	Spectrum File	File ID	Quan Info	XCorr	Percolator q-Value	Percolator PEP	Precursor Abundance	Apex RT [min]
		FALSE	High	Sequest HT (A2)	Unambiguous	[K].ALEEETKNHEAQIQDMR.[Q]		1	5	P35580-4	P35580-2; P35580; P35580-5; P35580-3; P35580-4	1	3	0.5595	0	1	1	681.325	2041.96	2041.96	-0.35	-0.00024	HCD (High Energy Collision Dissociation)	MS2	6.46228	46.321	14.4369	3797	11022022_RID_3676_control.raw	F1		5.63	0	6.801e-06	123116264	14.53
		FALSE	High	Sequest HT (A2)	Unambiguous	[K].ALEEETKNHEAQIQDMR.[Q]		1	5	P35580-4	P35580-2; P35580; P35580-5; P35580-3; P35580-4	1	4	0.55	0	1	1	511.246	2041.96	2041.96	-0.12	-6e-05	HCD (High Energy Collision Dissociation)	MS2	13.1979	54	14.4662	3817	11022022_RID_3676_control.raw	F1		4.6	0	2.576e-06	54410276	14.53
		FALSE	High	Sequest HT (A2)	Unambiguous	[K].ALEEETKNHEAQIQDMR.[Q]		1	5	P35580-4	P35580-2; P35580; P35580-5; P35580-3; P35580-4	1	2	0.3706	0	1	1	1021.48	2041.96	2041.96	0.2	0.0002	HCD (High Energy Collision Dissociation)	MS2	22.7523	54	14.5006	3841	11022022_RID_3676_control.raw	F1		1.97	5.763e-05	0.0004048	3.45485e+06	14.54
	FALSE	High	[K].ALEEETKNHEAQIQDMR.[Q]	1xDeamidated [N/Q]		3.44658e-07	0	1	5	3	P35580-4	P35580-4 [1213-1229]	1	2042.94	0		Not Reliable	High	High	0	1.834e-07	4.27		K.ALEEETKNHEAQIQDMR.Q	[1213-1229]		Not Used
		Checked	Confidence	Identifying Node	PSM Ambiguity	Annotated Sequence	Modifications	# Protein Groups	# Proteins	Master Protein Accessions	Protein Accessions	# Missed Cleavages	Charge	DeltaScore	DeltaCn	Rank	Search Engine Rank	m/z [Da]	MH+ [Da]	Theo. MH+ [Da]	DeltaM [ppm]	Deltam/z [Da]	Activation Type	MS Order	Isolation Interference [%]	Ion Inject Time [ms]	RT [min]	First Scan	Spectrum File	File ID	Quan Info	XCorr	Percolator q-Value	Percolator PEP	Precursor Abundance	Apex RT [min]
		FALSE	High	Sequest HT (A2)	Unambiguous	[K].ALEEETKnHEAQIQDMR.[Q]	N8(Deamidated)	1	5	P35580-4	P35580-2; P35580; P35580-5; P35580-3; P35580-4	1	3	0.1335	0	1	1	681.654	2042.95	2042.94	0.91	0.00062	HCD (High Energy Collision Dissociation)	MS2	22.0429	23.268	14.7389	4003	11022022_RID_3676_control.raw	F1	Not Reliable	4.27	0	1.834e-07
		FALSE	High	Sequest HT (A2)	Unambiguous	[K].ALEEETKnHEAQIQDMR.[Q]	N8(Deamidated)	1	5	P35580-4	P35580-2; P35580; P35580-5; P35580-3; P35580-4	1	4	0.0419	0	1	1	511.492	2042.95	2042.94	0.9	0.00046	HCD (High Energy Collision Dissociation)	MS2	24.4913	46.305	14.7453	4008	11022022_RID_3676_control.raw	F1	Not Reliable	3.58	0	3.707e-05
		FALSE	High	Sequest HT (A2)	Unambiguous	[K].ALEEETKNHEAqIQDMR.[Q]	Q12(Deamidated)	1	5	P35580-4	P35580-2; P35580; P35580-5; P35580-3; P35580-4	1	4		0.0419	2	2	511.492	2042.95	2042.94	0.9	0.00046	HCD (High Energy Collision Dissociation)	MS2	24.4913	46.305	14.7453	4008	11022022_RID_3676_control.raw	F1	Not Reliable	3.43	0.0001299	0.0007978
	FALSE	High	[K].ALEEETKNHEAQIQDMR.[Q]	1xOxidation [M16]		4.208e-05	0	1	5	2	P35580-4	P35580-4 [1213-1229]	1	2057.96	0	2.09177e+07		High	High	0	2.631e-05	3.28	11.9	K.ALEEETKNHEAQIQDMR.Q	[1213-1229]		Used
		Checked	Confidence	Identifying Node	PSM Ambiguity	Annotated Sequence	Modifications	# Protein Groups	# Proteins	Master Protein Accessions	Protein Accessions	# Missed Cleavages	Charge	DeltaScore	DeltaCn	Rank	Search Engine Rank	m/z [Da]	MH+ [Da]	Theo. MH+ [Da]	DeltaM [ppm]	Deltam/z [Da]	Activation Type	MS Order	Isolation Interference [%]	Ion Inject Time [ms]	RT [min]	First Scan	Spectrum File	File ID	Quan Info	XCorr	Percolator q-Value	Percolator PEP	Precursor Abundance	Apex RT [min]
		FALSE	High	Sequest HT (A2)	Unambiguous	[K].ALEEETKNHEAQIQDmR.[Q]	M16(Oxidation)	1	5	P35580-4	P35580-2; P35580; P35580-5; P35580-3; P35580-4	1	3	0.4329	0	1	1	686.657	2057.96	2057.96	-0.04	-3e-05	HCD (High Energy Collision Dissociation)	MS2	24.9813	40.574	14.5898	3902	11022022_RID_3676_control.raw	F1		3.28	0	2.631e-05	6.14818e+06	14.5
		FALSE	High	Sequest HT (A2)	Unambiguous	[K].ALEEETKNHEAQIQDmR.[Q]	M16(Oxidation)	1	5	P35580-4	P35580-2; P35580; P35580-5; P35580-3; P35580-4	1	3	0.2925	0	1	1	686.657	2057.95	2057.96	-0.35	-0.00024	HCD (High Energy Collision Dissociation)	MS2	6.65845	22.013	11.929	2088	11022022_RID_3676_control.raw	F1		2.12	0.00311	0.06407	14769515	11.9
	FALSE	High	[R].AGVLAHLEEER.[D]			1.34611e-05	0	2	10	2	A0A024R1N1; P35580-4	A0A024R1N1 [765-775]; P35580-4 [803-813]	0	1223.64	0	759553152	Shared	High	High	0	8.032e-06	3.76	21.44	R.AGVLAHLEEER.D	[803-813]		Not Used
		Checked	Confidence	Identifying Node	PSM Ambiguity	Annotated Sequence	Modifications	# Protein Groups	# Proteins	Master Protein Accessions	Protein Accessions	# Missed Cleavages	Charge	DeltaScore	DeltaCn	Rank	Search Engine Rank	m/z [Da]	MH+ [Da]	Theo. MH+ [Da]	DeltaM [ppm]	Deltam/z [Da]	Activation Type	MS Order	Isolation Interference [%]	Ion Inject Time [ms]	RT [min]	First Scan	Spectrum File	File ID	Quan Info	XCorr	Percolator q-Value	Percolator PEP	Precursor Abundance	Apex RT [min]
		FALSE	High	Sequest HT (A2)	Unambiguous	[R].AGVLAHLEEER.[D]		2	10	A0A024R1N1; P35580-4	P35580-2; P35580; A0A0U4BW16; P35580-5; P35580-3; Q86XU5; B4E3S1; A0A024R1N1; P35580-4; P35579-2	0	2	0.5771	0	1	1	612.323	1223.64	1223.64	0.11	6e-05	HCD (High Energy Collision Dissociation)	MS2	23.6234	10.526	21.3976	8595	11022022_RID_3676_control.raw	F1		3.76	0	8.032e-06	307307776	21.44
		FALSE	High	Sequest HT (A2)	Unambiguous	[R].AGVLAHLEEER.[D]		2	10	A0A024R1N1; P35580-4	P35580-2; P35580; A0A0U4BW16; P35580-5; P35580-3; Q86XU5; B4E3S1; A0A024R1N1; P35580-4; P35579-2	0	3	0.3902	0	1	1	408.551	1223.64	1223.64	-0.33	-0.00013	HCD (High Energy Collision Dissociation)	MS2	5.22189	14.122	21.3888	8588	11022022_RID_3676_control.raw	F1		2.64	0.002513	0.0544	452245376	21.44
	FALSE	High	[R].ADMEDLMSSK.[D]			6.7036e-05	0	1	5	1	P35580-4	P35580-4 [1542-1551]	0	1126.48	0	237529632		High	High	0	4.252e-05	2.1	30.38	R.ADMEDLMSSK.D	[1542-1551]		Used
		Checked	Confidence	Identifying Node	PSM Ambiguity	Annotated Sequence	Modifications	# Protein Groups	# Proteins	Master Protein Accessions	Protein Accessions	# Missed Cleavages	Charge	DeltaScore	DeltaCn	Rank	Search Engine Rank	m/z [Da]	MH+ [Da]	Theo. MH+ [Da]	DeltaM [ppm]	Deltam/z [Da]	Activation Type	MS Order	Isolation Interference [%]	Ion Inject Time [ms]	RT [min]	First Scan	Spectrum File	File ID	Quan Info	XCorr	Percolator q-Value	Percolator PEP	Precursor Abundance	Apex RT [min]
		FALSE	High	Sequest HT (A2)	Unambiguous	[R].ADMEDLMSSK.[D]		1	5	P35580-4	P35580-2; P35580; P35580-5; P35580-3; P35580-4	0	2	0.5333	0	1	1	563.741	1126.48	1126.48	-0.08	-5e-05	HCD (High Energy Collision Dissociation)	MS2	53.0644	0.868	30.3655	14860	11022022_RID_3676_control.raw	F1		2.1	0	4.252e-05	237529632	30.38
	FALSE	High	[R].ADMEDLMSSKDDVGK.[N]			6.93538e-07	0	1	5	2	P35580-4	P35580-4 [1542-1556]	1	1640.71	0	180554576		High	High	0	3.777e-07	4.77	28.21	R.ADMEDLMSSKDDVGK.N	[1542-1556]		Used
		Checked	Confidence	Identifying Node	PSM Ambiguity	Annotated Sequence	Modifications	# Protein Groups	# Proteins	Master Protein Accessions	Protein Accessions	# Missed Cleavages	Charge	DeltaScore	DeltaCn	Rank	Search Engine Rank	m/z [Da]	MH+ [Da]	Theo. MH+ [Da]	DeltaM [ppm]	Deltam/z [Da]	Activation Type	MS Order	Isolation Interference [%]	Ion Inject Time [ms]	RT [min]	First Scan	Spectrum File	File ID	Quan Info	XCorr	Percolator q-Value	Percolator PEP	Precursor Abundance	Apex RT [min]
		FALSE	High	Sequest HT (A2)	Unambiguous	[R].ADMEDLMSSKDDVGK.[N]		1	5	P35580-4	P35580-2; P35580; P35580-5; P35580-3; P35580-4	1	2	0.6017	0	1	1	820.862	1640.72	1640.71	1.4	0.00115	HCD (High Energy Collision Dissociation)	MS2	36.6374	37.581	28.1864	13336	11022022_RID_3676_control.raw	F1		4.77	0	3.777e-07	78263976	28.22
		FALSE	High	Sequest HT (A2)	Unambiguous	[R].ADMEDLMSSKDDVGK.[N]		1	5	P35580-4	P35580-2; P35580; P35580-5; P35580-3; P35580-4	1	3	0.4191	0	1	1	547.576	1640.71	1640.71	-0.25	-0.00014	HCD (High Energy Collision Dissociation)	MS2	59.1651	2.399	28.2353	13369	11022022_RID_3676_control.raw	F1		2.72	0.0003398	0.004485	102290600	28.21
	FALSE	High	[K].DAASLESQLQDTQELLQEETR.[Q]			2.33632e-09	0	1	5	2	P35580-4	P35580-4 [1340-1360]	0	2404.15	0	389572112		High	High	0	1.061e-09	4.81	71.98	K.DAASLESQLQDTQELLQEETR.Q	[1340-1360]		Used
		Checked	Confidence	Identifying Node	PSM Ambiguity	Annotated Sequence	Modifications	# Protein Groups	# Proteins	Master Protein Accessions	Protein Accessions	# Missed Cleavages	Charge	DeltaScore	DeltaCn	Rank	Search Engine Rank	m/z [Da]	MH+ [Da]	Theo. MH+ [Da]	DeltaM [ppm]	Deltam/z [Da]	Activation Type	MS Order	Isolation Interference [%]	Ion Inject Time [ms]	RT [min]	First Scan	Spectrum File	File ID	Quan Info	XCorr	Percolator q-Value	Percolator PEP	Precursor Abundance	Apex RT [min]
		FALSE	High	Sequest HT (A2)	Unambiguous	[K].DAASLESQLQDTQELLQEETR.[Q]		1	5	P35580-4	P35580-2; P35580; P35580-5; P35580-3; P35580-4	0	3	0.5745	0	1	1	802.054	2404.15	2404.15	-0.21	-0.00017	HCD (High Energy Collision Dissociation)	MS2	9.68374	2.351	71.9133	43715	11022022_RID_3676_control.raw	F1		4.23	0	6.211e-07	137082512	71.98
		FALSE	High	Sequest HT (A2)	Unambiguous	[K].DAASLESQLQDTQELLQEETR.[Q]		1	5	P35580-4	P35580-2; P35580; P35580-5; P35580-3; P35580-4	0	2	0.7422	0	1	1	1202.58	2404.14	2404.15	-1.88	-0.00226	HCD (High Energy Collision Dissociation)	MS2	0	4.669	71.8869	43697	11022022_RID_3676_control.raw	F1		4.81	0	1.061e-09	252489600	71.98
	FALSE	High	[R].CMLQDREDQSILCTGESGAGK.[T]	2xCarbamidomethyl [C1; C13]		6.54094e-08	0	1	6	1	P35580-4	P35580-4 [164-184]	1	2355.04	0	53010556		High	High	0	3.296e-08	4.97	29.69	R.CMLQDREDQSILCTGESGAGK.T	[164-184]		Used
		Checked	Confidence	Identifying Node	PSM Ambiguity	Annotated Sequence	Modifications	# Protein Groups	# Proteins	Master Protein Accessions	Protein Accessions	# Missed Cleavages	Charge	DeltaScore	DeltaCn	Rank	Search Engine Rank	m/z [Da]	MH+ [Da]	Theo. MH+ [Da]	DeltaM [ppm]	Deltam/z [Da]	Activation Type	MS Order	Isolation Interference [%]	Ion Inject Time [ms]	RT [min]	First Scan	Spectrum File	File ID	Quan Info	XCorr	Percolator q-Value	Percolator PEP	Precursor Abundance	Apex RT [min]
		FALSE	High	Sequest HT (A2)	Unambiguous	[R].cMLQDREDQSILcTGESGAGK.[T]	C1(Carbamidomethyl); C13(Carbamidomethyl)	1	6	P35580-4	P35580-2; P35580; P35580-5; P35580-3; P35580-4; E7ERA5	1	3	0.5936	0	1	1	785.684	2355.04	2355.04	-0.15	-0.00012	HCD (High Energy Collision Dissociation)	MS2	35.1723	15.178	29.6914	14389	11022022_RID_3676_control.raw	F1		4.97	0	3.296e-08	53010556	29.69
	FALSE	High	[R].DLSEELEALKTELEDTLDTTAAQQELR.[T]			1.13143e-10	0	1	5	4	P35580-4	P35580-4 [1174-1200]	1	3061.51	0	1029804240		High	High	0	4.662e-11	7.77	101.37	R.DLSEELEALKTELEDTLDTTAAQQELR.T	[1174-1200]		Used
		Checked	Confidence	Identifying Node	PSM Ambiguity	Annotated Sequence	Modifications	# Protein Groups	# Proteins	Master Protein Accessions	Protein Accessions	# Missed Cleavages	Charge	DeltaScore	DeltaCn	Rank	Search Engine Rank	m/z [Da]	MH+ [Da]	Theo. MH+ [Da]	DeltaM [ppm]	Deltam/z [Da]	Activation Type	MS Order	Isolation Interference [%]	Ion Inject Time [ms]	RT [min]	First Scan	Spectrum File	File ID	Quan Info	XCorr	Percolator q-Value	Percolator PEP	Precursor Abundance	Apex RT [min]
		FALSE	High	Sequest HT (A2)	Unambiguous	[R].DLSEELEALKTELEDTLDTTAAQQELR.[T]		1	5	P35580-4	P35580-2; P35580; P35580-5; P35580-3; P35580-4	1	4	0.4315	0	1	1	766.133	3061.51	3061.51	0.83	0.00064	HCD (High Energy Collision Dissociation)	MS2	4.83529	36.8	101.307	63891	11022022_RID_3676_control.raw	F1		4.96	0	6.28e-06	62739900	101.37
		FALSE	High	Sequest HT (A2)	Unambiguous	[R].DLSEELEALKTELEDTLDTTAAQQELR.[T]		1	5	P35580-4	P35580-2; P35580; P35580-5; P35580-3; P35580-4	1	3	0.5626	0	1	1	1021.17	3061.5	3061.51	-0.52	-0.00053	HCD (High Energy Collision Dissociation)	MS2	0	24.995	101.657	64128	11022022_RID_3676_control.raw	F1		4.39	0	2.405e-08	961787392	101.37
		FALSE	High	Sequest HT (A2)	Unambiguous	[R].DLSEELEALKTELEDTLDTTAAQQELR.[T]		1	5	P35580-4	P35580-2; P35580; P35580-5; P35580-3; P35580-4	1	2	0.5031	0	1	1	1531.25	3061.5	3061.51	-3.35	-0.00512	HCD (High Energy Collision Dissociation)	MS2	0	18.186	101.243	63847	11022022_RID_3676_control.raw	F1		3.18	0	4.101e-05	68016848	101.37
		FALSE	High	Sequest HT (A2)	Unambiguous	[R].DLSEELEALKTELEDTLDTTAAQQELR.[T]		1	5	P35580-4	P35580-2; P35580; P35580-5; P35580-3; P35580-4	1	3	0.5328	0	1	1	1021.17	3061.5	3061.51	-0.4	-0.00041	HCD (High Energy Collision Dissociation)	MS2	0	46.564	101.091	63746	11022022_RID_3676_control.raw	F1		7.77	0	4.662e-11	961787392	101.37
	FALSE	High	[R].HATALEELSEQLEQAK.[R]			6.23199e-07	0	1	5	1	P35580-4	P35580-4 [1232-1247]	0	1796.9	0	993327744		High	High	0	3.371e-07	3.14	47.02	R.HATALEELSEQLEQAK.R	[1232-1247]		Used
		Checked	Confidence	Identifying Node	PSM Ambiguity	Annotated Sequence	Modifications	# Protein Groups	# Proteins	Master Protein Accessions	Protein Accessions	# Missed Cleavages	Charge	DeltaScore	DeltaCn	Rank	Search Engine Rank	m/z [Da]	MH+ [Da]	Theo. MH+ [Da]	DeltaM [ppm]	Deltam/z [Da]	Activation Type	MS Order	Isolation Interference [%]	Ion Inject Time [ms]	RT [min]	First Scan	Spectrum File	File ID	Quan Info	XCorr	Percolator q-Value	Percolator PEP	Precursor Abundance	Apex RT [min]
		FALSE	High	Sequest HT (A2)	Unambiguous	[R].HATALEELSEQLEQAK.[R]		1	5	P35580-4	P35580-2; P35580; P35580-5; P35580-3; P35580-4	0	2	0.5764	0	1	1	898.957	1796.91	1796.9	2.08	0.00187	HCD (High Energy Collision Dissociation)	MS2	30.1326	4.112	46.9328	26396	11022022_RID_3676_control.raw	F1		3.14	0	3.371e-07	993327744	47.02
	FALSE	High	[R].HAEQERDELADEITNSASGK.[S]			5.59993e-07	0	1	5	2	P35580-4	P35580-4 [1736-1755]	1	2200.01	0	217044705		High	High	0	3.028e-07	4.71	21	R.HAEQERDELADEITNSASGK.S	[1736-1755]		Used
		Checked	Confidence	Identifying Node	PSM Ambiguity	Annotated Sequence	Modifications	# Protein Groups	# Proteins	Master Protein Accessions	Protein Accessions	# Missed Cleavages	Charge	DeltaScore	DeltaCn	Rank	Search Engine Rank	m/z [Da]	MH+ [Da]	Theo. MH+ [Da]	DeltaM [ppm]	Deltam/z [Da]	Activation Type	MS Order	Isolation Interference [%]	Ion Inject Time [ms]	RT [min]	First Scan	Spectrum File	File ID	Quan Info	XCorr	Percolator q-Value	Percolator PEP	Precursor Abundance	Apex RT [min]
		FALSE	High	Sequest HT (A2)	Unambiguous	[R].HAEQERDELADEITNSASGK.[S]		1	5	P35580-4	P35580-2; P35580; P35580-5; P35580-3; P35580-4	1	3	0.6688	0	1	1	734.009	2200.01	2200.01	0.32	0.00023	HCD (High Energy Collision Dissociation)	MS2	18.9737	2.37	20.9977	8315	11022022_RID_3676_control.raw	F1		4.71	0	3.028e-07	202731632	21
		FALSE	High	Sequest HT (A2)	Unambiguous	[R].HAEQERDELADEITNSASGK.[S]		1	5	P35580-4	P35580-2; P35580; P35580-5; P35580-3; P35580-4	1	2	0.6014	0	1	1	1100.51	2200.01	2200.01	-0.84	-0.00093	HCD (High Energy Collision Dissociation)	MS2	0	54	21.0368	8343	11022022_RID_3676_control.raw	F1		1.48	0.00315	0.06433	14313073	21.01
	FALSE	High	[R].HAEQERDELADEITNSASGK.[S]	1xDeamidated [N15]		2.45721e-08	0	1	5	2	P35580-4	P35580-4 [1736-1755]	1	2201	0	19091014		High	High	0	1.201e-08	5.61	15.92	R.HAEQERDELADEITNSASGK.S	[1736-1755]		Used
		Checked	Confidence	Identifying Node	PSM Ambiguity	Annotated Sequence	Modifications	# Protein Groups	# Proteins	Master Protein Accessions	Protein Accessions	# Missed Cleavages	Charge	DeltaScore	DeltaCn	Rank	Search Engine Rank	m/z [Da]	MH+ [Da]	Theo. MH+ [Da]	DeltaM [ppm]	Deltam/z [Da]	Activation Type	MS Order	Isolation Interference [%]	Ion Inject Time [ms]	RT [min]	First Scan	Spectrum File	File ID	Quan Info	XCorr	Percolator q-Value	Percolator PEP	Precursor Abundance	Apex RT [min]
		FALSE	High	Sequest HT (A2)	Unambiguous	[R].HAEQERDELADEITnSASGK.[S]	N15(Deamidated)	1	5	P35580-4	P35580-2; P35580; P35580-5; P35580-3; P35580-4	1	3	0.2317	0	1	1	734.337	2201	2201	0.62	0.00046	HCD (High Energy Collision Dissociation)	MS2	11.0781	34.183	15.9158	4800	11022022_RID_3676_control.raw	F1		5.61	0	1.201e-08	10079557	15.92
		FALSE	High	Sequest HT (A2)	Unambiguous	[R].HAEQERDELADEITnSASGK.[S]	N15(Deamidated)	1	5	P35580-4	P35580-2; P35580; P35580-5; P35580-3; P35580-4	1	4	0.1489	0	1	1	551.004	2201	2201	0.12	6e-05	HCD (High Energy Collision Dissociation)	MS2	31.5071	37.16	15.917	4801	11022022_RID_3676_control.raw	F1		2.62	3.042e-05	0.0001922	9011457	15.93
	FALSE	High	[K].ADFCIIHYAGK.[V]	1xCarbamidomethyl [C4]		0.000332479	4.61937e-05	2	10	2	A0A024R1N1; P35580-4	A0A024R1N1 [566-576]; P35580-4 [583-593]	0	1294.62	0	384130632	Shared	High	High	3.042e-05	0.00023	2.74	32.09	K.ADFCIIHYAGK.V	[583-593]		Not Used
		Checked	Confidence	Identifying Node	PSM Ambiguity	Annotated Sequence	Modifications	# Protein Groups	# Proteins	Master Protein Accessions	Protein Accessions	# Missed Cleavages	Charge	DeltaScore	DeltaCn	Rank	Search Engine Rank	m/z [Da]	MH+ [Da]	Theo. MH+ [Da]	DeltaM [ppm]	Deltam/z [Da]	Activation Type	MS Order	Isolation Interference [%]	Ion Inject Time [ms]	RT [min]	First Scan	Spectrum File	File ID	Quan Info	XCorr	Percolator q-Value	Percolator PEP	Precursor Abundance	Apex RT [min]
		FALSE	High	Sequest HT (A2)	Unambiguous	[K].ADFcIIHYAGK.[V]	C4(Carbamidomethyl)	2	10	A0A024R1N1; P35580-4	P35580-2; P35580; A0A0U4BW16; P35580-5; P35580-3; Q86XU5; B4E3S1; A0A024R1N1; P35580-4; P35579-2	0	2	0.5474	0	1	1	647.816	1294.62	1294.62	-0.06	-4e-05	HCD (High Energy Collision Dissociation)	MS2	25.4916	1.91	32.0858	16053	11022022_RID_3676_control.raw	F1		2.74	3.042e-05	0.00023	279329152	32.09
		FALSE	High	Sequest HT (A2)	Unambiguous	[K].ADFcIIHYAGK.[V]	C4(Carbamidomethyl)	2	10	A0A024R1N1; P35580-4	P35580-2; P35580; A0A0U4BW16; P35580-5; P35580-3; Q86XU5; B4E3S1; A0A024R1N1; P35580-4; P35579-2	0	3	0.3956	0	1	1	432.213	1294.62	1294.62	-0.35	-0.00015	HCD (High Energy Collision Dissociation)	MS2	5.81229	14.443	32.0721	16045	11022022_RID_3676_control.raw	F1		2.25	0.0001971	0.003042	104801480	32.1
	FALSE	High	[K].SDLLLEGFNNYR.[F]	1xDeamidated [N]		0.000315416	4.61937e-05	1	5	2	P35580-4	P35580-4 [307-318]	0	1441.7	0	23236400		High	High	3.042e-05	0.0002185	2.1	56.48	K.SDLLLEGFNNYR.F	[307-318]		Used
		Checked	Confidence	Identifying Node	PSM Ambiguity	Annotated Sequence	Modifications	# Protein Groups	# Proteins	Master Protein Accessions	Protein Accessions	# Missed Cleavages	Charge	DeltaScore	DeltaCn	Rank	Search Engine Rank	m/z [Da]	MH+ [Da]	Theo. MH+ [Da]	DeltaM [ppm]	Deltam/z [Da]	Activation Type	MS Order	Isolation Interference [%]	Ion Inject Time [ms]	RT [min]	First Scan	Spectrum File	File ID	Quan Info	XCorr	Percolator q-Value	Percolator PEP	Precursor Abundance	Apex RT [min]
		FALSE	High	Sequest HT (A2)	Unambiguous	[K].SDLLLEGFnNYR.[F]	N9(Deamidated)	1	5	P35580-4	P35580-2; P35580; P35580-5; P35580-3; P35580-4	0	2	0.0429	0	1	1	721.352	1441.7	1441.7	0.24	0.00018	HCD (High Energy Collision Dissociation)	MS2	52.0696	7.158	56.5469	33084	11022022_RID_3676_control.raw	F1		2.1	3.042e-05	0.0002185	23236400	56.48
		FALSE	High	Sequest HT (A2)	Unambiguous	[K].SDLLLEGFNnYR.[F]	N10(Deamidated)	1	5	P35580-4	P35580-2; P35580; P35580-5; P35580-3; P35580-4	0	2		0.0429	2	2	721.352	1441.7	1441.7	0.24	0.00018	HCD (High Energy Collision Dissociation)	MS2	52.0696	7.158	56.5469	33084	11022022_RID_3676_control.raw	F1		2.01	0.0003856	0.005033	23236400	56.48
	FALSE	High	[K].QGLETDNKELACEVK.[V]	1xCarbamidomethyl [C12]		0.000192294	4.61937e-05	1	5	1	P35580-4	P35580-4 [1258-1272]	1	1733.84	0	166637888		High	High	3.042e-05	0.0001294	4.97	18.48	K.QGLETDNKELACEVK.V	[1258-1272]		Used
		Checked	Confidence	Identifying Node	PSM Ambiguity	Annotated Sequence	Modifications	# Protein Groups	# Proteins	Master Protein Accessions	Protein Accessions	# Missed Cleavages	Charge	DeltaScore	DeltaCn	Rank	Search Engine Rank	m/z [Da]	MH+ [Da]	Theo. MH+ [Da]	DeltaM [ppm]	Deltam/z [Da]	Activation Type	MS Order	Isolation Interference [%]	Ion Inject Time [ms]	RT [min]	First Scan	Spectrum File	File ID	Quan Info	XCorr	Percolator q-Value	Percolator PEP	Precursor Abundance	Apex RT [min]
		FALSE	High	Sequest HT (A2)	Unambiguous	[K].QGLETDNKELAcEVK.[V]	C12(Carbamidomethyl)	1	5	P35580-4	P35580-2; P35580; P35580-5; P35580-3; P35580-4	1	3	0.493	0	1	1	578.617	1733.84	1733.84	-0.44	-0.00026	HCD (High Energy Collision Dissociation)	MS2	10.1251	6.227	18.4571	6555	11022022_RID_3676_control.raw	F1		4.97	3.042e-05	0.0001294	166637888	18.48
	FALSE	High	[R].ALEQQVEEMR.[T]			0.000306072	4.61937e-05	1	5	1	P35580-4	P35580-4 [1567-1576]	0	1232.59	0	738262016		High	High	3.042e-05	0.0002118	2.72	23.13	R.ALEQQVEEMR.T	[1567-1576]		Used
		Checked	Confidence	Identifying Node	PSM Ambiguity	Annotated Sequence	Modifications	# Protein Groups	# Proteins	Master Protein Accessions	Protein Accessions	# Missed Cleavages	Charge	DeltaScore	DeltaCn	Rank	Search Engine Rank	m/z [Da]	MH+ [Da]	Theo. MH+ [Da]	DeltaM [ppm]	Deltam/z [Da]	Activation Type	MS Order	Isolation Interference [%]	Ion Inject Time [ms]	RT [min]	First Scan	Spectrum File	File ID	Quan Info	XCorr	Percolator q-Value	Percolator PEP	Precursor Abundance	Apex RT [min]
		FALSE	High	Sequest HT (A2)	Unambiguous	[R].ALEQQVEEMR.[T]		1	5	P35580-4	P35580-2; P35580; P35580-5; P35580-3; P35580-4	0	2	0.5074	0	1	1	616.801	1232.59	1232.59	-0.12	-7e-05	HCD (High Energy Collision Dissociation)	MS2	6.11466	1.466	23.0956	9784	11022022_RID_3676_control.raw	F1		2.72	3.042e-05	0.0002118	738262016	23.13
	FALSE	High	[K].MEIDLKDLEAQIEAANK.[A]			0.000196674	4.61937e-05	1	5	1	P35580-4	P35580-4 [1653-1669]	1	1930.98	0	90753624		High	High	3.042e-05	0.0001319	2.56	65.51	K.MEIDLKDLEAQIEAANK.A	[1653-1669]		Used
		Checked	Confidence	Identifying Node	PSM Ambiguity	Annotated Sequence	Modifications	# Protein Groups	# Proteins	Master Protein Accessions	Protein Accessions	# Missed Cleavages	Charge	DeltaScore	DeltaCn	Rank	Search Engine Rank	m/z [Da]	MH+ [Da]	Theo. MH+ [Da]	DeltaM [ppm]	Deltam/z [Da]	Activation Type	MS Order	Isolation Interference [%]	Ion Inject Time [ms]	RT [min]	First Scan	Spectrum File	File ID	Quan Info	XCorr	Percolator q-Value	Percolator PEP	Precursor Abundance	Apex RT [min]
		FALSE	High	Sequest HT (A2)	Unambiguous	[K].MEIDLKDLEAQIEAANK.[A]		1	5	P35580-4	P35580-2; P35580; P35580-5; P35580-3; P35580-4	1	3	0.1367	0	1	1	644.332	1930.98	1930.98	2.03	0.00131	HCD (High Energy Collision Dissociation)	MS2	58.7525	8.396	65.4314	39226	11022022_RID_3676_control.raw	F1		2.56	3.042e-05	0.0001319	90753624	65.51
	FALSE	High	[K].SDLLLEGFNNYR.[F]			0.00149065	0.000157116	1	5	1	P35580-4	P35580-4 [307-318]	0	1440.71	0	294518880		High	High	0.0001299	0.001053	2.14	54.43	K.SDLLLEGFNNYR.F	[307-318]		Used
		Checked	Confidence	Identifying Node	PSM Ambiguity	Annotated Sequence	Modifications	# Protein Groups	# Proteins	Master Protein Accessions	Protein Accessions	# Missed Cleavages	Charge	DeltaScore	DeltaCn	Rank	Search Engine Rank	m/z [Da]	MH+ [Da]	Theo. MH+ [Da]	DeltaM [ppm]	Deltam/z [Da]	Activation Type	MS Order	Isolation Interference [%]	Ion Inject Time [ms]	RT [min]	First Scan	Spectrum File	File ID	Quan Info	XCorr	Percolator q-Value	Percolator PEP	Precursor Abundance	Apex RT [min]
		FALSE	High	Sequest HT (A2)	Unambiguous	[K].SDLLLEGFNNYR.[F]		1	5	P35580-4	P35580-2; P35580; P35580-5; P35580-3; P35580-4	0	2	0.3505	0	1	1	720.859	1440.71	1440.71	-0.82	-0.00059	HCD (High Energy Collision Dissociation)	MS2	48.1061	1.44	54.3702	31566	11022022_RID_3676_control.raw	F1		2.14	0.0001299	0.001053	294518880	54.43
	FALSE	High	[K].DKADFCIIHYAGK.[V]	1xCarbamidomethyl [C6]		0.00100607	0.000157116	2	10	1	A0A024R1N1; P35580-4	A0A024R1N1 [564-576]; P35580-4 [581-593]	1	1537.75	0	70687760	Shared	High	High	0.0001299	0.00072	2.72	27.44	K.DKADFCIIHYAGK.V	[581-593]		Not Used
		Checked	Confidence	Identifying Node	PSM Ambiguity	Annotated Sequence	Modifications	# Protein Groups	# Proteins	Master Protein Accessions	Protein Accessions	# Missed Cleavages	Charge	DeltaScore	DeltaCn	Rank	Search Engine Rank	m/z [Da]	MH+ [Da]	Theo. MH+ [Da]	DeltaM [ppm]	Deltam/z [Da]	Activation Type	MS Order	Isolation Interference [%]	Ion Inject Time [ms]	RT [min]	First Scan	Spectrum File	File ID	Quan Info	XCorr	Percolator q-Value	Percolator PEP	Precursor Abundance	Apex RT [min]
		FALSE	High	Sequest HT (A2)	Unambiguous	[K].DKADFcIIHYAGK.[V]	C6(Carbamidomethyl)	2	10	A0A024R1N1; P35580-4	P35580-2; P35580; A0A0U4BW16; P35580-5; P35580-3; Q86XU5; B4E3S1; A0A024R1N1; P35580-4; P35579-2	1	3	0.3235	0	1	1	513.254	1537.75	1537.75	0.29	0.00015	HCD (High Energy Collision Dissociation)	MS2	39.4803	4.392	27.4349	12810	11022022_RID_3676_control.raw	F1		2.72	0.0001299	0.00072	70687760	27.44
	FALSE	High	[K].LDPHLVLDQLR.[C]			0.00249643	0.000157116	2	10	2	A0A024R1N1; P35580-4	A0A024R1N1 [683-693]; P35580-4 [721-731]	0	1318.75	0	2732535616	Shared	High	High	0.0008335	0.01832	2.66	47.2	K.LDPHLVLDQLR.C	[721-731]		Not Used
		Checked	Confidence	Identifying Node	PSM Ambiguity	Annotated Sequence	Modifications	# Protein Groups	# Proteins	Master Protein Accessions	Protein Accessions	# Missed Cleavages	Charge	DeltaScore	DeltaCn	Rank	Search Engine Rank	m/z [Da]	MH+ [Da]	Theo. MH+ [Da]	DeltaM [ppm]	Deltam/z [Da]	Activation Type	MS Order	Isolation Interference [%]	Ion Inject Time [ms]	RT [min]	First Scan	Spectrum File	File ID	Quan Info	XCorr	Percolator q-Value	Percolator PEP	Precursor Abundance	Apex RT [min]
		FALSE	High	Sequest HT (A2)	Unambiguous	[K].LDPHLVLDQLR.[C]		2	10	A0A024R1N1; P35580-4	P35580-2; P35580; A0A0U4BW16; P35580-5; P35580-3; Q86XU5; B4E3S1; A0A024R1N1; P35580-4; P35579-2	0	2	0.3985	0	1	1	659.878	1318.75	1318.75	0.28	0.00018	HCD (High Energy Collision Dissociation)	MS2	32.2564	0.114	47.1727	26564	11022022_RID_3676_control.raw	F1		1.33	0.0001533	0.00171	2273065216	47.2
		FALSE	High	Sequest HT (A2)	Unambiguous	[K].LDPHLVLDQLR.[C]		2	10	A0A024R1N1; P35580-4	P35580-2; P35580; A0A0U4BW16; P35580-5; P35580-3; Q86XU5; B4E3S1; A0A024R1N1; P35580-4; P35579-2	0	3	0.5188	0	1	1	440.254	1318.75	1318.75	-0.44	-0.00019	HCD (High Energy Collision Dissociation)	MS2	0	7.852	47.1051	26516	11022022_RID_3676_control.raw	F1		2.66	0.0008335	0.01832	459470400	47.14
	FALSE	High	[R].DLSEELEALK.[T]			0.00127922	0.000157116	1	5	1	P35580-4	P35580-4 [1174-1183]	0	1146.59	0	62398036		High	High	0.0001299	0.0009115	1.36	55.58	R.DLSEELEALK.T	[1174-1183]		Used
		Checked	Confidence	Identifying Node	PSM Ambiguity	Annotated Sequence	Modifications	# Protein Groups	# Proteins	Master Protein Accessions	Protein Accessions	# Missed Cleavages	Charge	DeltaScore	DeltaCn	Rank	Search Engine Rank	m/z [Da]	MH+ [Da]	Theo. MH+ [Da]	DeltaM [ppm]	Deltam/z [Da]	Activation Type	MS Order	Isolation Interference [%]	Ion Inject Time [ms]	RT [min]	First Scan	Spectrum File	File ID	Quan Info	XCorr	Percolator q-Value	Percolator PEP	Precursor Abundance	Apex RT [min]
		FALSE	High	Sequest HT (A2)	Unambiguous	[R].DLSEELEALK.[T]		1	5	P35580-4	P35580-2; P35580; P35580-5; P35580-3; P35580-4	0	2	0.1691	0	1	1	573.798	1146.59	1146.59	-0.15	-8e-05	HCD (High Energy Collision Dissociation)	MS2	14.5548	5.648	55.5929	32418	11022022_RID_3676_control.raw	F1		1.36	0.0001299	0.0009115	62398036	55.58
	FALSE	High	[K].VVSSVLQFGNISFK.[K]			0.000881844	0.000157116	1	5	1	P35580-4	P35580-4 [359-372]	0	1524.84	0	80681816		High	High	0.0001299	0.0006289	2.44	60.85	K.VVSSVLQFGNISFK.K	[359-372]		Used
		Checked	Confidence	Identifying Node	PSM Ambiguity	Annotated Sequence	Modifications	# Protein Groups	# Proteins	Master Protein Accessions	Protein Accessions	# Missed Cleavages	Charge	DeltaScore	DeltaCn	Rank	Search Engine Rank	m/z [Da]	MH+ [Da]	Theo. MH+ [Da]	DeltaM [ppm]	Deltam/z [Da]	Activation Type	MS Order	Isolation Interference [%]	Ion Inject Time [ms]	RT [min]	First Scan	Spectrum File	File ID	Quan Info	XCorr	Percolator q-Value	Percolator PEP	Precursor Abundance	Apex RT [min]
		FALSE	High	Sequest HT (A2)	Unambiguous	[K].VVSSVLQFGNISFK.[K]		1	5	P35580-4	P35580-2; P35580; P35580-5; P35580-3; P35580-4	0	2	0.4836	0	1	1	762.924	1524.84	1524.84	-0.26	-0.0002	HCD (High Energy Collision Dissociation)	MS2	32.5682	2.167	60.8178	36044	11022022_RID_3676_control.raw	F1		2.44	0.0001299	0.0006289	80681816	60.85
	FALSE	High	[K].EIFMQVEDERR.[H]			0.00168243	0.000157116	1	5	2	P35580-4	P35580-4 [1884-1894]	1	1451.69	0	200441904		High	High	0.0003856	0.004851	2.84	24.97	K.EIFMQVEDERR.H	[1884-1894]		Used
		Checked	Confidence	Identifying Node	PSM Ambiguity	Annotated Sequence	Modifications	# Protein Groups	# Proteins	Master Protein Accessions	Protein Accessions	# Missed Cleavages	Charge	DeltaScore	DeltaCn	Rank	Search Engine Rank	m/z [Da]	MH+ [Da]	Theo. MH+ [Da]	DeltaM [ppm]	Deltam/z [Da]	Activation Type	MS Order	Isolation Interference [%]	Ion Inject Time [ms]	RT [min]	First Scan	Spectrum File	File ID	Quan Info	XCorr	Percolator q-Value	Percolator PEP	Precursor Abundance	Apex RT [min]
		FALSE	High	Sequest HT (A2)	Unambiguous	[K].EIFMQVEDERR.[H]		1	5	P35580-4	P35580-2; P35580; P35580-5; P35580-3; P35580-4	1	2	0.3071	0	1	1	726.351	1451.69	1451.69	-0.09	-7e-05	HCD (High Energy Collision Dissociation)	MS2	4.24585	6.319	24.9708	11096	11022022_RID_3676_control.raw	F1		2.67	0.0001299	0.001181	84104248	24.97
		FALSE	High	Sequest HT (A2)	Unambiguous	[K].EIFMQVEDERR.[H]		1	5	P35580-4	P35580-2; P35580; P35580-5; P35580-3; P35580-4	1	3	0.257	0	1	1	484.57	1451.7	1451.69	0.19	9e-05	HCD (High Energy Collision Dissociation)	MS2	27.9216	10.501	24.9485	11081	11022022_RID_3676_control.raw	F1		2.84	0.0003856	0.004851	116337656	24.97
	FALSE	High	[R].IVFQEFR.[Q]			0.0412426	0.00189422	1	11	1	P35580-4	P35580-4 [750-756]	0	938.509	0	281474912		High	High	0.001348	0.0288	1.98	34.31	R.IVFQEFR.Q	[750-756]		Used
		Checked	Confidence	Identifying Node	PSM Ambiguity	Annotated Sequence	Modifications	# Protein Groups	# Proteins	Master Protein Accessions	Protein Accessions	# Missed Cleavages	Charge	DeltaScore	DeltaCn	Rank	Search Engine Rank	m/z [Da]	MH+ [Da]	Theo. MH+ [Da]	DeltaM [ppm]	Deltam/z [Da]	Activation Type	MS Order	Isolation Interference [%]	Ion Inject Time [ms]	RT [min]	First Scan	Spectrum File	File ID	Quan Info	XCorr	Percolator q-Value	Percolator PEP	Precursor Abundance	Apex RT [min]
		FALSE	High	Sequest HT (A2)	Unambiguous	[R].IVFQEFR.[Q]		1	11	P35580-4	A0A024QZJ6; P35580-2; P35580; P35749; P35580-5; P35580-3; P35749-3; P35580-4; P35749-2; A0A7R6KYT5; B1PS43	0	2	0.4293	0	1	1	469.759	938.51	938.509	0.73	0.00034	HCD (High Energy Collision Dissociation)	MS2	0	8.374	34.2821	17591	11022022_RID_3676_control.raw	F1		1.98	0.001348	0.0288	281474912	34.31
	FALSE	High	[R].QLLQANPILESFGNAK.[T]	1xDeamidated [N14]		0.0762317	0.00309557	1	6	2	P35580-4	P35580-4 [227-242]	0	1743.93	0	64047048		High	High	0.003693	0.07861	2.09	62.52	R.QLLQANPILESFGNAK.T	[227-242]		Used
		Checked	Confidence	Identifying Node	PSM Ambiguity	Annotated Sequence	Modifications	# Protein Groups	# Proteins	Master Protein Accessions	Protein Accessions	# Missed Cleavages	Charge	DeltaScore	DeltaCn	Rank	Search Engine Rank	m/z [Da]	MH+ [Da]	Theo. MH+ [Da]	DeltaM [ppm]	Deltam/z [Da]	Activation Type	MS Order	Isolation Interference [%]	Ion Inject Time [ms]	RT [min]	First Scan	Spectrum File	File ID	Quan Info	XCorr	Percolator q-Value	Percolator PEP	Precursor Abundance	Apex RT [min]
		FALSE	High	Sequest HT (A2)	Unambiguous	[R].QLLQANPILESFGnAK.[T]	N14(Deamidated)	1	6	P35580-4	Q9UMG3; P35580-2; P35580; P35580-5; P35580-3; P35580-4	0	2	0.2239	0	1	1	872.464	1743.92	1743.93	-3.59	-0.00313	HCD (High Energy Collision Dissociation)	MS2	0	3.156	63.1691	37667	11022022_RID_3676_control.raw	F1		2.01	0.002451	0.05305	64047048	62.52
		FALSE	High	Sequest HT (A2)	Unambiguous	[R].QLLQANPILESFGnAK.[T]	N14(Deamidated)	1	6	P35580-4	Q9UMG3; P35580-2; P35580; P35580-5; P35580-3; P35580-4	0	2	0.2153	0	1	1	872.467	1743.93	1743.93	-0.51	-0.00044	HCD (High Energy Collision Dissociation)	MS2	32.7242	10.169	62.4393	37163	11022022_RID_3676_control.raw	F1		2.09	0.003693	0.07861	64047048	62.52
	FALSE	High	[R].VEEEEERNQILQNEK.[K]	1xDeamidated [N/Q]		0.10124	0.00422322	1	5	3	P35580-4	P35580-4 [962-976]	1	1887.89	0	7104021		High	High	0.00412	0.08588	2.16	15.55	R.VEEEEERNQILQNEK.K	[962-976]		Used
		Checked	Confidence	Identifying Node	PSM Ambiguity	Annotated Sequence	Modifications	# Protein Groups	# Proteins	Master Protein Accessions	Protein Accessions	# Missed Cleavages	Charge	DeltaScore	DeltaCn	Rank	Search Engine Rank	m/z [Da]	MH+ [Da]	Theo. MH+ [Da]	DeltaM [ppm]	Deltam/z [Da]	Activation Type	MS Order	Isolation Interference [%]	Ion Inject Time [ms]	RT [min]	First Scan	Spectrum File	File ID	Quan Info	XCorr	Percolator q-Value	Percolator PEP	Precursor Abundance	Apex RT [min]
		FALSE	High	Sequest HT (A2)	Unambiguous	[R].VEEEEERNQILqNEK.[K]	Q12(Deamidated)	1	5	P35580-4	P35580-2; P35580; P35580-5; P35580-3; P35580-4	1	3		0.0046	3	3	629.97	1887.89	1887.89	1.02	0.00064	HCD (High Energy Collision Dissociation)	MS2	32.3318	19.752	15.5601	4558	11022022_RID_3676_control.raw	F1		2.15	0.003332	0.06918	7104021	15.55
		FALSE	High	Sequest HT (A2)	Unambiguous	[R].VEEEEERNqILQNEK.[K]	Q9(Deamidated)	1	5	P35580-4	P35580-2; P35580; P35580-5; P35580-3; P35580-4	1	3	0.0046	0	1	2	629.97	1887.89	1887.89	1.02	0.00064	HCD (High Energy Collision Dissociation)	MS2	32.3318	19.752	15.5601	4558	11022022_RID_3676_control.raw	F1		2.16	0.00412	0.08606	7104021	15.55
		FALSE	High	Sequest HT (A2)	Unambiguous	[R].VEEEEERnQILQNEK.[K]	N8(Deamidated)	1	5	P35580-4	P35580-2; P35580; P35580-5; P35580-3; P35580-4	1	3	0.0046	0	1	1	629.97	1887.89	1887.89	1.02	0.00064	HCD (High Energy Collision Dissociation)	MS2	32.3318	19.752	15.5601	4558	11022022_RID_3676_control.raw	F1		2.16	0.00412	0.08588	7104021	15.55
	FALSE	High	[R].AGVLAHLEEERDLK.[I]			0.108103	0.00441188	2	10	1	A0A024R1N1; P35580-4	A0A024R1N1 [765-778]; P35580-4 [803-816]	1	1579.84	0		No Quan Values	High	High	0.003534	0.07402	3.62		R.AGVLAHLEEERDLK.I	[803-816]		Not Used
		Checked	Confidence	Identifying Node	PSM Ambiguity	Annotated Sequence	Modifications	# Protein Groups	# Proteins	Master Protein Accessions	Protein Accessions	# Missed Cleavages	Charge	DeltaScore	DeltaCn	Rank	Search Engine Rank	m/z [Da]	MH+ [Da]	Theo. MH+ [Da]	DeltaM [ppm]	Deltam/z [Da]	Activation Type	MS Order	Isolation Interference [%]	Ion Inject Time [ms]	RT [min]	First Scan	Spectrum File	File ID	Quan Info	XCorr	Percolator q-Value	Percolator PEP	Precursor Abundance	Apex RT [min]
		FALSE	High	Sequest HT (A2)	Unambiguous	[R].AGVLAHLEEERDLK.[I]		2	10	A0A024R1N1; P35580-4	P35580-2; P35580; A0A0U4BW16; P35580-5; P35580-3; Q86XU5; B4E3S1; A0A024R1N1; P35580-4; P35579-2	1	3	0.3094	0	1	1	527.286	1579.84	1579.84	-0.3	-0.00016	HCD (High Energy Collision Dissociation)	MS2	2.81205	3.933	23.0138	9725	11022022_RID_3676_control.raw	F1		3.62	0.003534	0.07402
	FALSE	High	[RK].AGKLDPHLVLDQLR.[C]			0.114423	0.00470124	2	10	1	A0A024R1N1; P35580-4	A0A024R1N1 [680-693]; P35580-4 [718-731]	1	1574.9	0	187697184	Shared	High	High	0.003673	0.07798	2.39	37.82	R.AGKLDPHLVLDQLR.C	[718-731]		Not Used
		Checked	Confidence	Identifying Node	PSM Ambiguity	Annotated Sequence	Modifications	# Protein Groups	# Proteins	Master Protein Accessions	Protein Accessions	# Missed Cleavages	Charge	DeltaScore	DeltaCn	Rank	Search Engine Rank	m/z [Da]	MH+ [Da]	Theo. MH+ [Da]	DeltaM [ppm]	Deltam/z [Da]	Activation Type	MS Order	Isolation Interference [%]	Ion Inject Time [ms]	RT [min]	First Scan	Spectrum File	File ID	Quan Info	XCorr	Percolator q-Value	Percolator PEP	Precursor Abundance	Apex RT [min]
		FALSE	High	Sequest HT (A2)	Unambiguous	[RK].AGKLDPHLVLDQLR.[C]		2	10	A0A024R1N1; P35580-4	P35580-2; P35580; A0A0U4BW16; P35580-5; P35580-3; Q86XU5; B4E3S1; A0A024R1N1; P35580-4; P35579-2	1	3	0.4477	0	1	1	525.639	1574.9	1574.9	0.99	0.00052	HCD (High Energy Collision Dissociation)	MS2	17.507	3.068	37.8055	20038	11022022_RID_3676_control.raw	F1		2.39	0.003673	0.07798	187697184	37.82
	FALSE	High	[K].LKEIFMQVEDERR.[H]			0.202744	0.00749818	1	5	1	P35580-4	P35580-4 [1882-1894]	2	1692.87	0	36412044		High	High	0.005821	0.1362	2.59	24.59	K.LKEIFMQVEDERR.H	[1882-1894]		Used
		Checked	Confidence	Identifying Node	PSM Ambiguity	Annotated Sequence	Modifications	# Protein Groups	# Proteins	Master Protein Accessions	Protein Accessions	# Missed Cleavages	Charge	DeltaScore	DeltaCn	Rank	Search Engine Rank	m/z [Da]	MH+ [Da]	Theo. MH+ [Da]	DeltaM [ppm]	Deltam/z [Da]	Activation Type	MS Order	Isolation Interference [%]	Ion Inject Time [ms]	RT [min]	First Scan	Spectrum File	File ID	Quan Info	XCorr	Percolator q-Value	Percolator PEP	Precursor Abundance	Apex RT [min]
		FALSE	High	Sequest HT (A2)	Unambiguous	[K].LKEIFMQVEDERR.[H]		1	5	P35580-4	P35580-2; P35580; P35580-5; P35580-3; P35580-4	2	3	0.3205	0	1	1	564.962	1692.87	1692.87	-0.73	-0.00041	HCD (High Energy Collision Dissociation)	MS2	9.64561	4.729	24.6227	10853	11022022_RID_3676_control.raw	F1		2.59	0.005821	0.1362	36412044	24.59
	FALSE	High	[R].FVAELWK.[D]			0.208326	0.00762167	1	5	1	P35580-4	P35580-4 [624-630]	0	892.493	0	187583680		High	High	0.005898	0.1396	2.04	41.2	R.FVAELWK.D	[624-630]		Used
		Checked	Confidence	Identifying Node	PSM Ambiguity	Annotated Sequence	Modifications	# Protein Groups	# Proteins	Master Protein Accessions	Protein Accessions	# Missed Cleavages	Charge	DeltaScore	DeltaCn	Rank	Search Engine Rank	m/z [Da]	MH+ [Da]	Theo. MH+ [Da]	DeltaM [ppm]	Deltam/z [Da]	Activation Type	MS Order	Isolation Interference [%]	Ion Inject Time [ms]	RT [min]	First Scan	Spectrum File	File ID	Quan Info	XCorr	Percolator q-Value	Percolator PEP	Precursor Abundance	Apex RT [min]
		FALSE	High	Sequest HT (A2)	Unambiguous	[R].FVAELWK.[D]		1	5	P35580-4	P35580-2; P35580; P35580-5; P35580-3; P35580-4	0	2	0.2157	0	1	1	446.75	892.493	892.493	0.5	0.00022	HCD (High Energy Collision Dissociation)	MS2	12.6256	12.182	41.1573	22373	11022022_RID_3676_control.raw	F1		2.04	0.005898	0.1396	187583680	41.2
	FALSE	Medium	[R].QLLQANPILESFGNAK.[T]	2xDeamidated [N14; N/Q]		0.488217	0.0153265	1	6	2	P35580-4	P35580-4 [227-242]	0	1744.91	0	55340564		Medium	Medium	0.01144	0.3393	1.42	90.64	R.QLLQANPILESFGNAK.T	[227-242]		Used
		Checked	Confidence	Identifying Node	PSM Ambiguity	Annotated Sequence	Modifications	# Protein Groups	# Proteins	Master Protein Accessions	Protein Accessions	# Missed Cleavages	Charge	DeltaScore	DeltaCn	Rank	Search Engine Rank	m/z [Da]	MH+ [Da]	Theo. MH+ [Da]	DeltaM [ppm]	Deltam/z [Da]	Activation Type	MS Order	Isolation Interference [%]	Ion Inject Time [ms]	RT [min]	First Scan	Spectrum File	File ID	Quan Info	XCorr	Percolator q-Value	Percolator PEP	Precursor Abundance	Apex RT [min]
		FALSE	Medium	Sequest HT (A2)	Unambiguous	[R].QLLQAnPILESFGnAK.[T]	N6(Deamidated); N14(Deamidated)	1	6	P35580-4	Q9UMG3; P35580-2; P35580; P35580-5; P35580-3; P35580-4	0	2	0.0352	0	1	1	872.965	1744.92	1744.91	6.69	0.00583	HCD (High Energy Collision Dissociation)	MS2	63.444	8.258	90.5732	56595	11022022_RID_3676_control.raw	F1		1.42	0.01144	0.3393	55340564	90.64
		FALSE	Medium	Sequest HT (A2)	Unambiguous	[R].qLLQANPILESFGnAK.[T]	Q1(Deamidated); N14(Deamidated)	1	6	P35580-4	Q9UMG3; P35580-2; P35580; P35580-5; P35580-3; P35580-4	0	2		0.0352	2	2	872.965	1744.92	1744.91	6.69	0.00583	HCD (High Energy Collision Dissociation)	MS2	63.444	8.258	90.5732	56595	11022022_RID_3676_control.raw	F1		1.37	0.01295	0.384	55340564	90.64
	FALSE	Medium	[K].LQNELDNVSTLLEEAEKK.[G]	3xDeamidated [Q2; N3; N7]		0.906429	0.0342709	1	5	1	P35580-4	P35580-4 [1316-1333]	1	2076.02	0	26161158		Medium	Medium	0.0265	0.724	2.52	13.5	K.LQNELDNVSTLLEEAEKK.G	[1316-1333]		Used
		Checked	Confidence	Identifying Node	PSM Ambiguity	Annotated Sequence	Modifications	# Protein Groups	# Proteins	Master Protein Accessions	Protein Accessions	# Missed Cleavages	Charge	DeltaScore	DeltaCn	Rank	Search Engine Rank	m/z [Da]	MH+ [Da]	Theo. MH+ [Da]	DeltaM [ppm]	Deltam/z [Da]	Activation Type	MS Order	Isolation Interference [%]	Ion Inject Time [ms]	RT [min]	First Scan	Spectrum File	File ID	Quan Info	XCorr	Percolator q-Value	Percolator PEP	Precursor Abundance	Apex RT [min]
		FALSE	Medium	Sequest HT (A2)	Unambiguous	[K].LqnELDnVSTLLEEAEKK.[G]	Q2(Deamidated); N3(Deamidated); N7(Deamidated)	1	5	P35580-4	P35580-2; P35580; P35580-5; P35580-3; P35580-4	1	4	0.0952	0	1	1	519.764	2076.03	2076.02	5.55	0.00288	HCD (High Energy Collision Dissociation)	MS2	6.23072	20.715	13.5122	3168	11022022_RID_3676_control.raw	F1		2.52	0.0265	0.724	26161158	13.5
	FALSE	Medium	[K].KKVDDDLGTIESLEEAK.[K]			0.965716	0.0399554	1	5	1	P35580-4	P35580-4 [1409-1425]	2	1889.97	0	576294912		Medium	Medium	0.03043	0.7936	2.28	30.8	K.KKVDDDLGTIESLEEAK.K	[1409-1425]		Used
		Checked	Confidence	Identifying Node	PSM Ambiguity	Annotated Sequence	Modifications	# Protein Groups	# Proteins	Master Protein Accessions	Protein Accessions	# Missed Cleavages	Charge	DeltaScore	DeltaCn	Rank	Search Engine Rank	m/z [Da]	MH+ [Da]	Theo. MH+ [Da]	DeltaM [ppm]	Deltam/z [Da]	Activation Type	MS Order	Isolation Interference [%]	Ion Inject Time [ms]	RT [min]	First Scan	Spectrum File	File ID	Quan Info	XCorr	Percolator q-Value	Percolator PEP	Precursor Abundance	Apex RT [min]
		FALSE	Medium	Sequest HT (A2)	Unambiguous	[K].KKVDDDLGTIESLEEAK.[K]		1	5	P35580-4	P35580-2; P35580; P35580-5; P35580-3; P35580-4	2	3	0.2544	0	1	1	630.662	1889.97	1889.97	1.19	0.00075	HCD (High Energy Collision Dissociation)	MS2	34.1399	0.771	30.9005	15234	11022022_RID_3676_control.raw	F1		2.28	0.03043	0.7936	576294912	30.8
FALSE	High	Master Protein	P78527	DNA-dependent protein kinase catalytic subunit OS=Homo sapiens OX=9606 GN=PRKDC PE=1 SV=3	0	580.361	35	103	167	103	1	4128	468.8	7.12	520.83	103	0	2.464e+10	High
	Checked	Confidence	Annotated Sequence	Modifications	Modifications in Master Proteins	Qvality PEP	Qvality q-value	# Protein Groups	# Proteins	# PSMs	Master Protein Accessions	Positions in Master Proteins	# Missed Cleavages	Theo. MH+ [Da]	# Razor Quan Results	Abundances (Normalized): F1: Sample	Quan Info	Found in Sample: [S1] F1: Sample	Confidence (by Search Engine): Sequest HT	Percolator q-Value (by Search Engine): Sequest HT	Percolator PEP (by Search Engine): Sequest HT	XCorr (by Search Engine): Sequest HT	Top Apex RT [min]	Sequence in Protein	Positions in Protein	Peptide Group Modifications in Protein	Quan Usage
	FALSE	High	[K].ITAQSIEELCAVNLYGPDAQVDR.[S]	1xCarbamidomethyl [C10]		1.58707e-09	0	1	2	1	P78527	P78527 [1423-1445]	0	2562.25	0	58823632		High	High	0	7.126e-10	5.1	62.54	K.ITAQSIEELCAVNLYGPDAQVDR.S	[1423-1445]		Used
		Checked	Confidence	Identifying Node	PSM Ambiguity	Annotated Sequence	Modifications	# Protein Groups	# Proteins	Master Protein Accessions	Protein Accessions	# Missed Cleavages	Charge	DeltaScore	DeltaCn	Rank	Search Engine Rank	m/z [Da]	MH+ [Da]	Theo. MH+ [Da]	DeltaM [ppm]	Deltam/z [Da]	Activation Type	MS Order	Isolation Interference [%]	Ion Inject Time [ms]	RT [min]	First Scan	Spectrum File	File ID	Quan Info	XCorr	Percolator q-Value	Percolator PEP	Precursor Abundance	Apex RT [min]
		FALSE	High	Sequest HT (A2)	Unambiguous	[K].ITAQSIEELcAVNLYGPDAQVDR.[S]	C10(Carbamidomethyl)	1	2	P78527	P78527-2; P78527	0	2	0.5961	0	1	1	1281.63	2562.25	2562.25	-1.1	-0.00141	HCD (High Energy Collision Dissociation)	MS2	0	40.961	62.5119	37212	11022022_RID_3676_control.raw	F1		5.1	0	7.126e-10	58823632	62.54
	FALSE	High	[K].ITAQSIEELCAVNLYGPDAQVDR.[S]	1xCarbamidomethyl [C10]; 1xDeamidated [N/Q]		1.77127e-06	0	1	2	2	P78527	P78527 [1423-1445]	0	2563.23	0		Not Reliable	High	High	0	9.895e-07	4.7		K.ITAQSIEELCAVNLYGPDAQVDR.S	[1423-1445]		Not Used
[truncated: 94,678 more rows]
